# Supplementary material for: Comparative analysis of the terpenoid biosynthesis pathway in Azadirachta indica and Melia azedarach by RNA-seq
Source: Springerplus. 2016 Jun 21;5(1):819. doi: 10.1186/s40064-016-2460-6 (PMC4916121; doi:10.1186/s40064-016-2460-6)
Supplement: Supplementary file 2 — 10.1186/s40064-016-2460-6 Orthologous genes with FPKM values. [file 40064_2016_2460_MOESM2_ESM.xlsx]

## Sheet: orth_gene_with_fpkm
Table S1 Orthologous genes with FPKM values
gene1	Y1	Y2	Y3	gene2	K1	K2	K3
Neem_2764_f_1	12.3763	11.5908	7.72901	c46517.graph_c0	3.71	3.06	2.37
Neem_2764_f_2	7.09167	5.69372	5.74508	c50299.graph_c0	8.17	4.09	5.6
Neem_2766_f_1	7.05918e-07	2.11921e-06	0.383583	c26238.graph_c0	9.52	17.03	12.49
Neem_2766_f_3	1.07173	0.945215	1.33829	c38990.graph_c0	3.1	3.51	2.85
Neem_2768_f_1	4.97371	15.1705	8.38739	c51964.graph_c0	15.36	16.2	17.03
Neem_27691_f_1	0	0	0	c46268.graph_c1	13.34	12.46	12.04
Neem_27693_f_2	0	0	0.228873	c49126.graph_c0	11.9	16.81	18.36
Neem_27745_f_2	0	0	0	c70426.graph_c0	0.27	0.15	0.98
Neem_2777_f_3	51.7121	31.9638	53.0841	c48739.graph_c0	31.82	43.72	38.77
Neem_2780_f_1	22.0626	27.0324	32.7281	c34265.graph_c0	28.62	36.57	36.09
Neem_2781_f_2	6.78309	2.11797	3.0253	c46668.graph_c0	6.6	10.13	6.97
Neem_27906_f_1	10.9514	6.83066	8.67522	c53576.graph_c0	6.93	5.36	4.81
Neem_27924_f_1	0	0	0	c52477.graph_c0	6.15	5.57	7.34
Neem_2792_f_5	1.15415	1.19342	0.129736	c89103.graph_c0	0.19	0.22	0.24
Neem_2793_f_1	49.6126	25.5568	4.91359	c33317.graph_c0	14.76	14.36	12.42
Neem_27956_f_1	0	0	0	c44335.graph_c0	61.19	47.37	53.37
Neem_2796_f_1	5.07038	5.95528	5.29467	c23852.graph_c0	4.69	5.61	4.55
Neem_27978_a_2	0	0	0	c69916.graph_c0	0.45	0	0
Neem_2797_f_3	5.8702	5.8149	2.07498	c52397.graph_c0	5.71	6.8	6.83
Neem_27985_f_1	5.65053	3.93077	6.12181	c63389.graph_c0	0.79	0.6	0
Neem_279_f_3	45.0237	47.042	53.6447	c28436.graph_c0	17.78	18.29	17.37
Neem_2800_f_9	16.9154	20.2813	23.567	c24031.graph_c0	5.51	6.09	7.2
Neem_2802_f_2	23.2963	23.41	24.8146	c23631.graph_c0	11.72	10.62	11.43
Neem_28035_f_5	0	0	0	c51432.graph_c0	5.96	9.14	5.4
Neem_28038_a_1	117.097	102.217	179.191	c53166.graph_c0	30.03	28.49	35.87
Neem_2803_f_3	47.6989	58.5885	67.9416	c45962.graph_c0	70.01	83	83.12
Neem_2803_f_4	0.24758	0.252366	1.20938	c37690.graph_c0	1.57	3.05	2.4
Neem_2803_f_8	3.39046	2.48551	1.9592	c42275.graph_c0	1.48	1.92	1.55
Neem_2804_f_2	19.3553	13.4981	22.8031	c47940.graph_c0	14.34	12.89	11.19
Neem_2804_f_3	0.55254	0.0950608	0.408094	c48488.graph_c0	1.86	2.6	2.84
Neem_28062_f_1	0	0	0	c52011.graph_c0	4.49	4.85	4.2
Neem_2807_f_2	14.523	10.2393	3.73076	c14331.graph_c0	7.71	5.29	2.5
Neem_28104_f_1	15.9253	50.1334	7.70394	c26641.graph_c0	25.96	18.33	18.26
Neem_2814_f_1	32.772	22.3656	36.793	c51068.graph_c0	11.86	12.25	12.78
Neem_2818_f_1	21.3431	10.3946	14.1952	c40525.graph_c0	14.35	17.96	16.46
Neem_2819_f_4	1.64724	1.69673	0.390866	c33075.graph_c0	0.49	0.32	0.48
Neem_2819_f_5	25.2605	17.4444	9.68076	c22319.graph_c0	1.89	0.67	1.95
Neem_2819_f_6	16.2226	19.1135	13.6924	c51925.graph_c0	24.79	31.2	31.53
Neem_28205_a_1	0	0	0	c66109.graph_c0	0	0	0
Neem_28243_f_1	0.0852846	0	0	c25828.graph_c0	1.12	0	0.09
Neem_2827_f_1	2.82084	13.0338	10.051	c39071.graph_c0	10.75	10.97	12.83
Neem_2827_f_2	8.10391	9.81759	9.64753	c49376.graph_c1	7.44	7.2	7.66
Neem_2830_f_2	52.2495	63.8024	60.8535	c49008.graph_c1	33.28	17.61	28.76
Neem_2833_f_1	79.2652	78.7926	79.427	c48539.graph_c0	22.52	26.38	39.01
Neem_2835_f_1	30.533	55.9433	37.1419	c71911.graph_c0	0.37	0.42	0.46
Neem_2836_f_2	91.0325	109.946	147.575	c44272.graph_c0	19.24	23.66	19.4
Neem_283_f_1	5.94425	6.29273	7.01174	c47372.graph_c0	3.58	2.48	3.05
Neem_283_f_2	4.43147	3.20515	3.07604	c31647.graph_c1	6.22	2.57	5.48
Neem_2841_f_2	0.216437	1.36541	0.278954	c55179.graph_c0	9.59	7.4	8.41
Neem_28427_f_1	15.1013	15.7926	14.3697	c12409.graph_c0	8.44	7.71	7.62
Neem_2843_f_1	1.55525	1.23129	1.40751	c47684.graph_c0	4.22	3.62	6.17
Neem_2843_f_3	37.9077	35.6706	31.6015	c47261.graph_c0	23.47	29.28	27.29
Neem_28446_f_1	0	0	0	c34295.graph_c0	3.98	6.96	4.85
Neem_28494_f_1	0	0	0	c77526.graph_c0	0.16	0.18	0.4
Neem_2851_f_3	0.0593807	0.421393	0	c37305.graph_c0	1.91	1.54	2.25
Neem_2851_f_4	14.3458	14.101	16.9297	c30675.graph_c0	28.39	28.63	26.81
Neem_2851_f_6	12.723	11.3578	5.00574	c13364.graph_c0	11.28	4.51	10.55
Neem_2851_f_7	12.0693	9.42727	4.7514	c37785.graph_c0	7.19	6.5	6.82
Neem_28521_f_1	0	0	0	c53199.graph_c0	21.39	12.22	14.42
Neem_28535_f_2	0	0	0	c33187.graph_c0	10.74	11.2	11.29
Neem_2853_f_1	8.92051	7.32499	2.65675	c48129.graph_c0	7.07	5.41	7.09
Neem_28545_f_1	0	0.647182	0	c14484.graph_c0	0.53	1.08	0.59
Neem_28593_a_1	24.6299	1.97545	27.3317	c5702.graph_c0	10.42	8	9.48
Neem_285_f_10	30.3364	33.085	35.3583	c44793.graph_c0	27.17	42.97	34.83
Neem_285_f_2	206.554	162.719	184.409	c39282.graph_c0	73.94	90.15	71.95
Neem_28603_f_3	12.3212	12.1284	11.129	c41817.graph_c2	10.86	16.15	17.72
Neem_2860_f_1	1.87303	4.13243	0.874728	c50024.graph_c0	9.07	13.86	18.28
Neem_28643_f_1	0.820141	0.581267	0.944024	c72165.graph_c0	0.81	0.17	0.31
Neem_2864_f_2	31.277	32.9258	21.1875	c38705.graph_c0	10.18	5.82	5.74
Neem_2864_f_3	168.283	62.1556	32.02	c34163.graph_c0	72.84	54.71	73.73
Neem_28671_f_1	54.1891	40.6935	85.5594	c12567.graph_c0	16.82	16.16	17.74
Neem_2874_f_3	5.81876	7.42548	6.64137	c43200.graph_c0	6.36	6.16	5.89
Neem_28764_f_1	3.01439	1.63962	4.09697	c49467.graph_c0	2.58	3.07	2.71
Neem_28780_f_1	4.53096	2.67319	4.33786	c59118.graph_c0	0	0	0
Neem_2879_f_1	0	0.0632565	0.0549957	c39773.graph_c0	5.29	8.46	8.13
Neem_2885_f_1	3.84651	3.16428	0.523244	c55233.graph_c0	8.35	9.17	10.41
Neem_2885_f_2	0	0	0	c86057.graph_c0	0.43	0.32	0
Neem_28953_f_2	0	0	0	c51908.graph_c0	3.51	7.63	5.24
Neem_28956_f_2	19.4068	11.8023	9.02485	c51542.graph_c1	6.15	8.91	4.22
Neem_28981_a_1	0	0	0	c46088.graph_c0	14.81	11.5	10.51
Neem_2900_f_1	1.98446	7.10824	1.21362	c50873.graph_c0	2.01	1.25	1.25
Neem_2901_f_1	5.4891	8.56756	10.6743	c49885.graph_c0	17.84	21.63	20.18
Neem_29030_f_2	0	0	0	c33229.graph_c0	12.25	12.67	11.61
Neem_2904_f_11	34.392	39.6645	36.4004	c58063.graph_c0	3.66	1.58	1.19
Neem_2904_f_13	0.765393	0.344779	0.353884	c55188.graph_c0	9.05	7.19	7.24
Neem_2904_f_5	26.076	28.2209	29.7252	c39707.graph_c1	30.79	28.12	29.14
Neem_2904_f_7	20.1863	23.0726	26.9612	c13375.graph_c0	14.2	15.8	14.02
Neem_29084_f_1	0	0	0	c49506.graph_c0	10.15	10.4	12.11
Neem_2910_f_1	0.831682	3.95326	1.63747	c40770.graph_c0	329.87	230.87	245.37
Neem_2911_f_1	2.78039e-05	5.3556e-06	1.42541e-06	c49649.graph_c2	1.82	2.53	2.99
Neem_29139_f_1	4.86399	4.80474	2.01197	c53646.graph_c1	3.2	3.74	2.49
Neem_29149_f_1	0	0	0	c41990.graph_c1	32.84	49.29	40.32
Neem_29154_f_1	0.348041	1.1158	0.662917	c44581.graph_c0	46.07	45.72	43.64
Neem_29168_f_1	0	0	0	c66957.graph_c0	0.91	0.13	0.28
Neem_29192_f_2	0	0	0	c38671.graph_c0	2.03	2.25	0
Neem_29199_a_1	0	0	0	c54447.graph_c0	12.03	0	1.61
Neem_291_f_2	10.6696	17.213	13.7237	c36457.graph_c0	8.98	1.57	1.93
Neem_2923_f_3	4.69781	5.78499	6.26675	c50610.graph_c1	6.4	5.95	5.59
Neem_2926_f_3	3.13953	1.75132	1.85684	c46350.graph_c0	2.01	0.13	0.14
Neem_2927_f_2	0.0769518	0.313469	0	c22951.graph_c0	0.53	0.37	0.9
Neem_2927_f_6	31.654	46.2076	30.3831	c24266.graph_c0	7.63	3.76	4.1
Neem_2928_f_1	6.47891	4.39973	7.76844	c55142.graph_c0	9.46	11.2	12.66
Neem_29293_f_1	0	0	0	c31359.graph_c0	3.88	3.77	0
Neem_2930_f_1	0.346763	0	0	c42198.graph_c0	18.77	19.31	16.94
Neem_29313_f_1	0	0	0	c45356.graph_c1	6.25	5.26	4.71
Neem_29324_f_1	7.31529	10.3526	8.86891	c36022.graph_c0	1.32	1.37	2.08
Neem_29333_f_1	6.11885	7.18252	7.42414	c35163.graph_c0	6.7	7.74	6.11
Neem_2935_f_4	81.6297	78.9403	66.4617	c33897.graph_c0	34.64	29.9	27.81
Neem_29362_f_1	0.361285	0.733708	0.680808	c49852.graph_c0	39.37	29.39	36.49
Neem_2937_f_4	15.5359	19.7458	17.2286	c52220.graph_c0	11.65	10.51	9.9
Neem_2939_f_1	25.1821	36.4633	37.5141	c45891.graph_c0	15.91	8.36	15.72
Neem_293_f_1	0	0.457007	0	c10404.graph_c0	1.72	3.14	2.55
Neem_2941_f_1	3.69748	2.94116	3.34417	c38505.graph_c0	2.47	0.04	0.71
Neem_2941_f_2	0.147393	0.152076	0.0319249	c76219.graph_c0	0.57	0.16	0.35
Neem_29426_f_1	91.8195	75.7	130.911	c40200.graph_c0	17.32	14.92	16.54
Neem_29427_f_1	4.7572	8.00723	6.29559	c49990.graph_c1	24.76	14.03	19.15
Neem_2942_f_1	3.93702	0	5.32328	c38747.graph_c0	6.34	7.68	5.4
Neem_2942_f_2	24.4579	11.8588	21.7416	c61122.graph_c0	1.33	0.86	0.94
Neem_29454_f_2	0	0	0	c44116.graph_c0	5.35	4.86	4.97
Neem_29469_f_2	0	0.637654	0.0921171	c49595.graph_c1	32.32	37.13	39.13
Neem_29483_f_1	5.14755	3.20174	2.81259	c21730.graph_c0	18	28.86	33.92
Neem_2949_f_13	8.73737	9.29562	8.4779	c44175.graph_c0	6.3	6.77	8
Neem_2949_f_14	6.44079	5.91445	2.51397	c38290.graph_c0	11.58	11.83	11.17
Neem_2949_f_5	42.9592	38.5496	52.3398	c14209.graph_c0	5.89	3.69	3.43
Neem_294_f_1	60.9058	62.5875	60.4409	c40218.graph_c0	31.23	26.06	31.01
Neem_2951_f_4	5.12387	6.94515	7.0827	c50882.graph_c0	37.96	32.9	40.89
Neem_29525_f_1	22.6715	11.5313	21.0268	c45265.graph_c0	6.07	5.6	6.04
Neem_295_f_5	20.6993	22.7747	20.2894	c43642.graph_c0	8.8	6.18	8.41
Neem_295_f_8	1.5194	98.7586	89.993	c41579.graph_c1	9.25	13.56	11.88
Neem_29620_f_1	0.0745357	0.0382857	0.227442	c14710.graph_c0	0.55	0.71	0.43
Neem_29646_f_1	0.641241	0.331288	0.308264	c48676.graph_c0	57.79	86.66	68.2
Neem_29679_a_1	0	0	0	c42912.graph_c0	12.16	9.74	13.62
Neem_29682_a_1	0	0	0	c49858.graph_c0	9.43	8.63	10.97
Neem_2969_f_2	26.451	31.5056	38.9722	c15948.graph_c0	5.72	0.37	7.41
Neem_29709_f_1	0	0	0	c15404.graph_c0	0.88	1.73	1.31
Neem_29710_f_1	0	0	0	c40718.graph_c0	19.8	22.06	22.12
Neem_29733_f_1	9.15307	0	0	c40567.graph_c0	3.72	8.19	6.4
Neem_2974_f_3	0	0	0	c78733.graph_c0	0.85	0	0
Neem_29757_f_1	72.2487	70.0111	89.2291	c52712.graph_c1	34.25	37.7	35.38
Neem_2976_f_12	16.1746	19.6371	20.4241	c22822.graph_c0	9.11	8.8	10.19
Neem_2976_f_2	0	0	0	c12462.graph_c0	2.36	0.38	0.66
Neem_2980_f_1	4.91974	3.33003	2.12968	c13696.graph_c0	2.66	2.09	4.22
Neem_2981_f_1	2.26653	2.88749	1.96028	c46225.graph_c0	3.62	2.23	2.28
Neem_2983_f_5	2.62969	6.3208	3.21152	c50021.graph_c0	14.3	23.15	16.46
Neem_2983_a_8	9.19382	11.3486	10.6552	c34286.graph_c0	15.91	15.76	16.85
Neem_2988_f_1	73.581	59.071	47.8216	c37786.graph_c1	16.13	12.47	13.05
Neem_2988_f_5	9.49491	15.204	18.475	c43572.graph_c0	21.88	16.27	22.54
Neem_29915_f_2	17.2961	17.7222	11.8428	c41963.graph_c0	35.6	40.46	35.66
Neem_2992_f_1	190.775	257.056	49.9242	c35636.graph_c0	4.73	2.66	3.2
Neem_2995_f_1	11.3703	16.7218	20.0403	c52753.graph_c1	13.01	14.92	14.96
Neem_29_f_7	32.7845	42.2777	47.9198	c64699.graph_c0	0	0	0.79
Neem_30001_f_1	4.16634	4.71675	4.00199	c41466.graph_c0	10.52	10.22	8.93
Neem_30008_f_1	0	0	0	c63829.graph_c0	0.79	0.25	0.55
Neem_30023_f_1	0	0	0	c58258.graph_c0	0.93	0.73	0.97
Neem_3002_f_1	20.9212	22.9114	31.4107	c54431.graph_c0	30.27	32.78	31.35
Neem_30031_a_3	0	0	0	c44301.graph_c0	47.31	50.41	51.76
Neem_30046_f_2	4.12976	4.97223	4.89666	c51369.graph_c0	3.45	3.93	3.93
Neem_3004_f_3	15.1367	13.899	12.1427	c12004.graph_c0	7.16	11.45	7
Neem_3004_f_4	30.827	32.0561	39.8119	c45526.graph_c0	35.62	43.02	43.29
Neem_30050_f_1	0.330872	0.168115	0	c70665.graph_c0	0	0	0
Neem_30055_f_1	0	0	0	c53065.graph_c2	44.47	41.69	52.26
Neem_30074_f_1	0	0	0	c29508.graph_c0	1.97	0.71	0.62
Neem_3008_f_3	10.6872	8.29961	11.3729	c23235.graph_c0	1.57	0	0.56
Neem_3012_f_1	24.2121	18.7554	32.9697	c50297.graph_c0	12.71	13.59	12.27
Neem_30141_f_1	0	0.342192	0	c8618.graph_c0	0	0	0.7
Neem_3014_f_4	138.291	105.824	91.27	c15755.graph_c0	23.78	17.28	18.78
Neem_30151_f_1	0	0	0	c18510.graph_c0	5.81	7.12	6.41
Neem_3015_f_2	7.82085	5.20954	4.11415	c33798.graph_c0	3.78	2.26	1.98
Neem_3015_f_3	17.6388	17.5799	17.3685	c14734.graph_c0	1.04	0.39	0.55
Neem_3015_f_6	4.93339	4.17538	7.38155	c31719.graph_c0	3.42	8.04	6.15
Neem_30199_f_1	35.3838	26.1747	45.3712	c52519.graph_c0	35.2	44.56	42.46
Neem_3019_f_4	7.38379	5.74331	6.63428	c52075.graph_c0	10.27	7.8	7.55
Neem_3019_f_5	24.0085	24.0891	24.8247	c52147.graph_c0	8.32	8.96	9.01
Neem_301_f_3	7.73804	9.05352	8.59213	c51526.graph_c0	13.88	19.85	15.94
Neem_30203_f_2	7.19062	30.527	35.5101	c46944.graph_c0	23.15	18.5	20.26
Neem_30230_f_2	3.756	3.60513	3.34516	c53690.graph_c2	5.99	7	5.71
Neem_30234_f_1	35.7576	47.6784	43.849	c54464.graph_c0	30.78	16.16	21.97
Neem_3024_f_1	8.11895	6.52677	5.20336	c36579.graph_c0	8.18	8.08	7.54
Neem_3025_f_3	39.1855	32.9379	29.7014	c12739.graph_c0	15.61	9.59	6.49
Neem_30266_f_2	0	0	0	c61760.graph_c0	1.42	0	0.67
Neem_30315_f_1	68.8711	58.0005	83.2413	c49681.graph_c0	13.54	13.32	10.77
Neem_30318_f_1	51.1872	54.088	45.7329	c13477.graph_c0	24.33	38.49	33.61
Neem_30372_f_1	0	0	0	c788.graph_c0	0.16	0.36	0.59
Neem_3038_f_1	13.2353	17.0075	16.8074	c53106.graph_c0	3.97	4.33	2.37
Neem_303_f_1	43.8593	29.283	27.6528	c54421.graph_c0	31.33	36.47	35.4
Neem_3042_f_2	135.799	133.516	28.4325	c18426.graph_c0	0.92	0.52	0.49
Neem_30434_a_1	0	0	0	c52023.graph_c1	4.68	3.96	6.11
Neem_3045_f_1	6.02498	2.9726	11.4317	c57633.graph_c0	1.3	1.2	1.6
Neem_3047_f_1	0	0	10.1308	c39055.graph_c0	13.7	14.53	26.25
Neem_3049_f_2	0	0.0146006	7.47059e-06	c14391.graph_c0	7.76	7.5	9.53
Neem_304_f_3	21.8339	34.878	33.6615	c45266.graph_c1	25.15	20.23	25.25
Neem_3050_f_1	9.23127	2.04442	15.0297	c13824.graph_c0	8.76	13.92	24.19
Neem_3056_f_3	11.7062	23.1434	14.4253	c51385.graph_c0	22.22	5.17	17.11
Neem_3056_f_6	0	0	0	c50477.graph_c0	4.04	10.78	4.35
Neem_3060_f_2	10.831	9.8818	10.0383	c13316.graph_c0	10.25	10.51	8.94
Neem_3060_f_3	4.13231e-08	2.2161e-17	1.2769e-13	c42487.graph_c0	14.02	10.72	9.59
Neem_3061_f_2	6.25943	8.0973	7.95843	c37209.graph_c0	19.03	19.48	18.17
Neem_3061_f_6	28.2714	26.3994	35.7026	c13540.graph_c0	12.55	13.29	14.72
Neem_3062_f_1	17.4979	0.425525	0.675909	c34490.graph_c0	12.35	12.65	19.3
Neem_3062_f_8	33.7627	34.7305	40.1236	c13433.graph_c0	12.45	13.84	14.75
Neem_30652_f_1	9.32047	8.15431	11.1823	c51565.graph_c0	2.4	2.43	1.76
Neem_3065_f_2	1.09495	1.07354	0.66268	c17152.graph_c0	0.67	0.3	0.44
Neem_30668_f_2	22.3171	21.9253	22.865	c48567.graph_c0	21.27	23.24	28.85
Neem_30721_f_1	0	0	0	c43276.graph_c0	9.27	8.58	9.63
Neem_3073_f_4	21.8202	20.3287	27.1833	c49457.graph_c0	8.52	7.43	7.35
Neem_3076_f_2	5.74655	6.9061	5.15725	c38206.graph_c0	0.41	1.08	0.17
Neem_307_f_1	50.5171	46.9426	40.2932	c45827.graph_c1	14.01	16.12	15.06
Neem_307_f_4	13.673	29.7169	16.0647	c13774.graph_c0	10.87	8.99	5.31
Neem_30812_f_1	55.7671	51.8633	50.5269	c33760.graph_c0	39.42	40.19	45.11
Neem_30832_f_1	0	0	0	c38905.graph_c0	3.81	4.51	4
Neem_30842_f_1	4.73435	5.42019	5.21245	c53097.graph_c0	7.06	4.39	5.61
Neem_30843_f_1	0	0	0	c40791.graph_c0	5.67	7.31	5.41
Neem_30847_f_1	3.1556	1.21198	0.821922	c52115.graph_c0	0.23	0	0.99
Neem_3085_f_2	53.7404	45.1214	82.4841	c32962.graph_c0	18.34	0.91	1.59
Neem_30883_f_1	0	0	0	c46312.graph_c0	35.8	48.89	45.09
Neem_30913_f_1	0	0.191207	0.705445	c1449.graph_c0	0	0.46	0.5
Neem_30916_f_2	0	0	0	c43657.graph_c0	43.61	67.42	53.69
Neem_30939_f_1	0	0	0	c30265.graph_c0	6.36	2.62	1.91
Neem_3093_f_1	0	0	0	c82299.graph_c0	0.49	0.18	0.1
Neem_3096_f_1	1.16537	0.00787041	5.01035e-06	c34917.graph_c0	1.14	1.14	1.5
Neem_3098_f_4	12.6173	10.7258	6.72093	c36688.graph_c0	1.88	0.76	1.11
Neem_3098_f_6	3.00207	7.0935	3.93432	c21593.graph_c0	4.36	7.32	5.62
Neem_3101_f_7	12.2865	10.8257	12.6119	c43531.graph_c1	12.72	13.3	13.19
Neem_31069_f_1	0	0	0	c17137.graph_c0	4.31	1.68	2.81
Neem_3107_f_1	5.99822	6.20788	4.44848	c70833.graph_c0	0.56	0.28	0.31
Neem_3108_f_1	17.4792	22.8244	5.51551	c49676.graph_c2	24.89	18.63	21.32
Neem_3108_f_2	2.91961	2.44222	3.4963	c43745.graph_c0	4.53	4.71	8.12
Neem_31105_f_2	0	0	0	c41484.graph_c0	0.69	1.28	1.5
Neem_31132_f_2	0	0	0	c22652.graph_c0	0.85	0.63	0.63
Neem_31142_f_2	3.45321	3.73555	5.69463	c17678.graph_c0	4.81	1.14	3.34
Neem_31155_f_1	22.6787	13.2712	11.3969	c46340.graph_c0	18.45	34.14	17.38
Neem_3115_f_2	6.23944	6.26869	8.46695	c52372.graph_c0	6.34	6.19	9.9
Neem_3115_f_4	4.81825	5.45518	5.885	c24319.graph_c0	7.58	9.63	8.8
Neem_31169_f_1	12.7944	13.2507	9.00328	c47037.graph_c0	5.65	5.52	4.82
Neem_3119_f_6	53.8303	69.2474	63.3554	c49229.graph_c0	17.37	18.08	20.81
Neem_31220_f_1	0	0	0	c696.graph_c0	0.17	0.62	0.59
Neem_31244_a_1	0	0	0	c29963.graph_c0	0.93	3.99	7.94
Neem_31250_a_1	0	0	0	c49018.graph_c0	10.58	9.65	13.74
Neem_3126_f_2	3.58989e-05	0.0117825	0.00116182	c43687.graph_c0	0.81	1.13	1.53
Neem_31289_f_1	31.1069	26.1218	29.4701	c33057.graph_c1	29.58	39.02	32.49
Neem_31289_f_2	0	0.213151	0	c62470.graph_c0	0.92	0.66	0.31
Neem_3129_f_5	17.0584	14.7968	9.9008	c46445.graph_c0	11.45	7.73	8.39
Neem_31344_f_1	0	0	0	c71261.graph_c0	1.14	0.14	0
Neem_3136_f_4	23.5983	29.4037	25.4717	c5576.graph_c0	1.39	0	0
Neem_31373_f_1	2.26587	3.9716	5.35147	c3885.graph_c0	0	0.05	0
Neem_31398_f_1	0.942621	0.877367	0.720846	c24427.graph_c0	14.88	17.83	14.67
Neem_31399_f_1	11.8944	15.8501	13.33	c43596.graph_c0	31.44	28.2	22.06
Neem_3139_f_11	21.7949	21.5254	21.8355	c35491.graph_c0	29.73	29.38	22.23
Neem_31417_f_1	28.9571	28.8204	36.4169	c41496.graph_c0	27.12	29.03	27.67
Neem_31437_f_1	0	0	0	c30549.graph_c0	14.92	15.48	13.16
Neem_3143_f_1	3.2565	3.62599	5.38997	c22517.graph_c0	3.27	3.69	3.8
Neem_3143_f_2	7.03033	6.18854	4.12735	c52008.graph_c0	10.76	11.66	10.73
Neem_31470_f_1	0	0	0	c53054.graph_c2	16.13	17.99	21.8
Neem_31481_f_1	0	0	0	c5056.graph_c0	4.14	0.3	0
Neem_3151_f_1	0.371256	0.895588	0.65039	c3092.graph_c0	0	0	0
Neem_31527_f_2	2.73483	3.60072	2.96052	c44478.graph_c0	1.63	2.02	2.31
Neem_3152_f_5	0.590657	1.62481	0.179034	c40140.graph_c0	64.86	72.4	67.89
Neem_31552_f_1	15.2913	10.2176	32.4207	c43690.graph_c1	6.6	9.59	11.54
Neem_3156_f_1	9.31063	9.28846	8.42838	c50772.graph_c0	3.37	4.05	3.72
Neem_3157_f_6	2.445	2.12344	2.59582	c58933.graph_c0	0.82	0.52	0.52
Neem_3162_f_2	43.6278	32.2428	42.4601	c52851.graph_c1	26.97	25.38	31.32
Neem_31636_f_1	19.2106	17.3523	18.6277	c51710.graph_c2	151.6	86.08	124.33
Neem_3169_f_2	21.7291	27.3707	39.1692	c37530.graph_c0	10.95	2.06	14.94
Neem_3169_f_6	5.27672	4.93307	5.35555	c64199.graph_c0	1.5	0.07	0
Neem_3170_f_1	8.68337	11.5685	18.4107	c52629.graph_c0	13.75	13.36	15.58
Neem_31732_f_1	0	0	0	c27713.graph_c0	0	0.92	0
Neem_3173_f_1	1.48148	1.18388	0.652003	c47988.graph_c0	1.46	1.94	0.85
Neem_3173_f_2	3.94966	2.1203	0.559258	c51811.graph_c0	2.43	1.58	2.65
Neem_31780_f_1	0	0	0	c41124.graph_c0	20.34	20.02	18.36
Neem_3184_f_2	0	0	0	c88885.graph_c0	0	0.67	0
Neem_3186_f_4	0	0.630892	0	c22694.graph_c0	50.82	58.28	60.18
Neem_3186_f_7	1.82641	2.18867	1.89849	c51555.graph_c0	0.84	0.99	0.95
Neem_318_f_2	30.9222	29.9436	27.5259	c53186.graph_c1	120.16	131.97	133.18
Neem_31968_f_1	0.876154	2.83115	0.47451	c52484.graph_c0	15.21	16.1	17.48
Neem_3199_f_4	9.78428	10.2463	9.82514	c48028.graph_c0	3.07	2.95	2.97
Neem_3199_f_6	19.0634	0.626407	18.751	c42138.graph_c0	11.76	12.12	11.24
Neem_320_f_8	1.66178	1.41804	3.19984	c62022.graph_c0	1.47	0.77	0.36
Neem_32141_f_2	0	0	0	c41912.graph_c0	16.01	14.92	12.8
Neem_3216_f_7	0.528033	0.54136	0.260965	c29152.graph_c0	0.56	0.69	0.19
Neem_32182_f_1	0	0	0	c25517.graph_c0	0	0	0
Neem_32213_f_1	66.4768	51.2303	86.3106	c50183.graph_c0	35	33.53	29.68
Neem_32255_f_1	1.24463	1.60064	0.93783	c51111.graph_c1	16.33	16.64	17.89
Neem_3228_f_1	26.9567	28.7027	22.1565	c15703.graph_c0	0	0	0
Neem_32348_f_1	5.61398	0.472031	0.916092	c17273.graph_c0	0.7	0.3	0.44
Neem_3235_f_2	7.61069	7.84235	8.15092	c53558.graph_c0	4.77	4.02	3.65
Neem_32384_f_1	4.51155	5.21022	2.43555	c51342.graph_c1	25.09	26.05	25.63
Neem_3238_a_2	0	0	0	c44603.graph_c0	10	13.77	10.06
Neem_3239_f_3	0.941131	0.397692	1.1505	c34395.graph_c0	1.2	1.73	2.33
Neem_3239_f_4	1.18829	0.732007	0.422555	c69059.graph_c0	0.55	0.15	0.42
Neem_323_f_10	17.8909	20.6009	48.023	c44126.graph_c0	9.36	8.2	7.49
Neem_323_f_12	6.4777	8.10279	6.67962	c39022.graph_c0	8.75	8.2	7.99
Neem_323_f_7	4.05473	3.27787	3.53105	c13738.graph_c0	14.04	7.28	9.55
Neem_32411_f_1	0	0	0	c50309.graph_c0	5.83	7.83	6.35
Neem_3242_f_6	30.1667	36.4769	38.0314	c31809.graph_c0	26.54	30.76	31.04
Neem_3244_f_2	0.394171	0.602282	0.17511	c12853.graph_c0	6.71	8.61	5
Neem_3247_f_1	2.75953	2.41271	1.63481	c57797.graph_c0	1.11	0.74	1.4
Neem_3248_f_1	12.4589	15.119	10.9717	c16167.graph_c0	9.99	9.67	10.89
Neem_32518_f_1	0	0	0	c41030.graph_c1	1.17	0.85	0.25
Neem_3251_f_3	0.96228	1.54161	1.19395	c51977.graph_c0	5.61	4.73	5.89
Neem_3251_f_5	0.503414	0	0.675391	c68077.graph_c0	0.75	0.16	0.46
Neem_3253_f_2	16.5361	16.8935	17.3383	c46866.graph_c0	13.18	12.41	15.52
Neem_32573_f_2	0	0	0	c44822.graph_c0	2.48	3.05	3.16
Neem_3257_f_5	5.19467	9.02924	11.046	c41919.graph_c0	13.68	13.86	12.24
Neem_3259_f_4	1.43631	1.16008	0.933011	c52068.graph_c0	14.44	19.36	18.03
Neem_3260_f_3	12.0411	10.9679	9.61737	c291.graph_c0	0	0	0
Neem_3262_f_1	2.77848	3.51335	1.18881	c37681.graph_c0	0.59	1.05	1.46
Neem_3263_f_2	0.320407	0.610772	2.51038	c46399.graph_c0	3.34	5.07	2.82
Neem_32688_f_1	0	0	0	c37209.graph_c0	19.03	19.48	18.17
Neem_3269_f_1	93.4521	153.033	174.716	c46379.graph_c0	43.69	53.35	34.1
Neem_32731_a_1	0	0	0	c81663.graph_c0	0	0	0
Neem_32794_f_1	0	0	0	c46151.graph_c0	142.88	111.68	123.19
Neem_327_f_6	0.000277768	17.8542	4.146	c25888.graph_c0	1.36	1.4	1.1
Neem_3282_f_1	18.9021	21.0572	26.8825	c54636.graph_c0	26.1	25.55	27.03
Neem_3286_f_5	18.3321	19.3327	23.3263	c28161.graph_c0	9.77	11.1	10.55
Neem_3289_f_4	2.5539	2.25694	1.11208	c39046.graph_c0	0.52	2.32	1.68
Neem_3292_f_1	0.699664	2.69586	0.809362	c50277.graph_c1	7.8	15.09	8.37
Neem_3294_f_2	3.62638	5.68432	2.58182	c19752.graph_c0	0.92	0.7	0.95
Neem_32965_f_1	0	0	0	c22623.graph_c0	128.11	129.87	118.98
Neem_329_f_2	11.2864	14.7575	12.6924	c53395.graph_c1	12.2	11.14	11.2
Neem_329_f_5	23.9425	25.6095	30.3185	c51366.graph_c0	7.34	6.21	7.12
Neem_33014_a_1	38.2464	80.7895	117.851	c10392.graph_c0	4.07	10.56	19.1
Neem_3303_f_4	29.1484	28.5737	24.9363	c43047.graph_c0	18.34	8.72	15.69
Neem_33050_a_1	0	0	0	c51323.graph_c1	10.68	9.82	9.55
Neem_3305_f_1	75.7661	59.8231	12.4121	c38575.graph_c0	15.01	18.13	11.15
Neem_3305_f_2	2.97695	4.17722	3.99819	c39580.graph_c0	7.75	4.22	4.67
Neem_33106_f_1	0.753062	0.127833	0.333974	c13453.graph_c0	20.34	20.55	19.08
Neem_3312_a_1	0	0	0	c48465.graph_c0	1.4	1.37	0.52
Neem_33240_f_1	0	0	0	c34799.graph_c0	3.13	3.05	3.42
Neem_3325_f_1	18.0738	21.6987	20.6512	c52226.graph_c0	11.27	11.56	9.8
Neem_332_f_3	38.7562	46.6295	33.634	c18110.graph_c0	0	0	0
Neem_33301_f_1	0	0	0	c48189.graph_c1	12.37	10.74	12.21
Neem_33317_f_1	0	0.313452	1.26191	c51086.graph_c0	1.57	3.26	3.06
Neem_3334_f_3	8.23581	8.30656	10.4373	c48984.graph_c0	1.81	2.35	2.74
Neem_33357_f_1	0	0	0	c45584.graph_c0	45.19	53.23	52.92
Neem_33388_f_1	0.441509	0.303381	0.129107	c41105.graph_c0	2.91	3.06	4.78
Neem_3341_f_1	0	0	0.657005	c37091.graph_c0	3.03	4.18	7.61
Neem_3344_f_3	1.46501	2.38161	1.66525	c47444.graph_c0	3.22	3.26	2.37
Neem_3345_f_1	30.0436	36.8055	49.6651	c44473.graph_c0	12.99	12.26	13.64
Neem_3346_f_4	38.9827	19.2137	21.9491	c54835.graph_c0	7.57	11.02	13.27
Neem_334_f_2	5.95378	5.53877	9.03681	c33634.graph_c0	1.79	0.11	1.59
Neem_334_f_7	98.6798	124.813	198.408	c12995.graph_c0	30.51	20.4	23.8
Neem_3350_f_1	0.130132	0.0665357	0.117567	c6693.graph_c0	0.16	0.74	0.3
Neem_33529_f_1	16.3082	13.6283	16.6128	c42413.graph_c0	13.77	13.58	10.59
Neem_33563_f_2	0	0	0	c87274.graph_c0	0	0	0
Neem_33571_f_2	0.1967	0	0.618322	c63438.graph_c0	1.13	0.45	0.4
Neem_3357_f_4	10.7066	10.5473	8.11467	c23898.graph_c0	1.46	0.99	1.38
Neem_3357_f_7	20.3408	18.1093	25.1125	c45727.graph_c0	20.59	24.38	20.12
Neem_3363_f_7	72.0197	95.407	94.293	c52639.graph_c0	102.59	106.51	105.51
Neem_3364_f_1	0.28389	0.486059	3.90003	c26298.graph_c0	0.41	0.14	2.29
Neem_33685_f_2	119.517	98.725	47.8866	c49654.graph_c0	0	0	1.21
Neem_33694_a_1	0	0.127741	0.105966	c45601.graph_c0	74.18	26.42	25.77
Neem_3370_f_3	0.702362	8.79214	8.1008	c48413.graph_c0	11.58	10.91	9.38
Neem_33783_f_1	38.3433	25.4217	63.7791	c56259.graph_c0	1.91	6.63	0
Neem_3378_f_2	29.2552	22.9905	30.1482	c51552.graph_c0	8.36	7.96	9.98
Neem_337_f_2	17.5102	15.1745	10.9019	c44237.graph_c0	9.15	8.5	9.71
Neem_33817_f_2	0	0	0	c13991.graph_c0	14.76	13.29	13.27
Neem_33838_f_1	0	0.1107	0.193017	c47960.graph_c0	9.82	13.58	10.87
Neem_3385_f_2	1.66563	1.49046	3.20236	c42740.graph_c0	1.25	0.62	0.68
Neem_33873_f_1	0	0	0	c39753.graph_c0	30.04	28.56	30.1
Neem_33902_f_1	0	0	0	c48652.graph_c0	17.06	18.09	15.16
Neem_3390_f_1	2.74658	2.49229	1.18247	c26737.graph_c0	8.67	3.55	7.61
Neem_33919_f_1	0	0	0	c47798.graph_c0	67.75	65	65.76
Neem_3391_f_2	11.6578	15.134	11.129	c45679.graph_c0	12.68	7.08	11.82
Neem_33926_a_1	8.62053	7.61872	7.61014	c48979.graph_c0	11.55	8.45	10.54
Neem_3392_f_2	37.2378	42.6252	39.8372	c48373.graph_c0	18.93	14.29	15.38
Neem_339_f_9	70.0806	74.0687	39.605	c40194.graph_c0	15.19	7.61	10.75
Neem_3400_f_2	5.99618	8.10727	4.68497	c53607.graph_c1	8.18	10.84	10.46
Neem_3406_f_1	0.0749794	9.09223e-05	1.20443	c37199.graph_c0	3.4	4.19	3.96
Neem_34071_a_1	19.0375	18.5217	20.5707	c45479.graph_c0	10.36	9.59	11.09
Neem_34080_f_3	56.0965	37.5018	54.1713	c66934.graph_c0	0	0	5.3
Neem_3409_f_1	55.4162	51.2104	52.3918	c50044.graph_c0	26.62	32.64	33.83
Neem_3409_f_2	9.25762	12.9854	12.3764	c51057.graph_c1	13.92	7.04	13.65
Neem_340_f_2	0.81755	1.57344	0.454598	c42172.graph_c0	1.18	0.78	1.35
Neem_34121_f_1	0	0	0	c19111.graph_c0	6.78	8.04	4.13
Neem_3416_f_1	0	0	0	c49038.graph_c0	4.81	3.05	1.95
Neem_34192_f_1	0.129342	17.8926	35.1392	c73598.graph_c0	0.53	0	0
Neem_34192_f_2	0	0.450187	0	c85324.graph_c0	0	0.29	0.32
Neem_3419_f_2	7.52798	10.0631	7.99744	c36771.graph_c0	1.65	0.7	1.17
Neem_34215_f_1	0	0.11837	0.0985356	c51415.graph_c0	0	2.46	0.03
Neem_3422_f_1	0	0	0	c21986.graph_c0	2.35	2.34	1.51
Neem_3423_f_2	68.5337	36.5607	22.2846	c30703.graph_c0	33.61	5.03	3.33
Neem_34245_f_1	0	12.1689	0	c52650.graph_c1	20.32	20.22	17.63
Neem_34270_f_1	22.8452	0.657035	0.20387	c45515.graph_c0	34.6	59.3	42.6
Neem_34315_f_1	0	0	0	c20914.graph_c0	5	0	2.19
Neem_3432_f_1	47.2232	49.4152	51.2371	c53148.graph_c1	6.98	7.73	7.13
Neem_34352_f_1	18.8996	25.6864	17.8123	c52265.graph_c0	8.11	11.52	11.97
Neem_34391_f_1	6.93149	7.36661	7.00905	c51130.graph_c1	33.73	34.7	42.15
Neem_3442_f_10	13.1439	11.2663	16.9087	c48913.graph_c0	5.7	6.59	6.57
Neem_3442_f_14	7.86275	6.44769	10.9162	c43011.graph_c0	1.62	1.86	1.36
Neem_3442_f_17	14.5833	15.5964	11.8952	c14083.graph_c0	20.77	18.73	20.55
Neem_3442_f_7	15.093	12.6975	15.3992	c12786.graph_c0	6.57	6.53	6.51
Neem_34459_f_1	0	0	0	c51551.graph_c1	0.67	0.91	0.5
Neem_3445_f_1	43.1584	23.5503	25.2827	c46241.graph_c1	0.67	10.39	11.94
Neem_34487_f_1	0	0	0	c25180.graph_c0	0	7.51	17.16
Neem_3449_f_2	4.58362	5.76882	6.73664	c34498.graph_c0	2.87	2.46	1.25
Neem_34531_f_1	0	0	0	c47672.graph_c0	59.18	69.25	57.05
Neem_34531_f_2	0	0	0	c51599.graph_c0	35.07	40.3	42.18
Neem_34535_f_1	0	0	0	c30137.graph_c0	32.47	39.79	40.68
Neem_3454_f_3	23.9591	24.8049	22.6592	c85462.graph_c0	0.19	0.38	0
Neem_3455_f_2	3.53121	5.12311	4.41433	c45212.graph_c1	4.9	5.13	5.69
Neem_3456_f_1	5.12885	2.11765e-05	2.48679	c52321.graph_c1	19.06	9.4	16.46
Neem_3458_f_1	4.28751	2.01237	0.479502	c15405.graph_c0	11.57	4.58	9.28
Neem_34599_f_1	0	0	0	c10795.graph_c0	7.61	0	5.6
Neem_3459_f_1	22.7859	19.2118	20.9392	c12971.graph_c0	40.7	21	22.59
Neem_3460_f_1	21.0952	22.3286	32.8968	c29761.graph_c0	0	0	0
Neem_34614_f_1	0	0	0	c64355.graph_c0	0	0	0
Neem_3465_f_2	5.33874	6.42744	5.29518	c50087.graph_c0	4.49	4	3.14
Neem_3467_f_1	1.76394	1.96306	1.42741	c46366.graph_c0	23.87	24.67	26.55
Neem_346_f_3	85.5445	98.5608	172.059	c47045.graph_c0	86.38	149.06	109.1
Neem_346_f_6	25.6945	25.7234	22.9184	c43954.graph_c0	9.62	9.17	12.99
Neem_34706_f_1	0	0	0	c51458.graph_c0	10.35	8.61	10.61
Neem_34709_f_1	0	0	0.104008	c11999.graph_c0	16.76	16.55	10.22
Neem_3472_f_2	6.28806	6.17748	0.599954	c15123.graph_c0	0.71	0.79	0.35
Neem_3472_f_3	6.69113	2.35629	2.81244	c34059.graph_c0	5.42	1.12	1.25
Neem_3474_f_1	15.8763	17.7305	15.0378	c54761.graph_c0	18.62	14.85	15.43
Neem_3474_f_5	5.92682	7.84981	7.74573	c45454.graph_c0	7.65	5.43	5.83
Neem_34783_f_1	0	0	0	c67143.graph_c0	0.14	0.97	0.36
Neem_3478_a_6	0	0	0	c31078.graph_c0	5.22	0.64	0.49
Neem_3479_f_2	27.2415	29.5759	37.4049	c34793.graph_c0	0	0	0
Neem_34840_f_1	0	0.0779583	0	c45773.graph_c0	1.15	1.97	1.51
Neem_34869_f_1	0	0	0	c41525.graph_c0	9.32	8.54	8.66
Neem_3486_f_3	4.35729	3.78337	3.82755	c40037.graph_c0	10.5	9.57	10.09
Neem_34915_f_1	2.0479	4.56485	2.14005	c11693.graph_c0	0.35	1.48	0
Neem_34965_f_1	0	0	0	c7483.graph_c0	0.29	0.4	0.48
Neem_34983_f_1	37.7138	19.194	16.0732	c36750.graph_c0	2.93	0	1.68
Neem_3499_f_1	25.9449	24.4903	25.0233	c55187.graph_c0	10.52	10.37	10.1
Neem_35092_f_1	0	0	0	c13960.graph_c0	3.28	2.97	2.89
Neem_3509_f_1	9.31572	8.65699	7.99174	c72210.graph_c0	0	0	0
Neem_3509_f_2	46.968	44.3699	52.0259	c48072.graph_c0	7.12	7.77	6.96
Neem_35103_f_1	14.2676	21.7733	33.9478	c54937.graph_c0	10.71	10.52	9.93
Neem_3511_f_1	0.825218	3.37157	5.17396	c52763.graph_c1	2.68	3.67	3.06
Neem_35142_a_1	0	0	0	c67257.graph_c0	1.08	0	0.66
Neem_3514_f_1	3.17094	2.50292	1.97385	c46700.graph_c0	3.25	4.31	2.07
Neem_3514_f_3	69.1664	112.314	117.411	c54062.graph_c0	47.49	54.72	51.16
Neem_3515_f_3	16.4614	13.512	12.7436	c35343.graph_c0	6.4	7.8	7.06
Neem_3519_f_2	41.0884	36.7841	34.8029	c22739.graph_c0	3.47	4.33	1.25
Neem_3519_f_4	0	0	0.215382	c19961.graph_c0	2.37	0	4.06
Neem_3519_f_6	5.27939	2.42473	1.68469e-05	c33915.graph_c0	9.43	7.29	8.18
Neem_35204_f_2	0	0	0	c34489.graph_c0	9.33	10.61	10.51
Neem_3520_f_1	33.9317	36.7529	39.6515	c49693.graph_c0	28.13	26.07	27.33
Neem_3523_f_1	0	0	0	c51290.graph_c0	24.47	25.24	24.43
Neem_35240_a_1	110.348	229.777	414.394	c36168.graph_c0	4.09	2.3	3.61
Neem_3524_f_1	0	1.65893	0.541243	c57915.graph_c0	1.01	0.54	1.03
Neem_3525_f_1	0.615624	1.34935	0.24652	c41020.graph_c0	12.41	10.83	10.62
Neem_35261_f_1	0	0	0	c41623.graph_c0	18.12	14.92	15.75
Neem_3535_f_2	6.79457	14.2677	12.2826	c51104.graph_c0	9.35	9.94	8.6
Neem_3535_f_3	12.4349	14.2843	13.544	c52366.graph_c0	3.27	1.39	5.28
Neem_35365_f_1	0	0	0	c38862.graph_c1	1.34	2.27	0.38
Neem_3536_f_3	2.99423	1.30655	2.63296	c39133.graph_c0	20.08	20.32	19.98
Neem_35380_f_1	50.1895	49.1873	68.848	c15371.graph_c0	1.97	0	0
Neem_35381_f_2	14.5727	10.1631	11.8033	c52053.graph_c1	26.19	29.67	1.64
Neem_3538_f_1	14.5901	11.8779	8.82111	c40142.graph_c0	6.49	5.57	5.6
Neem_35442_f_1	16.9399	16.741	15.8299	c53418.graph_c0	10.34	8.76	10.37
Neem_35449_f_1	10.489	13.2099	19.5785	c44382.graph_c0	8.9	8.47	9.58
Neem_3544_f_1	19.0931	10.6751	17.9609	c49425.graph_c0	8.66	8.29	7.35
Neem_35462_f_2	2.97155	2.66277	1.28365	c35228.graph_c0	1.3	0.73	0.8
Neem_3546_f_1	14.18	12.9096	17.1309	c32943.graph_c0	13.48	10.24	10.84
Neem_354_f_2	24.1367	23.6122	19.6683	c46424.graph_c0	7.45	10.27	7.84
Neem_35567_f_1	0	0	0	c53040.graph_c0	2.37	1.04	3.72
Neem_35567_a_2	48.206	68.4978	48.91	c53040.graph_c0	2.37	1.04	3.72
Neem_3557_f_3	7.03301	7.9144	8.36072	c52780.graph_c0	5.65	5.05	4.06
Neem_35642_f_1	0	0	0	c47334.graph_c0	50.17	52.48	57.66
Neem_3565_f_5	18.2777	23.8592	22.1845	c40666.graph_c0	14.41	18.06	14.54
Neem_35675_f_1	0	0	0	c45188.graph_c0	43.31	41.43	37.05
Neem_3567_f_2	0.913412	1.75237	2.67126	c50845.graph_c0	0.19	3.05	0.6
Neem_3572_f_1	8.51474	9.52936	5.69702	c74027.graph_c0	0.56	0.18	0.29
Neem_3577_f_2	47.9252	29.2927	32.3651	c40936.graph_c0	3.67	4.8	3.43
Neem_3578_f_2	20.2771	27.6805	30.0194	c33489.graph_c0	26.08	32.66	24.42
Neem_3579_f_1	7.15146	7.19644	9.22237	c27243.graph_c0	1.27	1.02	2.58
Neem_3579_f_4	41.5854	42.8475	34.5832	c52702.graph_c0	8.8	9.33	7.1
Neem_3580_f_1	2.34458	1.31813e-06	2.28084	c35329.graph_c0	19.39	23.78	20.89
Neem_3581_f_1	13.5615	25.2788	14.4956	c35638.graph_c0	2.38	3.32	3.66
Neem_3582_f_3	14.5909	23.3922	20.6046	c72938.graph_c0	0	0	0
Neem_3582_f_5	26.9455	29.6628	31.3806	c57711.graph_c0	1.42	4.16	0
Neem_35841_f_1	0	0	0	c66651.graph_c0	0.18	0.4	0.44
Neem_35884_f_1	0	0	0	c31090.graph_c0	3.73	2.86	3.36
Neem_35945_f_1	36.8808	66.831	64.5442	c45701.graph_c0	22.25	27.41	26.39
Neem_35949_f_1	2.3857	6.24579	11.7597	c48703.graph_c1	11.89	9.79	10.11
Neem_35968_f_1	0	0	0	c84042.graph_c0	0.25	0.28	0.31
Neem_36015_f_1	1.8678	2.84231	3.95373	c56081.graph_c0	3.21	2.18	3.32
Neem_3602_f_1	2.75695	0.564509	0.610088	c35273.graph_c0	0.99	0.27	0.64
Neem_3603_f_1	1.2018	1.14218	0.322888	c44358.graph_c0	1.14	0.78	0.99
Neem_3603_f_2	0.182769	0.186966	1.00651e-06	c41859.graph_c0	23.13	23.47	21.7
Neem_3607_f_1	99.6447	113.786	107.368	c41165.graph_c0	35.92	44.82	39.5
Neem_36088_f_1	0	0	0	c42598.graph_c0	6.92	7.93	8.15
Neem_3609_f_1	3.58873	2.74396	1.606	c21523.graph_c0	0.64	0.41	0.45
Neem_3610_f_2	4.79641	2.67906	1.94061	c35915.graph_c0	3.65	3.39	3.01
Neem_3612_f_1	7.53646	8.08053	2.30606	c11567.graph_c0	1.12	1.22	1.14
Neem_3612_f_3	26.3513	16.8954	13.6269	c55468.graph_c0	6.41	5.44	4.47
Neem_3615_f_9	31.5099	52.6948	17.9447	c53958.graph_c0	166.28	168.17	150.09
Neem_36175_f_1	0	0	0	c46467.graph_c0	37.26	23.9	28.3
Neem_3617_f_1	14.1768	14.4081	13.6044	c35756.graph_c0	3.39	4.67	4.22
Neem_3617_f_2	3.62744	2.67078	1.13942	c62280.graph_c0	0.35	0.2	1.3
Neem_3617_a_3	17.2254	47.1885	23.5622	c75199.graph_c0	0.2	0.44	0.24
Neem_36181_f_1	23.0372	24.6166	22.0099	c52282.graph_c0	7.21	3.67	5.43
Neem_3619_f_1	30.8132	31.1354	31.0507	c43788.graph_c0	0.95	1.71	2.85
Neem_3621_f_3	1.26792	1.73739	4.407	c13601.graph_c0	60.16	94.85	87.54
Neem_3627_f_6	2.47069	7.07888	4.23602	c19151.graph_c0	0.53	0.34	0.83
Neem_3629_f_3	17.6816	10.5641	6.6235	c48167.graph_c0	5.98	2.9	4.38
Neem_3629_f_4	5.97917	0.24752	6.26454	c39736.graph_c0	4.96	3.48	10.07
Neem_362_a_2	17.6412	25.0766	9.59665	c81383.graph_c0	0	0	0
Neem_3630_f_2	21.6727	45.9058	47.1694	c40670.graph_c0	14.73	23.43	18.28
Neem_36329_f_1	11.0557	10.7558	11.079	c48189.graph_c1	12.37	10.74	12.21
Neem_3633_f_2	1.213	2.32732	1.36966	c11405.graph_c0	1.13	1.2	2.04
Neem_36348_a_1	0	0	0	c39678.graph_c0	50.21	26.11	15.98
Neem_3637_f_3	0.245263	0.373	0.429763	c41693.graph_c0	11.85	15.33	14.07
Neem_36380_f_1	1.48399	1.2149	0.983032	c70815.graph_c0	0.25	0.43	0.16
Neem_36405_f_1	0	0.202018	2.58272	c39741.graph_c0	0	8.56	4.94
Neem_36416_f_1	28.7442	13.3246	17.33	c57098.graph_c0	8.06	8.37	7.58
Neem_36478_f_1	25.4644	16.6241	22.2767	c53084.graph_c1	23.52	19.31	21.8
Neem_3647_f_1	30.037	33.3935	35.525	c14228.graph_c0	0	1.15	0
Neem_3649_f_1	15.542	11.6745	16.7471	c22185.graph_c0	0.72	2.15	0.54
Neem_3651_f_2	1.41491	1.46036	1.7024	c15362.graph_c0	0.56	0.63	0.62
Neem_3651_f_7	2.15897	1.23848	1.65721	c57414.graph_c0	0.96	0.68	1.73
Neem_3657_f_1	28.9321	31.7648	33.5216	c31419.graph_c0	15.92	15.62	15.86
Neem_3661_f_2	5.72112	5.05262	1.9451	c41384.graph_c0	3.98	4.02	4.43
Neem_36640_f_1	0.950933	1.50171	0.938938	c49473.graph_c0	64.22	47.67	64.74
Neem_3664_f_1	23.5783	21.512	21.9054	c42499.graph_c0	6.62	7.03	7.13
Neem_3664_f_5	0	0	0	c28914.graph_c0	3.97	0.48	1.6
Neem_3666_f_2	1.81104	1.72281	1.92013	c2944.graph_c0	0.42	0.47	0.41
Neem_3667_f_2	5.6681	3.79936	3.7356	c51196.graph_c0	1.99	0.73	2.81
Neem_3668_f_1	1.63151	4.90537	2.14467	c61012.graph_c0	0	0	0
Neem_36692_f_1	27.8967	38.7964	29.1136	c42246.graph_c0	8.49	9.42	8.16
Neem_36705_f_1	0	0	0	c55360.graph_c0	4.82	5.91	6.35
Neem_3670_f_1	57.7223	64.582	59.5933	c25013.graph_c0	1.7	0.79	1.14
Neem_3671_f_3	1.87286	1.94239	0.879218	c48582.graph_c0	9.19	8.78	8.89
Neem_36735_a_1	0	0.136112	0	c47150.graph_c0	1.88	1.11	1.3
Neem_3675_f_1	9.62289	22.0179	3.27393	c40103.graph_c0	23.73	25.55	27.35
Neem_36764_f_1	64.9035	58.6383	64.7978	c35388.graph_c0	25.99	27.93	19.74
Neem_36769_f_1	7.02873	4.03584	4.50611	c66331.graph_c0	3.92	6.42	3.29
Neem_3676_f_1	18.5316	20.0472	21.9261	c24844.graph_c0	10.33	8.13	8.51
Neem_3676_f_2	5.36491	4.49532	4.66859	c39181.graph_c0	2.07	1.57	1.93
Neem_3678_f_2	0	0	0.762161	c8.graph_c0	0.2	0	0.25
Neem_36794_f_1	0.768619	0.263483	0.110357	c44837.graph_c0	5.8	6.06	6.54
Neem_3681_f_2	0.873564	10.7349	10.3902	c32572.graph_c0	18.31	26.83	27.99
Neem_36826_a_1	30.0008	34.8216	34.4727	c32947.graph_c0	9.98	7.7	9.45
Neem_3683_f_1	57.6455	46.8388	43.1518	c42176.graph_c0	36.72	32.78	23.59
Neem_3684_f_1	34.3134	30.1615	19.0992	c26396.graph_c0	8.33	7.68	7.81
Neem_3687_f_1	18.8474	17.3932	22.3398	c45368.graph_c0	28.63	31.5	27.87
Neem_368_f_4	5.89072	3.84499	1.82415	c33502.graph_c0	0.6	0.71	2.17
Neem_3692_f_4	1.25374	3.07679	1.18553	c34771.graph_c0	1.42	0.78	0.68
Neem_3693_f_1	5.56011	4.58589	2.40855	c34707.graph_c0	2.75	1.19	2.91
Neem_3693_a_2	44.5821	33.8768	56.1243	c40631.graph_c0	10.03	9.45	9.75
Neem_36957_f_1	2.09112	0.351418	1.75644	c52673.graph_c0	2.89	2.69	2.76
Neem_3698_f_3	0.232812	0.118149	0.523148	c64040.graph_c0	0.27	0.9	0.33
Neem_36991_f_1	0	0	0.119208	c57223.graph_c0	1.56	2.67	1.46
Neem_37009_f_1	62.937	64.6802	82.6496	c22623.graph_c0	128.11	129.87	118.98
Neem_37024_f_1	2.04966	1.64879	1.99569	c50486.graph_c0	19.09	13.87	10.47
Neem_3702_f_1	17.3317	23.4852	23.1927	c21768.graph_c0	15.2	13.4	13.14
Neem_37038_f_1	11.5302	20.3069	19.3668	c62050.graph_c0	5.79	9.48	6.24
Neem_3703_f_4	5.98062	5.03392	7.2115	c12976.graph_c0	23.16	28.56	19.38
Neem_3703_f_5	17.7713	16.1148	16.954	c24746.graph_c0	11.84	14.33	9.34
Neem_3705_f_3	0	0	0	c65982.graph_c0	0.53	0.59	0.32
Neem_37072_f_2	14.0083	6.61878	6.77282	c78099.graph_c0	0	0.68	0.3
Neem_37084_f_1	2.9305	3.97303	3.60211	c53405.graph_c1	4.21	2.64	3.51
Neem_3708_f_3	118.031	94.2104	56.2927	c43667.graph_c0	7.9	4.02	4.41
Neem_37090_f_1	1.1143	0.563607	0	c85196.graph_c0	0	0	0
Neem_37093_f_1	0	0.275154	1.55866	c53992.graph_c0	48.46	45.35	49.45
Neem_3709_f_2	3.47979	3.98503	2.346	c53445.graph_c0	6.17	6.33	7.43
Neem_37135_f_1	7.16682	16.1066	13.0985	c50404.graph_c0	11.47	2.3	5.85
Neem_37149_f_1	0.215318	0.622338	0.812347	c51462.graph_c1	7.61	8.71	11.03
Neem_37156_f_1	14.1254	14.7141	21.0194	c53304.graph_c0	6.09	5.1	5.6
Neem_3715_f_1	0	0	0	c29065.graph_c0	10.98	23.54	19.63
Neem_3715_f_3	18.2244	12.4176	6.86472	c22198.graph_c0	0.62	0.47	0.33
Neem_3716_f_2	22.1771	14.5176	19.3312	c46439.graph_c0	11.08	10.63	13.33
Neem_37175_f_1	0	0	0	c40876.graph_c0	15.57	15.55	14.06
Neem_19976_f_1	11.0486	9.31729	5.32974	c52082.graph_c0	3.91	3.09	4.04
Neem_1997_f_4	0	0	0	c90599.graph_c0	0.21	0.23	0
Neem_19985_f_3	9.07619	7.09249	22.821	c50614.graph_c2	0	0	0
Neem_19_f_1	34.862	47.5226	50.7082	c48926.graph_c0	29.82	30.88	31.64
Neem_20019_f_1	0	0	0	c39897.graph_c0	0.69	1.28	0.81
Neem_20040_f_2	9.02755	13.3104	6.65523	c66490.graph_c0	0.93	0.17	0.57
Neem_20061_f_1	0	0	0	c53652.graph_c0	30.76	29.93	32.59
Neem_20070_f_1	10.6332	15.1318	14.444	c27440.graph_c0	15.32	0.67	14.61
Neem_2010_f_1	146.85	104.452	245.654	c49418.graph_c0	29.67	58.14	45.08
Neem_2010_f_2	3.4751	3.97038	3.25689	c51400.graph_c0	0.88	0.93	1.06
Neem_2014_f_1	13.9056	14.9151	12.0951	c48828.graph_c0	5.61	4.82	5.16
Neem_2015_f_2	8.84153	5.66852	3.48566	c11508.graph_c0	1.58	1.88	1.28
Neem_2017_f_1	29.6043	39.6616	43.2997	c14969.graph_c0	4.43	6.02	6.04
Neem_2021_f_4	2.6667	1.34264	0.858589	c81515.graph_c0	0.25	0.14	0.46
Neem_20240_f_2	0	0	0	c48959.graph_c0	11.72	10.74	9.49
Neem_2025_f_4	23.4382	28.269	25.9271	c42368.graph_c0	8.7	12.15	11.71
Neem_2026_f_2	77.2646	141.858	143.612	c24539.graph_c0	9.8	6.14	8.67
Neem_20289_f_1	0	0	0	c46967.graph_c0	15.05	17.54	18.85
Neem_2032_f_1	6.12286	5.84555	5.02672	c24780.graph_c0	1.09	0.73	1.55
Neem_2033_f_2	13.0971	9.71093	13.2286	c50741.graph_c0	12.11	10.72	10.72
Neem_2038_f_4	33.3212	31.5996	32.4547	c49063.graph_c0	9.61	7.71	8.46
Neem_20446_f_1	41.2493	24.156	33.7094	c47231.graph_c2	20.94	17.04	14.24
Neem_2045_f_1	5.51051	7.39901	9.16046	c12789.graph_c0	6.48	4.63	4.46
Neem_2045_f_2	110.702	90.4435	105.938	c32586.graph_c0	46.32	44.81	54.68
Neem_2047_f_1	4.05085	7.20479	5.48512	c39474.graph_c0	9.99	11.24	9.61
Neem_20496_f_1	0.570152	1.90924e-07	0.507784	c47613.graph_c0	5.68	5.92	6.57
Neem_2049_f_9	33.145	29.6698	17.1193	c49917.graph_c0	6.29	3.52	4.09
Neem_20501_f_1	12.2008	13.9807	20.5807	c52910.graph_c0	13.38	13.56	13.08
Neem_20518_f_1	0	0	0	c44503.graph_c0	12.61	14.25	24.68
Neem_20552_f_1	0	0	0	c64743.graph_c0	0	0	0
Neem_2060_f_5	4.4788	0.65961	3.88909	c36914.graph_c0	0.95	0.96	0.7
Neem_2060_f_6	129.331	122.616	132.913	c44856.graph_c0	44.5	59.86	51.61
Neem_2060_f_7	28.5676	23.2366	31.5271	c38699.graph_c0	25.22	15.92	19.21
Neem_2062_f_2	7.86667	1.4162	3.43532	c38362.graph_c0	2.63	0.62	0.96
Neem_2064_f_1	1.67079	0.648118	0.750334	c40381.graph_c0	7.14	8.06	8.32
Neem_20655_f_1	3.6051	4.23797	4.69592	c52488.graph_c0	2.08	1.87	3.62
Neem_20663_f_1	2.14002	0.271044	0.252521	c46399.graph_c0	3.34	5.07	2.82
Neem_2067_f_2	0.000139807	281.923	584.081	c31263.graph_c0	19.46	18.05	19.92
Neem_206_f_3	44.5678	42.4538	44.5373	c52797.graph_c0	25.87	18.4	21.09
Neem_20759_f_1	0.974623	0	0	c49086.graph_c0	6.73	12.43	8.32
Neem_2076_f_1	17.9332	20.4573	17.6331	c11740.graph_c0	10.23	13.27	10.91
Neem_3725_f_2	18.8359	15.6954	16.7398	c50499.graph_c0	14.25	3.1	6.81
Neem_3727_f_7	0	0	0	c11756.graph_c0	1.43	0.59	0.39
Neem_3728_f_2	20.3316	15.6268	6.51939	c52992.graph_c0	6.57	5.47	5.84
Neem_3730_f_5	7.03239	9.64869	4.3904	c16463.graph_c0	6.08	4.22	3.25
Neem_37328_f_1	6.1655	5.21278	5.58792	c46796.graph_c0	4.42	3.96	3.89
Neem_3734_f_1	0.6182	0.766879	1.5523	c26908.graph_c0	1.48	0.43	1.55
Neem_3737_f_2	2.34719	6.78966	6.99509	c40861.graph_c0	4.01	3.37	2.08
Neem_37389_f_3	0	0	0	c21234.graph_c0	10.98	8.17	11.39
Neem_3740_f_1	12.1704	13.2804	7.71682	c47565.graph_c0	6.14	7.68	8.14
Neem_37462_f_1	0	0	0	c59673.graph_c0	1.06	0.46	0.8
Neem_37475_f_1	1.0141	0.997412	2.82516	c42616.graph_c0	0.8	0.4	0.33
Neem_37479_f_1	0	0	0.191603	c50241.graph_c0	36.97	39.17	41.34
Neem_3747_f_3	13.5897	17.1248	14.8378	c17871.graph_c0	7.11	9.13	6.97
Neem_3749_f_1	9.93585	10.0254	8.55789	c52843.graph_c0	2.69	1.98	2.41
Neem_3751_f_2	3.55718	3.36004	2.30102	c83208.graph_c0	0.28	0	0.35
Neem_3752_f_1	5.42774	5.49588	6.42465	c36167.graph_c0	14.92	12.59	18.42
Neem_37562_f_1	17.8516	12.3131	19.2113	c51230.graph_c0	17.89	14.88	17.08
Neem_3757_f_11	33.4705	48.212	59.3715	c54021.graph_c0	45.27	51.6	50.6
Neem_37586_f_1	8.72499	12.4529	8.95872	c45499.graph_c0	7.07	5.84	6.23
Neem_37614_f_1	0	0.105561	0.0454159	c34262.graph_c0	24.98	28.12	30.3
Neem_3767_a_6	0.179478	1.64853	0.830425	c29564.graph_c0	9.89	6.24	12.61
Neem_376_f_1	11.8038	6.68871	3.39386	c48610.graph_c0	1.32	4.84	2.68
Neem_376_f_4	39.7033	29.7518	49.2681	c47306.graph_c1	2.15	49.49	37.05
Neem_37703_f_1	2.81984	6.237	6.38378	c50826.graph_c0	4.2	3.77	2.28
Neem_3772_f_1	9.5803	15.9735	10.3345	c37284.graph_c0	3.84	5.25	4.43
Neem_37730_f_1	7.53826	5.83669	8.72399	c14342.graph_c0	23.29	22.14	13.98
Neem_37759_f_1	27.3664	24.4597	32.9276	c48746.graph_c0	8.34	19.66	14.34
Neem_3775_f_1	15.4732	12.1366	12.3589	c32619.graph_c0	0	2.72	0
Neem_37771_f_1	10.8732	7.99436	13.0605	c42429.graph_c1	15.09	22.73	27.02
Neem_3777_f_1	59.9463	56.9767	52.328	c13283.graph_c0	38.94	38.78	31.64
Neem_37797_f_1	0	0	0	c76948.graph_c0	0.6	0.23	0.25
Neem_3779_f_1	4.81262	5.03173	2.73322	c37406.graph_c0	31.46	24.56	19.38
Neem_3779_f_2	24.9942	33.7514	50.8343	c49411.graph_c0	22.92	31.09	24.23
Neem_37807_f_1	0.326007	0	0.973063	c52303.graph_c0	29.69	32.36	26.91
Neem_3781_f_2	2.50816	5.33682	6.34791	c48881.graph_c0	4	4.26	3.76
Neem_37832_f_1	0.248883	0	0.219037	c13986.graph_c0	4.19	8.59	4.82
Neem_37834_f_1	1.82464	1.50617	0.889747	c10624.graph_c0	8.21	7.48	0
Neem_37849_f_2	33.0215	35.4362	37.6015	c64761.graph_c0	0	0	0
Neem_3784_f_8	24.7078	37.3777	30.4185	c43234.graph_c0	13.23	13.59	11.91
Neem_3786_f_1	64.5432	55.1863	52.1026	c22451.graph_c0	122.66	114.66	108.45
Neem_3790_f_2	2.73892	1.07797	2.59724	c26027.graph_c0	3.07	2.89	4.07
Neem_3791_f_1	8.46754	14.0059	18.6893	c42226.graph_c0	10.57	9.43	10.38
Neem_3793_f_1	0.00604575	5.31049e-05	0.00259481	c37255.graph_c0	10.65	13.2	10.53
Neem_37955_f_2	0	0	0	c54363.graph_c0	28.76	30.29	28.67
Neem_37992_f_1	12.8412	13.1703	10.3581	c47774.graph_c0	18.43	13.74	13.98
Neem_37998_f_1	0.381073	0	0	c76043.graph_c0	0	0.63	0.46
Neem_3803_f_2	8.30897	8.61226	7.693	c37914.graph_c0	17.94	16.63	16.28
Neem_3804_f_1	54.7569	51.7414	63.5786	c44264.graph_c0	48.86	50.02	50.58
Neem_3805_f_2	4.83727	4.75454	7.24617	c47610.graph_c0	17.35	16.26	14.33
Neem_38068_f_1	3.35153	3.2592	1.64804	c47981.graph_c0	2.35	1.26	1.34
Neem_3807_f_1	9.64439	7.52427	8.55557	c42430.graph_c0	11.23	11.7	11.92
Neem_38090_f_1	0	0	0	c52614.graph_c0	8.78	8.03	7.58
Neem_380_f_2	31.6809	30.7078	27.4962	c23026.graph_c0	2.4	3.33	3.55
Neem_38106_f_1	7.15092	4.5715	5.13461	c10516.graph_c0	2.7	1.87	1.71
Neem_38118_f_1	11.0665	10.3781	11.1863	c52257.graph_c1	12.04	11.42	11.64
Neem_3811_f_1	16.4762	13.8181	19.9192	c52001.graph_c0	7.87	6.16	7.86
Neem_3813_f_1	16.1089	11.5149	18.0139	c47553.graph_c0	10.68	12.2	11.09
Neem_38146_f_1	10.7318	8.91459	12.0592	c33667.graph_c0	25.42	17.92	30.76
Neem_38154_f_1	13.2797	9.60523	7.2676	c29422.graph_c0	2.18	2.26	4.26
Neem_3820_f_2	7.90095	5.3982	4.26646	c48531.graph_c0	7.27	7.87	6.88
Neem_3822_f_1	11.6502	12.161	15.2496	c31421.graph_c0	8.16	7.93	8.32
Neem_3822_f_2	6.4961	7.49992	11.3757	c46091.graph_c0	5.51	6.48	6.55
Neem_3822_f_3	18.4976	23.522	26.5769	c43861.graph_c0	13.37	17.17	15.58
Neem_3823_f_1	51.9078	42.4742	48.0625	c48781.graph_c1	9.72	9.78	7.41
Neem_3824_f_1	46.7981	48.9628	57.6433	c43758.graph_c0	2.27	1.09	2.08
Neem_38261_f_1	30.1783	30.7637	33.1627	c52017.graph_c0	6.25	8.22	4.53
Neem_3826_f_3	0.536721	5.51251	0.426515	c32635.graph_c0	340.36	69.43	93
Neem_38273_f_2	4.84008	7.61932	6.22279	c13396.graph_c0	10.41	9.77	12.92
Neem_38276_f_1	19.895	20.4203	22.9991	c48855.graph_c0	10.28	6.26	7.51
Neem_3827_f_1	20.434	16.506	17.9458	c49560.graph_c0	15.49	14.09	15.79
Neem_38293_f_1	0	0	0	c64650.graph_c0	0.91	0.63	0.86
Neem_3833_f_1	35.4582	28.7355	35.2259	c41978.graph_c0	5.68	6.21	4.76
Neem_38388_f_1	9.57698	8.84141	7.69327	c48498.graph_c1	6.09	6.72	6.35
Neem_3838_f_1	6.82229e-06	0	0.000468078	c37074.graph_c0	1.62	0.54	4.89
Neem_38399_f_1	0	0	0	c41219.graph_c0	40.3	22.95	31.22
Neem_38443_f_1	5.46757	4.39861	5.08534	c40406.graph_c0	8.3	6.38	7.74
Neem_3844_f_1	8.03405	8.74294	9.38745	c14326.graph_c0	5.17	3.94	5.83
Neem_3845_f_3	44.0187	36.0077	40.1827	c46181.graph_c0	1.4	0.6	1.31
Neem_38468_a_1	11.421	10.4195	11.6187	c43278.graph_c0	11.32	9.76	10.41
Neem_38472_f_1	0	0	0.148247	c6735.graph_c0	0.87	0.29	0.21
Neem_3851_f_4	103.933	109.884	185.701	c45700.graph_c0	56.17	66.02	72.45
Neem_38522_f_1	0.172745	0.17473	0	c51195.graph_c1	17.07	23.77	13.41
Neem_3853_f_2	9.10481	10.9005	8.90249	c52873.graph_c0	4.47	5.75	5.73
Neem_3854_f_1	22.0934	29.0671	27.8377	c26571.graph_c0	23.03	21.87	17.1
Neem_3854_f_2	166.199	155.397	217.368	c47818.graph_c0	8.24	21.5	8.3
Neem_38553_f_1	0	0	0	c40397.graph_c0	0.97	0.46	0.8
Neem_3855_f_1	20.7927	22.1888	22.7862	c72577.graph_c0	0	0	0
Neem_3855_f_5	41.9346	48.2899	44.8861	c43112.graph_c0	3.34	0.62	3.14
Neem_3856_f_3	24.6032	20.04	16.7911	c39373.graph_c0	13.16	14.72	14.09
Neem_385_f_1	124.353	103.43	123.658	c39613.graph_c0	3.01	32.99	7.91
Neem_385_f_3	18.7882	10.5462	11.0326	c35076.graph_c0	8.71	4.93	5.48
Neem_3861_f_2	2.0043	1.01401	0	c33495.graph_c0	1	0.93	1.22
Neem_3863_f_1	46.8397	44.1974	21.9215	c52020.graph_c1	10.05	34.23	28.1
Neem_3863_f_3	219.766	273.432	352.581	c12895.graph_c0	30.26	37.95	34.85
Neem_38643_f_1	16.0538	17.6329	17.2672	c51531.graph_c0	8.3	6.99	8.8
Neem_3865_f_1	1.38155e-06	7.07828	7.55468e-07	c46964.graph_c0	19.72	22.26	15.47
Neem_38662_a_1	38.0275	69.1692	92.2252	c42114.graph_c0	87.35	86.17	75.99
Neem_3871_f_2	13.5008	13.2228	12.2429	c49617.graph_c0	27.62	34.95	26.58
Neem_3872_f_1	2.05692	2.32605	1.81394	c59689.graph_c0	1.19	0.74	0.54
Neem_38732_f_1	0	0	0	c49399.graph_c0	12.14	16.22	10.91
Neem_38734_f_1	24.879	20.6115	31.4313	c37447.graph_c0	11.79	12.51	13.57
Neem_38747_f_1	0	0	0	c10920.graph_c0	17.09	17.1	13.72
Neem_38755_f_1	55.2751	64.9474	74.2047	c34702.graph_c0	0	0	0
Neem_38767_f_1	20.2884	20.9665	21.5742	c43923.graph_c0	8.16	9.4	9.5
Neem_3878_f_6	14.6546	14.214	15.1881	c46760.graph_c0	10.44	10.86	7.93
Neem_3878_f_7	4.60937	4.03276	2.59599	c23842.graph_c0	1.32	1.11	1.05
Neem_3879_f_4	0	0	0	c11141.graph_c0	2.64	0.24	0.84
Neem_387_f_5	9.37026	9.98581	11.4882	c50124.graph_c1	10.46	8	9.35
Neem_38804_f_1	0.29605	0	0.521255	c48010.graph_c0	2.49	2.39	4.33
Neem_3880_f_1	9.21529	7.14643	6.92781	c55577.graph_c0	6.14	5.89	6.09
Neem_3882_f_3	12.5152	9.81094	11.8615	c31428.graph_c0	5.84	5.35	5.49
Neem_3884_f_5	24.56	20.1269	22.9398	c49045.graph_c0	25.1	22.54	21.01
Neem_38850_f_1	2.53892	5.24656	0.646689	c15993.graph_c0	0.98	0.77	0.55
Neem_3886_f_3	22.0329	24.9479	27.702	c38721.graph_c0	17.31	18.11	19.31
Neem_38884_f_1	49.1522	45.2728	48.0425	c68196.graph_c0	0	0	0
Neem_388_f_1	8.4754	10.7757	8.15966	c26339.graph_c0	8.27	4.88	2.86
Neem_3893_f_6	22.3298	18.1363	13.7931	c14779.graph_c0	13.35	10.81	11.7
Neem_3893_f_8	27.5094	29.4032	26.9332	c32251.graph_c0	4.3	7.33	9.28
Neem_3894_f_2	41.3327	36.7385	38.8711	c33130.graph_c0	20.28	40.65	41.73
Neem_38958_f_1	65.9185	60.1057	46.3789	c37606.graph_c0	22.11	19.8	17.12
Neem_3896_f_1	32.0828	31.7872	25.5878	c44786.graph_c0	12.37	16.51	15.26
Neem_389_f_1	53.4869	43.1554	41.8748	c30735.graph_c0	13.91	13.08	12.1
Neem_3900_f_4	4.72102	3.40451	4.01971	c31437.graph_c0	0.28	2.75	1.34
Neem_39029_f_1	0.717897	0.729601	1.67499	c40571.graph_c0	5.35	13.19	4.41
Neem_390_f_1	298.814	254.274	81.244	c54090.graph_c0	45.3	37.6	26.55
Neem_390_f_3	50.1398	55.3414	61.1548	c13234.graph_c0	22.23	22.84	23.17
Neem_39106_f_1	7.63867	7.34342	10.175	c47482.graph_c0	12.36	4.65	7.42
Neem_3915_f_10	5.62703	7.78452	5.66379	c41061.graph_c0	14.89	7.94	13.03
Neem_3915_f_3	16.3219	17.2297	10.6919	c40388.graph_c0	10.12	5.93	7.71
Neem_3915_f_6	48.8169	1.62783	19.9586	c42721.graph_c0	35.28	36.1	34.68
Neem_3916_f_1	9.23748	8.32921	9.01945	c49598.graph_c0	25.12	16.61	27.55
Neem_3919_f_1	42.4086	36.1864	48.8959	c41053.graph_c0	20.37	20.12	19.26
Neem_3920_f_2	12.1597	13.7888	9.51619	c42889.graph_c0	2.23	4.4	1.73
Neem_39216_f_1	9.21288	11.346	18.7628	c58789.graph_c0	5.15	6.45	5.65
Neem_39271_f_1	1.14215	0.618874	0.40092	c75030.graph_c0	0.38	0	0.46
Neem_3928_f_1	10.7754	10.3511	16.4055	c41595.graph_c0	14.74	15.32	14.71
Neem_39316_f_1	9.77664	11.6852	16.169	c50061.graph_c0	13.05	16.34	13.75
Neem_3936_f_2	22.0647	2.09773e-06	1.57835	c49555.graph_c0	3.8	3.72	3.49
Neem_3940_f_2	9.95262	9.33248	9.22079	c40506.graph_c0	4.48	4.81	4.67
Neem_3942_f_2	113.6	83.5353	141.096	c50388.graph_c0	67.09	50.53	50.61
Neem_3943_f_1	4.85896	0.705583	3.34429	c18093.graph_c0	0.54	0.51	0.56
Neem_39442_f_1	7.69913	4.49227	4.87461	c81826.graph_c0	0.34	0.38	0
Neem_3948_f_1	92.2619	83.2758	161.903	c39518.graph_c0	1.77	1.25	1.16
Neem_3948_f_2	7.2522	6.42206	7.04541	c38271.graph_c0	1.92	1.58	2.05
Neem_3950_f_3	52.5219	66.7222	66.7921	c50889.graph_c0	23.22	34.33	29.72
Neem_3951_f_1	2.20455	21.5458	12.8721	c53316.graph_c0	24.16	19.09	18.68
Neem_39527_f_1	0.0462889	0.047543	0.201623	c44374.graph_c0	7.62	10.24	7.35
Neem_3954_f_1	8.43947	15.9395	0.000212055	c47524.graph_c0	12.22	10.86	12.55
Neem_3954_f_2	11.0836	13.3069	11.1683	c47524.graph_c0	12.22	10.86	12.55
Neem_3956_f_2	14.3544	17.1525	19.7486	c49380.graph_c0	14.3	13.3	13.76
Neem_3959_f_2	7.23684	4.96361	4.67613	c55003.graph_c0	12.3	11.26	10.88
Neem_3959_f_3	28.4416	26.984	27.5242	c32422.graph_c0	9.79	14.27	9.4
Neem_3960_f_2	17.9627	15.1747	13.1745	c24703.graph_c0	9.26	10.22	9.12
Neem_3960_f_3	9.37544	21.5673	24.3667	c54890.graph_c0	15.21	17.52	17.17
Neem_39619_a_1	5.17157	3.34402	0.219012	c78635.graph_c0	0	0.67	0.37
Neem_3961_f_3	41.293	3.53501	0.296071	c43417.graph_c0	31.17	26.91	23.21
Neem_3961_f_5	5.33007	5.1634	6.68466	c41973.graph_c0	4.47	5.94	4.14
Neem_39662_f_1	23.3999	14.991	15.7649	c48909.graph_c0	12.54	11.3	13.46
Neem_39666_f_1	2.47774	2.25251	2.98032	c48563.graph_c0	2.47	2.34	2.93
Neem_3966_f_1	46.0219	54.1676	43.9618	c21053.graph_c0	7.7	11.73	10.22
Neem_3968_f_1	36.0171	38.9045	48.7942	c32989.graph_c0	26.06	26.16	24.96
Neem_3971_f_1	2.10855	2.50316	2.80426	c60345.graph_c0	0.45	0.39	0.69
Neem_39725_f_1	3.22292	2.90184	3.54063	c26726.graph_c0	0.12	0.2	1.01
Neem_3972_f_4	15.5126	16.5111	21.9241	c54559.graph_c0	18.34	17.59	17.61
Neem_3976_f_1	57.5162	50.6018	57.56	c51391.graph_c1	14.2	17.26	17.42
Neem_3977_f_1	3.66872	3.53181	3.23677	c45153.graph_c0	0.82	0.43	0.88
Neem_3977_f_3	36.1457	34.365	51.7604	c52110.graph_c1	21.71	22.75	25
Neem_3979_f_1	40.0992	51.8005	69.5215	c10341.graph_c0	0	4.2	0
Neem_3979_f_2	48.168	54.4202	55.6225	c54178.graph_c0	62.45	66.88	59.13
Neem_39809_f_1	124.655	53.8064	175.791	c40642.graph_c0	21.16	3.01	20.7
Neem_3982_f_1	1.28836	5.20437	5.34107	c26467.graph_c0	6.78	9.47	6.9
Neem_3982_f_2	0.151781	13.9785	6.17217	c37652.graph_c0	2.94	2.27	1.88
Neem_39843_f_1	1.36728	1.11943	1.51042	c50053.graph_c0	18.27	22.01	18.01
Neem_3984_f_1	43.416	47.7421	45.2649	c44490.graph_c0	11.21	12.94	11.86
Neem_39864_f_1	5.56899	7.23809	5.61094	c68516.graph_c0	0	0	0
Neem_39868_f_1	15.6525	19.1635	19.8404	c32730.graph_c0	11.23	11.86	10.39
Neem_3987_f_1	16.1206	19.2723	25.0498	c46525.graph_c1	8.5	10.68	9.69
Neem_3988_f_2	20.4134	11.0499	25.5334	c51178.graph_c0	32.54	26.25	31.52
Neem_398_f_5	29.8837	36.5456	40.9137	c38977.graph_c0	19.75	13.06	0
Neem_3992_f_1	0	2.70179	12.4037	c41218.graph_c0	0.75	8.91	2.65
Neem_39956_a_1	28.7853	24.8711	16.7429	c46009.graph_c0	21.98	15	13.74
Neem_3997_f_2	2.25438	3.04362	3.77886	c46418.graph_c0	4.2	2.03	9.51
Neem_3998_f_1	36.0249	32.6435	33.89	c47767.graph_c0	14.89	16.91	17.32
Neem_39996_a_1	7.33447	6.60058	10.3283	c51180.graph_c0	23.87	16.86	19.61
Neem_399_f_1	15.8451	17.0966	11.706	c37694.graph_c0	9	8.99	8.35
Neem_399_f_2	18.3029	10.5713	4.79625	c33493.graph_c0	0.96	1.06	1.08
Neem_4002_f_1	7.24781	9.42949	8.2918	c42418.graph_c0	6.71	5.17	5.37
Neem_4002_f_2	0.508852	11.486	12.911	c17017.graph_c0	3.33	5.85	6.39
Neem_4003_f_1	29.6887	27.9853	5.0282e-05	c40715.graph_c0	13.61	12.29	11.97
Neem_40050_f_1	8.51154	5.69523	9.01554	c40378.graph_c0	18.02	17.92	20.35
Neem_40139_f_1	20.4167	20.2447	21.4856	c27588.graph_c0	7.21	6.18	6.93
Neem_4013_f_1	10.9579	11.9943	10.5066	c50568.graph_c0	12.77	13.35	12.44
Neem_4015_f_1	13.0925	12.4806	16.8813	c48161.graph_c0	10.3	8.72	11.39
Neem_4019_f_1	19.4857	17.7606	15.8679	c44951.graph_c0	8.33	6.47	4.72
Neem_4021_f_1	26.9941	24.4954	18.6793	c12758.graph_c0	9.21	9.68	7.36
Neem_4027_f_1	7.09271	6.91783	7.50477	c45403.graph_c0	9.3	8.51	8.74
Neem_4032_f_1	20.6526	19.6015	19.9238	c44044.graph_c1	10.34	9.73	9.39
Neem_40333_f_1	3.46255	2.80981	3.5712	c51486.graph_c0	3.54	2.28	4
Neem_4036_f_2	3.02694	2.64684	2.41603	c57718.graph_c0	1.12	0.76	0.99
Neem_40389_f_2	0	0	0.208931	c49888.graph_c0	7.94	10.49	10.19
Neem_40396_f_1	0	0	0	c52787.graph_c0	3.79	3.38	2.97
Neem_40409_f_2	0	0	0	c32220.graph_c0	1.06	0.75	0.24
Neem_4041_f_1	2.14965	1.5501	1.05898	c16292.graph_c0	0.69	0.6	1.31
Neem_4041_f_2	11.2125	10.5941	9.2238	c45956.graph_c0	16.7	15.56	15.64
Neem_4042_f_1	15.7405	14.3861	15.874	c47586.graph_c0	3.93	4.96	4.62
Neem_4042_f_4	1.45382	10.5964	2.48147	c38006.graph_c0	0	0	0
Neem_40454_f_1	22.4534	31.6199	26.388	c44645.graph_c0	24.66	27.21	27.67
Neem_40458_f_1	0.157819	0.160571	0.551178	c26422.graph_c0	2.42	2.67	4.4
Neem_4046_f_1	31.531	22.7481	23.035	c37106.graph_c0	11.42	9.93	7.7
Neem_40493_f_1	0	0	0	c64344.graph_c0	1.24	0.25	0
Neem_40498_f_1	11.9186	19.9634	17.8622	c50725.graph_c0	8.15	8.44	6.58
Neem_4049_f_2	8.50462	7.02262	14.0463	c42327.graph_c0	6.53	5.87	6.17
Neem_40516_f_1	20.9575	18.4736	31.1036	c13563.graph_c0	10.66	7.42	8.64
Neem_4051_f_3	0.193349	6.26219	2.08396	c24125.graph_c0	9.15	11.64	8.3
Neem_4056_f_2	50.8037	37.0869	41.8256	c26490.graph_c0	18.53	18.58	21.62
Neem_4056_f_3	2.33865	2.78526	2.80345	c46716.graph_c0	2.35	2.56	2.57
Neem_40618_f_1	0.188584	0.580391	0	c18125.graph_c0	0	9.36	0
Neem_4061_f_1	0.397453	0	0.718404	c38890.graph_c0	6.58	3.63	5.36
Neem_4061_f_2	8.51534	6.38259	10.2598	c63407.graph_c0	0.46	0.86	0.38
Neem_4062_f_1	7.75543	7.9131	6.95311	c45808.graph_c0	6.91	5.4	5.73
Neem_4067_f_4	4.71542	4.92666	4.80101	c53798.graph_c3	5.27	5.16	5.51
Neem_40740_f_1	14.3385	10.8851	18.3293	c34345.graph_c0	253.68	30.96	170.93
Neem_40744_f_1	0	0	0	c68453.graph_c0	1.26	0	0
Neem_40754_f_1	0	0	0	c49862.graph_c0	7.69	6.71	7.84
Neem_4075_f_2	1.33972	0.878201	2.30474	c6920.graph_c0	0	0	0
Neem_4077_f_3	17.2691	11.7339	33.2968	c44011.graph_c0	29.15	28.37	27.67
Neem_408_f_1	40.9702	52.6766	49.9161	c49102.graph_c0	25.22	26.29	24.57
Neem_40991_f_1	7.37727	6.49568	3.48376	c24478.graph_c0	0.67	0.07	0.45
Neem_40999_f_1	45.259	28.2494	22.7628	c39286.graph_c0	10.95	1.48	1.56
Neem_41005_f_1	12.5572	11.9782	13.102	c50533.graph_c0	21.97	21.51	22.02
Neem_41094_f_1	25.7755	31.741	23.3159	c13393.graph_c0	7.35	11.83	10.34
Neem_41095_f_1	1.66854	1.19769	0.62266	c23765.graph_c0	0.82	0.21	0.11
Neem_41115_f_1	9.88297	10.0715	8.54071	c45776.graph_c0	11.53	9.63	11.85
Neem_41122_f_1	0.241411	12.3298	1.61101	c33600.graph_c0	20.81	21.48	23.53
Neem_41126_f_1	0	0	0	c51320.graph_c0	7.03	5.68	6.7
Neem_4117_f_1	10.0042	14.2418	13.8945	c44797.graph_c0	4.57	4.97	5.28
Neem_4119_f_1	12.6245	12.3051	15.5899	c44950.graph_c0	5.68	3.12	3.29
Neem_4125_f_1	5.26592	7.09471	5.56109	c39311.graph_c0	113.51	204.65	170.25
Neem_41264_a_4	0	0	0	c47622.graph_c1	20.64	31.41	26.02
Neem_41267_f_1	0.817846	0.418054	2.04212	c45595.graph_c0	0.73	2.37	3.06
Neem_41275_f_1	18.3721	19.4829	16.744	c44804.graph_c0	7.22	7.19	5.25
Neem_4137_f_2	14.9467	14.7715	15.7551	c50553.graph_c1	19.53	11.39	14.29
Neem_4138_f_1	8.7693	11.7197	12.2052	c50020.graph_c0	4.86	5.62	4.95
Neem_4140_f_5	24.7796	19.669	18.1082	c54458.graph_c0	28.93	22.27	17.29
Neem_41468_f_1	60.3972	51.1452	36.375	c13693.graph_c0	52.32	55.72	52.91
Neem_4149_f_5	24.1186	27.0463	35.5569	c52062.graph_c2	1.62	0.32	0.45
Neem_4149_f_7	3.84663	2.02791	1.75694	c42055.graph_c0	1.36	1.06	1.15
Neem_414_f_2	3.19005	3.66289	3.7892	c53158.graph_c0	2.36	3.05	2.87
Neem_41505_f_1	24.2221	20.509	28.1002	c12910.graph_c0	23.15	28.21	16.69
Neem_41511_f_1	1.00534	0.204889	0.722197	c50940.graph_c0	3.74	1.49	4.56
Neem_4151_f_1	112.92	164.777	210.224	c56871.graph_c0	18.16	23.71	25.67
Neem_41532_f_1	0	0	0	c52303.graph_c0	29.69	32.36	26.91
Neem_415_f_3	0	0.0411819	0	c53432.graph_c0	1.24	1.71	3.11
Neem_4163_f_1	23.259	31.1015	36.2493	c42634.graph_c0	11.43	9.9	13.24
Neem_41698_f_1	0	0	0	c40135.graph_c0	5.02	4.15	3.95
Neem_41757_f_1	0.215365	0	0	c38977.graph_c1	26.93	39.55	41.63
Neem_4179_f_2	48.0616	52.6468	52.6661	c44490.graph_c0	11.21	12.94	11.86
Neem_41852_f_1	137.88	312.936	1223.21	c33583.graph_c0	198.2	204.91	189.19
Neem_4186_f_3	18.2397	0	0	c50437.graph_c0	8.53	9.66	8.22
Neem_418_f_4	20.6252	20.3848	18.6137	c27891.graph_c0	10.79	8.67	8.33
Neem_418_f_7	21.8083	22.2414	8.84822	c30483.graph_c0	21.81	12.78	16.55
Neem_4190_f_1	19.8676	19.2361	17.2797	c47944.graph_c0	12.31	14.94	11.47
Neem_41917_f_1	10.4752	8.30238	10.9775	c83698.graph_c0	0	0	0
Neem_4191_f_1	6.50972	4.23923	4.87657	c55762.graph_c0	2.18	6.41	2.84
Neem_41931_f_1	16.1073	15.2686	15.7139	c41968.graph_c0	16.32	17.72	18.34
Neem_41954_f_1	0.507204	0	0	c42312.graph_c0	8.76	8.01	6.88
Neem_4195_f_2	2.01203	15.7678	6.76204	c25802.graph_c0	19.45	16.78	17.69
Neem_4195_f_3	33.4855	31.6333	35.7857	c54805.graph_c0	15.41	18.89	15.68
Neem_41961_f_1	7.76877	7.22101	5.94802	c43397.graph_c0	14.08	9.73	8.04
Neem_4198_f_5	2.201	6.12483	1.6258	c53792.graph_c1	1.69	1.36	1.45
Neem_419_f_4	13.6702	15.8198	5.77092	c43066.graph_c0	0.89	10.57	2.4
Neem_419_f_6	101.495	116.393	154.608	c44039.graph_c0	29.12	33.06	34.36
Neem_419_f_9	3.57198	5.09953	2.1944	c21559.graph_c0	0.34	0	0.86
Neem_42058_f_2	0	0	0	c45336.graph_c0	21.52	10.43	18.68
Neem_42060_f_1	5.58992	8.54654	10.1192	c51174.graph_c0	10.06	12.86	8.52
Neem_42091_a_1	2.63588	0.492994	0.634126	c47436.graph_c0	8.94	7.25	9.79
Neem_420_f_1	92.6948	85.5997	84.3291	c13414.graph_c0	23.37	22.78	23.84
Neem_42114_f_1	26.3256	27.6363	86.7907	c50417.graph_c0	13.19	17.37	18.91
Neem_42129_f_1	0	0	0	c88805.graph_c0	0	0	0
Neem_42163_f_1	22.6849	28.5974	25.0629	c13772.graph_c0	15.77	18.02	16.36
Neem_4220_f_2	15.7806	12.5617	14.6585	c46426.graph_c0	6.06	5.17	7.38
Neem_42227_f_1	1.71408	0	0	c49392.graph_c1	21.14	19.22	20.33
Neem_4222_f_2	0	0	0	c33843.graph_c0	50.3	54.59	49.44
Neem_4222_f_4	5.37354	4.53551	6.1131	c43178.graph_c0	6.67	3.7	3.69
Neem_42245_f_1	59.3851	61.2528	119.225	c41639.graph_c1	27.52	20.83	32.35
Neem_422_f_2	55.9453	44.6729	30.154	c43199.graph_c1	8.29	5.52	5.3
Neem_422_f_4	6.63018	7.53972	8.83549	c59974.graph_c0	0.53	2.15	0.19
Neem_422_f_6	7.46107	8.18889	9.36504	c44116.graph_c0	5.35	4.86	4.97
Neem_4232_f_3	4.45932	5.14087	1.62635	c39246.graph_c0	0.35	0.45	1.03
Neem_4234_f_1	21.6447	13.9115	0.190307	c39036.graph_c0	12.61	11.73	11.28
Neem_4234_f_2	3.66973	1.55363	2.0577	c11892.graph_c0	1.18	0.83	2.3
Neem_42428_f_2	16.6944	17.5615	16.9563	c36207.graph_c0	31.11	34.75	36.14
Neem_4243_f_4	0.67845	0.516588	2.79704	c27306.graph_c0	2.08	2.12	4.65
Neem_42492_f_1	6.63056e-07	0.731765	0.297612	c26072.graph_c0	46.16	56.98	54.36
Neem_4250_f_2	0	0.143294	0	c92195.graph_c0	0	0	0.39
Neem_4250_a_5	0	0	0	c61453.graph_c0	1.96	0.8	4.68
Neem_4251_f_3	54.3672	52.3109	42.5358	c38621.graph_c0	16.85	12.16	14.52
Neem_42525_f_1	3.41878	3.36596	3.36784	c14098.graph_c0	8.53	6.93	6.84
Neem_42539_f_1	0	0	0	c76104.graph_c0	0	0	0
Neem_42554_f_2	0.721236	0.534951	0.695398	c65158.graph_c0	1.17	2.85	0.95
Neem_42563_f_1	0	0	0	c45415.graph_c0	13.62	0.59	16.67
Neem_4257_f_3	91.4512	78.7604	61.4766	c44522.graph_c0	30.14	47.9	42.93
Neem_42608_f_1	0	0	0	c12691.graph_c0	7.89	12.02	10.46
Neem_42640_f_1	8.55448	7.98391	6.10681	c11363.graph_c0	0	0	0
Neem_42687_f_1	0	0	0	c25555.graph_c0	15.67	12.7	13.67
Neem_42692_f_1	14.8098	15.3539	16.455	c42416.graph_c0	13.17	14.48	12.92
Neem_42720_f_1	0	0	0	c18960.graph_c0	1.56	0	0
Neem_4272_f_2	5.00967	4.84088	5.93069	c43916.graph_c0	4.57	2.68	3.48
Neem_4272_f_3	0.988809	0.645494	0.243803	c42679.graph_c0	7.84	0.81	0.26
Neem_4274_f_1	22.0875	20.0514	13.0118	c52082.graph_c0	3.91	3.09	4.04
Neem_4274_f_2	132.138	113.245	133.432	c37183.graph_c0	22.1	22.65	27.03
Neem_42794_f_1	6.40311	6.07439	6.42714	c50619.graph_c1	7.58	6.76	7.39
Neem_427_f_2	33.3985	28.2725	29.7721	c51067.graph_c0	7.99	8.99	9.17
Neem_42814_f_1	37.0898	29.0158	29.4805	c43226.graph_c0	8.19	11.11	8.68
Neem_42847_a_1	0	0	0	c50057.graph_c0	42.79	109.38	46.88
Neem_42860_f_3	0.810849	0.907933	1.01184	c52693.graph_c0	4.99	1.45	9.73
Neem_42860_a_1	1.58607	1.97782	1.46063	c52151.graph_c0	37.24	15.32	65.92
Neem_42861_f_1	4.73813	3.97412	5.75778	c53021.graph_c0	3.73	1.49	8.24
Neem_42875_f_3	0	0	0	c75156.graph_c0	0.2	0.44	0.49
Neem_42880_f_1	2.22656	5.25053	2.20246	c53535.graph_c2	27.86	15.82	45.72
Neem_42885_f_1	0	0	0.173502	c69014.graph_c0	0.57	0.1	0.76
Neem_42886_f_2	0	0	0	c70709.graph_c0	0.26	0	0.47
Neem_42887_f_2	1.37284	2.08646	2.15154	c53602.graph_c0	2.19	1.57	1.68
Neem_42892_f_1	0.800095	0.990624	0.776853	c50503.graph_c0	5.65	1.59	12.52
Neem_42892_f_2	0.195012	0.261794	0.291151	c43766.graph_c0	1.31	0.49	0.89
Neem_42896_f_1	1.66486	1.00939	1.19714	c53759.graph_c0	3.31	1.52	4.01
Neem_42906_f_1	9.06938	6.45241	32.284	c53388.graph_c0	17.75	20.12	20.27
Neem_42909_f_1	2.51655	2.0954	2.06369	c53759.graph_c0	3.31	1.52	4.01
Neem_42915_f_1	1.10987	0.792636	0.996052	c53759.graph_c0	3.31	1.52	4.01
Neem_42924_f_1	64.3086	50.4742	75.0636	c39003.graph_c0	98.53	46.97	88.34
Neem_4292_a_5	0	0	0	c43592.graph_c0	2.18	0.76	0.33
Neem_42944_f_1	125.498	91.9924	153.398	c53604.graph_c1	129.1	159.83	152.36
Neem_4300_f_4	0	0	0	c29544.graph_c0	4.55	2.65	3.8
Neem_4305_f_2	7.96697	10.0426	11.4892	c45335.graph_c0	88.18	151.64	96.5
Neem_4307_f_2	1.86976	0.979123	0.255179	c48387.graph_c0	36.29	35.74	33.38
Neem_4307_f_8	55.7523	56.885	64.2484	c45957.graph_c0	16.88	22.85	22.63
Neem_4310_f_3	13.2093	11.1615	7.62912	c47475.graph_c1	16.06	10.55	15.05
Neem_4310_f_5	74.9531	52.2134	31.0473	c49413.graph_c0	21.04	18.11	18.84
Neem_4311_f_1	35.6417	54.1138	26.21	c33704.graph_c0	0	0	0
Neem_4317_f_2	1.38796	0.51468	1.27187	c34971.graph_c0	2.35	1.42	1.82
Neem_4323_f_1	10.4988	7.96284	6.79151	c52394.graph_c0	2.63	2.17	3.03
Neem_4328_f_2	12.0674	13.4039	18.0704	c50635.graph_c0	5.89	7.3	6.2
Neem_4328_f_4	37.7455	31.5377	31.4156	c50834.graph_c1	28.85	34.71	33.43
Neem_4338_f_3	113.821	95.6358	86.1528	c14049.graph_c0	38.14	43.93	39.95
Neem_4338_f_8	39.014	35.0429	21.2813	c22948.graph_c0	9.94	12.35	11.16
Neem_433_f_1	18.7342	20.7067	18.6884	c34467.graph_c0	20.95	20.26	20.21
Neem_433_f_2	23.192	30.6559	39.5947	c39554.graph_c0	29	25.23	29.54
Neem_433_f_4	2.98598	3.35021	6.7666	c54795.graph_c0	20.3	14.72	16.39
Neem_4344_f_2	12.4509	12.0298	14.2316	c38109.graph_c1	16.45	16.16	17.98
Neem_4350_f_3	36.5578	29.5255	31.9303	c23457.graph_c0	47.44	49.7	43.75
Neem_435_f_4	32.0821	35.655	43.6718	c50443.graph_c1	44.58	39.29	37.15
Neem_4368_f_1	22.3275	44.3793	47.7227	c54470.graph_c0	33.7	44.17	37.17
Neem_4372_f_4	10.9321	11.8667	8.63529	c48305.graph_c0	22.5	23.7	24.65
Neem_4373_f_7	10.7589	11.1246	10.7994	c51458.graph_c0	10.35	8.61	10.61
Neem_4374_f_1	40.9796	48.3242	31.8583	c43977.graph_c1	31.35	26.4	27.84
Neem_4377_a_2	0	0	0	c31323.graph_c0	2.47	2.03	2.55
Neem_4388_f_1	18.6022	14.8504	18.2781	c37342.graph_c1	10.87	8.61	9.83
Neem_438_f_6	21.2355	25.1564	20.4129	c28448.graph_c1	17.08	26.66	20.63
Neem_438_f_7	8.58689	3.90929	6.07058	c55279.graph_c0	43.17	25.8	39.77
Neem_439_f_3	0	0	0	c79800.graph_c0	0.54	0	0.45
Neem_439_f_9	14.8256	18.0532	18.8293	c40681.graph_c0	11.63	12.82	11.98
Neem_43_f_1	61.9729	63.8124	63.344	c41234.graph_c0	24.6	16.23	18.13
Neem_4410_f_2	11.1439	9.3007	12.838	c24625.graph_c0	1.67	1.12	0
Neem_4410_f_3	33.0898	40.3826	58.4363	c48035.graph_c1	0.65	16.59	31.39
Neem_4411_f_2	2.92108	2.81388	1.27244	c29363.graph_c0	4.48	3.53	2.19
Neem_4422_f_1	0.92382	0.439746	0	c61203.graph_c0	1.54	0.5	0.72
Neem_4422_f_2	9.52409	10.2787	10.8947	c53206.graph_c0	5.07	5.4	5.69
Neem_4435_f_6	19.5987	21.6492	23.092	c34333.graph_c0	60.92	24.15	28.87
Neem_443_f_3	64.4983	104.734	187.207	c43372.graph_c0	31.38	125.24	57.22
Neem_443_f_4	18.1226	15.9328	19.4025	c44801.graph_c1	20.5	28.19	34.27
Neem_443_f_5	7.25677	14.2946	13.0489	c38695.graph_c0	207.13	59.35	99.25
Neem_4442_f_14	0.922728	0.000200482	2.26469	c32382.graph_c0	15.15	18.6	21.2
Neem_4442_f_7	44.9095	35.8623	41.6467	c44094.graph_c0	17.63	14.61	16.02
Neem_4449_f_1	0	0.228998	0.0672379	c23903.graph_c0	0.57	0.3	0.95
Neem_4456_f_1	85.3496	80.0216	89.9374	c53380.graph_c0	42.09	35.5	39.08
Neem_4465_a_2	19.5427	21.5152	10.84	c33031.graph_c0	2.17	1.41	2.4
Neem_4476_f_4	10.3344	13.0426	14.8664	c39193.graph_c0	38.33	28.3	31.97
Neem_44_f_1	0.157339	0.636813	1.7225	c39037.graph_c0	4.49	11.25	6.34
Neem_44_f_6	7.5704	9.36999	8.99424	c52161.graph_c0	10.9	10.9	11.11
Neem_4500_f_4	7.83669	7.9883	9.08586	c43935.graph_c0	5.57	1.17	2.38
Neem_4502_f_3	16.3722	27.6643	39.4307	c22097.graph_c0	28.65	38.29	41.32
Neem_4507_f_3	13.1586	10.6763	13.331	c28327.graph_c0	18.68	17.25	17.05
Neem_4507_f_6	83.5701	114.441	112.204	c10471.graph_c0	0	0	0
Neem_450_f_1	994.602	958.411	785.902	c46815.graph_c0	28.93	26.09	25.99
Neem_450_f_2	272.199	254.688	165.828	c47456.graph_c0	6.72	4.67	5.52
Neem_451_f_2	18.942	16.0428	3.73748	c11252.graph_c0	0.91	1.44	0.97
Neem_4526_f_3	16.5458	1.90065	1.70801	c33033.graph_c0	15.53	15.99	16.97
Neem_4529_f_7	18.2812	15.2081	16.0117	c45550.graph_c0	53.5	60.92	68.56
Neem_4530_f_3	42.8011	28.2674	31.0395	c36575.graph_c0	3.48	1.16	5.41
Neem_4534_f_1	4.72952	4.74532	7.16673	c28291.graph_c0	0.92	0.65	0.81
Neem_4534_f_2	121.91	139.363	174.485	c31435.graph_c0	35.6	39.55	39.68
Neem_453_a_1	6.45449	6.87906	9.27845	c43713.graph_c1	4.9	7.02	5.23
Neem_4550_f_1	6.90281	3.22662	3.36452	c40016.graph_c0	1.42	1.31	1.4
Neem_4552_a_2	66.2006	60.4875	36.5054	c24903.graph_c0	11.76	9.46	11.1
Neem_4556_f_4	0	0	0	c15311.graph_c0	0.82	1.28	0.6
Neem_4559_f_2	0.137355	9.35947	0	c24889.graph_c0	5.15	4.19	1.16
Neem_4559_f_3	43.5154	101.096	90.5571	c46369.graph_c0	29.13	27.81	26.69
Neem_457_f_4	1.6751e-07	3.16548	4.32195	c46268.graph_c1	13.34	12.46	12.04
Neem_4588_f_2	0.341284	0.353452	0.456509	c49191.graph_c0	2.06	3.94	2.01
Neem_4589_f_1	5.10292	4.07964	3.73335	c52928.graph_c2	5.95	7.81	14.2
Neem_4591_a_1	11.4788	9.1045	5.37681	c52483.graph_c0	13.68	13.46	11.15
Neem_4594_f_10	21.729	22.7719	22.4698	c47649.graph_c0	7.61	6.43	6.12
Neem_4594_f_8	9.00655	7.44523	9.44167	c51266.graph_c0	3.11	9.55	7.61
Neem_4594_f_9	0.505647	0.64205	0	c70445.graph_c0	0.13	0.65	0.24
Neem_4598_f_2	33.1686	41.8109	36.4852	c52671.graph_c0	0.89	0.64	0
Neem_45_f_2	7.64107	9.70223	7.37693	c47136.graph_c3	4.84	4.17	3.21
Neem_45_f_8	8.23066	10.4607	13.3325	c44164.graph_c0	14.03	6.9	10.49
Neem_4603_f_1	12.7444	13.0339	14.1564	c51211.graph_c0	22.81	26.54	22.21
Neem_4610_f_1	22.242	15.6284	17.6353	c43955.graph_c0	16.69	26.48	15.67
Neem_4615_f_2	32.3913	37.686	49.6138	c61996.graph_c0	0.63	0.71	0.97
Neem_4627_f_1	0	0	0	c55699.graph_c0	12.2	1.18	0.29
Neem_462_f_1	4.57113	2.6219	4.65937	c64308.graph_c0	0	1.01	0
Neem_4634_f_1	44.7834	34.4838	25.5178	c33161.graph_c0	26.05	14.02	21.04
Neem_4637_f_7	23.1847	20.6553	18.0837	c55063.graph_c0	10.86	11.35	11.8
Neem_4637_f_8	1.16971	0.120062	0.197465	c55479.graph_c0	3.57	4.06	8.5
Neem_4640_a_1	3.46611	0	9.86547	c46720.graph_c0	7.9	11.35	10.19
Neem_4641_f_1	21.9971	7.67654	30.0348	c48057.graph_c0	22.62	19.57	24.97
Neem_4647_f_4	1.42052	0.410197	0.370168	c30619.graph_c0	0.28	0.76	1.6
Neem_4649_f_1	0.10267	0.104759	0	c75459.graph_c0	0.16	0.18	0.48
Neem_4649_f_3	64.3597	99.1521	83.1057	c12713.graph_c0	29.99	37.09	20.73
Neem_4654_f_1	394.038	420.219	695.034	c39676.graph_c0	887.91	1599.4	1368.27
Neem_465_f_8	162.405	189.213	222.625	c67827.graph_c0	7.7	0	0
Neem_4665_f_1	30.4422	30.9582	35.0637	c52597.graph_c0	36.06	33.69	43.08
Neem_4668_f_1	29.9445	34.1164	35.9877	c43469.graph_c0	35.03	40.36	42.57
Neem_4668_f_2	6.54654	5.31129	5.56785	c40916.graph_c0	10.64	12.44	10.19
Neem_4677_f_1	41.1179	23.4954	25.2015	c55464.graph_c0	6	8.57	7.25
Neem_4677_f_2	60.0697	57.7129	70.7497	c24822.graph_c0	3.28	8.21	7.78
Neem_467_f_3	21.0681	20.1067	19.3346	c50843.graph_c0	12.42	11.51	11.63
Neem_4685_f_2	14.0972	11.6256	10.1714	c51050.graph_c0	6.49	4.82	5.19
Neem_4688_a_2	0	0	0	c73450.graph_c0	0.33	0	0.41
Neem_470_f_1	1.44874	19.6918	15.0319	c38920.graph_c0	1.3	6.22	2.45
Neem_4717_f_1	17.6001	10.5121	4.66529	c52655.graph_c0	3.71	1.3	3.82
Neem_4721_f_3	146.104	129.18	211.287	c31303.graph_c0	348.31	379.61	351.03
Neem_4721_f_4	1.01453	1.29737	1.10064	c40036.graph_c0	1.18	1.34	0.87
Neem_4721_f_7	63.9261	51.4986	30.5914	c37431.graph_c0	4.61	2.82	1.26
Neem_4725_f_2	0.278485	0.278687	0.269948	c56195.graph_c0	2.51	3.31	3.69
Neem_4729_f_10	2.38068	1.75791	1.1154	c23867.graph_c0	1.25	0.19	0.42
Neem_472_f_3	51.9868	3.15582	49.5723	c54991.graph_c0	14.86	12.93	13.24
Neem_4731_f_3	0	0.223061	0	c46206.graph_c1	4.93	5.85	5.89
Neem_4733_f_1	4.41589	2.55514	1.89244	c40537.graph_c0	14.29	14.67	10.24
Neem_4737_f_2	1.09112	0	0.653678	c83125.graph_c0	0.35	0	0
Neem_4742_f_1	0	0	0	c69008.graph_c0	0	0.31	1.04
Neem_4758_f_1	15.8358	14.0572	14.7335	c49671.graph_c0	8.28	8.08	7.78
Neem_475_f_2	37.9654	39.454	48.8572	c22773.graph_c0	11.76	11.57	10.61
Neem_4764_f_2	3.00554	2.36821	5.82371	c37257.graph_c0	2.02	1.44	2.83
Neem_476_f_1	12.9144	11.0616	9.04832	c35973.graph_c0	4.79	3.87	3.81
Neem_476_f_2	3.21411	5.67438	10.5453	c12989.graph_c0	13.58	25.51	20.33
Neem_4776_f_2	0	0	0	c20294.graph_c0	0.53	0.7	2.52
Neem_4779_f_1	7.59247	7.34905	6.35334	c49524.graph_c0	4.61	6.49	8.71
Neem_4780_f_1	1.05848	0.76066	0	c51719.graph_c0	1.55	2.21	2.06
Neem_4780_f_2	13.0047	8.31239	0.0753347	c64367.graph_c0	0.83	0.26	0.44
Neem_4784_f_3	0	0	0	c54736.graph_c0	21.12	23.16	20.75
Neem_4784_f_4	27.7167	29.9495	27.2393	c13381.graph_c0	10.55	9.35	9.48
Neem_4789_f_1	44.8781	47.0228	45.5808	c38451.graph_c0	1.17	2.67	2.7
Neem_4789_f_2	132.633	634.54	58.7242	c40864.graph_c0	26.92	37.88	35.38
Neem_4803_f_1	48.1427	53.6054	66.8208	c27754.graph_c0	29.36	31.2	34.38
Neem_4806_f_1	12.7048	15.4852	0.990515	c47819.graph_c0	17.19	15.11	13.72
Neem_4813_f_1	19.5179	6.7586	1.40668	c18578.graph_c0	0.86	0.34	0.31
Neem_4815_f_1	1.2905	0.960769	1.87244	c13448.graph_c0	19.29	19.89	16.77
Neem_4815_f_2	1.13739	6.9118	3.36854	c55029.graph_c0	8.88	3.56	5.03
Neem_4817_f_1	11.6398	16.4477	16.3415	c30446.graph_c0	3.95	2.18	1.6
Neem_4822_f_2	1.03679	1.01212	0.894882	c59758.graph_c0	0.94	0.59	1.03
Neem_4833_f_1	2.5644	3.59321	4.94794	c78559.graph_c0	0	0	0
Neem_4842_f_4	0.220404	0.15883	0.0772645	c50442.graph_c0	11.4	7.17	10.61
Neem_4844_f_5	0	0	0.966452	c46676.graph_c0	0.81	3.26	0.99
Neem_4851_f_1	85.9755	120.178	100.71	c36743.graph_c0	72.13	113.49	120.06
Neem_4860_f_5	0	0	0	c43581.graph_c0	26.7	28.73	28.19
Neem_4866_f_2	34.8299	38.4521	15.7497	c19008.graph_c0	4.05	7.11	5.29
Neem_4866_f_4	10.7718	11.0677	13.2644	c50915.graph_c0	8.33	8.35	7.64
Neem_4868_f_2	15.5901	14.6546	21.8526	c54679.graph_c0	57.61	15.07	3.62
Neem_4868_f_6	0.989874	4.76898e-06	1.19086	c58572.graph_c0	1.58	1.15	0.49
Neem_4883_f_1	32.4411	29.6244	30.0657	c22233.graph_c0	93.93	50.16	50.28
Neem_4883_f_2	9.14668	6.79876	6.81066	c13976.graph_c0	4.14	3.14	2.85
Neem_4889_a_2	21.0932	12.1647	12.7233	c59809.graph_c0	7.14	9.72	8.28
Neem_4897_f_2	5.26658	1.82964	4.05281	c38931.graph_c0	1.14	0.36	0.88
Neem_4900_f_3	25.9185	26.5706	23.117	c13442.graph_c0	22.85	14.79	14.63
Neem_4902_f_2	21.2844	2.65557	16.7931	c13496.graph_c0	15.37	13.23	11.49
Neem_4902_f_4	27.4342	21.8772	24.1034	c26543.graph_c0	14.13	14.9	13.33
Neem_4906_f_1	9.39713	6.71756	8.8929	c45932.graph_c1	15.79	12.46	22.85
Neem_4907_f_1	0.436741	1.85439	6.786	c38419.graph_c0	27.04	3.36	2.13
Neem_4916_f_4	8.17859	11.6107	11.1814	c34756.graph_c0	14.78	15.25	14.93
Neem_4920_f_2	3.7901	0.469957	2.88378	c44908.graph_c0	7.98	4.36	5.76
Neem_4922_f_1	32.6752	32.3535	32.3519	c13987.graph_c0	36.88	38.27	35.74
Neem_4923_f_3	13.2212	12.6424	7.69579	c43928.graph_c0	8.16	5.45	6.28
Neem_4925_f_1	4.08668	4.41422	2.66851	c46652.graph_c0	1.77	0.96	2.95
Neem_4937_f_1	38.0363	46.6214	46.7825	c41173.graph_c0	33.21	34.6	32.84
Neem_493_a_3	26.4312	29.9754	27.0757	c54546.graph_c0	24.6	27.42	25.85
Neem_4942_f_3	1.44529	2.97286	1.37807	c62503.graph_c0	0.24	0.16	1.19
Neem_4951_f_1	43.3202	34.2546	32.7226	c57310.graph_c0	12.88	12.19	11.2
Neem_4952_f_5	56.9514	65.0129	57.8186	c25631.graph_c0	20.26	22.28	16.91
Neem_495_f_4	7.07286	2.10227	1.70038	c56508.graph_c0	0	3.15	0.06
Neem_4982_f_2	18.6836	15.0854	18.4788	c70449.graph_c0	1.64	0	0
Neem_4984_f_2	7.53355	7.51645	8.58784	c51316.graph_c0	4.93	4.74	5.46
Neem_4985_f_1	22.1104	20.2348	21.6372	c33856.graph_c0	0	0	0
Neem_4987_f_1	8.86479	7.48732	3.96628	c47039.graph_c0	11.65	11.98	9.21
Neem_4994_f_1	15.1465	21.8911	15.7777	c53207.graph_c0	18.88	17.09	21.29
Neem_4995_f_3	0.866992	3.88622	5.4213	c20561.graph_c0	23.69	6.21	14.28
Neem_5000_f_2	54.7573	69.0747	50.3874	c22385.graph_c0	650.46	318.13	600.78
Neem_5007_f_3	36.1784	32.05	41.2701	c47285.graph_c0	3.41	4.68	5.58
Neem_5016_f_2	20.3426	16.2055	24.1908	c40360.graph_c0	27.23	25.75	25.52
Neem_5017_f_1	27.7471	22.2431	25.6391	c20649.graph_c0	8.81	9.16	8.72
Neem_501_f_1	9.43015	11.6984	10.3007	c51477.graph_c0	4.05	4.27	4.06
Neem_5025_f_2	5.32145	4.4069	6.04025	c20834.graph_c0	5.45	4.48	5.43
Neem_5027_f_10	14.6655	18.7229	15.6305	c50575.graph_c1	15.46	14.08	13.15
Neem_502_f_2	31.0206	19.8477	16.6767	c13746.graph_c0	5.09	5.62	3.45
Neem_502_f_5	6.63199	2.75828	0.155531	c78396.graph_c0	0.76	0	0
Neem_5030_f_1	9.50514	9.24296	9.45757	c52681.graph_c0	3.45	4.31	2.7
Neem_5030_f_2	57.8382	31.6664	24.4841	c19995.graph_c0	16.95	9.25	7.43
Neem_503_f_2	2.20953	2.21775	2.47484	c53244.graph_c0	2.07	1.47	2.17
Neem_504_f_4	19.1526	16.2542	19.9085	c54674.graph_c0	24.26	24.96	24.54
Neem_5052_f_3	13.6533	1.46221	1.0748	c43901.graph_c0	22.38	27.65	24.87
Neem_5052_f_6	32.0289	42.3174	60.1972	c46325.graph_c0	37.39	32.02	25.04
Neem_5054_f_1	56.816	24.9479	44.6121	c52116.graph_c1	6.54	6.03	6.58
Neem_5060_f_2	6.48688	7.66344	11.762	c51373.graph_c0	7.07	11.96	10.86
Neem_5060_f_6	18.5736	16.2484	16.1321	c50479.graph_c0	9.52	14.07	9.07
Neem_5064_f_1	23.966	26.4559	31.687	c34306.graph_c0	41.71	44.24	33.75
Neem_5064_f_2	13.7147	8.03181	5.39809	c38640.graph_c0	1.83	2.85	2.36
Neem_506_f_12	2.11409	6.55597e-06	0.903073	c52021.graph_c1	35.15	17.46	42.16
Neem_506_f_15	0.942825	20.4872	4.66018	c47358.graph_c0	3.34	2.7	1.35
Neem_506_f_9	3.24187	1.93294	7.86668	c68949.graph_c0	0.59	0.29	0.52
Neem_5073_f_1	217.966	262.881	80.9841	c43325.graph_c0	17	10.48	7.67
Neem_5076_f_2	76.3144	64.071	65.5823	c40193.graph_c0	18.93	19.68	31.41
Neem_5078_f_1	30.2808	44.2334	28.239	c4204.graph_c0	0	0	0
Neem_5078_f_2	8.89434	9.61639	8.54014	c44212.graph_c0	12.74	10.79	9.37
Neem_508_f_11	1.49256	3.50239	3.03632	c52801.graph_c1	36.34	37.25	35.01
Neem_508_f_12	3.80866	2.9611	2.95997	c47016.graph_c0	14.92	29.9	29.98
Neem_508_f_8	10.5617	7.42299	5.27267	c25654.graph_c0	20.71	24.53	19.58
Neem_5096_f_2	69.9542	66.3985	66.2677	c50773.graph_c0	23.83	30.46	32.28
Neem_50_f_1	96.59	86.6295	76.962	c52281.graph_c1	25.83	21.71	17.22
Neem_5105_f_1	12.2935	12.5682	3.5854	c48696.graph_c0	2.43	4	5.84
Neem_510_f_1	8.26431	6.27033	4.82137	c40580.graph_c1	18.08	13.84	16.89
Neem_510_f_2	0.0409498	0	0	c65731.graph_c0	0.18	0.74	0.81
Neem_5117_f_1	15.0204	13.8607	3.32732	c42609.graph_c0	1.95	0.63	0.86
Neem_5117_f_3	25.1315	29.6084	35.8782	c12870.graph_c0	9.28	9.87	8.26
Neem_5119_f_2	3.4753	0.0791895	0.070747	c46136.graph_c0	3.85	1.58	2.36
Neem_5131_f_1	18.8836	11.9091	9.6065	c16436.graph_c0	1.1	0.35	0.95
Neem_5132_f_2	168.674	111.499	76.6296	c55666.graph_c0	4.21	2.57	4.86
Neem_5150_f_3	44.2643	33.9263	33.9939	c51213.graph_c1	49.96	56.43	47.32
Neem_5151_f_1	0.787735	12.97	14.5957	c54776.graph_c0	10.44	9.2	9.98
Neem_5152_a_2	2.34651	3.05474	5.2572e-06	c41275.graph_c0	2.41	3.96	2.33
Neem_5156_f_3	43.1752	36.7293	29.1168	c60313.graph_c0	5.2	5	3.81
Neem_515_f_1	26.1427	29.3348	33.7762	c68138.graph_c0	0	0	0
Neem_5169_f_3	11.2919	8.69949	5.733	c52052.graph_c0	2.56	2.24	2.72
Neem_5170_f_1	24.6417	21.8258	22.6917	c38583.graph_c0	7.67	6.08	5.66
Neem_5170_f_2	3.16398	3.16145	3.21501	c22452.graph_c0	78.74	77.71	67.87
Neem_5173_f_3	1.57914	0.640086	0.295556	c66010.graph_c0	0.46	0.36	0.61
Neem_517_f_11	56.2775	44.9021	45.6893	c21985.graph_c1	21.15	19.05	18.21
Neem_5184_f_2	2.44219	2.03342	1.67716	c24991.graph_c0	0.97	0.31	0.34
Neem_5196_f_1	54.1249	31.8291	29.4841	c29675.graph_c0	2.9	0.03	2.7
Neem_5207_f_3	9.82098	11.6327	13.5411	c12711.graph_c0	12.64	13.21	13.03
Neem_5209_f_4	0.413657	3.09794e-05	2.16237e-05	c52564.graph_c2	20.52	16.87	21.81
Neem_520_f_2	2.74671	6.09911	2.24499	c43303.graph_c1	9.35	6.53	6.54
Neem_5210_f_5	4.08567	4.52477	2.36799	c49408.graph_c1	1.53	1.78	1.36
Neem_5212_f_2	28.2102	30.3542	26.1094	c47540.graph_c0	25.54	25.12	25.32
Neem_5219_f_1	4.76621	4.2886	3.19499	c43052.graph_c0	8.12	9.1	9.35
Neem_5221_f_2	5.88698	5.81988	6.69546	c48777.graph_c0	3.17	4.9	4.54
Neem_5225_f_6	10.9832	7.13088	7.83069	c44613.graph_c0	2.33	2.29	2.7
Neem_5245_f_1	123.755	156.994	182.346	c31912.graph_c0	63.88	78.3	74.95
Neem_5246_f_5	14.3772	9.33265	3.7645	c36230.graph_c0	1.78	1.27	1.05
Neem_525_f_2	4.7768	1.911	5.95829	c43465.graph_c0	1.42	3.19	5.64
Neem_5264_f_2	45.3568	47.7452	48.9794	c48386.graph_c0	26.08	32.5	32.11
Neem_5277_f_1	21.1707	34.152	34.3353	c42992.graph_c1	23.27	25.61	28.09
Neem_5277_f_6	15.4879	14.5462	8.6672	c39898.graph_c1	6.34	4.69	4.49
Neem_528_f_2	89.6114	72.6089	77.6834	c47038.graph_c0	16.25	12.77	11.2
Neem_528_f_6	2.8781	3.86433	6.19147	c54866.graph_c0	21.6	16.67	26.94
Neem_5290_f_2	13.3806	14.2403	18.7741	c50438.graph_c1	1.1	3.21	4.09
Neem_52_f_1	3.41555	4.13674	5.17969	c55634.graph_c0	6.18	5.66	4.1
Neem_5303_f_4	10.4951	7.74521	15.5956	c35797.graph_c0	7.14	11.04	7.73
Neem_5304_f_1	134.96	168.567	172.838	c43319.graph_c0	67.67	10.63	8.41
Neem_5308_f_2	24.7363	21.8534	33.2568	c46906.graph_c0	17.13	13.7	12.47
Neem_530_f_1	88.8773	94.7549	34.5776	c55153.graph_c0	12.71	3.08	3.79
Neem_5346_f_1	4.17821	1.10821	3.45269	c56038.graph_c0	9.76	8.11	7.41
Neem_534_f_2	10.8757	9.26195	8.68523	c42169.graph_c0	10.57	9.63	10.62
Neem_5352_f_1	0.691963	0.349386	0.312197	c22841.graph_c0	0.53	0	0
Neem_5352_f_2	14.3335	16.0409	10.7276	c46088.graph_c0	14.81	11.5	10.51
Neem_5355_f_2	12.6074	1.04551e-05	1.73386e-06	c50723.graph_c0	6.69	6.52	8.06
Neem_5355_f_3	29.4542	32.1058	31.5677	c47561.graph_c0	17.38	19.74	19.01
Neem_5359_f_1	12.6304	1.06592	1.66143	c33176.graph_c0	2.15	1.6	3.34
Neem_5359_f_2	0.120282	0	0.10865	c18560.graph_c0	0.16	0.7	0.68
Neem_535_f_1	1.79506	1.89708	1.88427	c47200.graph_c0	0.92	0.65	0.52
Neem_5363_f_1	7.40385	10.6006	8.39136	c51503.graph_c0	5.03	5.8	5.69
Neem_536_f_7	0.378288	0.000107176	47.6119	c18237.graph_c0	4.83	5.73	4.6
Neem_5372_f_2	18.081	17.1152	21.33	c39074.graph_c0	1.1	1.24	7.59
Neem_5375_f_1	17.3604	14.1492	8.04774	c51827.graph_c0	7.16	4.68	5.82
Neem_5387_f_3	15.0625	15.7964	18.4231	c39855.graph_c0	30.04	32.81	29.46
Neem_5388_f_1	0	0.327674	0	c18946.graph_c0	1.4	0.75	1.78
Neem_5389_f_1	6.87181	2.43604	6.05513	c70225.graph_c0	0	0	0
Neem_5389_f_5	0.100595	0	0.803142	c48825.graph_c0	3.94	2.23	3.12
Neem_5392_f_6	9.85991	13.3891	20.788	c52913.graph_c1	49.93	49.49	52.56
Neem_5396_f_4	30.9849	31.5383	33.1078	c37838.graph_c0	13.58	12.46	13.73
Neem_5398_f_1	20.2466	24.0568	32.5407	c51879.graph_c0	9.81	11.81	13.22
Neem_5398_f_2	4.03218	2.89184	5.29327	c49371.graph_c0	1.38	1.32	0.77
Neem_5403_f_7	6.64442	9.46619	10.3098	c22041.graph_c0	20.51	20.51	18.96
Neem_5407_f_1	33.438	39.9988	51.5248	c13509.graph_c0	11.38	10.16	10.65
Neem_5412_f_3	0	0	0	c63023.graph_c0	0.6	0.38	1.2
Neem_5420_f_1	3.47478	3.43075	4.18302	c26885.graph_c0	8.24	4.72	7.3
Neem_5426_f_1	0.222291	0.229144	0	c45275.graph_c0	0.56	1.02	0.91
Neem_5428_f_3	8.21841	3.81596	1.32116	c21549.graph_c0	2.07	0.49	1.83
Neem_5433_f_1	15.6267	18.4748	25.1253	c51404.graph_c0	21.69	21.13	22.82
Neem_5433_f_2	20.0864	11.5241	29.5483	c53381.graph_c2	10.89	11.26	10.26
Neem_5442_f_13	7.00387	6.28671	4.08519	c51298.graph_c0	6.38	4.53	4.7
Neem_5442_f_2	12.0965	20.9635	12.8348	c50072.graph_c0	5.49	5.24	4.49
Neem_5444_f_4	34.8164	32.8669	43.5687	c18237.graph_c0	4.83	5.73	4.6
Neem_5445_f_5	6.01907	5.9768	12.2393	c49001.graph_c0	18.2	16.42	22.63
Neem_5448_f_5	0	0	0	c47978.graph_c0	7.44	7.67	6.22
Neem_5453_f_2	5.04183	3.87595	2.12794	c44967.graph_c0	26.81	27.06	24.77
Neem_5458_f_1	2.96579	2.45015	1.04469	c71188.graph_c0	0.24	0.53	0.59
Neem_5466_f_1	7.45358	5.93404	5.45944	c43423.graph_c0	13.86	11.77	8.78
Neem_5472_f_2	0.137923	0.0702853	0.18378	c37362.graph_c0	3.03	1.67	2.08
Neem_5474_f_1	3.00722	2.87833	0.927099	c59045.graph_c0	1.05	0.79	1.23
Neem_5488_f_1	18.813	10.819	12.1439	c51792.graph_c1	3.39	23.04	22.31
Neem_54_f_3	13.078	11.9769	12.8114	c46998.graph_c0	0.72	4.02	3.31
Neem_5515_f_10	4.41091	6.19498	7.1925	c52704.graph_c1	17.26	18.93	15.72
Neem_5515_f_3	25.8423	30.0757	23.2198	c36787.graph_c0	0.85	0.61	1.43
Neem_551_f_2	9.30959	11.3766	8.48203	c52178.graph_c1	8.83	6.51	8.57
Neem_5528_f_1	9.69127	8.98836	6.90602	c53350.graph_c1	5.73	7.44	8.56
Neem_5530_f_1	3.16485	8.09072e-06	3.24637	c42210.graph_c0	7.08	6.66	6.27
Neem_5532_f_1	4.97443	3.662	4.38978	c37295.graph_c0	2.49	2.95	2.57
Neem_5534_f_2	3.88372	7.24838	2.53929	c48245.graph_c0	22.73	20.85	23.02
Neem_5535_f_2	5.05974	4.26553	1.40284	c41582.graph_c0	0.77	0.29	1.16
Neem_5535_a_3	27.1637	15.6883	28.272	c18022.graph_c0	5.33	4.42	4.99
Neem_5543_f_1	59.0778	61.5709	54.9444	c48654.graph_c0	26.45	43.13	35.43
Neem_5543_f_4	2.96111	5.56901	0.829224	c34898.graph_c0	1.17	0.8	1.09
Neem_554_f_6	20.4392	23.2346	15.9084	c50990.graph_c0	8.96	8.59	6.87
Neem_5561_f_1	2.06852	1.3197	0.773596	c45450.graph_c0	1.18	1.57	1
Neem_5561_f_2	21.0295	28.8572	33.3668	c12781.graph_c0	8.27	5.41	8.01
Neem_5564_f_1	63.9984	44.1932	45.6122	c40082.graph_c0	23.21	18.27	7.13
Neem_5569_f_1	14.7331	19.2308	12.2466	c24588.graph_c0	7.41	8.52	7.97
Neem_5569_f_2	0	0	0	c56970.graph_c0	3.08	1.4	0.79
Neem_557_f_12	9.3511	8.0262	6.5588	c19082.graph_c0	9.27	8.04	7.94
Neem_557_f_2	6.17094	6.70594	5.17331	c20175.graph_c0	4.55	5.22	4.29
Neem_557_f_4	8.57309	9.07358	11.2344	c55049.graph_c0	11.64	12.67	10.47
Neem_557_f_5	5.33297	6.96811	7.76005	c32658.graph_c0	2.69	2.53	2.09
Neem_5591_f_2	1.76942	2.49296	2.38349	c46507.graph_c0	74.74	92.7	99.14
Neem_5592_f_3	3.89467	4.25303	8.93158	c36805.graph_c0	1.2	2.1	1.34
Neem_55_f_1	6.5207	5.77115	7.67332	c39774.graph_c0	3.8	4.99	5.96
Neem_5621_f_3	5.43531	4.68368	5.86988	c46586.graph_c0	4.08	4.06	4.16
Neem_5627_f_1	41.0947	44.8146	37.4834	c33116.graph_c0	29.56	28.59	28.06
Neem_5634_f_2	0.580731	0.296023	1.0797	c57116.graph_c0	3.9	0.25	0.4
Neem_5637_f_3	23.0276	52.4799	27.0184	c43987.graph_c0	5.3	2.2	9.77
Neem_5639_f_1	28.3309	28.4959	8.20722	c18294.graph_c0	9.17	5.81	5.95
Neem_563_f_3	4.26665	1.53852	0.529739	c12218.graph_c0	1.62	0.85	1.11
Neem_5646_f_3	28.013	18.8399	19.2852	c1293.graph_c0	0.64	0	0.26
Neem_564_f_1	12.6797	12.6198	15.2056	c54810.graph_c0	8.82	10.41	9.01
Neem_5652_f_11	0.959573	1.52575	0.539319	c50004.graph_c0	3.28	4.75	7.11
Neem_5652_f_1	0.575816	0.558022	0.633623	c29282.graph_c0	1.86	4.18	2.76
Neem_5652_f_3	19.7637	20.2302	26.4365	c37157.graph_c1	15.57	14.6	15.03
Neem_5653_f_1	23.8692	20.342	27.998	c63482.graph_c0	0.38	0.43	0.91
Neem_5653_f_6	0.864439	0.966215	0.708804	c43175.graph_c0	2.48	2.33	1.59
Neem_5653_f_8	48.0088	42.3802	59.1869	c43636.graph_c1	6.63	4.66	3.8
Neem_5656_f_1	3.8256	4.64356	4.96311	c47062.graph_c0	3.85	5.02	4.4
Neem_5659_f_5	0.874409	3.04702	3.69646e-06	c37750.graph_c0	1.23	1.34	1.98
Neem_5661_f_1	0	0	0	c63735.graph_c0	0.38	1.12	0.09
Neem_5664_f_2	6.07033	4.33373	4.79791	c28007.graph_c0	2.18	7.65	3.16
Neem_566_f_1	28.5999	8.92279	14.2672	c55020.graph_c0	11.29	9.86	9.64
Neem_566_f_8	14.0748	13.6207	13.6386	c46750.graph_c0	7.61	6.62	6.17
Neem_5684_f_1	3.24243	2.65708	0.695341	c48995.graph_c0	2.65	2.63	2.67
Neem_5697_f_1	42.796	30.5428	6.56184	c36896.graph_c0	193.9	33.41	74.34
Neem_5697_f_2	9.51704	8.46467	5.20845	c46672.graph_c1	8.25	5.1	6.57
Neem_5706_f_3	27.8713	70.898	62.5094	c34723.graph_c0	9.15	11.6	10.76
Neem_5708_f_1	3142.42	2520.7	1252.2	c32353.graph_c0	526.3	82.79	88.6
Neem_5712_f_2	2.61564	58.9095	52.8518	c36872.graph_c0	48.21	46.83	47.7
Neem_5714_f_3	21.2397	22.5026	25.9402	c33451.graph_c0	2.87	2.86	0
Neem_5714_f_5	0	0	0.445107	c59686.graph_c0	0.52	0.26	1.48
Neem_5716_f_1	16.4695	20.0358	13.0839	c53703.graph_c3	11.62	9.47	11.35
Neem_5718_f_2	30.1293	31.1677	34.554	c50405.graph_c0	25.5	26.71	25.43
Neem_5726_f_1	2.68726	0.212928	0.291741	c45661.graph_c1	3.76	6.62	5.49
Neem_572_f_2	1.73968	0.355157	0.803615	c50177.graph_c0	16.58	15.4	17.17
Neem_5742_f_8	0.171138	0.773294	0.458538	c47296.graph_c0	4.28	2.87	3.12
Neem_5745_f_2	0.803464	1.41507	4.24718	c39359.graph_c0	0.38	0.85	1.22
Neem_5755_f_2	27.4995	19.8422	34.7823	c39816.graph_c1	7.28	8.06	7.6
Neem_5765_f_3	2.85528	2.95581	2.26048	c49705.graph_c0	8	11.38	9.57
Neem_576_f_6	17.5064	15.2371	17.4437	c45206.graph_c1	0	0	0
Neem_5772_f_4	2.25452	2.68381	2.8182	c39892.graph_c0	0.58	0.82	0.24
Neem_577_f_6	1.94182	0.926	0.0596019	c45542.graph_c1	16.68	10.38	17.34
Neem_5780_f_1	22.5745	21.199	31.9687	c47605.graph_c0	29.63	42.71	41.98
Neem_5780_f_2	40.6617	45.0142	55.3025	c52007.graph_c0	30.78	32.84	30.01
Neem_5780_f_3	64.1866	52.7462	39.718	c25309.graph_c0	13.35	11.16	10.19
Neem_5783_f_2	0.722566	1.00239	0.764386	c35360.graph_c0	1.46	0.88	1.17
Neem_5788_f_1	3.70195e-07	2.73329e-07	0.664075	c44636.graph_c0	15.41	19.9	17.15
Neem_5799_f_6	4.27989	8.25325	6.70478	c11928.graph_c0	10.98	14.04	12.3
Neem_579_f_5	4.54452	2.6008	3.96503	c53659.graph_c2	22.7	24.51	36.98
Neem_579_f_8	80.8702	67.9789	57.2237	c47465.graph_c0	14.96	3.94	6.97
Neem_5801_f_1	11.2339	10.4504	5.35497	c41087.graph_c0	2.16	2.63	2.87
Neem_5802_f_3	1.87639	1.60737	0.273584	c31802.graph_c0	3.81	1.94	1.82
Neem_5810_f_2	28.8927	22.8594	32.29	c52212.graph_c0	11.56	9.63	9.38
Neem_5816_f_1	83.9842	148.451	476.153	c44811.graph_c0	43.28	65.76	52.02
Neem_5816_f_2	20.4255	16.1728	6.82488	c50932.graph_c0	3.72	3.69	4.41
Neem_581_f_2	0.129674	0.529477	0	c19498.graph_c0	1.39	1.18	0.7
Neem_581_f_6	8.29848	9.8622	10.8689	c30995.graph_c0	8.02	6.22	5.68
Neem_5824_f_2	33.6716	36.266	53.6524	c45203.graph_c0	43.39	63.57	53.24
Neem_5824_f_4	0	0	0	c48757.graph_c1	18.81	21.4	19.47
Neem_5827_f_1	0.62311	1.23316	1.72497	c7121.graph_c0	0	0.39	0
Neem_5836_f_1	1.4705	2.06154	3.96896	c48034.graph_c0	0.92	1.1	1.12
Neem_5838_f_1	9.52607e-06	1.10149e-05	0.402921	c48772.graph_c0	24.22	20.43	23.17
Neem_5841_f_1	0.564365	1.53545	0.613114	c13334.graph_c0	16.32	15.54	15.35
Neem_5846_f_1	14.7936	19.935	6.81204	c51856.graph_c0	5.25	6.51	3.72
Neem_5869_f_1	26.58	32.1071	31.9653	c40949.graph_c0	33.87	31.9	32.1
Neem_5870_f_3	6.13826	0.95473	1.5512	c39768.graph_c0	1.09	0.86	1.39
Neem_5874_f_1	56.7178	53.9854	41.1011	c51288.graph_c0	2.14	4.62	3.46
Neem_5877_f_6	13.2945	11.171	5.26085	c40875.graph_c0	6.73	5.03	3.62
Neem_5877_f_9	8.18201	7.55998	6.16151	c15696.graph_c0	14.48	13.87	14.18
Neem_5878_f_1	4.97294	4.66002	5.80372	c32762.graph_c0	96.83	88.17	88.52
Neem_5887_f_1	63.1045	104.834	112.393	c53955.graph_c0	82.24	42.73	44.97
Neem_5903_f_2	0	0	0	c65814.graph_c0	0.79	0.69	0.21
Neem_592_f_1	0.420172	1.40679	1.14123	c47809.graph_c0	16.88	17.62	16.93
Neem_592_f_2	0	0	0	c444.graph_c0	8.32	10	9.24
Neem_5930_f_1	14.1547	16.6788	21.9529	c54907.graph_c0	7.49	13.55	11.26
Neem_5932_f_1	10.1469	8.83879	8.08751	c44529.graph_c0	0	0	0
Neem_5934_f_1	67.9681	76.082	24.1128	c22469.graph_c0	15.7	5.31	11.62
Neem_5938_f_1	36.6276	29.198	31.9179	c31317.graph_c1	7.92	9.4	9.6
Neem_593_f_2	5.73655	5.42858	8.70649	c46125.graph_c0	11.39	11.94	10.65
Neem_5950_f_2	15.8621	12.5335	14.808	c46464.graph_c0	4.91	3.35	3.58
Neem_5957_f_2	26.6123	11.6503	14.4015	c62952.graph_c0	0.64	0.12	0.99
Neem_5971_f_6	47.7355	39.8056	47.9323	c50360.graph_c0	24.56	23.25	24.7
Neem_597_f_2	18.2053	20.8458	46.1334	c46261.graph_c0	35.66	26.95	47.24
Neem_5984_f_3	0.131836	0.132725	0	c26265.graph_c0	9.61	6.04	5.57
Neem_5988_f_3	19.0695	21.1834	21.9716	c46553.graph_c0	9.88	9.52	8.17
Neem_5997_f_2	18.3789	27.1039	28.547	c50280.graph_c2	9.98	10.48	11.57
Neem_5998_f_2	0.48338	0.164181	0.144895	c65211.graph_c0	0.47	0.7	0.57
Neem_59_f_5	2.64687	2.41711	2.72905	c77358.graph_c0	0	0.63	0.42
Neem_6003_f_6	18.039	12.9605	20.183	c45943.graph_c0	14.85	14.78	12.77
Neem_600_f_12	34.3308	40.452	24.1577	c25956.graph_c0	4.94	4.79	7.87
Neem_600_f_1	8.13627	8.86958	31.2442	c23124.graph_c0	29.36	9.98	5
Neem_6013_f_2	26.7972	19.5641	23.5921	c51284.graph_c1	8.59	8.4	10.2
Neem_6017_f_2	48.3783	60.0277	63.3517	c52682.graph_c0	34.24	35.89	33.28
Neem_6017_f_4	18.4462	15.3503	10.778	c48806.graph_c0	7.99	9.48	10.16
Neem_602_f_3	5.39978	3.45365	2.27398	c24677.graph_c0	6.14	2.85	4.97
Neem_6034_f_2	5.02951	8.4998	4.5378	c40440.graph_c0	42.47	40.02	40.83
Neem_6037_f_4	19.1295	11.3056	11.7768	c71010.graph_c0	1.15	2.13	0.49
Neem_6037_f_5	39.9658	18.4462	53.0157	c13571.graph_c0	55.13	70.69	57.1
Neem_6043_f_1	15.4261	15.0008	17.1569	c49644.graph_c1	39.78	30.19	34.75
Neem_6044_f_1	69.6457	83.1995	107.066	c31481.graph_c0	53.53	49.57	51.75
Neem_6048_f_1	13.789	20.1791	23.0792	c49859.graph_c0	32.16	35.81	43.08
Neem_604_f_2	22.0401	23.1878	28.6365	c40325.graph_c0	12.62	16.19	21.59
Neem_604_f_3	16.4667	16.8997	22.1861	c28382.graph_c0	14.01	16.59	15.65
Neem_604_f_5	26.5692	23.504	27.3731	c51347.graph_c0	9.46	8.22	9.97
Neem_6053_f_3	0.773169	1.64795	3.40369	c43415.graph_c0	35.24	33.82	25.42
Neem_6063_f_1	67.6074	30.4082	55.0879	c44373.graph_c0	15.03	21.42	15.73
Neem_606_f_10	9.22261	9.85543	6.84688	c40185.graph_c0	1.14	0.69	1.69
Neem_606_f_3	2.82446	3.78099	4.48234	c10200.graph_c0	1.76	2.51	1.74
Neem_606_f_6	0.485527	0.297609	0	c42998.graph_c0	2.02	4.75	3.73
Neem_606_f_8	18.4274	12.5942	23.3834	c37298.graph_c0	20.06	34.51	29.61
Neem_6070_f_3	20.5692	15.5964	1.41373	c43706.graph_c0	3.99	18.69	16.62
Neem_6070_f_4	26.9074	25.7008	24.1026	c51694.graph_c0	10.25	8.8	7.21
Neem_6074_f_2	33.5139	23.1981	2.28074	c11330.graph_c0	2.19	0.23	0.83
Neem_6075_f_1	21.0356	22.0271	25.1378	c40741.graph_c0	11.24	11.96	13.17
Neem_6107_f_1	0	0	0	c59166.graph_c0	0.76	1.54	0.29
Neem_6108_f_1	0.144449	0.159092	0.176459	c29003.graph_c0	1.88	1.43	1.56
Neem_6110_f_6	3.23011	8.42173	9.29036	c54791.graph_c0	20.24	14.27	12.6
Neem_6110_f_7	0.919398	4.41895	2.19885	c54774.graph_c0	15.49	10.46	7.53
Neem_612_f_4	6.42919	9.37683	6.72823	c34701.graph_c0	8.12	5.51	6.4
Neem_6134_f_2	0	0	0	c46722.graph_c0	11.37	9.41	8.5
Neem_6137_f_1	1.313	2.98789	1.97734	c32483.graph_c0	2.47	2.56	1.67
Neem_6144_f_2	12.8149	10.6625	10.1355	c53247.graph_c0	3.14	2.84	2.66
Neem_6145_f_3	5.43278	5.62781	6.03549	c14016.graph_c0	5.48	4.02	3.62
Neem_6150_f_1	11.6983	10.6429	6.75464	c20013.graph_c0	0.34	0	0
Neem_6157_f_2	0	0	0	c48583.graph_c0	0.81	1.69	0.93
Neem_615_f_1	5.72549	8.13203	7.16824	c41553.graph_c0	6.03	4.45	4.17
Neem_615_f_3	13	12.0369	13.9846	c34364.graph_c0	13.05	16.15	11.52
Neem_615_f_4	15.9714	12.1914	14.8029	c35803.graph_c0	5.89	8.01	6.24
Neem_6162_f_3	74.7187	30.0788	20.0783	c43276.graph_c1	25.84	17.12	24.93
Neem_617_f_10	33.7822	24.1177	31.221	c20393.graph_c0	0.69	0	3.71
Neem_617_f_1	0.695291	3.82987	7.64099e-06	c33229.graph_c0	12.25	12.67	11.61
Neem_6199_f_1	16.4384	18.7538	13.3302	c35632.graph_c0	2.42	3.53	4.83
Neem_619_f_1	13.5284	12.7581	12.2055	c51898.graph_c0	8.04	8.49	9.78
Neem_6207_f_1	24.529	19.5067	22.4858	c50966.graph_c1	5.57	8.22	7.57
Neem_6210_f_1	34.6131	25.934	22.641	c42657.graph_c0	5.36	1.25	2.48
Neem_6221_f_2	14.8429	18.0997	6.94768	c13379.graph_c0	50.97	38.46	40.05
Neem_6228_f_2	0	0	0	c36200.graph_c0	0.55	0.31	0.34
Neem_6237_f_2	36.5372	42.4624	47.0127	c45761.graph_c1	22.58	21.68	21.83
Neem_623_f_3	51.1123	39.0104	48.1178	c32825.graph_c0	10.78	10.65	10.81
Neem_624_f_6	8.47452	9.67593	5.92007	c55253.graph_c0	8.42	5.95	5.84
Neem_6251_f_1	0.395932	4.10847	1.42618	c42776.graph_c0	7.07	6.72	3.64
Neem_6254_f_1	4.82168	4.64227	3.23672	c36911.graph_c0	1.4	1.51	1.12
Neem_6267_f_4	47.3675	52.1613	50.6941	c38982.graph_c0	41.07	41.09	34.43
Neem_6269_f_1	2.63314	2.66193	2.405	c46245.graph_c0	3	2.33	2.62
Neem_6278_f_4	9.91779	3.56748	0	c22494.graph_c0	1.03	0.45	0.21
Neem_6279_f_5	16.9418	4.8014	1.31757	c52932.graph_c0	84.88	145.06	159.06
Neem_6286_f_1	7.14518	6.22487	8.26238	c52711.graph_c0	5.14	5.15	7.51
Neem_628_f_14	72.206	64.2781	43.8198	c37553.graph_c0	16.55	32.23	25.89
Neem_628_f_15	8.91074	11.1614	19.2548	c52805.graph_c0	22.24	24.03	21.21
Neem_6295_f_2	10.7117	12.5445	7.74464	c48407.graph_c0	20.79	13.85	15.57
Neem_6299_f_1	4.48989	3.67402	5.65418	c53802.graph_c0	5.76	3.23	4.72
Neem_629_f_1	11.7948	12.4327	12.4076	c52927.graph_c0	4.31	4.25	3.57
Neem_630_f_15	1.17292	0.198881	0.866328	c27061.graph_c0	1.95	2.5	3.11
Neem_630_f_4	20.9874	25.5249	25.3445	c36747.graph_c0	13.99	14.63	13.81
Neem_630_f_5	43.3285	43.5628	47.426	c54110.graph_c0	55.59	47.22	48.16
Neem_6317_f_1	0	0	0	c75484.graph_c0	0.18	0	0.67
Neem_631_f_4	3.68897	8.69475	10.8032	c49527.graph_c0	1.13	2.5	2.12
Neem_631_f_5	7.53002	8.85184	10.4161	c48643.graph_c0	7.61	7.31	5.82
Neem_6333_f_1	17.8616	17.7445	22.9249	c33312.graph_c0	19.26	20.41	16.39
Neem_6333_f_2	0.425808	0	0.388181	c47355.graph_c0	3.36	4.7	0.17
Neem_6343_f_3	21.8104	14.7896	6.3173	c9506.graph_c0	2.3	1.38	0
Neem_6344_f_2	1.18771	1.16404	0.492806	c1769.graph_c0	0	0.35	0.58
Neem_6347_f_2	9.16288	10.4637	8.95976	c37712.graph_c0	12.63	12.36	11.65
Neem_6347_f_3	4.04741	3.04974	5.37572	c50003.graph_c0	5.46	3.86	3.15
Neem_634_f_2	0	0	0	c83475.graph_c0	0.22	0	0
Neem_6354_f_1	63.8307	61.757	57.931	c13660.graph_c0	5.26	3.12	3.59
Neem_6357_f_2	1.37314	2.20082	1.47567	c43135.graph_c0	0.19	1.29	0.2
Neem_6358_f_2	31.6457	26.6637	35.213	c41853.graph_c0	16.8	14.87	17.46
Neem_6363_f_2	1.93042	63.7228	3.73205	c38442.graph_c0	1.57	0.52	1.46
Neem_6371_f_1	20.1941	16.2266	10.0219	c16414.graph_c0	15.85	11.82	11.32
Neem_6373_f_1	19.5467	17.8653	14.5048	c51868.graph_c0	2.42	2.64	2.34
Neem_6382_f_1	4.18254	5.35501	3.61995	c48388.graph_c0	7.84	7	7.24
Neem_6382_f_2	17.7828	14.4245	17.8809	c46259.graph_c1	25.31	27.69	22.14
Neem_6382_f_3	16.776	17.9413	7.22772	c54844.graph_c0	13.73	9.83	18.37
Neem_6387_f_3	21.8949	20.7806	34.318	c42594.graph_c0	14.72	12.38	13.05
Neem_6394_f_2	51.2049	0.460517	139.487	c54106.graph_c0	79.15	74.48	77.55
Neem_6394_f_3	0.67043	1.3696	1.63523	c46518.graph_c0	44.22	53.5	51.97
Neem_63_f_1	0.175123	0.180007	0.204478	c23638.graph_c0	2.92	6.64	5.77
Neem_63_f_3	134.666	142.593	193.425	c40736.graph_c0	84.77	62.46	166.19
Neem_63_f_4	7.02499	6.09174	1.86212	c37006.graph_c0	5.38	3.49	6.59
Neem_6408_f_6	19.9747	19.4323	27.8724	c50242.graph_c0	33.5	29.59	27.94
Neem_6419_f_1	18.1216	13.3948	18.1281	c16331.graph_c0	0	0	0
Neem_641_f_1	13.0152	16.3979	8.71481	c27756.graph_c0	1.8	0	0.55
Neem_6425_f_2	3.15116e-06	2.84999e-06	0.000211954	c20937.graph_c0	0	0.97	0
Neem_6425_f_4	1.63046	1.09917	1.19313	c25380.graph_c0	0.49	0.39	0.43
Neem_6430_f_1	52.5442	61.0642	44.6406	c51758.graph_c0	16.76	16.64	18.86
Neem_6436_f_2	23.391	18.9193	23.7314	c38894.graph_c0	8.74	9.32	9
Neem_6436_f_3	20.4358	17.1685	23.4768	c38894.graph_c0	8.74	9.32	9
Neem_6440_f_1	2853.24	2937.74	3825.42	c51668.graph_c0	1.88	1.83	2.68
Neem_6455_f_4	3.92829	1.97168	6.99712	c30422.graph_c0	0.58	0.78	0.14
Neem_6455_a_2	14.5598	16.6773	23.6519	c45148.graph_c0	1.9	1.75	2.73
Neem_6460_f_2	41.0305	39.6674	58.8837	c52817.graph_c0	40.5	10.92	25.07
Neem_6460_f_8	38.3173	25.915	24.1912	c44985.graph_c1	8.53	12.55	17.23
Neem_6463_f_1	5.18338	8.66844	6.67451	c48168.graph_c0	22.74	27.62	22.6
Neem_6463_f_2	0.539131	1.43647e-05	0.928437	c50999.graph_c0	13.25	26.49	17.64
Neem_6473_f_4	1.92785	0.886512	2.30052	c14886.graph_c0	0.71	0.56	0.61
Neem_6475_f_1	29.6364	14.4445	30.0796	c25653.graph_c0	23.14	21.44	22.04
Neem_6489_f_1	30.8462	27.0321	19.8347	c49558.graph_c0	4.72	6.67	4.76
Neem_6490_f_2	12.8632	13.6566	17.8549	c38478.graph_c0	16.09	17.08	17.43
Neem_6490_f_3	32.7119	33.9286	19.0423	c44410.graph_c0	4.94	2.49	2.8
Neem_6492_f_1	20.4875	24.7334	26.358	c17155.graph_c0	7.84	8.99	8.46
Neem_6500_f_1	296.382	192.509	65.8864	c33828.graph_c0	19	13.15	11.5
Neem_6501_f_3	8.78916	7.35855	10.0831	c49843.graph_c0	4.22	4.33	3.99
Neem_6507_f_1	20.982	17.9871	15.433	c56976.graph_c0	1.92	1.05	0.34
Neem_6509_f_1	10.6325	9.05956	8.84249	c39233.graph_c0	5.82	4.9	3.39
Neem_650_f_4	1.87868	16.4818	3.61127	c2388.graph_c0	0.25	0.19	0.52
Neem_650_a_2	0	0	0	c42001.graph_c0	12.34	13.99	12.88
Neem_6513_f_2	2.06521	1.30289	0.698012	c23267.graph_c0	0.41	0.86	0.28
Neem_6529_f_2	32.4319	28.7544	28.7228	c24338.graph_c0	19.99	23.3	24.06
Neem_652_f_6	16.4382	18.0758	16.2884	c46937.graph_c0	1.43	0.82	0.96
Neem_652_f_7	0.29952	0.18434	0.158187	c48799.graph_c0	0.54	2.18	1.94
Neem_6536_f_1	4.55478	3.79466	2.07433	c71248.graph_c0	0.3	0.11	0.49
Neem_6537_f_1	18.9499	15.2401	21.2463	c51664.graph_c0	10.6	12.01	9.7
Neem_6553_f_2	3.95409	3.61543	2.49363	c10475.graph_c0	0.84	3.58	2.62
Neem_6554_f_1	8.96744	9.8473	9.02625	c30492.graph_c0	4.19	3.24	3.67
Neem_655_f_1	40.9602	14.269	40.2154	c67372.graph_c0	0	0	0
Neem_6580_f_4	38.6217	40.652	49.7514	c24137.graph_c0	17.93	16.75	20.16
Neem_6580_a_3	0	0	0	c61485.graph_c0	0.65	0.73	0.62
Neem_6588_f_6	14.2958	13.4727	15.3917	c25958.graph_c0	2.28	0.68	2.39
Neem_6592_f_5	0.151383	0	0.663213	c32838.graph_c0	11.14	14.83	8.19
Neem_6595_f_6	4.44526	2.12125	5.20324	c50259.graph_c1	11.77	13.16	15.46
Neem_6598_f_1	0	0	0.113513	c2749.graph_c0	0.91	0	0
Neem_659_f_7	0.779513	1.54062	1.68921	c34570.graph_c0	1.9	0.75	2.65
Neem_65_f_3	15.7762	7.83994	6.5634	c50819.graph_c0	3.02	2.72	2.78
Neem_6600_f_3	7.05506	3.72348	6.24397	c51944.graph_c0	5.25	4.19	4.48
Neem_6609_f_3	1.9368	0.96316	3.58775	c39772.graph_c0	3.85	1.58	6.29
Neem_6609_f_4	0	0	0	c41985.graph_c0	34.06	22.32	47.33
Neem_660_f_2	0	0	0.133959	c58386.graph_c0	0.55	0.47	2.03
Neem_6610_f_2	15.5261	19.9015	17.7762	c38844.graph_c0	7.38	9.17	0
Neem_6612_f_1	8.2472	67.6871	5.41945	c49078.graph_c0	16.98	20.59	18.84
Neem_6617_f_1	9.97221	8.41384	6.63047	c34538.graph_c0	0.43	1.27	0.94
Neem_6618_f_1	4.62556	5.07823	4.35055	c38748.graph_c0	15.79	14.67	14.5
Neem_661_f_2	312.62	375.527	22.2424	c44331.graph_c0	63.78	59.53	55.54
Neem_661_f_5	35.8216	13.063	16.5479	c45467.graph_c1	8.81	3.65	3.49
Neem_6621_f_2	19.2107	22.8612	22.1744	c13790.graph_c0	3.23	3.88	3.58
Neem_6630_f_1	44.3276	26.7302	11.7784	c52764.graph_c0	6.98	3.92	2.92
Neem_6632_f_2	2.64368	3.29432	2.57529	c53250.graph_c0	3.07	2.84	2.84
Neem_6633_f_1	0	0	0	c65932.graph_c0	0	0.32	0
Neem_6637_f_1	6.28356	6.41803	6.6474	c38234.graph_c0	10.66	7.43	9.1
Neem_663_f_3	0.0679248	0	0	c49727.graph_c0	4.1	2.57	2.74
Neem_6642_f_2	5.38159	1.80744	0.931306	c29843.graph_c0	0.34	0.18	0.46
Neem_6646_f_4	54.5291	48.0203	74.6287	c43012.graph_c0	11.4	17.59	13.14
Neem_6646_f_5	0.834776	1.53313	1.98285	c22270.graph_c0	0.09	0.58	0.64
Neem_6652_f_1	35.4707	32.0018	29.5572	c36163.graph_c0	1.69	2.24	1.86
Neem_6654_f_1	12.7296	16.6537	18.3883	c31778.graph_c0	13.74	13.58	13.44
Neem_6654_f_2	34.3923	26.1847	35.4061	c27223.graph_c0	10.95	12.05	10.76
Neem_6656_f_1	6.60634	8.31809	8.18064	c39369.graph_c0	9.68	10.71	9.22
Neem_6656_f_2	22.6334	19.9171	21.8606	c32805.graph_c0	18.71	18.67	19.51
Neem_6669_a_2	21.8076	8.37089	9.3874	c29490.graph_c0	1.97	0.42	0.46
Neem_6670_f_1	23.572	16.49	19.2938	c54456.graph_c0	22.57	25.26	25.03
Neem_6674_f_3	8.83393	10.5273	12.0716	c43317.graph_c0	24.42	19.78	18.63
Neem_667_f_1	60.6373	3.26743	68.0859	c50989.graph_c0	23.23	25.64	27.57
Neem_6700_f_2	6.06092	8.14318	7.65312	c26628.graph_c0	12.15	11.64	11.74
Neem_6709_f_1	90.8309	79.9082	94.3606	c32231.graph_c0	17.69	18.47	18.29
Neem_670_f_4	1.59836	1.60813	1.00238	c15645.graph_c0	0.5	0.44	0.75
Neem_6714_f_4	16.0729	7.27479	0.946826	c1509.graph_c0	0.57	0	0.35
Neem_6714_f_6	2.75548	2.7329	2.59797	c35450.graph_c0	0.85	0.6	0.52
Neem_6724_f_1	37.2147	40.1882	46.872	c12896.graph_c0	24.52	25.1	23.35
Neem_6724_f_2	1.38745	6.24321	1.88108	c36261.graph_c0	6.47	2	1.78
Neem_672_f_3	41.6973	36.9995	39.3177	c34278.graph_c0	11.8	8.41	11.31
Neem_6737_f_1	13.3692	12.0531	13.0782	c26814.graph_c0	20.97	24.11	21.33
Neem_6737_f_2	79.5156	69.5454	75.8171	c13061.graph_c0	73.28	69.08	92.54
Neem_673_f_1	20.8064	11.2693	11.4127	c40278.graph_c0	9.39	6.25	7.41
Neem_6742_f_2	7.34214	7.56695	9.42827	c32309.graph_c1	11.34	23.53	17.03
Neem_6743_f_1	29.0938	29.2492	29.6046	c51558.graph_c0	17.96	15.82	16.54
Neem_6743_f_2	2.52213	1.90852	1.30493	c16617.graph_c0	0.78	0.57	0.62
Neem_6746_f_1	7.37873	5.20934	2.61735	c42352.graph_c0	1.57	2.52	3.01
Neem_6755_f_3	83.7899	67.7824	88.0215	c13089.graph_c0	42.28	31.46	37.74
Neem_6757_f_1	11.6327	13.698	14.9602	c39829.graph_c0	11.71	12.22	11.78
Neem_6763_f_4	15.6796	16.0575	12.5011	c22349.graph_c0	4.4	5.89	3.53
Neem_6763_f_5	29.1874	34.8049	47.1604	c54439.graph_c0	24.69	26.49	26.71
Neem_6763_f_8	7.38081	13.6429	1.51791	c39614.graph_c0	5.54	3.93	6.63
Neem_6770_f_1	7.58391	8.50036	14.5734	c20189.graph_c0	4.48	3.01	1.76
Neem_6770_f_2	9.97379	6.5472	10.4307	c42390.graph_c0	14.99	11.03	5.86
Neem_6771_f_1	37.3672	27.2047	23.6631	c50655.graph_c0	16.23	14.11	14.76
Neem_6775_f_2	6.24825	3.39118	1.7038	c36232.graph_c0	2.67	2.85	4.06
Neem_6775_f_3	0	0	0	c83044.graph_c0	0.14	0.16	0.34
Neem_6778_f_1	11.9371	9.68877	10.8855	c44648.graph_c1	12.12	12.1	9.47
Neem_6781_f_1	5.22089	3.92957	2.95461	c24712.graph_c0	0.8	1.41	0.5
Neem_6786_f_2	25.3961	28.2616	10.0195	c25143.graph_c0	5.23	6.53	9.15
Neem_6796_f_1	0	0	0.582396	c24766.graph_c0	0.19	0.36	0.94
Neem_67_f_4	9.11872	6.82287	5.64208	c45847.graph_c0	16.79	14	13.16
Neem_6801_f_2	66.0133	42.1449	64.9895	c48585.graph_c0	21.78	26.58	21.17
Neem_6803_f_7	16.7577	15.5421	16.6693	c54954.graph_c0	11.29	11.07	11.36
Neem_6816_f_1	1.95549	3.68172	2.01681	c19063.graph_c0	0.78	0.58	0.48
Neem_6825_f_1	4.06381	10.9196	10.3221	c25604.graph_c0	7.58	0.69	6.36
Neem_6828_f_2	4.76963	0.907339	13.0587	c6538.graph_c0	5.91	6.84	0.29
Neem_6837_f_2	4.42785	7.17536	7.86072	c45822.graph_c0	37.18	18.48	18.9
Neem_683_f_1	0.317803	0.162329	0	c64919.graph_c0	0.64	0.18	0.68
Neem_6843_f_2	3.28517	4.26605	7.17112	c19626.graph_c0	10.14	8.63	8.93
Neem_6847_f_1	35.5926	29.9493	44.3824	c20816.graph_c0	16.38	16.23	15.01
Neem_6850_f_1	0	0	0.124038	c48537.graph_c0	7.06	7.14	8.33
Neem_6850_f_2	17.6868	15.3357	13.1928	c34955.graph_c0	0.73	4.2	0
Neem_6855_f_7	6.10621	4.06285	2.02445	c43603.graph_c0	6.82	7.37	7.29
Neem_6855_f_9	5.98617e-05	5.34253e-05	66.0949	c54423.graph_c0	35.03	35.38	34.08
Neem_686_f_1	29.1048	29.9155	40.6228	c40011.graph_c0	27.38	21.53	28.53
Neem_686_f_3	14.3453	13.9592	11.2707	c12856.graph_c0	8.16	6.43	6.57
Neem_6874_f_3	11.1743	11.5163	9.91024	c36928.graph_c0	11.79	11.7	15.64
Neem_6876_f_2	9.69049	10.1029	9.16459	c36846.graph_c0	15.47	0	14.7
Neem_6878_f_3	44.398	46.3083	70.3431	c47270.graph_c0	17.86	27.45	27.24
Neem_6891_f_1	1.40381	1.13934	1.10945	c39393.graph_c0	1.06	0.81	0.74
Neem_6894_f_1	0	0	0	c52131.graph_c1	3.85	13.34	6.64
Neem_6898_f_1	58.1071	38.1271	51.9432	c49845.graph_c0	17.76	17.9	19.92
Neem_6901_f_4	28.0616	26.906	26.4616	c11475.graph_c0	8.09	4.66	5.08
Neem_6914_f_1	20.1632	15.8857	18.5745	c46097.graph_c0	13.55	16.14	13.37
Neem_6920_f_1	15.3261	17.5218	21.0144	c53376.graph_c0	8.12	10.24	10.21
Neem_6920_f_5	1.25591	2.96497	1.18267	c95479.graph_c0	0	0	0.73
Neem_6920_f_6	2.35043	3.30313	2.97653	c50820.graph_c0	2.12	2.53	2.59
Neem_6920_f_7	0	0	0	c8238.graph_c0	0.48	0.27	0.3
Neem_6938_f_1	2.8064	4.93688	1.92737	c45900.graph_c0	1.08	0.49	0.99
Neem_6938_f_2	1.78453	29.0119	8.49924	c44947.graph_c0	24.79	23.71	29.7
Neem_6962_f_2	19.0924	24.1461	23.6439	c49949.graph_c0	19.01	19.2	20.02
Neem_6964_f_2	0.497242	0.786458	10.9671	c43931.graph_c1	9.71	4.6	9.9
Neem_6965_f_2	4.65771	4.35934	1.57045	c25997.graph_c0	1.97	1.86	1.59
Neem_6969_f_1	1.34431	1.93601	1.13428	c32699.graph_c0	1.53	0.67	1.07
Neem_696_f_2	6.10982	5.89723	13.4409	c47556.graph_c0	6.77	5.76	5.62
Neem_696_f_8	1.19034	1.41764	0.692737	c30462.graph_c0	0.97	0.41	0.15
Neem_698_f_3	66.3878	53.11	61.2536	c21558.graph_c0	40.37	33.98	33.55
Neem_6998_f_2	0.706789	0.161795	0.203839	c48150.graph_c0	0.55	0.77	1.02
Neem_6_f_5	24.5303	24.2895	23.0069	c78964.graph_c0	2.86	1.46	3.07
Neem_7015_f_2	7.36805	6.84505	9.36192	c53421.graph_c0	5.24	4.97	5.78
Neem_7016_f_1	0	0	0	c52165.graph_c1	12.13	8.42	7.01
Neem_7031_f_1	17.943	15.2763	19.4163	c47044.graph_c0	8.01	9.26	8.45
Neem_7031_f_4	9.25581	7.38075	5.97248	c13326.graph_c0	35.78	47.1	41.25
Neem_7046_f_1	9.06906	10.1269	9.94285	c4316.graph_c0	0.9	0.34	0
Neem_7046_f_3	19.1816	23.5784	22.1371	c43309.graph_c0	6.07	9.13	6.15
Neem_704_f_1	13.9212	8.30637	3.11687	c45504.graph_c1	3.07	3.12	1.76
Neem_704_f_5	6.45551	4.8638	0.17878	c28096.graph_c0	2.24	1.36	0.8
Neem_7058_f_2	20.609	19.8286	17.9736	c22328.graph_c0	13.28	11.41	11.41
Neem_7059_f_2	26.7904	16.1982	13.0233	c55574.graph_c0	4.79	8.34	4.67
Neem_705_f_2	6.46779	4.37679	1.47744	c20270.graph_c0	1.31	0.29	0.58
Neem_705_f_3	23.1637	30.744	31.351	c15697.graph_c0	12.52	12.91	11.91
Neem_7077_f_1	12.1957	9.51353	16.6872	c42549.graph_c0	9.14	8.57	8.19
Neem_7079_f_1	2.91928	4.34831	6.9711	c53702.graph_c0	12.53	16.44	9.71
Neem_7087_f_1	0.125686	0.253152	0	c48393.graph_c0	7.1	3.67	4.05
Neem_7090_f_4	11.6713	11.2268	9.58685	c33817.graph_c0	17.93	14.26	19.66
Neem_7090_f_5	37.3615	26.1182	125.592	c29949.graph_c0	81.08	32.05	66.06
Neem_7092_f_2	71.6201	64.1321	41.8322	c17974.graph_c0	0.7	0.08	0.34
Neem_709_f_1	8.59632	3.41611	1.00827	c65359.graph_c0	0.63	0.18	0.83
Neem_7110_f_5	5.58544	8.15247	12.1363	c52486.graph_c0	8.91	8.09	11.11
Neem_7110_f_6	8.83836	8.30209	9.49052	c44289.graph_c0	12.42	12.03	11.33
Neem_7113_f_1	0.358598	0.243071	0.429803	c77303.graph_c0	0.69	0	0.21
Neem_7114_f_1	0.414311	0	0	c48936.graph_c0	0.57	1.23	1.41
Neem_7128_f_1	24.8199	14.3367	30.704	c53503.graph_c0	5.18	5.49	6.18
Neem_7138_f_2	17.265	16.4888	17.6266	c53729.graph_c1	24.38	26.21	27.27
Neem_7139_f_2	3.58449	5.26235	6.11208	c37528.graph_c1	8.01	3.4	6.22
Neem_7142_f_2	15.2077	15.6511	20.6733	c51099.graph_c0	12.16	11.86	11.4
Neem_7143_f_2	38.1218	48.0535	60.5931	c49423.graph_c2	17.78	17.43	14.65
Neem_7148_f_1	2.48285	0.835247	1.40633	c77666.graph_c0	0.29	0.17	0
Neem_7148_f_6	46.6307	61.9625	59.6052	c53961.graph_c0	118.45	132.65	116.41
Neem_7149_f_1	0	0	0.51317	c31873.graph_c0	0	1.66	0.63
Neem_715_f_2	0.539453	0.712225	0.965736	c39143.graph_c0	1.16	0.6	0.82
Neem_7162_f_1	12.7548	13.5828	18.4166	c52051.graph_c0	10.61	14.99	19.11
Neem_7164_f_1	8.92139	6.86061	5.44299	c48029.graph_c0	4.9	4.25	3.26
Neem_7169_f_1	58.3286	43.4395	30.6894	c17966.graph_c0	16.83	15.99	13.75
Neem_7171_f_3	12.6344	6.90345	7.8993	c32531.graph_c0	16.23	23.33	14.44
Neem_7172_f_1	6.69609	2.88547	1.4425	c14381.graph_c0	9.2	3.12	3.18
Neem_7174_f_1	0.289096	0.294449	0.207897	c58064.graph_c0	0.41	1.55	0.37
Neem_7178_f_4	20.6245	20.2282	23.4371	c79314.graph_c0	0	0	0
Neem_718_f_3	0.261983	0.535351	0.117018	c42502.graph_c0	1.36	0.72	0.73
Neem_7190_f_6	9.4529	10.4865	7.99865	c38470.graph_c0	3.31	2.47	2.52
Neem_7194_f_1	1.53413	1.27343	1.82301	c16189.graph_c0	0.72	0.69	0.55
Neem_7195_f_1	39.5058	41.7803	22.2518	c53529.graph_c2	44.8	26.08	39.76
Neem_7199_f_7	32.6094	29.2206	39.5324	c46588.graph_c0	28.83	23.78	29.35
Neem_719_f_3	35.9265	42.2514	62.2478	c54320.graph_c0	43.51	46.64	43.24
Neem_719_f_4	5.72726	6.58962	7.72294	c44724.graph_c0	2.34	1.35	0.91
Neem_719_f_5	0.410986	0.626017	1.45147	c58715.graph_c0	0.8	1.23	1.35
Neem_7201_f_1	12.5497	4.06748	10.266	c49614.graph_c1	5.26	9.05	0.51
Neem_7205_f_1	41.0343	34.0164	49.3267	c46838.graph_c0	41.63	34.96	38.54
Neem_720_f_4	0	0	0	c5293.graph_c0	0.15	0.17	0
Neem_7212_f_6	2.75189	3.28362	3.07698	c14019.graph_c0	30.03	33.12	28.71
Neem_7212_f_8	48.4033	53.4536	54.5435	c36623.graph_c0	5.62	6.61	5
Neem_7212_f_9	0.502211	1.18335	5.01684	c14182.graph_c0	3.58	3.97	4.67
Neem_721_f_2	17.9867	17.5167	23.1643	c52590.graph_c0	14.04	15.04	14.03
Neem_721_f_6	45.219	42.6201	63.6331	c48986.graph_c0	23.86	29.21	32.97
Neem_7225_f_1	28.0638	27.9972	41.2707	c41457.graph_c0	15.78	18.85	16.18
Neem_7235_f_2	21.4036	28.5542	25.1442	c44915.graph_c0	17.14	17.69	19.89
Neem_7235_f_3	20.7824	12.2124	13.7208	c12782.graph_c0	4.38	6.25	8.22
Neem_7236_f_2	35.4687	41.1333	49.3455	c51407.graph_c0	34.31	33.56	34.54
Neem_7241_f_2	364.406	373.337	343.403	c19406.graph_c0	0.47	0.83	0.91
Neem_7243_f_2	2.26627	0.772726	1.36297e-05	c51443.graph_c0	3.88	7.62	5.45
Neem_7245_f_1	50.3072	39.5449	32.8145	c13312.graph_c0	12.47	23.23	17.81
Neem_724_f_1	14.2636	10.0032	5.57229	c51575.graph_c0	5.16	4.11	4.63
Neem_7251_f_1	4.27712	6.10059	2.89087	c41956.graph_c0	3.63	3.69	3.14
Neem_726_f_3	39.6083	33.8852	44.3403	c55085.graph_c0	9.81	12.43	8.08
Neem_7274_f_1	23.3359	26.3178	29.4714	c51305.graph_c1	11.75	11.89	10.32
Neem_7274_f_2	25.7973	22.8332	24.958	c49220.graph_c0	9.78	9.31	11.14
Neem_7274_f_3	0.607983	112.503	101.749	c22541.graph_c0	104.05	90.89	105.33
Neem_7277_f_1	30.7126	29.91	30.2277	c13920.graph_c0	18.58	17.59	16.21
Neem_7278_f_1	11.425	9.92937	5.01046	c44023.graph_c0	4.15	4.19	3.58
Neem_727_f_1	52.7244	29.9151	16.279	c44392.graph_c0	0.71	0.77	1.25
Neem_7280_f_1	22.0409	41.2476	30.7012	c39012.graph_c0	83.1	93.81	94.93
Neem_7298_f_1	0.829802	0.414612	0.131061	c32261.graph_c0	1.74	0.37	0.13
Neem_7317_f_2	96.6271	46.1132	7.78471	c43989.graph_c0	1.87	0.11	3.29
Neem_731_f_2	1.67244	1.2451	5.24676	c45703.graph_c0	24.62	17.1	15.31
Neem_7321_f_3	3.20976	1.5425	5.78637	c55166.graph_c0	2.81	7.04	12.98
Neem_7326_f_2	14.2393	11.0321	6.20911	c10441.graph_c0	3.43	1.2	2.47
Neem_7365_f_2	1.80446	2.16819	6.46288	c36487.graph_c0	10.8	7.79	7.87
Neem_7378_f_2	11.1461	17.1873	12.646	c43836.graph_c1	6.29	5.93	6.09
Neem_7378_f_5	14.9727	10.1626	15.2956	c45575.graph_c0	19.54	17.25	20.87
Neem_7386_f_1	2.92852	1.30435	5.24647	c21786.graph_c0	28.6	23.95	26.56
Neem_7387_f_1	21.1347	29.5157	69.6335	c31401.graph_c0	5.8	10.58	8.03
Neem_7402_f_3	9.49103	10.7397	7.80164	c24968.graph_c0	0.78	0.4	0.78
Neem_7403_f_5	1.49626	1.65636	1.90422	c51121.graph_c0	3.1	2.35	3.49
Neem_7405_f_3	5.80185	7.43856	7.31305	c48728.graph_c0	5.06	7.14	7.21
Neem_740_f_4	2.04458	2.23815	2.72782	c62610.graph_c0	1	0.28	0.37
Neem_7416_f_2	8.2636	9.47791	7.04248	c35508.graph_c0	4.69	2.17	2.94
Neem_7417_f_1	55.7056	35.4536	10.3027	c11057.graph_c0	2.71	1.66	1.91
Neem_7427_f_1	0	0	0	c38851.graph_c0	13.07	4.92	3.66
Neem_7432_f_1	16.3857	22.762	26.5214	c37728.graph_c0	5.68	6.42	7.34
Neem_2078_f_3	14.4974	13.2055	1.89061	c49012.graph_c0	4.2	0.67	1.42
Neem_20795_f_1	0	0	0	c73379.graph_c0	0	0.73	0.27
Neem_2081_f_1	3.83852	3.3981	3.57496	c45248.graph_c0	2.32	2.67	1.92
Neem_2081_f_2	0.178786	0.539922	0.520728	c64067.graph_c0	0.4	0.87	0.32
Neem_2081_f_3	0	0	0	c73103.graph_c0	0.48	0.47	0.3
Neem_2082_f_1	13.1155	14.0483	39.7863	c47290.graph_c0	7.3	11.62	10.14
Neem_2082_f_3	27.5205	32.5998	36.575	c43221.graph_c0	20.38	14.75	19.14
Neem_2083_f_3	3.02166	2.34437	1.0097	c42847.graph_c0	1.6	0.22	1.13
Neem_2083_f_6	45.0542	38.4837	33.8398	c31523.graph_c0	10.9	6.03	9.3
Neem_2087_f_3	19.6918	30.1073	31.0409	c57738.graph_c0	6.34	7.25	3.67
Neem_2089_f_1	25.1636	3.58039	22.4053	c52816.graph_c0	21.78	19.87	21.75
Neem_2092_f_1	11.7649	11.7085	9.23419	c57307.graph_c0	1.7	0.81	1.37
Neem_2092_f_4	0.0794411	0.0804247	0	c60852.graph_c0	1.54	0.36	0.7
Neem_21017_f_3	0	0	0	c72886.graph_c0	0	1.03	1.92
Neem_2102_f_7	15.6776	9.67162	8.91179	c42229.graph_c0	8.83	9.3	9.17
Neem_21044_f_1	1.71068	2.34449	5.48552	c59354.graph_c0	0.73	0.56	1.06
Neem_210_f_4	1.03397e-06	1.14986e-06	0.152815	c25331.graph_c0	12.37	11.71	10.89
Neem_210_f_5	4.34047	4.3405	1.90991	c55194.graph_c0	9.46	9.22	7.76
Neem_21108_f_1	0	0	0	c48150.graph_c0	0.55	0.77	1.02
Neem_2114_f_1	66.5651	38.4778	22.5402	c52741.graph_c1	36.12	34.44	39.5
Neem_2114_f_3	1.94548	2.6083	1.80336	c50137.graph_c0	1.96	1.8	1.87
Neem_21194_f_1	0	0	0	c45957.graph_c0	16.88	22.85	22.63
Neem_21235_f_2	0	0	0	c49945.graph_c0	26.28	31.53	29.08
Neem_2131_f_3	15.2833	22.2659	26.4134	c43668.graph_c0	35.81	20.56	29.42
Neem_2132_f_2	22.3159	16.4556	24.7833	c53472.graph_c0	15.8	15.18	15.98
Neem_21333_f_3	8.45298	19.0042	7.17484	c45536.graph_c0	13.95	6.22	14.01
Neem_21362_f_4	0	1.89309	0	c16434.graph_c0	0	0	0
Neem_2138_f_3	10.1673	13.2424	10.315	c40310.graph_c0	14.08	12.63	12.17
Neem_213_f_2	4.60422	5.88295	4.43552	c50866.graph_c0	12.75	15.47	10.25
Neem_213_f_9	0.62917	0.157684	0.142995	c66772.graph_c0	1.48	0.06	0
Neem_2140_f_1	6.63663	6.42541	5.15879	c30756.graph_c0	5.68	4.05	5.84
Neem_21412_f_1	9.15676	24.3504	18.5505	c38597.graph_c1	12.63	29.73	15.67
Neem_2141_f_5	0.849216	2.99319	3.01407	c48876.graph_c0	2.67	2.05	2.46
Neem_21450_f_1	0	0	0	c16084.graph_c0	9.3	16.27	9.34
Neem_21464_f_1	0	0	0	c13849.graph_c0	28.82	32.56	34.27
Neem_2147_f_1	8.19317	4.14237	2.19297	c49168.graph_c0	1.03	0.73	1.67
Neem_2147_f_2	4.81126	12.9715	34.4214	c33065.graph_c0	26.69	47.34	23.78
Neem_21493_a_2	7.28939	8.96392	10.9161	c44929.graph_c0	10.51	8.51	12.22
Neem_2149_f_1	14.224	9.65539	10.9077	c50251.graph_c0	7.51	6.62	6.04
Neem_2149_f_3	2.48835	5.18179	4.99494	c47155.graph_c0	1.16	1.91	2.09
Neem_214_f_2	123.696	132.838	145.591	c46874.graph_c0	39.8	130.58	88.29
Neem_21593_f_1	0	0	0	c49855.graph_c0	25.47	19.77	21.94
Neem_21600_f_5	29.5531	32.0776	31.0925	c51203.graph_c0	10.95	8.09	9.14
Neem_7434_f_4	9.62354	9.48564	10.8984	c36369.graph_c0	4.92	6.28	5.05
Neem_7436_f_1	6.36029	5.94279	6.64769	c50243.graph_c0	4.46	3.87	3.24
Neem_7438_f_3	22.5367	21.2243	17.5243	c64827.graph_c0	0	0	0
Neem_7441_f_2	1.43357	1.32272	1.23136	c15938.graph_c0	0.77	1.01	1.04
Neem_7446_f_1	11.9918	10.1704	5.70684	c60532.graph_c0	5.74	0.29	4.88
Neem_7449_f_6	0	0	0	c38318.graph_c0	11.59	23.27	14.49
Neem_7451_f_1	104.625	6.1143	98.3433	c46434.graph_c1	7.97	12.13	7.54
Neem_7452_f_2	43.3369	35.7276	14.1329	c15773.graph_c0	0	0	1.04
Neem_7452_f_4	5.0504	5.61668	4.73161	c36698.graph_c0	0.61	0.51	0.5
Neem_7452_f_5	4.26056	2.79954	4.31469	c27088.graph_c0	0.95	0.41	0.36
Neem_7456_f_7	8.43859	12.0491	9.6117	c51106.graph_c0	14.67	15.98	12.49
Neem_7456_f_9	1.74167	2.86215	2.14424	c94354.graph_c0	0	0.33	0
Neem_7462_f_4	5.14297	3.57746	1.46827	c40341.graph_c0	4.74	3.22	2.92
Neem_7468_f_2	0.553156	20.9022	1.97462	c13975.graph_c0	19.16	20.8	23.69
Neem_7473_f_1	55.3642	37.8302	41.0791	c41677.graph_c0	5.18	2.22	3.51
Neem_7477_f_1	0	0	10.7434	c32993.graph_c0	8.4	7.26	16.17
Neem_7479_f_1	15.2937	15.9892	19.5265	c48786.graph_c0	37.8	34.83	30.71
Neem_7494_f_1	21.7133	10.9217	11.18	c54927.graph_c0	15.69	11.49	11.64
Neem_7498_f_4	10.4968	14.52	10.4355	c10302.graph_c0	2.29	2.57	3.67
Neem_749_f_2	13.7805	9.41719	19.106	c49642.graph_c0	12.82	16.28	14.18
Neem_74_f_1	26.3851	28.1782	38.0757	c52164.graph_c5	11.93	9.51	11.66
Neem_750_f_2	15.6161	18.7799	17.2406	c45453.graph_c0	16.18	13.07	14.5
Neem_750_f_3	28.9721	28.6627	33.0396	c13405.graph_c0	11.57	14.19	13.56
Neem_7512_f_3	11.4566	10.4153	10.5639	c43304.graph_c0	13.01	11.28	11.56
Neem_7517_f_3	0.709717	1.44485	2.1653	c52933.graph_c1	21.75	23.54	16.34
Neem_7523_f_3	17.2532	8.35985	5.20069	c37735.graph_c0	2.87	0.76	2.35
Neem_752_f_1	31.2839	20.3971	19.0524	c52903.graph_c0	12.52	6.89	11.25
Neem_7531_f_2	10.8316	9.27919	11.7091	c49133.graph_c0	13.96	15.55	15.73
Neem_7539_f_3	95.1398	84.5887	53.2172	c55007.graph_c0	8.54	6.35	13.77
Neem_7542_f_2	5.69303	6.72584	3.62235	c46389.graph_c0	11.75	11.74	10.5
Neem_754_f_1	21.4957	23.4019	26.3714	c21109.graph_c0	6.04	5.41	5.62
Neem_754_f_3	140.793	142.569	142.494	c53963.graph_c0	61.93	61.24	51.77
Neem_7562_f_1	15.4699	13.2706	14.879	c46539.graph_c0	20.15	18.59	17.23
Neem_7573_f_2	8.38061	7.85057	6.96021	c39507.graph_c0	12.99	12.21	10.7
Neem_7573_f_4	18.7125	19.1169	24.8742	c30251.graph_c0	9.22	11.5	10.52
Neem_7593_f_2	26.1748	21.7306	34.8307	c10955.graph_c0	10.38	28.49	17.86
Neem_7602_f_2	12.7957	1.30616	2.41157e-05	c46880.graph_c0	24.03	22.52	21.42
Neem_7603_f_1	64.6658	73.1027	85.3297	c55169.graph_c0	9.1	7.02	11.11
Neem_761_f_4	2.25955	2.79072	0.228863	c68446.graph_c0	0.71	0.29	0.14
Neem_7628_f_1	83.8329	98.4833	62.6837	c48385.graph_c1	44.13	33.76	27.7
Neem_762_f_3	5.04721	3.48468	3.36566	c47421.graph_c0	2.42	2.29	2.25
Neem_7631_f_1	6.05819	3.01312	0.047742	c51035.graph_c0	4.83	3.15	5.25
Neem_7638_f_1	15.7353	13.6662	12.5118	c25011.graph_c0	10.06	14.73	12.36
Neem_7638_f_3	19.7509	28.4483	31.7912	c49076.graph_c0	11.93	11.63	11.75
Neem_7649_f_4	47.9984	62.8392	80.3485	c50298.graph_c0	58.39	51.1	41.79
Neem_765_f_6	43.2332	50.9648	53.6923	c52038.graph_c1	46.54	48.69	47.65
Neem_7660_f_2	8.60494	4.88681	6.42692	c19022.graph_c1	11.37	6.28	16.32
Neem_7670_f_2	9.60887	6.59876	20.4211	c13399.graph_c0	15.74	15.27	17.43
Neem_7670_f_3	34.6275	36.6405	46.9971	c46533.graph_c0	27.74	27.53	29.63
Neem_7671_f_2	12.6834	11.2933	11.7135	c52057.graph_c0	18.07	18.79	16.22
Neem_7673_f_2	13.1357	10.7148	9.35981	c31685.graph_c0	5.94	8.8	8.61
Neem_7677_f_2	8.30412	8.29067	9.45575	c52421.graph_c0	7.73	8.19	8.84
Neem_767_f_5	2.20377	1.53436	11.9996	c51037.graph_c0	0	0	0
Neem_7682_f_1	36.0249	36.8297	48.0566	c29992.graph_c0	0	0	0
Neem_7686_f_4	0	0	0	c17059.graph_c0	0	1.54	0
Neem_7694_f_3	11.2749	1.02017	3.4537	c44732.graph_c0	6.65	6.71	5.66
Neem_7694_f_4	18.8829	5.60507	8.01992	c31278.graph_c0	16.86	18.75	16.86
Neem_7696_f_1	3.00044	2.44749	3.45766	c21705.graph_c0	4.65	1.22	0.05
Neem_7696_f_5	3.60314e-05	10.3159	1.05861	c54493.graph_c0	26.09	26.6	25.06
Neem_7697_f_1	18.7637	14.1197	15.1813	c47528.graph_c0	13.86	10.56	10.77
Neem_7697_f_4	26.6888	16.6446	17.2986	c46133.graph_c0	12.62	15.48	16.18
Neem_7700_f_1	4.45895	3.81068	1.84158	c62625.graph_c0	0.38	0.57	0.85
Neem_7713_f_2	1.9356	0.563437	2.48092	c51846.graph_c0	17.85	19.67	20.81
Neem_7714_f_1	0.833009	0.590316	0.224636	c43025.graph_c0	11.11	2.9	8.59
Neem_771_f_1	0.510703	0.299931	0.127683	c49881.graph_c0	0.45	3.33	2.94
Neem_771_f_2	17.5933	17.6106	17.853	c55381.graph_c0	8.33	8.5	7.02
Neem_771_f_3	15.7811	13.3854	17.5169	c38269.graph_c0	12.59	11.91	11.59
Neem_7728_f_3	11.3039	19.5913	17.1444	c53626.graph_c1	21.97	37.04	33.77
Neem_7736_f_1	9.66014e-06	0.828899	0.000356199	c35800.graph_c0	1.84	1.38	1.04
Neem_7738_f_5	0	0.10339	0.274342	c30646.graph_c0	0.64	1.88	0.2
Neem_7743_f_2	19.846	16.4045	14.9598	c50008.graph_c0	7.98	7.27	6.78
Neem_7747_f_1	0.85867	0.964112	0.712857	c90878.graph_c0	0.52	0	0
Neem_7758_f_11	8.86291	7.47732	6.92286	c29533.graph_c0	3.3	2.06	2.41
Neem_7758_f_6	15.0923	12.6338	10.6512	c43230.graph_c0	35.46	19.53	23.43
Neem_7758_f_8	139.182	163.275	128.115	c22415.graph_c0	31.82	37.68	42.8
Neem_7758_f_9	45.5492	39.1847	59.7413	c12559.graph_c0	0	1.85	1.4
Neem_7762_f_2	101.918	61.1956	56.4341	c47551.graph_c0	51.77	37.64	48.78
Neem_776_f_1	2.22825	3.25326	1.25832	c55252.graph_c0	7.99	7.18	5.67
Neem_7771_f_2	3.82127	14.6524	10.3953	c50431.graph_c0	119.1	123.11	145.09
Neem_7786_f_2	5.21726	8.22971	10.6703	c37651.graph_c0	19.49	27.96	23.99
Neem_7787_f_1	0.269821	0.483492	0.0603825	c63343.graph_c0	0.42	0.79	0.26
Neem_779_f_3	4.80314	8.33992	6.0952	c49505.graph_c1	8.83	7.43	9.2
Neem_7812_f_6	10.7169	9.31258	12.0631	c52985.graph_c0	8.3	8.47	9.76
Neem_7813_f_1	31.1666	32.0262	36.2062	c52554.graph_c1	6.15	2.2	4.45
Neem_7813_f_2	23.8643	24.668	35.9624	c51961.graph_c0	24.06	34.36	23.82
Neem_782_f_1	5.88709	14.5299	1.75261	c43520.graph_c0	4.06	8.48	6.35
Neem_7831_f_3	6.30051	6.40196	11.2542	c40923.graph_c0	14.02	18.6	16.27
Neem_7834_f_1	63.048	64.0438	59.9748	c42752.graph_c1	40.14	41.47	36.82
Neem_7834_a_3	31.8002	30.4042	51.374	c54581.graph_c0	26.09	24.7	28.24
Neem_7835_f_1	43.1415	31.5601	25.6036	c45783.graph_c0	20.59	12.16	16.59
Neem_783_f_2	3.27008e-05	2.4349e-05	1.2299e-05	c43993.graph_c0	102.5	160.32	109.65
Neem_7842_f_1	157.71	145.05	137.838	c21568.graph_c0	23.32	43.68	32.29
Neem_7848_f_2	6.51743	10.9486	12.5361	c41880.graph_c0	22.14	21	20.82
Neem_7860_f_1	63.4847	64.0122	68.4387	c45623.graph_c0	31.82	34.83	34.06
Neem_7861_f_3	38.1346	34.5144	43.7507	c51902.graph_c0	36.64	30.27	28.66
Neem_7861_f_5	0.924445	0.231576	0	c42968.graph_c0	2	1.75	1.94
Neem_7863_f_2	2.57024	4.5774	3.26576	c36730.graph_c0	0.45	0.53	0.66
Neem_7879_f_10	32.2467	31.4011	33.2928	c26395.graph_c0	10.91	11.24	11.17
Neem_7896_f_1	35.3397	41.01	31.5689	c37486.graph_c0	2.81	1.81	1.89
Neem_78_f_2	6.49504	7.19634	5.99047	c39299.graph_c0	0	0	0
Neem_78_f_3	32.2338	26.0939	28.1921	c23528.graph_c0	0	0	8.96
Neem_7901_f_1	13.6201	11.2474	5.24251	c12611.graph_c0	7.57	3.77	5
Neem_7901_f_2	7.67777	7.684	6.83072	c39152.graph_c0	8.82	10.39	9.28
Neem_7904_f_1	26.4921	15.8592	2.9941	c45479.graph_c0	10.36	9.59	11.09
Neem_790_f_5	21.9172	15.4083	27.5585	c52940.graph_c0	14.53	14.88	14.31
Neem_7912_f_4	10.2424	1.58805	1.38711	c21736.graph_c0	22.41	26.84	27.18
Neem_791_f_1	1.41378	1.73972	1.50529	c35250.graph_c0	4.78	5.58	5.82
Neem_7940_f_1	19.7153	23.5403	29.1383	c49136.graph_c0	36.94	29.61	30.96
Neem_7941_f_1	0.537519	0.711776	1.22158	c33946.graph_c0	0.52	0.53	1.33
Neem_7948_f_1	41.67	42.839	9.46008	c39421.graph_c0	34.64	39.79	27.57
Neem_7950_f_2	9.96216	11.9735	10.4605	c19440.graph_c0	5.93	8.6	7.27
Neem_7968_f_1	11.7952	41.3345	52.5801	c25929.graph_c0	32.92	35.69	37.11
Neem_7975_f_1	10.1378	7.6546	2.65333	c33284.graph_c0	5.08	0	0
Neem_7976_f_2	8.1271	1.62784	9.78783	c14231.graph_c0	19.77	22.29	19.9
Neem_797_f_1	16.4726	19.4084	27.3906	c59076.graph_c0	0.68	2.78	0.9
Neem_797_f_4	8.15116	10.1559	11.4563	c12558.graph_c0	10.38	7.72	15.47
Neem_7998_f_1	419.945	338.069	396.278	c23580.graph_c0	36.74	45.75	28.94
Neem_7998_f_3	110.752	61.5805	71.3254	c54472.graph_c0	31.8	33.45	30.01
Neem_7998_f_5	5.25114	0.953176	0	c62186.graph_c0	1.63	0.36	0.67
Neem_7999_f_1	4.18642	4.30942	5.80229	c14156.graph_c0	5.33	4	4.47
Neem_7999_f_5	2.82828	2.53933	2.23453	c34897.graph_c0	13.74	18.11	17.59
Neem_7_f_6	63.2552	27.102	29.1155	c57026.graph_c0	4.83	6.16	6.44
Neem_7_f_7	25.3931	20.4408	18.0974	c49757.graph_c0	9.04	9.42	8.63
Neem_8008_f_1	346.183	470.359	266.642	c23426.graph_c0	38.43	87.6	62.96
Neem_8011_f_3	73.5891	65.5972	83.8947	c26984.graph_c0	23.49	29.13	29.63
Neem_8012_f_1	8.57471	11.6837	12.9394	c60717.graph_c0	0.32	0	0
Neem_8018_f_1	3.2145	20.5016	0.823842	c37188.graph_c0	14.85	14.89	14.77
Neem_8018_f_2	0.000274127	0.000286744	0.00207418	c31861.graph_c0	11.92	15.23	20.3
Neem_8018_f_4	62.5391	68.5886	35.9122	c59707.graph_c0	2.07	0.31	1.19
Neem_8034_f_3	11.2308	9.792	9.25482	c35297.graph_c0	7.04	7.72	7.36
Neem_8041_f_4	1.81526	1.07086	0	c67389.graph_c0	0.75	0.56	0
Neem_8062_f_3	0.565088	0.0823226	0	c63455.graph_c0	0.26	0.85	0.89
Neem_8063_f_10	6.08181	6.04223	11.4052	c26219.graph_c0	1.69	2.51	2.56
Neem_8063_f_1	34.4357	40.1265	43.8813	c54754.graph_c0	18.21	15.26	16.33
Neem_8065_f_2	15.8057	12.3047	4.30893	c47962.graph_c0	15.98	10.99	11.72
Neem_8066_f_1	1.24114	0.928576	0.566445	c7897.graph_c0	0.41	0.23	0
Neem_8082_f_3	40.1314	55.798	57.2251	c54207.graph_c0	68.86	58.4	63.92
Neem_8085_f_3	13.9674	21.8783	23.1499	c54568.graph_c0	22.43	18.44	22.61
Neem_8090_f_1	11.1349	13.3843	15.5893	c26336.graph_c0	49.01	49.91	51.73
Neem_8094_f_1	5.16678	6.36617	6.91585	c46421.graph_c0	6.1	6.64	6.56
Neem_8099_f_1	0.467939	0.420536	0	c15465.graph_c0	0.36	0.5	0.44
Neem_809_f_3	0.820172	0.935535	0.730487	c2056.graph_c0	0.26	0.3	0.16
Neem_8102_f_3	20.119	84.1029	49.7935	c53467.graph_c1	34.7	32.11	24.61
Neem_810_f_2	0.112202	0.114237	0.0976527	c71912.graph_c0	0.52	0.08	0.46
Neem_8127_f_1	0	0.0885925	0.076676	c65223.graph_c0	0.17	0.19	1.05
Neem_8127_f_2	19.3091	20.9498	20.3141	c39893.graph_c0	31.87	36.12	24.14
Neem_8128_f_1	56.9528	48.6971	48.6495	c32379.graph_c0	13.59	17.66	12.28
Neem_8129_f_1	10.3362	7.54413	7.20025	c50496.graph_c1	8.53	8.01	8.58
Neem_8129_f_2	3.32522	3.30861	4.76644	c50496.graph_c1	8.53	8.01	8.58
Neem_812_f_3	0.770604	1.42363	0.938077	c31924.graph_c0	6.06	6.62	6.14
Neem_8136_f_1	0	0	0.494307	c6924.graph_c0	0.27	0.2	1.32
Neem_813_f_3	34.9545	23.9617	20.8849	c37697.graph_c0	5.13	5.69	4.15
Neem_813_f_6	8.98572	10.1321	10.2314	c53443.graph_c0	3.97	3.69	3.75
Neem_8145_f_2	0	0	0	c1972.graph_c0	0.16	0.87	0.96
Neem_8155_f_4	3.38016	3.96612	2.7526	c58993.graph_c0	0.99	0.59	0.81
Neem_8156_f_1	0.563392	0.467397	1.29267	c27500.graph_c0	3.11	4.36	2.38
Neem_8157_f_1	1.14571	0.945693	2.78127	c51046.graph_c0	6.69	5.85	5.63
Neem_8157_f_3	3.96499	2.00858	0.652676	c71154.graph_c0	0.48	0.54	0.15
Neem_815_f_1	43.9413	48.5423	49.1121	c44764.graph_c0	24.84	22.26	24.56
Neem_8160_f_1	0.67534	0	0	c48200.graph_c0	15.2	0.43	3.4
Neem_8177_f_1	16.8759	12.8595	10.3798	c49069.graph_c1	11.08	9.71	6.5
Neem_817_f_4	0	0	0	c32520.graph_c0	15.32	4.1	11.12
Neem_817_f_5	10.497	13.1196	6.60401	c35934.graph_c0	1.4	1.38	2.69
Neem_817_f_6	20.4378	20.8872	15.373	c51075.graph_c0	12.23	12.03	11.4
Neem_8181_f_2	16.5574	11.9322	7.74588	c41312.graph_c0	23.43	25.84	33.31
Neem_818_f_2	8.91644	11.2794	16.0095	c46267.graph_c0	7.82	10.84	7.75
Neem_818_f_3	73.0106	82.8696	84.6338	c22830.graph_c0	0	0	0
Neem_8190_f_4	17.7739	14.2424	12.7963	c55065.graph_c0	10.59	10.39	8.84
Neem_8199_f_1	13.07	13.5859	13.2165	c37602.graph_c0	14.57	13.64	15.97
Neem_8209_f_2	3.53436e-05	3.27897e-05	5.47045e-05	c33722.graph_c0	10.81	8.13	8.35
Neem_820_f_7	22.5521	29.999	26.4746	c45558.graph_c0	17.05	15.26	13.66
Neem_820_f_8	1.41505	0.695063	1.21995	c51277.graph_c0	9.38	7.45	7.94
Neem_8222_f_1	8.07246	5.51472	2.18385	c57734.graph_c0	1.36	0.51	1.08
Neem_8232_f_2	18.5562	15.8121	17.2868	c42179.graph_c0	8.11	11.27	6.11
Neem_8244_f_1	1.65837e-08	0.300233	0	c20786.graph_c0	5.79	5.17	5.77
Neem_8246_f_1	2.67942	0.338453	0.463456	c53154.graph_c0	2.22	4.56	3.88
Neem_8251_f_3	3.68339	4.6877	5.77565	c40253.graph_c0	0	0	0
Neem_8251_f_4	22.8516	25.8969	25.8116	c46585.graph_c0	15.47	23.27	36.79
Neem_8254_f_2	36.5269	36.0903	36.2511	c33301.graph_c1	22.5	19.05	19.61
Neem_8268_f_3	28.4706	44.6029	32.8255	c34504.graph_c0	6.1	10.65	7
Neem_8268_f_4	19.9671	14.1098	8.04639	c22924.graph_c0	1.04	0.8	0.8
Neem_8269_f_2	6.31808	7.70288	6.43715	c50508.graph_c0	5.75	4.75	5.11
Neem_8271_f_1	12.5503	10.5962	11.0925	c37788.graph_c0	9.42	11.27	11.17
Neem_8276_f_2	6.40867	23.4643	43.2684	c47626.graph_c0	9.07	12.81	12.75
Neem_827_f_2	30.3703	30.0574	25.5613	c40843.graph_c0	9.95	9.79	5.73
Neem_827_f_4	14.6576	6.32203	6.98922	c50685.graph_c0	5.64	8.72	6.03
Neem_8287_f_1	0.0655163	0	0	c58587.graph_c0	0.8	0.76	1.13
Neem_8288_f_1	9.23543	10.9362	9.99883	c53115.graph_c0	2.37	2.02	1.93
Neem_829_f_1	3.35959	1.82384	3.92271	c43676.graph_c0	2.89	0.79	2.87
Neem_8304_f_2	7.9882	4.00974e-07	2.84735e-08	c43857.graph_c0	25.68	35.61	31.16
Neem_8311_f_1	65.3274	93.0459	60.4521	c38302.graph_c0	14.52	22.38	23.22
Neem_833_f_12	0	0	0	c17840.graph_c0	0.12	0.76	0.61
Neem_833_f_3	11.5086	15.0042	15.946	c50080.graph_c0	11.21	8.49	7.56
Neem_833_f_5	151.247	121.916	126.047	c14113.graph_c0	37.42	38.16	33.88
Neem_833_f_9	13.1281	14.3191	15.5375	c55209.graph_c0	9.78	8.37	9.48
Neem_8347_f_2	15.4735	11.9524	10.9648	c36857.graph_c0	33.84	8.22	17.38
Neem_8355_f_4	0.991561	0.636659	0.560195	c37303.graph_c0	1.37	1.29	0.71
Neem_8355_f_5	5.0448	3.91542	5.13376	c33553.graph_c0	8.02	6.68	6.79
Neem_8355_f_7	0.336909	0.0860567	0.292507	c27975.graph_c0	0.74	1.97	1.71
Neem_8365_f_1	55.4002	53.3599	55.7772	c34722.graph_c0	6.78	1.86	6.1
Neem_8367_f_1	1.09594	2.22296	2.48643	c36744.graph_c0	1.79	2.01	1.12
Neem_8376_f_2	7.28561	4.46677	2.12146	c42677.graph_c0	1.23	0.67	1.16
Neem_8377_f_4	4.0328	3.17228	1.76574	c57010.graph_c0	2.92	0.57	0.62
Neem_8380_f_6	7.83752	5.74243	7.32476	c12732.graph_c0	9.33	9.15	7.74
Neem_8386_f_2	1.06103	0.791389	0.346019	c43007.graph_c0	15.91	24.14	27.89
Neem_8391_f_4	28.4467	25.2988	35.251	c54624.graph_c0	21.82	23.35	20.06
Neem_8398_f_1	21.9024	21.9014	4.64392	c51679.graph_c2	7.78	9.48	8.77
Neem_839_f_1	0.912356	1.13002	0.107368	c50598.graph_c0	2.94	2.61	2.84
Neem_8406_f_1	48.0112	31.547	41.8131	c53328.graph_c0	15.22	8.75	10.65
Neem_8406_f_2	71.8948	33.6508	47.7987	c50544.graph_c1	33.3	20.78	21.61
Neem_8408_f_1	9.24919	13.8867	3.78875	c34081.graph_c0	11.84	10.64	11.43
Neem_840_f_4	21.9358	23.3195	26.5736	c14395.graph_c0	12.13	11.91	13.13
Neem_8418_f_1	27.8778	30.4869	34.0156	c36647.graph_c0	33.46	31.69	30.25
Neem_8421_f_1	26.6162	24.6594	18.2573	c40335.graph_c0	4.18	3.42	4.63
Neem_8421_f_2	38.7217	16.1609	28.5188	c54003.graph_c0	89.17	83.73	90.81
Neem_842_f_6	3.75527	1.95709	1.59097	c62013.graph_c0	0.11	0.72	1.18
Neem_842_f_7	1.39008	1.97481	1.16381	c21680.graph_c0	0.18	0.3	0.82
Neem_8447_f_3	1.94695	2.28689	2.39266	c31090.graph_c0	3.73	2.86	3.36
Neem_8454_f_1	34.7008	24.4103	24.522	c39386.graph_c1	8.86	9.53	9.69
Neem_8454_f_2	10.04	5.58646	5.77078	c14696.graph_c0	8.02	13.86	12.88
Neem_8465_f_2	21.4578	24.4855	25.53	c41062.graph_c0	31.94	34.19	37.43
Neem_8474_f_2	0.435815	0	0.879035	c74156.graph_c0	0.49	0	0.4
Neem_8480_f_2	0.163897	0	0	c37729.graph_c0	0.94	0.39	0.3
Neem_8481_f_3	24.1114	23.0607	26.902	c38480.graph_c0	6	5.15	5.23
Neem_8482_f_1	8.58742	7.77102	7.76167	c44097.graph_c1	4.85	4.52	4.22
Neem_848_f_8	6.47568	8.01453	21.1445	c24147.graph_c0	9.45	9.32	12.48
Neem_8496_f_2	14.9034	16.0108	15.4417	c48242.graph_c0	7.81	7.27	7.4
Neem_8497_f_1	7.96067	7.6558	8.25765	c49155.graph_c0	90.82	140.3	107.8
Neem_8497_f_2	0	0	0	c62779.graph_c0	0.96	0.38	1.26
Neem_8501_f_7	11.3508	12.0348	9.75922	c12704.graph_c0	7.76	8.57	5.98
Neem_853_f_2	0	0	0	c50266.graph_c0	3.93	2.63	1.67
Neem_853_f_3	15.291	10.8592	8.34829	c44303.graph_c0	4.26	4.46	4.81
Neem_853_f_4	2.10956	1.57241	1.50428	c67819.graph_c0	0.43	0.4	0.35
Neem_853_f_5	9.64902	8.4315	8.00598	c51229.graph_c0	2.83	2.05	3.72
Neem_8553_f_1	4.45383	6.39955	2.61725	c33538.graph_c0	0.62	2.09	1.3
Neem_855_f_4	1.20657	1.70075	1.89574	c50399.graph_c0	4.55	6.86	3.56
Neem_8561_f_3	13.7303	11.6907	8.02689	c46648.graph_c0	26.66	21.47	21.28
Neem_8564_f_2	0	0	0	c44826.graph_c0	1.69	3.85	1.89
Neem_8564_f_3	286.412	61.4846	40.6987	c51534.graph_c0	16.87	9.41	11.82
Neem_856_f_1	11.5297	16.0285	15.2313	c46128.graph_c1	17.27	17.85	17.91
Neem_8577_f_1	0	1.0919	1.10931	c31794.graph_c0	0.29	0.48	0.71
Neem_8577_f_2	14.174	17.487	18.1755	c52585.graph_c1	16.22	13.68	10.82
Neem_857_f_1	27.2427	25.1788	22.8507	c60084.graph_c0	4.36	0	2.19
Neem_8580_a_1	4.71078	2.27795	4.08955	c5819.graph_c0	0	0	0.28
Neem_8582_f_1	0	0	0.15526	c37587.graph_c0	2.45	3.29	1.38
Neem_8597_f_1	1.65057	1.46826	0.90606	c53585.graph_c0	1.91	1.13	1.59
Neem_85_f_2	3.93138	4.32128	4.51838	c32452.graph_c0	0.98	1.04	1.01
Neem_85_f_6	13.5654	13.2557	12.3124	c30144.graph_c0	3.9	2.61	3.28
Neem_8605_f_3	9.93603	19.3481	21.3844	c13385.graph_c0	76.8	15.04	17.29
Neem_8611_f_1	14.893	12.574	17.7045	c51175.graph_c0	5.26	6.47	6.98
Neem_8621_f_1	9.47186	15.34	8.89423	c53519.graph_c3	34	33.65	34.9
Neem_8628_f_2	14.3879	11.9095	18.5045	c52261.graph_c2	10.26	8.35	8.91
Neem_8631_f_2	5.9201	15.1143	19.0671	c49022.graph_c0	25.77	23.26	22.89
Neem_8642_f_3	30.5778	25.4928	20.5533	c13202.graph_c0	28.95	24.66	28.74
Neem_8643_f_4	6.55165	5.6241	2.62746	c48182.graph_c0	1.47	1.65	2.6
Neem_8648_f_2	37.9975	34.6735	34.3163	c42079.graph_c0	12.13	14.55	14.52
Neem_8651_f_1	97.0697	101.351	126.002	c44623.graph_c1	24.81	29.36	23.13
Neem_8658_f_2	61.0664	22.4227	11.922	c54641.graph_c0	25.02	13.91	21.85
Neem_8658_f_6	7.64522	19.2665	9.36479	c28225.graph_c1	11.82	5.52	9.65
Neem_8658_f_8	0.156056	1.11796	0	c18295.graph_c0	0.53	0.28	1.31
Neem_8659_f_1	1.60097	0.406544	0.239588	c20117.graph_c0	1.23	0.61	0.55
Neem_865_f_1	31.4448	30.9962	28.3655	c51309.graph_c0	13.19	10.65	13.56
Neem_8683_f_1	0.322507	0.165181	0.0712105	c48618.graph_c0	1.37	1.38	2.08
Neem_868_f_1	1.66018	9.29327	5.31436	c32938.graph_c0	17.92	11.64	9.42
Neem_868_f_4	2.49229	0.544959	3.17123	c52100.graph_c0	2.22	0.7	0.78
Neem_8701_f_4	19.9093	12.6717	18.7931	c47835.graph_c0	8.76	10.63	10.64
Neem_8709_f_4	0	0	0	c47653.graph_c0	11.42	14.98	11.8
Neem_870_f_2	4.16631	10.3634	3.56563	c41153.graph_c0	62.72	75.31	79.33
Neem_870_f_3	5.27334	3.89513	3.68301	c46238.graph_c0	5.7	5.59	4.79
Neem_8710_f_2	16.0908	20.4783	19.0261	c81647.graph_c0	0	0	0
Neem_8713_f_2	9.5913	14.5261	5.71438	c26953.graph_c0	22.69	23.54	22.59
Neem_8718_f_2	16.5342	19.4715	18.3931	c43298.graph_c0	3.65	3.09	3.46
Neem_8721_f_1	43.6508	43.0354	5.57909	c12905.graph_c0	26.48	25.2	25.98
Neem_8730_f_3	19.5263	18.8458	17.918	c24914.graph_c0	13.92	14.86	13.37
Neem_8731_f_1	4.98605	3.53792	1.42247	c14218.graph_c0	4.37	3.59	5.21
Neem_8731_f_3	0.953915	0.547784	0.0536846	c16939.graph_c0	0.78	0.18	0.24
Neem_8734_f_1	42.5065	35.1054	38.3848	c46256.graph_c0	12.9	12.3	11.53
Neem_8736_f_1	22.1242	22.8636	57.4654	c54204.graph_c0	29.36	21.01	87.34
Neem_874_f_2	7.51812	8.44752	7.1395	c53470.graph_c0	7.21	5.49	4.88
Neem_8757_f_1	2.63224	3.25785	0	c53518.graph_c0	5.28	4.85	3.89
Neem_8761_f_8	0.620779	0.140673	0.244578	c50052.graph_c0	1.56	2.14	4.27
Neem_8762_f_2	8.86878e-09	3.51356e-09	3.7323	c46817.graph_c0	5.19	4.95	5.17
Neem_8767_f_2	0.439772	0.357676	0	c74244.graph_c0	0.8	0.15	0
Neem_8767_f_4	5.21316	4.81561	3.94191	c37609.graph_c0	17.97	19.51	14.66
Neem_876_f_1	48.4979	57.8145	51.8398	c48846.graph_c0	34.2	22.16	25.44
Neem_876_f_3	113.775	142.331	168.648	c13148.graph_c0	47.27	57.06	56.1
Neem_8773_f_5	1.70684	0.464237	0.927687	c45651.graph_c0	2.86	0.09	0.26
Neem_8773_f_6	6.71819	5.54074	2.33588	c30418.graph_c0	3.39	5.13	4.93
Neem_878_f_6	11.6708	11.104	11.2967	c42087.graph_c0	17.26	16.62	16.6
Neem_8791_f_2	16.4699	18.9394	13.8899	c46728.graph_c2	19.64	19.61	18.65
Neem_8794_f_3	7.34363	7.49997	7.96533	c27904.graph_c0	0.33	1.16	0.77
Neem_8794_f_4	29.037	26.8471	39.9049	c23247.graph_c0	33.33	39.84	45.73
Neem_8798_f_5	1.06122	0.178264	0.494867	c79326.graph_c0	0	0.34	0.74
Neem_879_f_3	0.560832	0.19263	8.85496e-06	c14438.graph_c0	0.92	0.47	0.91
Neem_8808_f_1	66.2826	57.163	13.8557	c47143.graph_c0	6.16	3.05	4.76
Neem_8810_f_1	16.7844	13.3366	19.3822	c37984.graph_c0	2.76	3.74	3.13
Neem_8812_f_3	18.0769	23.7193	21.1144	c46161.graph_c0	6.98	7.88	8.49
Neem_8816_f_3	4.47634	5.0604	6.55345	c37908.graph_c0	3.36	2.78	2.69
Neem_8816_f_4	54.264	47.9232	36.1774	c55045.graph_c0	10.35	11.78	7.71
Neem_8819_f_1	26.8153	19.5352	19.3326	c53222.graph_c1	16.47	7.66	12.34
Neem_8820_f_4	31.843	35.1491	37.3698	c33001.graph_c0	25.77	26	23.75
Neem_8821_f_4	16.3618	12.9078	12.949	c16720.graph_c0	3.5	4.64	2.8
Neem_8831_f_1	0.614362	0.635408	4.3513	c13056.graph_c0	57.31	45.73	52.66
Neem_8832_f_1	4.30401	3.63316	4.44235	c53723.graph_c0	13.19	15	16.61
Neem_8845_f_1	6.42062	7.2398	1.17676	c50447.graph_c0	20.92	31.38	14.21
[truncated: 1,870 more rows]
