# Supplementary material for: Comparative analysis of the terpenoid biosynthesis pathway in Azadirachta indica and Melia azedarach by RNA-seq
Source: Springerplus. 2016 Jun 21;5(1):819. doi: 10.1186/s40064-016-2460-6 (PMC4916121; doi:10.1186/s40064-016-2460-6)
Supplement: Supplementary file 3 — 10.1186/s40064-016-2460-6 Differentially expressed genes with annotation in the A. indica and M. azedarach libraries. [file 40064_2016_2460_MOESM3_ESM.xlsx]

## Sheet: DEG_final
Table S2 Differentially expressed genes with annotation in the A. indica and M. azedarach libraries.
#ID	Azadirachta indica	Melia azedarach	log2(Azadirachta indica/Melia azedarach)	regulated	Anno	GO_annotation	KEGG_annotation	KOG_class	KOG_class_annotation	Swissprot_annotation	nr_annotation
Neem_10000_f_3	148.513	39.7288	1.90233	up	hydrolase (Azadirachta indica)	Cellular Component: plasma membrane (GO:0005886);;	--	--	--	--	hypothetical protein CICLE_v10016804mg [Citrus clementina]
Neem_10058_f_3	0.4322	62.2349	-7.16988	down	putative protein (Azadirachta indica)	Molecular Function: sequence-specific DNA binding transcription factor activity (GO:0003700);; Cellular Component: nucleus (GO:0005634);; Biological Process: regulation of transcription, DNA-templated (GO:0006355);; Biological Process: response to heat (GO:0009408);; Molecular Function: sequence-specific DNA binding (GO:0043565);;	K09419|0|cic:CICLE_v10015472mg|hypothetical protein; K09419 heat shock transcription factor, other eukaryote (A)	[K]	Transcription	Heat stress transcription factor A-4a GN=F13C5.50 OS=Arabidopsis thaliana (Mouse-ear cress) PE=2 SV=1	hypothetical protein CICLE_v10015472mg [Citrus clementina]
Neem_10069_f_1	2.1982	0.003	9.51714	up	putative protein (Azadirachta indica)	Cellular Component: nucleus (GO:0005634);;	--	[S]	Function unknown	--	hypothetical protein CICLE_v10032685mg [Citrus clementina]
Neem_10073_f_1	2.8609	1.1214	1.35117	up	putative protein (Azadirachta indica)	--	--	--	--	--	hypothetical protein JCGZ_13556 [Jatropha curcas]
Neem_10080_f_1	0.1619	1.8004	-3.47514	down	kinase, putative (Azadirachta indica)	Molecular Function: protein kinase activity (GO:0004672);; Molecular Function: binding (GO:0005488);;	--	--	--	L-type lectin-domain containing receptor kinase IX.1 (Precursor) GN=LECRK91 OS=Arabidopsis thaliana (Mouse-ear cress) PE=2 SV=1	hypothetical protein CICLE_v10027962mg [Citrus clementina]
Neem_10095_f_11	16.0197	33.9601	-1.08399	down	phosphatase (Azadirachta indica)	Molecular Function: hydrolase activity (GO:0016787);;	--	--	--	Acid phosphatase 1 (Precursor) GN=APS1 OS=Solanum lycopersicum (Tomato) PE=2 SV=1	PREDICTED: acid phosphatase 1-like [Nelumbo nucifera]
Neem_10102_f_1	948.831	177.022	2.42222	up	1-phosphatase (Azadirachta indica)	Cellular Component: nucleus (GO:0005634);; Cellular Component: cytosol (GO:0005829);; Biological Process: starch catabolic process (GO:0005983);; Biological Process: sucrose biosynthetic process (GO:0005986);; Biological Process: fructose metabolic process (GO:0006000);; Biological Process: response to abscisic acid (GO:0009737);; Biological Process: response to fructose (GO:0009750);; Biological…	K03841|0|cic:CICLE_v10001734mg|hypothetical protein; K03841 fructose-1,6-bisphosphatase I [EC:3.1.3.11] (A)	[G]	Carbohydrate transport and metabolism	Fructose-1,6-bisphosphatase, cytosolic OS=Solanum tuberosum (Potato) PE=2 SV=1	hypothetical protein CICLE_v10001734mg [Citrus clementina]
Neem_10105_f_5	60.9626	0.9288	6.03641	up	kinase (Azadirachta indica)	--	--	--	--	--	PREDICTED: formin-E-like [Citrus sinensis]
Neem_10108_f_1	60.6258	28.0771	1.11054	up	hydroxymethyltransferase (Azadirachta indica)	Molecular Function: 3-methyl-2-oxobutanoate hydroxymethyltransferase activity (GO:0003864);; Cellular Component: mitochondrion (GO:0005739);; Molecular Function: zinc ion binding (GO:0008270);; Cellular Component: chloroplast (GO:0009507);; Biological Process: pantothenate biosynthetic process (GO:0015940);; Molecular Function: cobalt ion binding (GO:0050897);;	K00606|0|cit:102622815|3-methyl-2-oxobutanoate hydroxymethyltransferase-like; K00606 3-methyl-2-oxobutanoate hydroxymethyltransferase [EC:2.1.2.11] (A)	[H]	Coenzyme transport and metabolism	3-methyl-2-oxobutanoate hydroxymethyltransferase 2, mitochondrial (Precursor) GN=F2A19.130 OS=Arabidopsis thaliana (Mouse-ear cress) PE=1 SV=1	hypothetical protein CICLE_v10020577mg [Citrus clementina]
Neem_1010_f_3	36.4335	13.0263	1.48384	up	hypothetical protein (Azadirachta indica)	--	--	--	--	--	hypothetical protein CICLE_v10012019mg [Citrus clementina]
Neem_10113_f_1	86.7885	27.4947	1.65835	up	DNA binding (Azadirachta indica)	Molecular Function: chromatin binding (GO:0003682);; Molecular Function: sequence-specific DNA binding transcription factor activity (GO:0003700);; Cellular Component: nucleus (GO:0005634);; Biological Process: regulation of transcription, DNA-templated (GO:0006355);; Molecular Function: sequence-specific DNA binding (GO:0043565);;	--	[K]	Transcription	Trihelix transcription factor GT-3b GN=F16M14.18 OS=Arabidopsis thaliana (Mouse-ear cress) PE=1 SV=1	hypothetical protein CICLE_v10002156mg [Citrus clementina]
Neem_10128_f_4	425.256	81.4736	2.38393	up	hypothetical protein (Azadirachta indica)	Cellular Component: plasma membrane (GO:0005886);;	K07466|1.2351e-94|tcc:TCM_010354|Nucleic acid-binding, OB-fold-like protein; K07466 replication factor A1 (A)	--	--	Uncharacterized protein At4g28440 GN=At4g28440 OS=Arabidopsis thaliana (Mouse-ear cress) PE=1 SV=1	Nucleic acid-binding, OB-fold-like protein [Theobroma cacao]
Neem_10137_f_1	137.892	0.4127	8.38423	up	putative protein (Azadirachta indica)	Biological Process: very long-chain fatty acid metabolic process (GO:0000038);; Molecular Function: nucleotide binding (GO:0000166);; Molecular Function: 3-oxoacyl-[acyl-carrier-protein] reductase (NADPH) activity (GO:0004316);; Cellular Component: cytosol (GO:0005829);; Biological Process: folic acid-containing compound metabolic process (GO:0006760);; Biological Process: response to cold (GO:00…	--	[R]	General function prediction only	NADPH-dependent pterin aldehyde reductase {ECO:0000303|PubMed:17550420} OS=Arabidopsis thaliana (Mouse-ear cress) PE=1 SV=1	PREDICTED: carbonyl reductase family member 4-like [Citrus sinensis]
Neem_10143_f_2	513.908	52.0291	3.30412	up	AF159562_1 cytosolic class II low molecular weight heat shock protein (Azadirachta indica)	Cellular Component: cytoplasm (GO:0005737);; Biological Process: protein folding (GO:0006457);; Biological Process: hyperosmotic response (GO:0006972);; Biological Process: response to heat (GO:0009408);; Biological Process: response to high light intensity (GO:0009644);; Biological Process: response to hydrogen peroxide (GO:0042542);; Molecular Function: unfolded protein binding (GO:0051082);;	K13993|2.07005e-86|cic:CICLE_v10009756mg|hypothetical protein; K13993 HSP20 family protein (A)	[O]	Posttranslational modification, protein turnover, chaperones	17.9 kDa class II heat shock protein GN=HSP17.9-D OS=Glycine max (Soybean) PE=3 SV=1	cytosolic class II low molecular weight heat shock protein [Prunus dulcis]
Neem_10145_f_4	14.9041	2.3679	2.65403	up	putative protein (Azadirachta indica)	--	--	--	--	--	hypothetical protein CISIN_1g045721mg [Citrus sinensis]
Neem_10146_f_2	4.8649	2.3313	1.06128	up	zinc ion binding (Azadirachta indica)	--	--	--	--	Protein FAR1-RELATED SEQUENCE 5 GN=FRS5 OS=Arabidopsis thaliana (Mouse-ear cress) PE=2 SV=1	FAR1-related sequence 5 [Theobroma cacao]
Neem_10161_f_4	28.7858	2.8247	3.34919	up	protein binding (Azadirachta indica)	--	--	[G]	Carbohydrate transport and metabolism	Probable inactive purple acid phosphatase 1 (Precursor) GN=PAP1 OS=Arabidopsis thaliana (Mouse-ear cress) PE=2 SV=1	hypothetical protein CISIN_1g007069mg [Citrus sinensis]
Neem_10161_f_7	0.1848	2.3629	-3.67652	down	kinase (Azadirachta indica)	--	--	--	--	--	PREDICTED: uncharacterized protein LOC102612991 isoform X2 [Citrus sinensis]
Neem_10178_f_1	11.782	263.898	-4.48533	down	endopeptidase (Azadirachta indica)	--	--	[DO]	--	Metacaspase-1 GN=T7I23.17 OS=Arabidopsis thaliana (Mouse-ear cress) PE=1 SV=1	hypothetical protein CICLE_v10001596mg [Citrus clementina]
Neem_10229_f_1	0.003	8.8821	-11.5317	down	protein binding (Azadirachta indica)	--	--	--	--	Protein MKS1 GN=MKS1 OS=Arabidopsis thaliana (Mouse-ear cress) PE=1 SV=2	hypothetical protein CISIN_1g027415mg [Citrus sinensis]
Neem_10268_f_2	0.003	1.2104	-8.65631	down	monooxygenase (Azadirachta indica)	--	K00485|5.46283e-55|cit:102626590|probable flavin-containing monooxygenase 1-like; K00485 dimethylaniline monooxygenase (N-oxide forming) [EC:1.14.13.8] (A)	[Q]	Secondary metabolites biosynthesis, transport and catabolism	Probable flavin-containing monooxygenase 1 GN=FMO1 OS=Arabidopsis thaliana (Mouse-ear cress) PE=2 SV=1	PREDICTED: probable flavin-containing monooxygenase 1-like [Citrus sinensis]
Neem_102_f_13	388.773	148.153	1.39184	up	putative protein (Azadirachta indica)	Cellular Component: cell wall (GO:0005618);; Cellular Component: nucleus (GO:0005634);; Cellular Component: cytosol (GO:0005829);; Cellular Component: plasma membrane (GO:0005886);; Biological Process: brassinosteroid mediated signaling pathway (GO:0009742);; Molecular Function: protein domain specific binding (GO:0019904);; Biological Process: defense response to bacterium (GO:0042742);; Biologi…	K06630|7.53466e-176|cic:CICLE_v10002254mg|hypothetical protein; K06630 14-3-3 protein epsilon (A)	[O]	Posttranslational modification, protein turnover, chaperones	14-3-3-like protein B (Fragment) GN=GF14B OS=Glycine max (Soybean) PE=2 SV=1	hypothetical protein CICLE_v10002254mg [Citrus clementina]
Neem_102_f_4	106.979	30.4925	1.81081	up	putative protein (Azadirachta indica)	--	--	--	--	Zinc-finger homeodomain protein 2 GN=F22K18.140 OS=Arabidopsis thaliana (Mouse-ear cress) PE=1 SV=1	PREDICTED: zinc-finger homeodomain protein 2-like isoform X2 [Eucalyptus grandis]
Neem_102_f_6	89.9224	2.6947	5.06048	up	kinase (Azadirachta indica)	Molecular Function: nucleotide binding (GO:0000166);; Molecular Function: protein kinase activity (GO:0004672);;	--	[T]	Signal transduction mechanisms	Serine/threonine-protein kinase-like protein At1g28390 GN=At1g28390 OS=Arabidopsis thaliana (Mouse-ear cress) PE=2 SV=1	PREDICTED: serine/threonine-protein kinase-like protein At1g28390-like [Citrus sinensis]
Neem_10301_f_2	1.2088	29.3764	-4.60301	down	putative protein (Azadirachta indica)	--	K14709|0|cit:102625806|fe(2+) transport protein 3, chloroplastic-like; K14709 solute carrier family 39 (zinc transporter), member 1/2/3 (A)	[P]	Inorganic ion transport and metabolism	Zinc transporter 4, chloroplastic (Precursor) GN=ZIP4 OS=Arabidopsis thaliana (Mouse-ear cress) PE=2 SV=1	hypothetical protein CISIN_1g014759mg [Citrus sinensis]
Neem_10312_f_1	0.5074	3.267	-2.68677	down	hypothetical protein (Azadirachta indica)	Biological Process: negative regulation of stomatal complex development (GO:2000122);;	--	--	--	CHALLAH {ECO:0000303|PubMed:22027592} (Precursor) GN=T9D9.18 OS=Arabidopsis thaliana (Mouse-ear cress) PE=1 SV=1	PREDICTED: EPIDERMAL PATTERNING FACTOR-like protein 5-like [Citrus sinensis]
Neem_10315_f_1	176.874	19.0019	3.2185	up	putative protein (Azadirachta indica)	Biological Process: single-organism process (GO:0044699);;	--	--	--	Protein WAVE-DAMPENED 2 GN=WVD2 OS=Arabidopsis thaliana (Mouse-ear cress) PE=2 SV=1	hypothetical protein CICLE_v10028698mg [Citrus clementina]
Neem_10315_f_3	0.0013	11.9002	-13.1602	down	putative protein (Azadirachta indica)	--	--	--	--	Probable WRKY transcription factor 39 GN=WRKY39 OS=Arabidopsis thaliana (Mouse-ear cress) PE=2 SV=1	PREDICTED: probable WRKY transcription factor 74 [Populus euphratica]
Neem_10330_f_2	0.003	5.271	-10.7789	down	putative protein (Azadirachta indica)	Molecular Function: arsenate reductase (glutaredoxin) activity (GO:0008794);; Molecular Function: electron carrier activity (GO:0009055);; Biological Process: cell redox homeostasis (GO:0045454);; Biological Process: anther development (GO:0048653);;	K03676|1.92455e-51|cit:102608431|monothiol glutaredoxin-S1-like; K03676 glutaredoxin 3 (A)	[O]	Posttranslational modification, protein turnover, chaperones	Monothiol glutaredoxin-S6 GN=T20O10.30 OS=Arabidopsis thaliana (Mouse-ear cress) PE=3 SV=1	PREDICTED: monothiol glutaredoxin-S1-like [Citrus sinensis]
Neem_10333_f_2	170.353	1.5571	6.77352	up	putative protein (Azadirachta indica)	--	--	--	--	Uncharacterized protein At4g13200, chloroplastic (Precursor) GN=At4g13200 OS=Arabidopsis thaliana (Mouse-ear cress) PE=2 SV=2	hypothetical protein CICLE_v10022209mg [Citrus clementina]
Neem_10336_f_3	0.003	29.8253	-13.2793	down	DNA binding (Azadirachta indica)	--	--	--	--	--	hypothetical protein CICLE_v10013193mg [Citrus clementina]
Neem_10348_f_1	5.4091	1.6916	1.677	up	phosphatase (Azadirachta indica)	--	--	--	--	Probable folate-biopterin transporter 9, chloroplastic (Precursor) GN=At2g33280 OS=Arabidopsis thaliana (Mouse-ear cress) PE=3 SV=2	hypothetical protein CISIN_1g008185mg [Citrus sinensis]
Neem_10355_f_1	34.7063	6.1975	2.48544	up	hypothetical protein (Azadirachta indica)	Biological Process: cell wall macromolecule catabolic process (GO:0016998);; Cellular Component: anchored component of plasma membrane (GO:0046658);;	--	--	--	LysM domain-containing GPI-anchored protein 1 (Precursor) GN=LYM1 OS=Arabidopsis thaliana (Mouse-ear cress) PE=1 SV=1	PREDICTED: lysM domain-containing GPI-anchored protein 1-like [Citrus sinensis]
Neem_10362_f_4	0.1551	0.7222	-2.2192	down	ligase (Azadirachta indica)	Biological Process: pollen exine formation (GO:0010584);;	--	--	--	--	hypothetical protein CISIN_1g024389mg [Citrus sinensis]
Neem_10362_f_5	70.7095	21.6224	1.70938	up	hypothetical protein (Azadirachta indica)	--	--	[GMW]	--	Xyloglucan galactosyltransferase KATAMARI1 GN=F11A3.8 OS=Arabidopsis thaliana (Mouse-ear cress) PE=1 SV=1	PREDICTED: xyloglucan galactosyltransferase KATAMARI1 homolog [Citrus sinensis]
Neem_10366_f_1	4.5217	48.9355	-3.43594	down	polymerase (Azadirachta indica)	--	--	--	--	Basic secretory protease {ECO:0000303|PubMed:22773449} (Fragments) OS=Boswellia serrata (Indian frankincense) PE=1 SV=1	hypothetical protein CICLE_v10029973mg [Citrus clementina]
Neem_10375_f_1	7.0269	16.3662	-1.21976	down	putative protein (Azadirachta indica)	--	--	[S]	Function unknown	--	PREDICTED: protein GUCD1-like isoform X1 [Citrus sinensis]
Neem_10378_f_1	0.003	69.0667	-14.4907	down	putative protein (Azadirachta indica)	Molecular Function: DNA binding (GO:0003677);; Molecular Function: chromatin binding (GO:0003682);;	K09422|1.20735e-58|fve:101312499|myb-related protein 308-like; K09422 myb proto-oncogene protein, plant (A)	[K]	Transcription	Myb-related protein 308 OS=Antirrhinum majus (Garden snapdragon) PE=2 SV=1	Myb transcription factor [Humulus lupulus]
Neem_10381_a_5	0.003	122.604	-15.3187	down	enzyme regulator activity (Azadirachta indica)	Biological Process: nucleobase-containing compound metabolic process (GO:0006139);; Biological Process: cellular amino acid metabolic process (GO:0006520);; Biological Process: fatty acid metabolic process (GO:0006631);; Biological Process: coenzyme metabolic process (GO:0006732);; Biological Process: sulfur compound metabolic process (GO:0006790);; Biological Process: lipid biosynthetic process …	--	--	--	Nitrogen regulatory protein P-II homolog (Precursor) GN=T7B11.16 OS=Arabidopsis thaliana (Mouse-ear cress) PE=1 SV=1	PREDICTED: nitrogen regulatory protein P-II homolog [Citrus sinensis]
Neem_10385_f_2	1.7861	28.838	-4.01309	down	protein dimerization activity (Azadirachta indica)	Cellular Component: nucleus (GO:0005634);; Biological Process: heat acclimation (GO:0010286);;	--	[R]	General function prediction only	--	PREDICTED: uncharacterized protein LOC102617610 [Citrus sinensis]
Neem_10386_f_5	0.003	5.4356	-10.8233	down	putative protein (Azadirachta indica)	--	--	--	--	Fasciclin-like arabinogalactan protein 11 (Precursor) GN=FLA11 OS=Arabidopsis thaliana (Mouse-ear cress) PE=2 SV=2	PREDICTED: fasciclin-like arabinogalactan protein 12-like [Citrus sinensis]
Neem_10391_f_1	16.7572	0.1923	6.44528	up	single-stranded DNA binding (Azadirachta indica)	Biological Process: primary metabolic process (GO:0044238);; Biological Process: cellular macromolecule metabolic process (GO:0044260);;	--	--	--	Protein OSB1, mitochondrial (Precursor) GN=OSB1 OS=Arabidopsis thaliana (Mouse-ear cress) PE=1 SV=1	PREDICTED: protein OSB1, mitochondrial-like isoform X1 [Citrus sinensis]
Neem_10397_f_7	14.4071	1.55	3.21644	up	hydrolase (Azadirachta indica)	--	--	--	--	Protein BRANCHLESS TRICHOME GN=BLT OS=Arabidopsis thaliana (Mouse-ear cress) PE=1 SV=1	hypothetical protein CICLE_v10020958mg [Citrus clementina]
Neem_10397_f_9	11.9599	32.6262	-1.44783	down	oxidoreductase (Azadirachta indica)	--	--	--	--	Protein IQ-DOMAIN 14 GN=IQD14 OS=Arabidopsis thaliana (Mouse-ear cress) PE=1 SV=1	PREDICTED: protein IQ-DOMAIN 1-like [Citrus sinensis]
Neem_10416_f_2	7.4327	2.7574	1.43058	up	hypothetical protein (Azadirachta indica)	--	--	[R]	General function prediction only	Pentatricopeptide repeat-containing protein At4g33170 GN=PCMP-H53 OS=Arabidopsis thaliana (Mouse-ear cress) PE=3 SV=1	hypothetical protein CICLE_v10007505mg [Citrus clementina]
Neem_10439_f_1	6.8171	1.7877	1.93105	up	DNA binding (Azadirachta indica)	--	--	--	--	Zinc-finger homeodomain protein 11 GN=OsJ_12364 OS=Oryza sativa subsp. japonica (Rice) PE=3 SV=1	ZF-HD homeobox protein [Theobroma cacao]
Neem_10450_f_1	56.9599	3.3439	4.09034	up	hypothetical protein (Azadirachta indica)	Molecular Function: protein binding (GO:0005515);; Biological Process: DNA metabolic process (GO:0006259);; Biological Process: histone modification (GO:0016570);; Biological Process: macromolecule methylation (GO:0043414);;	K12191|9.29308e-77|sly:101265799|protein LSD1 (A)	[U]	Intracellular trafficking, secretion, and vesicular transport	Vacuolar protein sorting-associated protein 2 homolog 2 GN=MFC16.25 OS=Arabidopsis thaliana (Mouse-ear cress) PE=1 SV=2	hypothetical protein AALP_AA7G030700 [Arabis alpina]
Neem_10452_f_2	65.6303	4.2469	3.94988	up	ATP binding (Azadirachta indica)	Molecular Function: ATP binding (GO:0005524);; Biological Process: heat acclimation (GO:0010286);;	K09489|0|cit:102624827|heat shock 70 kDa protein 8-like; K09489 heat shock 70kDa protein 4 (A)	[O]	Posttranslational modification, protein turnover, chaperones	Heat shock 70 kDa protein 8 GN=F22D22.13 OS=Arabidopsis thaliana (Mouse-ear cress) PE=1 SV=1	hypothetical protein CICLE_v10004635mg [Citrus clementina]
Neem_10460_f_1	315.805	12.2822	4.6844	up	hypothetical protein (Azadirachta indica)	Molecular Function: signal transducer activity (GO:0004871);; Biological Process: syncytium formation (GO:0006949);; Biological Process: signal transduction (GO:0007165);; Biological Process: cell-cell signaling (GO:0007267);; Cellular Component: apoplast (GO:0048046);;	--	--	--	Protein RALF-like 34 (Precursor) GN=RALFL34 OS=Arabidopsis thaliana (Mouse-ear cress) PE=2 SV=1	PREDICTED: protein RALF-like 34-like [Cicer arietinum]
Neem_10472_f_6	22.1313	58.6179	-1.40525	down	putative protein (Azadirachta indica)	Cellular Component: vacuole (GO:0005773);; Cellular Component: plasma membrane (GO:0005886);;	--	[R]	General function prediction only	Probable ADP-ribosylation factor GTPase-activating protein AGD13 GN=AGD13 OS=Arabidopsis thaliana (Mouse-ear cress) PE=2 SV=1	PREDICTED: probable ADP-ribosylation factor GTPase-activating protein AGD13-like isoform X1 [Citrus sinensis]
Neem_10489_f_2	59.5702	6.5142	3.19293	up	hypothetical protein (Azadirachta indica)	--	--	--	--	--	PREDICTED: stress response protein NST1-like isoform X2 [Citrus sinensis]
Neem_1048_f_3	1.356	5.3762	-1.98723	down	lipid binding (Azadirachta indica)	--	--	--	--	Non-specific lipid transfer protein GPI-anchored 2 (Precursor) GN=T28A8.10 OS=Arabidopsis thaliana (Mouse-ear cress) PE=2 SV=1	PREDICTED: non-specific lipid-transfer protein-like protein At2g13820 [Vitis vinifera]
Neem_10508_f_2	6.7004	2.81	1.25368	up	hypothetical protein (Azadirachta indica)	--	--	[R]	General function prediction only	Putative pentatricopeptide repeat-containing protein At5g59200, chloroplastic (Precursor) GN=PCMP-E41 OS=Arabidopsis thaliana (Mouse-ear cress) PE=3 SV=1	PREDICTED: pentatricopeptide repeat-containing protein At2g33760-like [Citrus sinensis]
Neem_10508_f_3	66.209	0.142	8.86499	up	putative protein (Azadirachta indica)	Molecular Function: dephospho-CoA kinase activity (GO:0004140);; Molecular Function: ATP binding (GO:0005524);; Biological Process: coenzyme A biosynthetic process (GO:0015937);; Biological Process: phosphorylation (GO:0016310);;	K00859|7.90828e-121|cit:102615039|dephospho-CoA kinase domain-containing protein-like; K00859 dephospho-CoA kinase [EC:2.7.1.24] (A)	[H]	Coenzyme transport and metabolism	Dephospho-CoA kinase GN=COAE OS=Arabidopsis thaliana (Mouse-ear cress) PE=2 SV=1	PREDICTED: dephospho-CoA kinase domain-containing protein-like isoform X2 [Citrus sinensis]
Neem_1052_f_2	0.003	110.097	-15.1634	down	oxidoreductase (Azadirachta indica)	--	--	--	--	--	Nodulin MtN21 /EamA-like transporter family protein, putative isoform 1 [Theobroma cacao]
Neem_1053_f_7	57.4984	12.0423	2.25541	up	hydrolase (Azadirachta indica)	Biological Process: carbohydrate metabolic process (GO:0005975);; Molecular Function: glucan endo-1,3-beta-D-glucosidase activity (GO:0042973);;	--	--	--	Glucan endo-1,3-beta-glucosidase 5 (Precursor) GN=At4g31140 OS=Arabidopsis thaliana (Mouse-ear cress) PE=1 SV=1	hypothetical protein CICLE_v10014935mg [Citrus clementina]
Neem_10554_f_3	44.3026	3.9208	3.49817	up	transferase (Azadirachta indica)	Cellular Component: endoplasmic reticulum (GO:0005783);; Biological Process: response to wounding (GO:0009611);; Biological Process: response to fungus (GO:0009620);; Biological Process: jasmonic acid biosynthetic process (GO:0009695);; Biological Process: response to jasmonic acid (GO:0009753);; Biological Process: xylem and phloem pattern formation (GO:0010051);; Biological Process: glucuronoxy…	--	--	--	Probable galacturonosyltransferase-like 2 GN=GATL2 OS=Arabidopsis thaliana (Mouse-ear cress) PE=2 SV=1	hypothetical protein CICLE_v10025952mg [Citrus clementina]
Neem_10554_f_4	127.221	35.3978	1.8456	up	zinc ion binding (Azadirachta indica)	Molecular Function: zinc ion binding (GO:0008270);;	K10666|1.3727e-132|cit:102626834|RING finger protein 5-like; K10666 E3 ubiquitin-protein ligase RNF5 [EC:6.3.2.19] (A)	[O]	Posttranslational modification, protein turnover, chaperones	E3 ubiquitin-protein ligase RMA3 GN=RMA3 OS=Arabidopsis thaliana (Mouse-ear cress) PE=1 SV=1	RING finger protein 5 [Morus notabilis]
Neem_10557_f_1	91.3904	43.5604	1.06903	up	peroxidase (Azadirachta indica)	--	--	--	--	Protein YLS9 GN=F11F19.11 OS=Arabidopsis thaliana (Mouse-ear cress) PE=2 SV=1	hypothetical protein CISIN_1g043833mg [Citrus sinensis]
Neem_1055_f_7	4.7071	9.4317	-1.00268	down	oxidoreductase (Azadirachta indica)	Molecular Function: desacetoxyvindoline 4-hydroxylase activity (GO:0050590);; Biological Process: oxidation-reduction process (GO:0055114);;	K06892|0|tcc:TCM_004097|2-oxoglutarate and Fe(II)-dependent oxygenase superfamily protein isoform 1 (A)	[QR]	--	1-aminocyclopropane-1-carboxylate oxidase homolog 1 GN=At1g06620 OS=Arabidopsis thaliana (Mouse-ear cress) PE=2 SV=1	2-oxoglutarate and Fe(II)-dependent oxygenase superfamily protein isoform 1 [Theobroma cacao]
Neem_10562_f_1	13.036	1.4997	3.11976	up	putative protein (Azadirachta indica)	Molecular Function: electron carrier activity (GO:0009055);; Molecular Function: protein disulfide oxidoreductase activity (GO:0015035);; Biological Process: cell redox homeostasis (GO:0045454);;	K03676|2.16227e-68|pop:POPTR_0008s22890g|hypothetical protein; K03676 glutaredoxin 3 (A)	[O]	Posttranslational modification, protein turnover, chaperones	Monothiol glutaredoxin-S10 GN=MHC9.13 OS=Arabidopsis thaliana (Mouse-ear cress) PE=3 SV=1	PREDICTED: monothiol glutaredoxin-S10 [Populus euphratica]
Neem_10562_f_2	0.003	2.3883	-9.63681	down	reductase (Azadirachta indica)	Molecular Function: electron carrier activity (GO:0009055);; Molecular Function: protein disulfide oxidoreductase activity (GO:0015035);; Biological Process: cell redox homeostasis (GO:0045454);;	K03676|4.95841e-61|cit:102631303|monothiol glutaredoxin-S2-like; K03676 glutaredoxin 3 (A)	[O]	Posttranslational modification, protein turnover, chaperones	Monothiol glutaredoxin-S4 OS=Arabidopsis thaliana (Mouse-ear cress) PE=3 SV=1	hypothetical protein CICLE_v10006286mg [Citrus clementina]
Neem_1056_f_1	333.629	66.7033	2.32242	up	isomerase (Azadirachta indica)	Cellular Component: plasma membrane (GO:0005886);; Biological Process: response to desiccation (GO:0009269);; Biological Process: response to cold (GO:0009409);; Cellular Component: chloroplast thylakoid membrane (GO:0009535);; Cellular Component: chloroplast stroma (GO:0009570);; Biological Process: response to fungus (GO:0009620);; Biological Process: response to salt stress (GO:0009651);; Cell…	K10525|1.50411e-124|cic:CICLE_v10012552mg|hypothetical protein; K10525 allene oxide cyclase [EC:5.3.99.6] (A)	--	--	Allene oxide cyclase 4, chloroplastic (Precursor) GN=AOC4 OS=Arabidopsis thaliana (Mouse-ear cress) PE=2 SV=1	hypothetical protein CICLE_v10012552mg [Citrus clementina]
Neem_1056_f_3	83.1749	19.1841	2.11624	up	protein binding (Azadirachta indica)	Molecular Function: DNA binding (GO:0003677);; Molecular Function: chromatin binding (GO:0003682);;	K09422|0|cic:CICLE_v10011915mg|hypothetical protein; K09422 myb proto-oncogene protein, plant (A)	[K]	Transcription	Transcription factor AS1 GN=F13M22.13 OS=Arabidopsis thaliana (Mouse-ear cress) PE=1 SV=1	hypothetical protein CICLE_v10011915mg [Citrus clementina]
Neem_10581_f_3	0.6936	25.0995	-5.17741	down	putative protein (Azadirachta indica)	--	--	--	--	Blue copper protein (Precursor) GN=F5O24.120 OS=Arabidopsis thaliana (Mouse-ear cress) PE=1 SV=2	hypothetical protein CISIN_1g036938mg [Citrus sinensis]
Neem_10592_f_1	7.2972	31.4297	-2.10671	down	putative protein (Azadirachta indica)	Molecular Function: structural constituent of ribosome (GO:0003735);; Biological Process: DNA-templated transcription, elongation (GO:0006354);; Biological Process: translation (GO:0006412);; Biological Process: pyrimidine ribonucleotide biosynthetic process (GO:0009220);; Cellular Component: cytosolic small ribosomal subunit (GO:0022627);;	K02996|9.34591e-149|cic:CICLE_v10005229mg|hypothetical protein; K02996 small subunit ribosomal protein S9 (A)	[J]	Translation, ribosomal structure and biogenesis	30S ribosomal protein S9, chloroplastic GN=rps9 OS=Pyropia yezoensis (Red alga) PE=3 SV=1	hypothetical protein CICLE_v10005229mg [Citrus clementina]
Neem_10598_f_6	1.1293	60.2493	-5.73744	down	oxidoreductase (Azadirachta indica)	Cellular Component: plastid (GO:0009536);; Molecular Function: oxidoreductase activity (GO:0016491);; Biological Process: diterpene phytoalexin precursor biosynthetic process pathway (GO:0051504);; Biological Process: oxidation-reduction process (GO:0055114);;	--	[R]	General function prediction only	Short-chain dehydrogenase reductase 3b GN=F14M4 OS=Arabidopsis thaliana (Mouse-ear cress) PE=2 SV=1	hypothetical protein CISIN_1g041914mg [Citrus sinensis]
Neem_10601_f_1	492.98	168.935	1.54506	up	hypothetical protein (Azadirachta indica)	--	--	--	--	--	PREDICTED: uncharacterized protein LOC102613307 [Citrus sinensis]
Neem_10604_f_1	2.8776	0.003	9.90569	up	putative protein (Azadirachta indica)	--	K09338|1.02032e-25|cic:CICLE_v10010326mg|hypothetical protein (A)	[K]	Transcription	Homeobox-leucine zipper protein HAT22 GN=HAT22 OS=Arabidopsis thaliana (Mouse-ear cress) PE=1 SV=1	hypothetical protein CISIN_1g042627mg [Citrus sinensis]
Neem_10612_f_5	11.6891	5.272	1.14874	up	putative protein (Azadirachta indica)	Molecular Function: binding (GO:0005488);;	--	[O]	Posttranslational modification, protein turnover, chaperones	Transcription factor DIVARICATA GN=DIVARICATA OS=Antirrhinum majus (Garden snapdragon) PE=2 SV=1	hypothetical protein CICLE_v10016071mg [Citrus clementina]
Neem_10613_f_2	21.8628	111.39	-2.34907	down	putative protein (Azadirachta indica)	Biological Process: ER to Golgi vesicle-mediated transport (GO:0006888);; Biological Process: cellulose biosynthetic process (GO:0030244);;	--	[U]	Intracellular trafficking, secretion, and vesicular transport	--	hypothetical protein CICLE_v10009626mg [Citrus clementina]
Neem_10638_f_2	23.7172	59.7647	-1.33336	down	hypothetical protein (Azadirachta indica)	Molecular Function: RNA binding (GO:0003723);;	--	--	--	APO protein 3, mitochondrial (Precursor) GN=APO3 OS=Arabidopsis thaliana (Mouse-ear cress) PE=2 SV=1	PREDICTED: APO protein 3, mitochondrial-like [Citrus sinensis]
Neem_1063_f_2	3.4682	10.7857	-1.63686	down	hypothetical protein (Azadirachta indica)	--	--	--	--	Putative B3 domain-containing protein At5g66980 GN=At5g66980 OS=Arabidopsis thaliana (Mouse-ear cress) PE=3 SV=1	hypothetical protein CICLE_v10026137mg [Citrus clementina]
Neem_10647_f_3	43.7681	7.9039	2.46924	up	hypothetical protein (Azadirachta indica)	Cellular Component: membrane (GO:0016020);;	--	--	--	CASP-like protein 1F2 GN=RCOM_1446020 OS=Ricinus communis (Castor bean) PE=2 SV=1	hypothetical protein CICLE_v10016868mg [Citrus clementina]
Neem_10665_f_3	60.4901	168.076	-1.47434	down	ankyrin repeat-containing protein, putative (Azadirachta indica)	Cellular Component: cytosol (GO:0005829);;	--	[R]	General function prediction only	Potassium channel AKT6 GN=F3N11.5 OS=Arabidopsis thaliana (Mouse-ear cress) PE=1 SV=2	hypothetical protein CISIN_1g028733mg [Citrus sinensis]
Neem_1066_f_2	0.1338	3.426	-4.67838	down	putative protein (Azadirachta indica)	Biological Process: amino acid transport (GO:0006865);; Biological Process: metabolic process (GO:0008152);; Molecular Function: anthocyanidin 3-O-glucosyltransferase activity (GO:0047213);;	--	[GC]	--	UDP-glycosyltransferase 73D1 GN=UGT73D1 OS=Arabidopsis thaliana (Mouse-ear cress) PE=3 SV=1	UDP-glucosyltransferase, putative [Ricinus communis]
Neem_10683_f_1	0.1841	1.7976	-3.28751	down	ligase (Azadirachta indica)	Cellular Component: ubiquitin ligase complex (GO:0000151);; Biological Process: MAPK cascade (GO:0000165);; Biological Process: respiratory burst involved in defense response (GO:0002679);; Molecular Function: ubiquitin-protein ligase activity (GO:0004842);; Biological Process: N-terminal protein myristoylation (GO:0006499);; Biological Process: protein targeting to membrane (GO:0006612);; Biolog…	--	--	--	E3 ubiquitin-protein ligase PUB24 GN=PUB24 OS=Arabidopsis thaliana (Mouse-ear cress) PE=1 SV=1	Spotted leaf protein, putative [Ricinus communis]
Neem_1068_f_1	192.549	5.6597	5.08836	up	DNA binding (Azadirachta indica)	--	--	--	--	Protein E6 GN=E6 OS=Gossypium hirsutum (Upland cotton) PE=2 SV=1	hypothetical protein CICLE_v10016096mg [Citrus clementina]
Neem_10694_f_1	0.1268	1.2473	-3.29818	down	sequence-specific DNA binding (Azadirachta indica)	Molecular Function: binding (GO:0005488);; Biological Process: transcription, DNA-templated (GO:0006351);;	--	[K]	Transcription	Agamous-like MADS-box protein AGL62 GN=AGL62 OS=Arabidopsis thaliana (Mouse-ear cress) PE=1 SV=1	PREDICTED: agamous-like MADS-box protein AGL62-like [Citrus sinensis]
Neem_10705_f_2	9.3595	52.9621	-2.50046	down	zinc ion binding (Azadirachta indica)	Molecular Function: zinc ion binding (GO:0008270);;	--	[O]	Posttranslational modification, protein turnover, chaperones	E3 ubiquitin-protein ligase At1g63170 GN=At1g63170 OS=Arabidopsis thaliana (Mouse-ear cress) PE=2 SV=2	PREDICTED: E3 ubiquitin-protein ligase At4g11680-like isoform X2 [Camelina sativa]
Neem_10718_f_1	0.2256	6.8924	-4.93317	down	transferase (Azadirachta indica)	Biological Process: metabolic process (GO:0008152);; Molecular Function: trans-zeatin O-beta-D-glucosyltransferase activity (GO:0050403);;	K13495|0|cic:CICLE_v10004886mg|hypothetical protein; K13495 cis-zeatin O-glucosyltransferase [EC:2.4.1.215] (A)	[GC]	--	Zeatin O-glucosyltransferase GN=ZOG1 OS=Phaseolus lunatus (Lima bean) PE=2 SV=1	hypothetical protein CICLE_v10004886mg [Citrus clementina]
Neem_10721_f_1	23.0189	10.0381	1.19733	up	oxidoreductase (Azadirachta indica)	Molecular Function: 2,3-dihydro-2,3-dihydroxybenzoate dehydrogenase activity (GO:0008667);; Biological Process: oxidation-reduction process (GO:0055114);;	--	[R]	General function prediction only	Short-chain dehydrogenase reductase 3b GN=F14M4 OS=Arabidopsis thaliana (Mouse-ear cress) PE=2 SV=1	hypothetical protein CICLE_v10021745mg [Citrus clementina]
Neem_1073_f_4	10.1668	2.4316	2.06389	up	ATP binding (Azadirachta indica)	--	--	--	--	--	hypothetical protein POPTR_0013s02820g [Populus trichocarpa]
Neem_1074_f_1	53.9422	12.9763	2.05554	up	putative protein (Azadirachta indica)	Biological Process: protein folding (GO:0006457);; Biological Process: pyrimidine ribonucleotide biosynthetic process (GO:0009220);; Biological Process: response to heat (GO:0009408);; Biological Process: response to high light intensity (GO:0009644);; Biological Process: response to endoplasmic reticulum stress (GO:0034976);; Biological Process: response to hydrogen peroxide (GO:0042542);;	--	[Z]	Cytoskeleton	--	hypothetical protein CICLE_v10019294mg [Citrus clementina]
Neem_1075_f_4	18.8301	48.4539	-1.36357	down	putative protein (Azadirachta indica)	--	--	[R]	General function prediction only	Phosphatidylinositol 4-phosphate 5-kinase 5 GN=PIP5K5 OS=Arabidopsis thaliana (Mouse-ear cress) PE=2 SV=1	Histone H3 K4-specific methyltransferase SET7/9 family protein [Theobroma cacao]
Neem_10781_f_1	702.617	105.074	2.74134	up	catalytic activity (Azadirachta indica)	Biological Process: response to stress (GO:0006950);;	K13993|1.18415e-81|tcc:TCM_041718|HSP20-like chaperones superfamily protein; K13993 HSP20 family protein (A)	[O]	Posttranslational modification, protein turnover, chaperones	18.5 kDa class I heat shock protein GN=HSP18.5-C OS=Glycine max (Soybean) PE=3 SV=1	HSP20-like chaperones superfamily protein [Theobroma cacao]
Neem_10790_f_1	423.87	32.2215	3.71753	up	protein binding (Azadirachta indica)	Molecular Function: signal transducer activity (GO:0004871);; Cellular Component: nucleus (GO:0005634);; Biological Process: calcium ion transport (GO:0006816);; Biological Process: Golgi organization (GO:0007030);; Biological Process: signal transduction (GO:0007165);; Biological Process: phototropism (GO:0009638);; Biological Process: response to salt stress (GO:0009651);; Biological Process: p…	--	--	--	Root phototropism protein 2 GN=T6B20.13/T6B20.14 OS=Arabidopsis thaliana (Mouse-ear cress) PE=1 SV=2	Root phototropism 2 -like protein [Gossypium arboreum]
Neem_10795_f_4	554.807	49.745	3.47936	up	calmodulin binding (Azadirachta indica)	Biological Process: defense response (GO:0006952);; Cellular Component: integral component of membrane (GO:0016021);;	K09481|1.87578e-44|pvu:PHAVU_003G173500g|hypothetical protein; K09481 protein transport protein SEC61 subunit beta (A)	[O]	Posttranslational modification, protein turnover, chaperones	Protein transport protein Sec61 subunit beta GN=At2g45070 OS=Arabidopsis thaliana (Mouse-ear cress) PE=1 SV=1	hypothetical protein PHAVU_011G073900g [Phaseolus vulgaris]
Neem_10797_f_2	38.4469	5.5347	2.79629	up	O-methyltransferase (Azadirachta indica)	--	--	--	--	--	Uncharacterized protein TCM_001981 [Theobroma cacao]
Neem_10804_f_4	1.2514	2.6499	-1.08239	down	putative protein (Azadirachta indica)	Biological Process: cell communication (GO:0007154);; Biological Process: single organism signaling (GO:0044700);;	--	--	--	Protein RALF-like 33 (Precursor) OS=Arabidopsis thaliana (Mouse-ear cress) PE=2 SV=1	hypothetical protein CICLE_v10023750mg [Citrus clementina]
Neem_10812_f_1	73.1494	0.003	14.5736	up	transcription factor activity (Azadirachta indica)	--	--	--	--	Transcription factor TCP8 GN=TCP8 OS=Arabidopsis thaliana (Mouse-ear cress) PE=1 SV=1	PREDICTED: transcription factor TCP8-like [Populus euphratica]
Neem_1081_f_1	0.5149	22.3672	-5.44095	down	putative protein (Azadirachta indica)	--	--	--	--	Squamosa promoter-binding-like protein 4 GN=SPL4 OS=Arabidopsis thaliana (Mouse-ear cress) PE=1 SV=1	hypothetical protein CICLE_v10016841mg [Citrus clementina]
Neem_10820_f_2	157.811	73.6084	1.10026	up	ligase (Azadirachta indica)	Cellular Component: ubiquitin ligase complex (GO:0000151);; Molecular Function: ubiquitin-protein ligase activity (GO:0004842);; Cellular Component: plasma membrane (GO:0005886);; Biological Process: regulation of abscisic acid biosynthetic process (GO:0010115);; Biological Process: leaf senescence (GO:0010150);; Biological Process: regulation of chlorophyll catabolic process (GO:0010271);; Biolo…	--	[S]	Function unknown	U-box domain-containing protein 43 GN=PUB43 OS=Arabidopsis thaliana (Mouse-ear cress) PE=2 SV=1	hypothetical protein CICLE_v10000306mg [Citrus clementina]
Neem_10830_f_1	124.481	22.8116	2.44809	up	superoxide dismutase (Azadirachta indica)	Molecular Function: superoxide dismutase activity (GO:0004784);; Biological Process: superoxide metabolic process (GO:0006801);; Cellular Component: plastid nucleoid (GO:0042646);; Molecular Function: metal ion binding (GO:0046872);; Biological Process: oxidation-reduction process (GO:0055114);;	--	[P]	Inorganic ion transport and metabolism	Superoxide dismutase [Fe] 3, chloroplastic (Precursor) GN=FSD3 OS=Arabidopsis thaliana (Mouse-ear cress) PE=1 SV=1	PREDICTED: superoxide dismutase [Fe] 3, chloroplastic-like isoform X1 [Citrus sinensis]
Neem_1083_f_4	73.0585	149.635	-1.03432	down	protein binding (Azadirachta indica)	--	--	[T]	Signal transduction mechanisms	--	PREDICTED: phosducin-like protein 3 [Prunus mume]
Neem_10848_f_1	0.13	195.088	-10.5514	down	hypothetical protein (Azadirachta indica)	--	--	--	--	Uncharacterized protein At5g01610 GN=At5g01610 OS=Arabidopsis thaliana (Mouse-ear cress) PE=1 SV=1	PREDICTED: uncharacterized protein At5g01610-like [Solanum tuberosum]
Neem_10857_f_2	38.6737	9.5952	2.01097	up	hypothetical protein (Azadirachta indica)	--	--	[R]	General function prediction only	Pentatricopeptide repeat-containing protein At2g01390 GN=At2g01390/At2g01380 OS=Arabidopsis thaliana (Mouse-ear cress) PE=2 SV=2	PREDICTED: pentatricopeptide repeat-containing protein At2g01390-like [Citrus sinensis]
Neem_1087_f_3	77.8721	29.4852	1.40112	up	signal transducer activity (Azadirachta indica)	--	--	--	--	--	PREDICTED: uncharacterized protein LOC102624454 isoform X2 [Citrus sinensis]
Neem_10911_f_3	98.6345	0.003	15.0048	up	putative protein (Azadirachta indica)	Molecular Function: nucleotide binding (GO:0000166);; Molecular Function: protein kinase activity (GO:0004672);; Biological Process: phosphorylation (GO:0016310);;	--	[T]	Signal transduction mechanisms	Probable serine/threonine-protein kinase At1g18390 (Precursor) GN=At1g18390 OS=Arabidopsis thaliana (Mouse-ear cress) PE=2 SV=2	PREDICTED: probable serine/threonine-protein kinase At1g18390 [Eucalyptus grandis]
Neem_1091_f_3	202.986	66.8375	1.60265	up	kinase (Azadirachta indica)	Molecular Function: diacylglycerol kinase activity (GO:0004143);; Cellular Component: plasma membrane (GO:0005886);; Biological Process: protein kinase C-activating G-protein coupled receptor signaling pathway (GO:0007205);; Biological Process: phosphorylation (GO:0016310);; Biological Process: root development (GO:0048364);; Biological Process: leaf development (GO:0048366);;	K00901|0|cit:102618604|diacylglycerol kinase 7-like; K00901 diacylglycerol kinase (ATP) [EC:2.7.1.107] (A)	[IT]	--	Diacylglycerol kinase 4 GN=DGK4 OS=Arabidopsis thaliana (Mouse-ear cress) PE=2 SV=1	hypothetical protein CICLE_v10008147mg [Citrus clementina]
Neem_10934_f_2	5.2975	2.018	1.39239	up	protein binding (Azadirachta indica)	Molecular Function: protein serine/threonine kinase activity (GO:0004674);; Molecular Function: ATP binding (GO:0005524);; Cellular Component: nucleus (GO:0005634);; Biological Process: protein phosphorylation (GO:0006468);; Biological Process: gravitropism (GO:0009630);; Biological Process: auxin polar transport (GO:0009926);; Biological Process: root development (GO:0048364);; Biological Proces…	--	[R]	General function prediction only	Serine/threonine-protein kinase WAG1 GN=F22G10.21 OS=Arabidopsis thaliana (Mouse-ear cress) PE=2 SV=1	hypothetical protein CICLE_v10019874mg [Citrus clementina]
Neem_10941_f_1	147.009	29.0693	2.33834	up	hypothetical protein (Azadirachta indica)	--	--	--	--	--	PREDICTED: ethylene-responsive transcription factor 4-like [Citrus sinensis]
Neem_10942_f_1	97.7203	6.2006	3.97818	up	catalytic activity (Azadirachta indica)	Molecular Function: nucleotide binding (GO:0000166);; Molecular Function: methylenetetrahydrofolate dehydrogenase (NADP+) activity (GO:0004488);; Biological Process: folic acid-containing compound biosynthetic process (GO:0009396);; Molecular Function: hydrolase activity (GO:0016787);; Biological Process: oxidation-reduction process (GO:0055114);;	--	[H]	Coenzyme transport and metabolism	Methenyltetrahydrofolate cyclohydrolase (Precursor) GN=T6A23.14 OS=Arabidopsis thaliana (Mouse-ear cress) PE=2 SV=1	PREDICTED: bifunctional protein FolD 1, mitochondrial-like isoform X3 [Citrus sinensis]
Neem_10942_f_2	25.7674	8.4178	1.61403	up	hypothetical protein (Azadirachta indica)	Biological Process: transcription, DNA-templated (GO:0006351);; Biological Process: multicellular organismal development (GO:0007275);; Biological Process: single-organism cellular process (GO:0044763);; Biological Process: biological regulation (GO:0065007);;	--	--	--	Protein SCARECROW GN=SCR OS=Ipomoea nil (Japanese morning glory) PE=1 SV=1	hypothetical protein CICLE_v10011085mg [Citrus clementina]
Neem_1094_f_1	114.998	13.7556	3.06352	up	catalytic activity (Azadirachta indica)	Molecular Function: catalytic activity (GO:0003824);; Cellular Component: cytosol (GO:0005829);; Biological Process: protein folding (GO:0006457);; Biological Process: response to heat (GO:0009408);; Biological Process: response to high light intensity (GO:0009644);; Biological Process: response to endoplasmic reticulum stress (GO:0034976);; Biological Process: response to hydrogen peroxide (GO:0…	K06215|0|cit:102610004|probable pyridoxal biosynthesis protein PDX1.2-like; K06215 pyridoxal 5'-phosphate synthase pdxS subunit [EC:4.3.3.6] (A)	[H]	Coenzyme transport and metabolism	Probable pyridoxal biosynthesis protein PDX1.2 GN=MSL1.3 OS=Arabidopsis thaliana (Mouse-ear cress) PE=1 SV=1	PREDICTED: probable pyridoxal biosynthesis protein PDX1.2-like [Citrus sinensis]
Neem_1095_f_4	11.6531	2.9145	1.99939	up	putative protein (Azadirachta indica)	--	--	[R]	General function prediction only	--	hypothetical protein CICLE_v10026135mg [Citrus clementina]
Neem_1096_f_1	5.9674	14.4498	-1.27588	down	AP2 domain-containing transcription factor (Azadirachta indica)	Molecular Function: DNA binding (GO:0003677);; Molecular Function: sequence-specific DNA binding transcription factor activity (GO:0003700);; Cellular Component: nucleus (GO:0005634);; Biological Process: regulation of transcription, DNA-templated (GO:0006355);;	K09285|0|cic:CICLE_v10005012mg|hypothetical protein; K09285 AP2-like factor, ANT lineage (A)	--	--	AP2-like ethylene-responsive transcription factor At2g41710 GN=At2g41710 OS=Arabidopsis thaliana (Mouse-ear cress) PE=2 SV=2	hypothetical protein CICLE_v10005012mg [Citrus clementina]
Neem_10974_f_3	0.3381	10.4101	-4.94439	down	putative protein (Azadirachta indica)	Molecular Function: iron ion binding (GO:0005506);; Molecular Function: electron carrier activity (GO:0009055);; Molecular Function: oxygen binding (GO:0019825);; Molecular Function: heme binding (GO:0020037);; Molecular Function: licodione synthase activity (GO:0033771);; Biological Process: oxidation-reduction process (GO:0055114);;	--	[Q]	Secondary metabolites biosynthesis, transport and catabolism	3,9-dihydroxypterocarpan 6A-monooxygenase GN=CYP93A1 OS=Glycine max (Soybean) PE=1 SV=1	hypothetical protein CICLE_v10004841mg [Citrus clementina]
Neem_10975_f_1	91.6506	42.8768	1.09595	up	endopeptidase (Azadirachta indica)	--	--	--	--	Major pollen allergen Lig v 1 OS=Ligustrum vulgare (Common privet) PE=1 SV=2	hypothetical protein CISIN_1g019020mg [Citrus sinensis]
Neem_10988_f_1	15.9991	0.003	12.3807	up	putative protein (Azadirachta indica)	Molecular Function: ubiquitin-protein ligase activity (GO:0004842);; Cellular Component: nucleus (GO:0005634);; Biological Process: ubiquitin-dependent protein catabolic process (GO:0006511);; Biological Process: protein ubiquitination (GO:0016567);;	--	[R]	General function prediction only	F-box protein SKIP19 GN=C6L9.140 OS=Arabidopsis thaliana (Mouse-ear cress) PE=1 SV=1	hypothetical protein CISIN_1g021667mg [Citrus sinensis]
Neem_1099_f_4	10.1786	36.2282	-1.83157	down	binding (Azadirachta indica)	--	--	--	--	--	hypothetical protein CISIN_1g010974mg [Citrus sinensis]
Neem_10_f_2	135.228	57.6297	1.23051	up	transcription regulator activity (Azadirachta indica)	Molecular Function: binding (GO:0005488);;	--	--	--	Transcription factor BIM2 GN=T6L1.19 OS=Arabidopsis thaliana (Mouse-ear cress) PE=1 SV=1	PREDICTED: transcription factor BIM2-like isoform X1 [Citrus sinensis]
Neem_11007_f_2	3.2131	65.3083	-4.34523	down	putative protein (Azadirachta indica)	--	--	[K]	Transcription	--	hypothetical protein CISIN_1g019952mg [Citrus sinensis]
Neem_11009_f_1	20.2629	6.2518	1.6965	up	cytidylyltransferase (Azadirachta indica)	--	--	--	--	--	hypothetical protein CICLE_v10011580mg [Citrus clementina]
Neem_11011_f_1	186.574	52.194	1.83779	up	nucleic acid binding (Azadirachta indica)	--	--	--	--	--	hypothetical protein CICLE_v10001601mg [Citrus clementina]
Neem_11019_f_2	8.3153	55.3917	-2.73583	down	hypothetical protein (Azadirachta indica)	Biological Process: response to stress (GO:0006950);; Biological Process: fatty acid catabolic process (GO:0009062);;	--	--	--	Stress-related protein GN=SRP OS=Vitis riparia (Frost grape) PE=2 SV=1	PREDICTED: stress-related protein [Prunus mume]
Neem_11019_f_3	0.003	36.5853	-13.574	down	oxidoreductase (Azadirachta indica)	--	--	--	--	--	PREDICTED: alkylated DNA repair protein alkB homolog 8-like isoform X2 [Citrus sinensis]
Neem_11021_f_1	0.003	53.5499	-14.1236	down	hypothetical protein (Azadirachta indica)	--	--	--	--	14 kDa proline-rich protein DC2.15 (Precursor) OS=Daucus carota (Wild carrot) PE=2 SV=1	hypothetical protein CICLE_v10009892mg [Citrus clementina]
Neem_11026_f_2	26.308	4.3699	2.58983	up	putative protein (Azadirachta indica)	Molecular Function: galactosylgalactosylxylosylprotein 3-beta-glucuronosyltransferase activity (GO:0015018);; Cellular Component: membrane (GO:0016020);;	--	[O]	Posttranslational modification, protein turnover, chaperones	Probable beta-1,4-xylosyltransferase IRX9H GN=IRX9H OS=Arabidopsis thaliana (Mouse-ear cress) PE=2 SV=2	hypothetical protein CICLE_v10008306mg [Citrus clementina]
Neem_1102_f_2	105.481	21.1604	2.31755	up	deacetylase (Azadirachta indica)	--	K02535|2.03609e-29|cic:CICLE_v10015964mg|hypothetical protein; K02535 UDP-3-O-[3-hydroxymyristoyl] N-acetylglucosamine deacetylase [EC:3.5.1.108] (A)	--	--	Probable UDP-3-O-[3-hydroxymyristoyl] N-acetylglucosamine deacetylase 1 (Precursor) GN=LPXC1 OS=Arabidopsis thaliana (Mouse-ear cress) PE=2 SV=2	hypothetical protein CICLE_v10015964mg [Citrus clementina]
Neem_11046_f_1	887.41	190.337	2.22104	up	sensory transduction histidine kinase, putative (Azadirachta indica)	Molecular Function: phosphorelay response regulator activity (GO:0000156);; Biological Process: phosphorelay signal transduction system (GO:0000160);; Biological Process: regulation of transcription, DNA-templated (GO:0006355);; Molecular Function: kinase activity (GO:0016301);; Biological Process: phosphorylation (GO:0016310);; Biological Process: intracellular signal transduction (GO:0035556);;	K12129|1.06149e-66|cic:CICLE_v100111081m|hypothetical protein; K12129 pseudo-response regulator 7 (A)	[K]	Transcription	Two-component response regulator-like APRR7 GN=APRR7 OS=Arabidopsis thaliana (Mouse-ear cress) PE=1 SV=1	hypothetical protein JCGZ_16446 [Jatropha curcas]
Neem_1104_f_1	99.7029	0.003	15.0204	up	kinase (Azadirachta indica)	Molecular Function: protein serine/threonine kinase activity (GO:0004674);; Molecular Function: ATP binding (GO:0005524);; Biological Process: protein phosphorylation (GO:0006468);;	K04368|0|cit:102625262|mitogen-activated protein kinase kinase 2-like; K04368 mitogen-activated protein kinase kinase 1 [EC:2.7.12.2] (A)	[T]	Signal transduction mechanisms	Mitogen-activated protein kinase kinase 2 GN=F27B13.50 OS=Arabidopsis thaliana (Mouse-ear cress) PE=1 SV=2	hypothetical protein CICLE_v10008579mg [Citrus clementina]
Neem_11057_f_3	0.003	2.0912	-9.44515	down	protein binding (Azadirachta indica)	--	--	--	--	Polyadenylate-binding protein-interacting protein 6 GN=T14C9.80 OS=Arabidopsis thaliana (Mouse-ear cress) PE=2 SV=1	PREDICTED: polyadenylate-binding protein-interacting protein 5-like [Vitis vinifera]
Neem_11068_f_3	13.9701	29.2612	-1.06665	down	binding (Azadirachta indica)	Molecular Function: polyneuridine-aldehyde esterase activity (GO:0050529);;	--	--	--	Putative methylesterase 11, chloroplastic (Precursor) GN=At1gXXXXX OS=Arabidopsis thaliana (Mouse-ear cress) PE=2 SV=1	hypothetical protein CICLE_v10011905mg [Citrus clementina]
Neem_11092_f_1	1.6319	8.4418	-2.371	down	N-acetyltransferase, putative (Azadirachta indica)	Molecular Function: N-acetyltransferase activity (GO:0008080);;	--	--	--	Probable N-acetyltransferase HLS1-like GN=At2g23060 OS=Arabidopsis thaliana (Mouse-ear cress) PE=2 SV=1	hypothetical protein CICLE_v10025754mg [Citrus clementina]
Neem_11104_f_1	7.1915	0.003	11.2271	up	DNA binding (Azadirachta indica)	Molecular Function: DNA binding (GO:0003677);; Molecular Function: chromatin binding (GO:0003682);; Biological Process: response to salt stress (GO:0009651);; Biological Process: response to abscisic acid (GO:0009737);; Biological Process: response to salicylic acid (GO:0009751);; Biological Process: response to jasmonic acid (GO:0009753);; Biological Process: trichome differentiation (GO:0010026…	K09422|2.22533e-54|tcc:TCM_005177|Homeodomain-like superfamily protein; K09422 myb proto-oncogene protein, plant (A)	--	--	Transcription factor CPC GN=CPC OS=Arabidopsis thaliana (Mouse-ear cress) PE=1 SV=1	Homeodomain-like superfamily protein [Theobroma cacao]
Neem_11104_f_2	60.7285	8.6979	2.80363	up	sequence-specific DNA binding (Azadirachta indica)	--	--	--	--	Probable WRKY transcription factor 46 GN=WRKY46 OS=Arabidopsis thaliana (Mouse-ear cress) PE=2 SV=1	hypothetical protein CICLE_v10020744mg [Citrus clementina]
Neem_11112_f_1	57.3304	11.5607	2.31007	up	hydrolase (Azadirachta indica)	Biological Process: carbohydrate metabolic process (GO:0005975);; Molecular Function: glucan endo-1,3-beta-D-glucosidase activity (GO:0042973);;	--	--	--	Glucan endo-1,3-beta-glucosidase 13 (Precursor) GN=At5g56590 OS=Arabidopsis thaliana (Mouse-ear cress) PE=1 SV=1	hypothetical protein CICLE_v10008080mg [Citrus clementina]
Neem_1111_f_3	92.0685	34.472	1.41728	up	hypothetical protein (Azadirachta indica)	Biological Process: aging (GO:0007568);; Cellular Component: chloroplast (GO:0009507);; Cellular Component: integral component of membrane (GO:0016021);;	--	--	--	Tetraspanin-2 GN=TET2 OS=Arabidopsis thaliana (Mouse-ear cress) PE=2 SV=1	Tetraspanin2 [Theobroma cacao]
Neem_1111_f_5	64.6389	31.1044	1.05528	up	deaminase (Azadirachta indica)	Molecular Function: cytidine deaminase activity (GO:0004126);; Cellular Component: nucleus (GO:0005634);; Cellular Component: cytosol (GO:0005829);; Molecular Function: zinc ion binding (GO:0008270);; Biological Process: cytidine deamination (GO:0009972);;	K01489|6.02947e-151|cit:102607938|hypothetical protein; K01489 cytidine deaminase [EC:3.5.4.5] (A)	[F]	Nucleotide transport and metabolism	Cytidine deaminase 1 GN=F3P11 OS=Arabidopsis thaliana (Mouse-ear cress) PE=1 SV=1	PREDICTED: uncharacterized protein LOC102607938 [Citrus sinensis]
Neem_11143_f_3	124.862	0.003	15.345	up	protein tyrosine phosphatase (Azadirachta indica)	Biological Process: response to superoxide (GO:0000303);; Molecular Function: protein binding (GO:0005515);; Cellular Component: nucleus (GO:0005634);; Cellular Component: cytosol (GO:0005829);; Cellular Component: plasma membrane (GO:0005886);; Biological Process: cell death (GO:0008219);; Biological Process: salicylic acid mediated signaling pathway (GO:0009863);; Biological Process: ethylene-a…	--	[T]	Signal transduction mechanisms	Protein-tyrosine-phosphatase PTP1 GN=PTP1 OS=Arabidopsis thaliana (Mouse-ear cress) PE=1 SV=1	hypothetical protein CICLE_v10001727mg [Citrus clementina]
Neem_11145_f_1	18.0489	40.9434	-1.18172	down	monooxygenase (Azadirachta indica)	Molecular Function: iron ion transmembrane transporter activity (GO:0005381);; Cellular Component: vacuolar membrane (GO:0005774);; Biological Process: intracellular sequestering of iron ion (GO:0006880);; Biological Process: iron ion transmembrane transport (GO:0034755);;	--	[S]	Function unknown	Vacuolar iron transporter 1 GN=VIT1 OS=Arabidopsis thaliana (Mouse-ear cress) PE=2 SV=1	hypothetical protein CICLE_v10016475mg [Citrus clementina]
Neem_11158_f_2	148.212	45.6738	1.69822	up	putative protein (Azadirachta indica)	--	--	[I]	Lipid transport and metabolism	Phosphatidylinositol/phosphatidylcholine transfer protein SFH3 GN=SFH3 OS=Arabidopsis thaliana (Mouse-ear cress) PE=2 SV=1	PREDICTED: random slug protein 5-like isoform X1 [Citrus sinensis]
Neem_11175_f_3	6.5528	23.9364	-1.86902	down	guanylate kinase, putative (Azadirachta indica)	Molecular Function: guanylate kinase activity (GO:0004385);; Biological Process: purine nucleotide metabolic process (GO:0006163);; Biological Process: phosphorylation (GO:0016310);;	K00942|2.80696e-148|cit:102611133|guanylate kinase-like; K00942 guanylate kinase [EC:2.7.4.8] (A)	[F]	Nucleotide transport and metabolism	Guanylate kinase 3, chloroplastic (Precursor) GN=GK3 OS=Arabidopsis thaliana (Mouse-ear cress) PE=2 SV=1	PREDICTED: guanylate kinase-like isoform X1 [Citrus sinensis]
Neem_1117_f_1	9.5931	1.5113	2.66621	up	transcription factor activity (Azadirachta indica)	Biological Process: transcription, DNA-templated (GO:0006351);; Biological Process: regulation of cellular process (GO:0050794);;	K14484|7.35119e-75|pmum:103341525|auxin-responsive protein IAA32-like; K14484 auxin-responsive protein IAA (A)	--	--	Auxin-responsive protein IAA32 GN=IAA32 OS=Arabidopsis thaliana (Mouse-ear cress) PE=2 SV=2	hypothetical protein JCGZ_09311 [Jatropha curcas]
Neem_1117_f_2	85.6339	28.9411	1.56506	up	putative protein (Azadirachta indica)	--	--	--	--	--	hypothetical protein CICLE_v10014599mg [Citrus clementina]
Neem_11182_f_1	138.801	10.0322	3.79031	up	kinase (Azadirachta indica)	Molecular Function: magnesium ion binding (GO:0000287);; Molecular Function: pyruvate kinase activity (GO:0004743);; Biological Process: glycolysis (GO:0006096);; Biological Process: phosphorylation (GO:0016310);; Molecular Function: potassium ion binding (GO:0030955);;	K00873|0|cit:102623503|plastidial pyruvate kinase 4, chloroplastic-like; K00873 pyruvate kinase [EC:2.7.1.40] (A)	[G]	Carbohydrate transport and metabolism	Plastidial pyruvate kinase 4, chloroplastic (Precursor) GN=PKP4 OS=Arabidopsis thaliana (Mouse-ear cress) PE=2 SV=1	hypothetical protein CICLE_v10004407mg [Citrus clementina]
Neem_11190_a_1	42.5074	3.0512	3.80027	up	hypothetical protein (Azadirachta indica)	--	--	--	--	PLASMODESMATA CALLOSE-BINDING PROTEIN 3 (Precursor) GN=PDCB3 OS=Arabidopsis thaliana (Mouse-ear cress) PE=1 SV=1	PREDICTED: proline-rich receptor-like protein kinase PERK8-like [Citrus sinensis]
Neem_11210_f_1	274.262	0.003	16.4802	up	sequence-specific DNA binding (Azadirachta indica)	--	--	[K]	Transcription	GATA transcription factor 9 GN=GATA9 OS=Arabidopsis thaliana (Mouse-ear cress) PE=2 SV=1	GATA transcription factor 9, putative [Theobroma cacao]
Neem_11218_f_2	0.003	1.4827	-8.94905	down	polymerase (Azadirachta indica)	--	--	[R]	General function prediction only	--	PREDICTED: uncharacterized protein LOC102607673 [Citrus sinensis]
Neem_1123_f_13	32.1785	91.5437	-1.50836	down	putative protein (Azadirachta indica)	--	--	--	--	Protein IQ-DOMAIN 31 GN=IQD31 OS=Arabidopsis thaliana (Mouse-ear cress) PE=1 SV=1	hypothetical protein CICLE_v10003890mg [Citrus clementina]
Neem_1123_f_5	259.61	63.9588	2.02113	up	isomerase (Azadirachta indica)	Biological Process: MAPK cascade (GO:0000165);; Molecular Function: ribose-5-phosphate isomerase activity (GO:0004751);; Biological Process: glycine catabolic process (GO:0006546);; Biological Process: tryptophan catabolic process (GO:0006569);; Biological Process: protein targeting to membrane (GO:0006612);; Biological Process: unsaturated fatty acid biosynthetic process (GO:0006636);; Biologica…	K01807|3.30205e-170|cit:102630826|probable ribose-5-phosphate isomerase-like; K01807 ribose 5-phosphate isomerase A [EC:5.3.1.6] (A)	[G]	Carbohydrate transport and metabolism	Probable ribose-5-phosphate isomerase 3, chloroplastic (Precursor) OS=Arabidopsis thaliana (Mouse-ear cress) PE=1 SV=1	hypothetical protein CICLE_v10002135mg [Citrus clementina]
Neem_1123_f_8	131.587	27.8425	2.24065	up	protein transporter activity (Azadirachta indica)	--	--	--	--	--	conserved hypothetical protein [Ricinus communis]
Neem_11240_f_1	90.7618	0.003	14.8848	up	binding (Azadirachta indica)	--	--	--	--	--	hypothetical protein CICLE_v10022804mg [Citrus clementina]
Neem_11253_f_5	38.9132	93.1476	-1.25926	down	BRASSINOSTEROID INSENSITIVE 1-associated receptor kinase 1 precursor, putative (Azadirachta indica)	Molecular Function: protein serine/threonine kinase activity (GO:0004674);; Molecular Function: ATP binding (GO:0005524);; Cellular Component: plasma membrane (GO:0005886);; Biological Process: protein phosphorylation (GO:0006468);; Biological Process: positive regulation of cell death (GO:0010942);; Biological Process: positive regulation of defense response (GO:0031349);; Biological Process: ne…	--	--	--	Leucine-rich repeat receptor-like serine/threonine/tyrosine-protein kinase SOBIR1 (Precursor) GN=F20M17.8 OS=Arabidopsis thaliana (Mouse-ear cress) PE=1 SV=1	PREDICTED: leucine-rich repeat receptor-like serine/threonine/tyrosine-protein kinase SOBIR1-like [Citrus sinensis]
Neem_11257_f_4	0.4936	49.5976	-6.65078	down	binding (Azadirachta indica)	--	--	--	--	--	PREDICTED: uncharacterized protein LOC102616317 [Citrus sinensis]
Neem_1126_f_1	19.8163	60.0195	-1.59874	down	putative protein (Azadirachta indica)	Molecular Function: sequence-specific DNA binding transcription factor activity (GO:0003700);; Molecular Function: peptide-aspartate beta-dioxygenase activity (GO:0004597);; Biological Process: regulation of transcription, DNA-templated (GO:0006355);; Biological Process: regulation of circadian rhythm (GO:0042752);; Biological Process: oxidation-reduction process (GO:0055114);;	--	[BT]	--	Putative lysine-specific demethylase JMJD5 GN=MOE17.12 OS=Arabidopsis thaliana (Mouse-ear cress) PE=2 SV=1	PREDICTED: lysine-specific demethylase 8-like isoform X1 [Citrus sinensis]
Neem_11271_f_4	107.257	20.0329	2.42063	up	zinc ion binding (Azadirachta indica)	--	--	--	--	--	hypothetical protein JCGZ_07266 [Jatropha curcas]
Neem_11272_f_1	40.4223	19.5626	1.04705	up	N-glycosylase (Azadirachta indica)	Molecular Function: uracil DNA N-glycosylase activity (GO:0004844);; Cellular Component: nucleus (GO:0005634);; Cellular Component: mitochondrion (GO:0005739);; Biological Process: DNA-dependent DNA replication (GO:0006261);; Biological Process: base-excision repair (GO:0006284);;	K03648|5.3933e-158|cit:102619856|uracil-DNA glycosylase-like; K03648 uracil-DNA glycosylase [EC:3.2.2.27] (A)	[L]	Replication, recombination and repair	--	PREDICTED: uracil-DNA glycosylase-like [Citrus sinensis]
Neem_11290_f_3	1.4589	5.6303	-1.94833	down	putative protein (Azadirachta indica)	Molecular Function: catalytic activity (GO:0003824);; Biological Process: metabolic process (GO:0008152);; Cellular Component: membrane (GO:0016020);;	--	[I]	Lipid transport and metabolism	Putative lipid phosphate phosphatase 3, chloroplastic (Precursor) GN=LPP3 OS=Arabidopsis thaliana (Mouse-ear cress) PE=2 SV=1	PREDICTED: lipid phosphate phosphatase 2-like isoform X1 [Populus euphratica]
Neem_11304_f_3	38.9653	184.881	-2.24634	down	kinase (Azadirachta indica)	--	--	--	--	Basic secretory protease {ECO:0000303|PubMed:22773449} (Fragments) OS=Boswellia serrata (Indian frankincense) PE=1 SV=1	PREDICTED: uncharacterized protein LOC102627881 [Citrus sinensis]
Neem_11323_f_4	155.585	30.9048	2.3318	up	BRASSINAZOLE-RESISTANT 1 protein, putative (Azadirachta indica)	Molecular Function: DNA binding (GO:0003677);; Molecular Function: sequence-specific DNA binding transcription factor activity (GO:0003700);; Molecular Function: protein binding (GO:0005515);; Cellular Component: nucleus (GO:0005634);; Cellular Component: cytosol (GO:0005829);; Biological Process: brassinosteroid mediated signaling pathway (GO:0009742);; Biological Process: negative regulation of…	K14503|1.73476e-175|cit:102623539|protein BRASSINAZOLE-RESISTANT 1-like; K14503 brassinosteroid resistant 1/2 (A)	--	--	Protein BRASSINAZOLE-RESISTANT 1 GN=F9E10_7 OS=Arabidopsis thaliana (Mouse-ear cress) PE=1 SV=1	PREDICTED: protein BRASSINAZOLE-RESISTANT 1-like [Citrus sinensis]
Neem_11324_f_2	10.9373	4.8062	1.18629	up	transcription repressor activity (Azadirachta indica)	Biological Process: DNA metabolic process (GO:0006259);; Biological Process: cellular protein modification process (GO:0006464);; Biological Process: meiosis (GO:0007126);; Biological Process: regulation of gene expression (GO:0010468);; Biological Process: chromatin modification (GO:0016568);; Biological Process: regulation of nucleobase-containing compound metabolic process (GO:0019219);; Biolo…	--	--	--	--	PREDICTED: uncharacterized protein LOC102624079 isoform X2 [Citrus sinensis]
Neem_11326_f_2	2.4829	5.9911	-1.27079	down	hypothetical protein (Azadirachta indica)	Cellular Component: vacuolar membrane (GO:0005774);; Biological Process: response to abiotic stimulus (GO:0009628);; Biological Process: unidimensional cell growth (GO:0009826);; Biological Process: tissue development (GO:0009888);; Biological Process: root morphogenesis (GO:0010015);; Biological Process: regulation of hormone levels (GO:0010817);; Biological Process: carboxylic acid metabolic pr…	--	--	--	Protein WALLS ARE THIN 1 GN=WAT1 OS=Arabidopsis thaliana (Mouse-ear cress) PE=1 SV=1	hypothetical protein CISIN_1g018069mg [Citrus sinensis]
Neem_1132_f_4	23.4916	10.4926	1.16277	up	catalytic activity (Azadirachta indica)	--	--	--	--	--	PREDICTED: uncharacterized protein LOC102629917 isoform X1 [Citrus sinensis]
Neem_11338_f_4	76.2514	5.2325	3.86519	up	protein binding (Azadirachta indica)	Molecular Function: dodecenoyl-CoA delta-isomerase activity (GO:0004165);; Cellular Component: nucleus (GO:0005634);; Cellular Component: peroxisome (GO:0005777);; Cellular Component: cytosol (GO:0005829);; Biological Process: fatty acid beta-oxidation (GO:0006635);; Biological Process: toxin catabolic process (GO:0009407);; Biological Process: response to water deprivation (GO:0009414);; Biologi…	--	--	--	--	hypothetical protein CISIN_1g041046mg [Citrus sinensis]
Neem_1133_f_3	2.9758	27.0618	-3.18491	down	monooxygenase (Azadirachta indica)	--	--	--	--	--	hypothetical protein POPTR_0014s03850g [Populus trichocarpa]
Neem_1133_f_9	490.516	137.025	1.83985	up	structural constituent of ribosome (Azadirachta indica)	Cellular Component: plastid small ribosomal subunit (GO:0000312);; Molecular Function: RNA binding (GO:0003723);; Molecular Function: structural constituent of ribosome (GO:0003735);; Biological Process: translation (GO:0006412);; Cellular Component: chloroplast stroma (GO:0009570);; Cellular Component: chloroplast envelope (GO:0009941);; Cellular Component: membrane (GO:0016020);; Cellular Compo…	K02996|1.54415e-104|cit:102615210|30S ribosomal protein S9, chloroplastic-like; K02996 small subunit ribosomal protein S9 (A)	[J]	Translation, ribosomal structure and biogenesis	30S ribosomal protein S9, chloroplastic (Precursor; Fragment) GN=PRPS9 OS=Spinacia oleracea (Spinach) PE=1 SV=1	hypothetical protein CICLE_v10002470mg [Citrus clementina]
Neem_11349_f_1	0.1773	4.704	-4.72962	down	putative protein (Azadirachta indica)	Molecular Function: DNA binding (GO:0003677);; Biological Process: transcription, DNA-templated (GO:0006351);; Biological Process: regulation of cellular biosynthetic process (GO:0031326);; Biological Process: single-organism process (GO:0044699);; Biological Process: regulation of primary metabolic process (GO:0080090);;	--	--	--	Dehydration-responsive element-binding protein 1C GN=M7J2.161 OS=Arabidopsis thaliana (Mouse-ear cress) PE=2 SV=2	CBF/DREB-like transcription factor 1 [Citrus trifoliata]
Neem_1135_f_1	249.914	83.2924	1.58518	up	putative protein (Azadirachta indica)	--	K13993|2.74438e-43|cic:CICLE_v10012988mg|hypothetical protein; K13993 HSP20 family protein (A)	[O]	Posttranslational modification, protein turnover, chaperones	18.1 kDa class I heat shock protein (Fragment) GN=HSP18.1 OS=Medicago sativa (Alfalfa) PE=2 SV=1	hypothetical protein CISIN_1g031640mg [Citrus sinensis]
Neem_1135_f_2	2.1566	0.5316	2.02035	up	putative protein (Azadirachta indica)	Molecular Function: copper ion transmembrane transporter activity (GO:0005375);; Cellular Component: integral component of membrane (GO:0016021);; Biological Process: copper ion transmembrane transport (GO:0035434);;	K14686|6.71766e-71|cic:CICLE_v10013024mg|hypothetical protein; K14686 solute carrier family 31 (copper transporter), member 1 (A)	[P]	Inorganic ion transport and metabolism	Copper transporter 1 GN=COPT1 OS=Arabidopsis thaliana (Mouse-ear cress) PE=2 SV=2	hypothetical protein CICLE_v10013024mg [Citrus clementina]
Neem_1136_f_1	2.0568	44.9358	-4.44939	down	putative protein (Azadirachta indica)	--	--	--	--	--	hypothetical protein CISIN_1g0214791mg, partial [Citrus sinensis]
Neem_11389_f_1	157.615	4.0221	5.29232	up	putative protein (Azadirachta indica)	--	--	--	--	--	hypothetical protein CISIN_1g0095131mg, partial [Citrus sinensis]
Neem_1138_f_3	98.6373	1.5718	5.97164	up	transferase (Azadirachta indica)	--	--	--	--	--	hypothetical protein CICLE_v10003143mg [Citrus clementina]
Neem_11416_f_2	0.003	13.5484	-12.1409	down	monooxygenase (Azadirachta indica)	Molecular Function: oxidoreductase activity (GO:0016491);; Molecular Function: metal ion binding (GO:0046872);;	--	--	--	Pathogenesis-related protein 5 (Precursor) GN=At1g75040 OS=Arabidopsis thaliana (Mouse-ear cress) PE=1 SV=1	PREDICTED: pathogenesis-related protein 5-like [Citrus sinensis]
Neem_11446_f_1	142.793	25.9984	2.45743	up	DNA binding (Azadirachta indica)	Molecular Function: chromatin binding (GO:0003682);;	--	--	--	--	hypothetical protein POPTR_0005s21390g [Populus trichocarpa]
Neem_11450_f_2	21.9451	83.7132	-1.93156	down	GTP binding (Azadirachta indica)	Molecular Function: GTP binding (GO:0005525);; Cellular Component: plasma membrane (GO:0005886);; Biological Process: small GTPase mediated signal transduction (GO:0007264);; Biological Process: protein transport (GO:0015031);; Molecular Function: kinase binding (GO:0019900);; Biological Process: endocytic recycling (GO:0032456);;	K07904|3.47652e-158|cic:CICLE_v10026427mg|hypothetical protein; K07904 Ras-related protein Rab-11A (A)	[U]	Intracellular trafficking, secretion, and vesicular transport	Ras-related protein Rab11A (Precursor) GN=RAB11A OS=Lotus japonicus (Lotus corniculatus var. japonicus) PE=2 SV=1	hypothetical protein CICLE_v10026427mg [Citrus clementina]
Neem_11461_f_1	7.1702	3.2121	1.1585	up	transcription activator activity (Azadirachta indica)	--	--	--	--	Growth-regulating factor 12 OS=Oryza sativa subsp. japonica (Rice) PE=2 SV=1	hypothetical protein CICLE_v10022033mg [Citrus clementina]
Neem_11469_f_1	1.554	14.7875	-3.25032	down	kinase (Azadirachta indica)	Molecular Function: protein kinase activity (GO:0004672);;	--	[T]	Signal transduction mechanisms	Mitogen-activated protein kinase kinase kinase 2 GN=ANP2 OS=Arabidopsis thaliana (Mouse-ear cress) PE=2 SV=1	hypothetical protein CICLE_v10028185mg [Citrus clementina]
Neem_11480_f_1	52.1909	104.43	-1.00067	down	ATP binding (Azadirachta indica)	--	--	--	--	Uncharacterized protein At1g15400 GN=At1g15400 OS=Arabidopsis thaliana (Mouse-ear cress) PE=1 SV=2	Uncharacterized protein TCM_028280 [Theobroma cacao]
Neem_11485_f_2	60.2466	24.6644	1.28845	up	DNA binding (Azadirachta indica)	--	--	--	--	Protein FAR1-RELATED SEQUENCE 3 GN=FRS3 OS=Arabidopsis thaliana (Mouse-ear cress) PE=2 SV=2	hypothetical protein CICLE_v10032343mg [Citrus clementina]
Neem_11487_f_9	591.159	175.946	1.74841	up	hypothetical protein (Azadirachta indica)	Cellular Component: chloroplast envelope (GO:0009941);; Cellular Component: membrane (GO:0016020);; Biological Process: cellular component organization (GO:0016043);; Biological Process: single-organism cellular process (GO:0044763);;	--	--	--	Uncharacterized protein ycf19 GN=ycf19 OS=Guillardia theta (Cryptomonas phi) PE=3 SV=1	PREDICTED: uncharacterized protein LOC105125696 [Populus euphratica]
Neem_1148_f_2	11.7494	3.5621	1.72179	up	hypothetical protein (Azadirachta indica)	Biological Process: cellular process (GO:0009987);;	--	[R]	General function prediction only	Probable LRR receptor-like serine/threonine-protein kinase At1g67720 (Precursor) GN=At1g67720 OS=Arabidopsis thaliana (Mouse-ear cress) PE=2 SV=1	PREDICTED: probable LRR receptor-like serine/threonine-protein kinase At1g67720-like isoform X2 [Citrus sinensis]
Neem_1148_f_4	3.3922	19.9271	-2.55444	down	putative protein (Azadirachta indica)	Biological Process: metabolic process (GO:0008152);; Molecular Function: hydrolase activity (GO:0016787);;	--	[V]	Defense mechanisms	2-hydroxyisoflavanone dehydratase GN=HIDM OS=Glycyrrhiza echinata (Licorice) PE=1 SV=1	PREDICTED: 2-hydroxyisoflavanone dehydratase-like [Citrus sinensis]
Neem_114_f_6	33.5561	14.4565	1.21486	up	putative protein (Azadirachta indica)	--	K03453|0|cit:102617572|probable sodium/metabolite cotransporter BASS1, chloroplastic-like; K03453 bile acid:Na+ symporter, BASS family (A)	[P]	Inorganic ion transport and metabolism	Probable sodium/metabolite cotransporter BASS1, chloroplastic (Precursor) GN=T30F21.11 OS=Arabidopsis thaliana (Mouse-ear cress) PE=2 SV=1	PREDICTED: probable sodium/metabolite cotransporter BASS1, chloroplastic-like [Citrus sinensis]
Neem_11501_f_1	61.5941	26.8846	1.19601	up	hypothetical protein (Azadirachta indica)	--	--	--	--	F-box/kelch-repeat protein At3g24760 GN=At3g24760 OS=Arabidopsis thaliana (Mouse-ear cress) PE=2 SV=1	hypothetical protein CISIN_1g016239mg [Citrus sinensis]
Neem_11509_f_1	1.0395	37.4815	-5.17222	down	Cell elongation protein diminuto, putative (Azadirachta indica)	Molecular Function: calmodulin binding (GO:0005516);; Cellular Component: vacuole (GO:0005773);; Cellular Component: plasma membrane (GO:0005886);; Molecular Function: UDP-N-acetylmuramate dehydrogenase activity (GO:0008762);; Biological Process: response to light stimulus (GO:0009416);; Biological Process: unidimensional cell growth (GO:0009826);; Cellular Component: integral component of membra…	K09828|0|cic:CICLE_v10030984mg|hypothetical protein; K09828 delta24-sterol reductase [EC:1.3.1.72] (A)	[R]	General function prediction only	Delta(24)-sterol reductase GN=DIM OS=Pisum sativum (Garden pea) PE=1 SV=1	hypothetical protein CICLE_v10030984mg [Citrus clementina]
Neem_11511_f_2	13.6352	1.6087	3.08337	up	hypothetical protein (Azadirachta indica)	--	K17479|0|cic:CICLE_v10011852mg|hypothetical protein; K17479 glutaredoxin domain-containing cysteine-rich protein 1 (A)	[O]	Posttranslational modification, protein turnover, chaperones	Uncharacterized protein At5g39865 GN=At5g39865 OS=Arabidopsis thaliana (Mouse-ear cress) PE=2 SV=1	hypothetical protein CICLE_v10011852mg [Citrus clementina]
Neem_11513_f_5	65.7004	19.0785	1.78395	up	phosphatase (Azadirachta indica)	--	--	[R]	General function prediction only	--	hypothetical protein CICLE_v10022776mg [Citrus clementina]
Neem_1151_a_2	4.0033	15.5261	-1.95543	down	actin binding (Azadirachta indica)	--	--	--	--	Sigma factor binding protein 1, chloroplastic (Precursor) GN=SIB1 OS=Arabidopsis thaliana (Mouse-ear cress) PE=1 SV=1	hypothetical protein CISIN_1g031928mg [Citrus sinensis]
Neem_1151_f_2	14.9474	2.9683	2.33219	up	transcription coactivator activity (Azadirachta indica)	Biological Process: cell proliferation (GO:0008283);; Biological Process: leaf development (GO:0048366);;	--	[K]	Transcription	GRF1-interacting factor 1 GN=F4I4.20 OS=Arabidopsis thaliana (Mouse-ear cress) PE=1 SV=1	PREDICTED: GRF1-interacting factor 1-like [Vitis vinifera]
Neem_11527_f_1	347.002	163.783	1.08315	up	methyltransferase (Azadirachta indica)	Molecular Function: methyltransferase activity (GO:0008168);; Biological Process: methylation (GO:0032259);;	--	--	--	--	hypothetical protein CICLE_v10001322mg [Citrus clementina]
Neem_11527_f_2	161.726	77.8531	1.05473	up	hydrolase (Azadirachta indica)	Cellular Component: chloroplast (GO:0009507);; Cellular Component: thylakoid (GO:0009579);;	--	--	--	--	PREDICTED: uncharacterized protein LOC102608992 [Citrus sinensis]
Neem_11530_f_3	1.5067	5.9566	-1.9831	down	zinc ion binding (Azadirachta indica)	Biological Process: respiratory burst involved in defense response (GO:0002679);; Biological Process: response to nitrate (GO:0010167);; Biological Process: response to chitin (GO:0010200);; Biological Process: nitrate transport (GO:0015706);; Biological Process: proline transport (GO:0015824);;	--	--	--	--	hypothetical protein CICLE_v10024031mg, partial [Citrus clementina]
Neem_11537_f_3	1448.46	29.1188	5.63642	up	zinc ion binding (Azadirachta indica)	Biological Process: phosphatidylinositol biosynthetic process (GO:0006661);; Cellular Component: chloroplast thylakoid membrane (GO:0009535);; Biological Process: leaf morphogenesis (GO:0009965);; Cellular Component: integral component of membrane (GO:0016021);; Biological Process: cell differentiation (GO:0030154);; Biological Process: positive regulation of transcription, DNA-templated (GO:0045…	--	[S]	Function unknown	--	PREDICTED: protein FAM210B-like [Citrus sinensis]
Neem_1156_f_1	16.5844	4.6905	1.82201	up	metal ion binding (Azadirachta indica)	--	--	--	--	--	hypothetical protein CICLE_v10011022mg [Citrus clementina]
Neem_1157_f_4	10.4902	3.8743	1.43703	up	zinc ion binding (Azadirachta indica)	--	--	[A]	RNA processing and modification	Probable E3 ubiquitin ligase SUD1 GN=F28A23.140 OS=Arabidopsis thaliana (Mouse-ear cress) PE=1 SV=1	hypothetical protein CICLE_v10016251mg [Citrus clementina]
Neem_11589_f_2	0.003	208.059	-16.0817	down	ligase (Azadirachta indica)	Cellular Component: mitochondrion (GO:0005739);; Biological Process: phosphatidylinositol biosynthetic process (GO:0006661);;	K03939|8.77485e-36|rcu:RCOM_1325300|hypothetical protein; K03939 NADH dehydrogenase (ubiquinone) Fe-S protein 6 (A)	[C]	Energy production and conversion	NADH dehydrogenase [ubiquinone] iron-sulfur protein 6, mitochondrial (Precursor) GN=At3g03070 OS=Arabidopsis thaliana (Mouse-ear cress) PE=3 SV=1	conserved hypothetical protein [Ricinus communis]
Neem_11611_f_2	11.5946	4.7832	1.27741	up	calcium ion binding (Azadirachta indica)	--	--	--	--	Protein ROOT PRIMORDIUM DEFECTIVE 1 GN=RPD1 OS=Arabidopsis thaliana (Mouse-ear cress) PE=1 SV=1	hypothetical protein CICLE_v10001289mg [Citrus clementina]
Neem_11613_f_3	50.6983	155.863	-1.62027	down	zinc ion binding (Azadirachta indica)	--	--	--	--	Zinc finger protein CONSTANS-LIKE 3 GN=COL3 OS=Arabidopsis thaliana (Mouse-ear cress) PE=1 SV=1	Putative zinc finger CONSTANS-LIKE 11 -like protein [Gossypium arboreum]
Neem_11614_f_2	1.4841	23.272	-3.97093	down	hypothetical protein (Azadirachta indica)	--	--	--	--	--	hypothetical protein CISIN_1g040221mg [Citrus sinensis]
Neem_11616_f_1	2.0278	8.8271	-2.12202	down	transferase, transferring glycosyl groups, putative (Azadirachta indica)	Cellular Component: Golgi apparatus (GO:0005794);; Biological Process: response to oxidative stress (GO:0006979);; Biological Process: abscisic acid-activated signaling pathway (GO:0009738);; Biological Process: carbohydrate biosynthetic process (GO:0016051);; Biological Process: endoplasmic reticulum unfolded protein response (GO:0030968);; Biological Process: intracellular signal transduction (…	--	--	--	Probable galacturonosyltransferase-like 10 GN=MZF16.17 OS=Arabidopsis thaliana (Mouse-ear cress) PE=2 SV=1	Galacturonosyltransferase-like 10 [Theobroma cacao]
Neem_1161_f_2	1245.6	4.155	8.22778	up	putative protein (Azadirachta indica)	Molecular Function: nucleoside-triphosphatase activity (GO:0017111);;	K14641|3.66667e-36|cic:CICLE_v10019963mg|hypothetical protein; K14641 apyrase [EC:3.6.1.5] (A)	[F]	Nucleotide transport and metabolism	Apyrase 2 GN=APY2 OS=Arabidopsis thaliana (Mouse-ear cress) PE=1 SV=1	hypothetical protein CICLE_v10019963mg [Citrus clementina]
Neem_11627_f_1	0.003	1.2179	-8.66522	down	hydrolase (Azadirachta indica)	--	--	--	--	--	hypothetical protein CICLE_v10026786mg [Citrus clementina]
Neem_1165_f_4	95.9354	2.0421	5.55394	up	citrate synthase (Azadirachta indica)	Molecular Function: citrate (Si)-synthase activity (GO:0004108);; Cellular Component: mitochondrial matrix (GO:0005759);; Biological Process: tricarboxylic acid cycle (GO:0006099);; Biological Process: cellular carbohydrate metabolic process (GO:0044262);;	K01647|0|cit:102577950|citrate synthase (EC:2.3.3.1); K01647 citrate synthase [EC:2.3.3.1] (A)	[C]	Energy production and conversion	Citrate synthase, mitochondrial (Precursor) GN=CIT OS=Citrus maxima (Pomelo) PE=2 SV=1	hypothetical protein CICLE_v10031423mg [Citrus clementina]
Neem_11683_f_1	122.585	49.1589	1.31826	up	O-acyltransferase (Azadirachta indica)	--	--	--	--	--	hypothetical protein CICLE_v10024871mg [Citrus clementina]
Neem_11684_f_1	115.782	5.8684	4.30229	up	transcription regulator activity (Azadirachta indica)	Molecular Function: 2-alkenal reductase [NAD(P)] activity (GO:0032440);; Molecular Function: protein dimerization activity (GO:0046983);; Biological Process: oxidation-reduction process (GO:0055114);;	K13422|0|tcc:TCM_005064|Basic helix-loop-helix DNA-binding family protein; K13422 transcription factor MYC2 (A)	--	--	Transcription factor bHLH14 OS=Arabidopsis thaliana (Mouse-ear cress) PE=2 SV=1	Basic helix-loop-helix DNA-binding family protein [Theobroma cacao]
Neem_11701_f_2	84.27	40.2823	1.06487	up	calmodulin binding (Azadirachta indica)	--	--	--	--	Protein IQ-DOMAIN 1 GN=IQD1 OS=Arabidopsis thaliana (Mouse-ear cress) PE=1 SV=1	hypothetical protein CICLE_v10031367mg [Citrus clementina]
Neem_11703_f_1	0.003	2.4322	-9.66308	down	8.4 kDa sulfur-rich protein precursor, putative (Azadirachta indica)	Biological Process: defense response (GO:0006952);;	--	--	--	Defensin-like protein 6 (Precursor) GN=MBK5.14 OS=Arabidopsis thaliana (Mouse-ear cress) PE=3 SV=1	Scorpion toxin-like knottin superfamily protein [Theobroma cacao]
Neem_11711_f_1	9.4515	4.4454	1.08823	up	putative protein (Azadirachta indica)	--	--	[R]	General function prediction only	Pentatricopeptide repeat-containing protein At5g66631 GN=At5g66631 OS=Arabidopsis thaliana (Mouse-ear cress) PE=2 SV=1	PREDICTED: pentatricopeptide repeat-containing protein At5g66631-like [Citrus sinensis]
Neem_11729_f_2	0.7866	6.0198	-2.93601	down	putative protein (Azadirachta indica)	--	--	--	--	Protein EMB-1 {ECO:0000303|PubMed:2339072} OS=Daucus carota (Wild carrot) PE=1 SV=1	hypothetical protein CICLE_v10033050mg [Citrus clementina]
Neem_1175_f_2	13.2787	82.5258	-2.63573	down	putative protein (Azadirachta indica)	Molecular Function: monooxygenase activity (GO:0004497);; Cellular Component: endoplasmic reticulum (GO:0005783);; Molecular Function: oxidoreductase activity, acting on paired donors, with incorporation or reduction of molecular oxygen (GO:0016705);; Molecular Function: oxygen binding (GO:0019825);; Molecular Function: metal ion binding (GO:0046872);;	--	[Q]	Secondary metabolites biosynthesis, transport and catabolism	Isoflavone 2&apos;-hydroxylase GN=CYP81E1 OS=Glycyrrhiza echinata (Licorice) PE=1 SV=2	PREDICTED: cytochrome P450 81D1-like [Citrus sinensis]
Neem_11768_f_1	181.006	18.8088	3.26656	up	putative protein (Azadirachta indica)	Cellular Component: mitochondrion (GO:0005739);; Biological Process: iron ion transport (GO:0006826);; Cellular Component: chloroplast envelope (GO:0009941);; Biological Process: response to iron ion (GO:0010039);; Cellular Component: integral component of membrane (GO:0016021);;	K15111|0|cit:102626285|protein MITOFERRINLIKE 1, chloroplastic-like; K15111 solute carrier family 25 (mitochondrial S-adenosylmethionine transporter), member 26 (A)	[C]	Energy production and conversion	Protein MITOFERRINLIKE 1, chloroplastic (Precursor) GN=MFL1 OS=Arabidopsis thaliana (Mouse-ear cress) PE=2 SV=1	PREDICTED: protein MITOFERRINLIKE 1, chloroplastic-like [Citrus sinensis]
Neem_11769_f_4	87.3866	42.3494	1.04507	up	DNA binding (Azadirachta indica)	--	--	[K]	Transcription	Trihelix transcription factor ASIL2 {ECO:0000305} OS=Arabidopsis thaliana (Mouse-ear cress) PE=2 SV=1	hypothetical protein CICLE_v10024664mg [Citrus clementina]
Neem_1177_f_3	1.2013	15.7083	-3.70886	down	hypothetical protein (Azadirachta indica)	--	--	--	--	B3 domain-containing protein Os01g0905400 OS=Oryza sativa subsp. japonica (Rice) PE=2 SV=1	PREDICTED: uncharacterized protein LOC104882266 isoform X1 [Vitis vinifera]
Neem_1177_f_4	25.714	73.0021	-1.50538	down	hydrolase (Azadirachta indica)	Molecular Function: carboxylic ester hydrolase activity (GO:0004091);; Biological Process: lipid metabolic process (GO:0006629);;	--	--	--	GDSL esterase/lipase At3g48460 (Precursor) GN=At3g48460 OS=Arabidopsis thaliana (Mouse-ear cress) PE=2 SV=1	hypothetical protein CICLE_v10020570mg [Citrus clementina]
Neem_1177_f_5	111.29	1.0746	6.69438	up	putative protein (Azadirachta indica)	Molecular Function: phosphopantothenoylcysteine decarboxylase activity (GO:0004633);; Biological Process: coenzyme A biosynthetic process (GO:0015937);; Biological Process: hyperosmotic salinity response (GO:0042538);;	K01598|1.12187e-134|cit:102616884|phosphopantothenoylcysteine decarboxylase-like; K01598 phosphopantothenoylcysteine decarboxylase [EC:4.1.1.36] (A)	[PD]	--	Phosphopantothenoylcysteine decarboxylase GN=MBG14.2 OS=Arabidopsis thaliana (Mouse-ear cress) PE=1 SV=1	hypothetical protein CICLE_v10022229mg [Citrus clementina]
Neem_11783_f_1	58.4737	22.2094	1.39662	up	GTPase (Azadirachta indica)	Biological Process: regulation of Rab GTPase activity (GO:0032313);;	--	[T]	Signal transduction mechanisms	--	hypothetical protein CICLE_v10020291mg [Citrus clementina]
Neem_11786_f_1	37.4242	4.9942	2.90565	up	signal transducer activity (Azadirachta indica)	Cellular Component: protein complex (GO:0043234);; Cellular Component: intracellular part (GO:0044424);;	--	[S]	Function unknown	Protein HIRA GN=HIRA OS=Arabidopsis thaliana (Mouse-ear cress) PE=1 SV=2	hypothetical protein CISIN_1g005956mg [Citrus sinensis]
Neem_11786_f_2	12.7745	1.2862	3.31208	up	zinc ion binding (Azadirachta indica)	--	--	--	--	--	hypothetical protein CISIN_1g0167792mg [Citrus sinensis]
Neem_11795_f_2	41.9286	125.818	-1.58533	down	protein dimerization activity (Azadirachta indica)	Molecular Function: ubiquitin-protein ligase activity (GO:0004842);; Cellular Component: chloroplast (GO:0009507);;	--	[R]	General function prediction only	F-box/kelch-repeat protein SKIP6 GN=SKIP6 OS=Arabidopsis thaliana (Mouse-ear cress) PE=1 SV=1	hypothetical protein CICLE_v10025908mg [Citrus clementina]
Neem_1183_f_2	139.193	55.99	1.31385	up	zinc ion binding (Azadirachta indica)	--	--	[O]	Posttranslational modification, protein turnover, chaperones	E3 ubiquitin-protein ligase PRT1 GN=PRT1 OS=Arabidopsis thaliana (Mouse-ear cress) PE=2 SV=2	hypothetical protein CICLE_v10023514mg [Citrus clementina]
Neem_11848_f_1	80.4531	22.5745	1.83345	up	putative protein (Azadirachta indica)	Biological Process: lipid metabolic process (GO:0006629);; Molecular Function: hydrolase activity, acting on ester bonds (GO:0016788);;	--	--	--	GDSL esterase/lipase At5g03610 (Precursor) GN=At5g03610 OS=Arabidopsis thaliana (Mouse-ear cress) PE=2 SV=1	hypothetical protein CICLE_v10011959mg [Citrus clementina]
Neem_11848_f_2	0.003	0.7649	-7.99416	down	hypothetical protein (Azadirachta indica)	Molecular Function: nucleic acid binding (GO:0003676);; Molecular Function: catalytic activity (GO:0003824);; Biological Process: flower development (GO:0009908);; Biological Process: meristem maintenance (GO:0010073);; Biological Process: nucleobase-containing compound biosynthetic process (GO:0034654);; Biological Process: cellular macromolecule metabolic process (GO:0044260);; Biological Proce…	K03363|2.35387e-13|gmx:102668099|maf-like protein DDB_G0281937-like (A)	--	--	Endonuclease OS=Nicotiana tabacum (Common tobacco) PE=2 SV=1	Retrovirus-related Pol polyprotein from transposon TNT 1-94, partial [Glycine soja]
Neem_1184_a_7	556.16	28.4626	4.28836	up	putative protein (Azadirachta indica)	Biological Process: protein peptidyl-prolyl isomerization (GO:0000413);; Molecular Function: structural constituent of ribosome (GO:0003735);; Molecular Function: peptidyl-prolyl cis-trans isomerase activity (GO:0003755);; Cellular Component: ribosome (GO:0005840);; Biological Process: translation (GO:0006412);; Biological Process: protein folding (GO:0006457);; Cellular Component: chloroplast (G…	K02887|4.45867e-37|pop:POPTR_0005s15150g|ribosomal protein L20; K02887 large subunit ribosomal protein L20 (A)	[J]	Translation, ribosomal structure and biogenesis	50S ribosomal protein L20, cyanelle GN=rpl20 OS=Cyanophora paradoxa PE=3 SV=3	PREDICTED: 50S ribosomal protein L20, chloroplastic-like [Beta vulgaris subsp. vulgaris]
Neem_11859_f_1	4.9557	32.5141	-2.7139	down	hydrolase (Azadirachta indica)	Molecular Function: NAD+ diphosphatase activity (GO:0000210);; Cellular Component: cytosol (GO:0005829);; Biological Process: cellular response to DNA damage stimulus (GO:0006974);; Molecular Function: 8-oxo-7,8-dihydroguanosine triphosphate pyrophosphatase activity (GO:0008413);; Molecular Function: dihydroneopterin triphosphate pyrophosphohydrolase activity (GO:0019177);;	K03574|4.40765e-86|cic:CICLE_v10033020mg|hypothetical protein; K03574 8-oxo-dGTP diphosphatase [EC:3.6.1.55] (A)	--	--	Nudix hydrolase 1 GN=F14K14.13 OS=Arabidopsis thaliana (Mouse-ear cress) PE=1 SV=1	hypothetical protein CICLE_v10033020mg [Citrus clementina]
Neem_11859_f_2	40.7853	7.6142	2.42128	up	DTW domain-containing protein (Azadirachta indica)	Cellular Component: nucleus (GO:0005634);;	--	[S]	Function unknown	--	PREDICTED: DTW domain-containing protein 2-like [Citrus sinensis]
Neem_11865_f_1	12.6431	0.003	12.0411	up	NEFA-interacting nuclear protein NIP30, putative (Azadirachta indica)	--	--	[S]	Function unknown	--	hypothetical protein CISIN_1g028180mg [Citrus sinensis]
Neem_11888_f_1	8.0127	30.1478	-1.91169	down	hypothetical protein (Azadirachta indica)	--	--	--	--	--	hypothetical protein CISIN_1g021168mg [Citrus sinensis]
Neem_11889_f_2	215.901	15.7956	3.77277	up	putative protein (Azadirachta indica)	--	--	--	--	--	hypothetical protein CICLE_v10031611mg [Citrus clementina]
Neem_11890_f_1	202.629	43.9403	2.20522	up	exoribonuclease (Azadirachta indica)	--	--	[S]	Function unknown	--	hypothetical protein CICLE_v10014882mg [Citrus clementina]
Neem_11923_f_2	2415.28	0.003	19.6188	up	ATP binding (Azadirachta indica)	--	K18171|9.64088e-41|tcc:TCM_019491|Cytochrome c oxidase biogenesis protein Cmc1-like; K18171 COX assembly mitochondrial protein 1 (A)	[S]	Function unknown	--	Cytochrome c oxidase biogenesis protein Cmc1-like [Theobroma cacao]
Neem_1192_f_4	79.7934	37.3098	1.09671	up	xylulokinase (Azadirachta indica)	Molecular Function: xylulokinase activity (GO:0004856);; Cellular Component: cytosol (GO:0005829);; Biological Process: xylulose metabolic process (GO:0005997);; Biological Process: phosphorylation (GO:0016310);;	K00854|0|cit:102620428|xylulose kinase-like; K00854 xylulokinase [EC:2.7.1.17] (A)	[G]	Carbohydrate transport and metabolism	--	PREDICTED: xylulose kinase-like [Citrus sinensis]
Neem_11936_f_2	469.796	41.8845	3.48755	up	zinc ion binding (Azadirachta indica)	--	K05527|1.23536e-53|csv:101205016|sufE-like protein, chloroplastic-like (A)	[T]	Signal transduction mechanisms	SufE-like protein, chloroplastic (Precursor) GN=M3E9.70 OS=Arabidopsis thaliana (Mouse-ear cress) PE=1 SV=2	PREDICTED: sufE-like protein, chloroplastic-like [Cucumis sativus]
Neem_11942_f_3	10.7521	82.6745	-2.94282	down	oxidase (Azadirachta indica)	--	--	[S]	Function unknown	--	hypothetical protein CICLE_v10021552mg [Citrus clementina]
Neem_11946_f_1	23.8519	6.8947	1.79054	up	kinase (Azadirachta indica)	Molecular Function: kinase activity (GO:0016301);; Biological Process: phosphorylation (GO:0016310);;	--	--	--	G-type lectin S-receptor-like serine/threonine-protein kinase SD3-1 (Precursor) GN=SD31 OS=Arabidopsis thaliana (Mouse-ear cress) PE=3 SV=1	PREDICTED: G-type lectin S-receptor-like serine/threonine-protein kinase SD3-1-like [Citrus sinensis]
Neem_1194_f_3	5.3344	1.8228	1.54917	up	binding (Azadirachta indica)	Molecular Function: endonuclease activity (GO:0004519);; Molecular Function: exonuclease activity (GO:0004527);; Biological Process: DNA replication (GO:0006260);; Biological Process: DNA repair (GO:0006281);; Cellular Component: nuclear lumen (GO:0031981);; Molecular Function: metal ion binding (GO:0046872);;	--	[R]	General function prediction only	Pentatricopeptide repeat-containing protein At3g56550 GN=PCMP-H80 OS=Arabidopsis thaliana (Mouse-ear cress) PE=2 SV=1	hypothetical protein CICLE_v10030069mg [Citrus clementina]
Neem_1194_f_5	32.947	74.4018	-1.17519	down	N-acetyltransferase (Azadirachta indica)	Molecular Function: glucosamine 6-phosphate N-acetyltransferase activity (GO:0004343);; Cellular Component: endoplasmic reticulum (GO:0005783);; Biological Process: N-acetylglucosamine metabolic process (GO:0006044);;	K00621|4.08826e-94|cic:CICLE_v10012817mg|hypothetical protein; K00621 glucosamine-phosphate N-acetyltransferase [EC:2.3.1.4] (A)	[M]	Cell wall/membrane/envelope biogenesis	Glucosamine 6-phosphate N-acetyltransferase GN=GNA1 OS=Arabidopsis thaliana (Mouse-ear cress) PE=1 SV=1	hypothetical protein CICLE_v10012817mg [Citrus clementina]
Neem_11950_f_1	1.9629	1167.12	-9.21576	down	hydrolase, hydrolyzing O-glycosyl compounds, putative (Azadirachta indica)	Molecular Function: hydrolase activity, hydrolyzing O-glycosyl compounds (GO:0004553);; Biological Process: carbohydrate metabolic process (GO:0005975);;	--	--	--	Mannan endo-1,4-beta-mannosidase 4 (Precursor) GN=MAN4 OS=Solanum lycopersicum (Tomato) PE=1 SV=2	PREDICTED: mannan endo-1,4-beta-mannosidase 4-like [Citrus sinensis]
Neem_11973_f_2	0.2816	4.2949	-3.93091	down	endopeptidase (Azadirachta indica)	Biological Process: metabolic process (GO:0008152);;	--	--	--	Alpha-amylase/subtilisin inhibitor (Precursor) GN=OSJNBa0038O10.14 OS=Oryza sativa subsp. japonica (Rice) PE=1 SV=2	hypothetical protein CICLE_v10016767mg [Citrus clementina]
Neem_11993_f_1	63.3753	30.0828	1.07498	up	binding (Azadirachta indica)	Biological Process: developmental process involved in reproduction (GO:0003006);; Cellular Component: nucleus (GO:0005634);; Biological Process: response to stress (GO:0006950);; Biological Process: gamete generation (GO:0007276);; Biological Process: anatomical structure morphogenesis (GO:0009653);; Biological Process: response to organic substance (GO:0010033);; Biological Process: cellular com…	K03350|0|cic:CICLE_v10007544mg|hypothetical protein; K03350 anaphase-promoting complex subunit 3 (A)	[D]	Cell cycle control, cell division, chromosome partitioning	Cell division cycle protein 27 homolog B GN=T2G17.20 OS=Arabidopsis thaliana (Mouse-ear cress) PE=1 SV=1	hypothetical protein CISIN_1g004340mg [Citrus sinensis]
Neem_11993_f_2	252.808	9.9985	4.66019	up	putative protein (Azadirachta indica)	--	--	--	--	--	PREDICTED: uncharacterized protein LOC102613155 [Citrus sinensis]
Neem_12000_f_1	7.3231	20.3442	-1.47409	down	6-monooxygenase (Azadirachta indica)	Molecular Function: oxidoreductase activity, acting on paired donors, with incorporation or reduction of molecular oxygen, NAD(P)H as one donor, and incorporation of one atom of oxygen (GO:0016709);; Molecular Function: metal ion binding (GO:0046872);;	--	[Q]	Secondary metabolites biosynthesis, transport and catabolism	Cytochrome P450 71D9 GN=CYP71D9 OS=Glycine max (Soybean) PE=2 SV=1	hypothetical protein CICLE_v10010293mg [Citrus clementina]
Neem_1200_f_3	65.9414	20.8838	1.6588	up	binding (Azadirachta indica)	Biological Process: abscisic acid biosynthetic process (GO:0009688);;	--	--	--	--	hypothetical protein CISIN_1g013549mg [Citrus sinensis]
Neem_12021_f_1	89.4918	32.1198	1.47829	up	helicase (Azadirachta indica)	--	--	--	--	--	conserved hypothetical protein [Ricinus communis]
Neem_12026_f_1	392.104	192.417	1.027	up	hypothetical protein (Azadirachta indica)	Cellular Component: mitochondrion (GO:0005739);; Cellular Component: Golgi apparatus (GO:0005794);; Biological Process: membrane fusion (GO:0006944);; Biological Process: protein transport (GO:0015031);; Cellular Component: integral component of membrane (GO:0016021);; Biological Process: vesicle-mediated transport (GO:0016192);; Molecular Function: transmembrane transporter activity (GO:0022857)…	--	[U]	Intracellular trafficking, secretion, and vesicular transport	Secretory carrier-associated membrane protein 4 GN=SCAMP4 OS=Arabidopsis thaliana (Mouse-ear cress) PE=2 SV=1	hypothetical protein CICLE_v10002151mg [Citrus clementina]
Neem_12043_f_1	140.022	16.933	3.04774	up	kinase (Azadirachta indica)	Biological Process: rRNA processing (GO:0006364);; Biological Process: tRNA metabolic process (GO:0006399);; Biological Process: pyrimidine ribonucleotide biosynthetic process (GO:0009220);; Biological Process: chloroplast organization (GO:0009658);; Biological Process: etioplast organization (GO:0009662);; Molecular Function: kinase activity (GO:0016301);; Biological Process: phosphorylation (GO…	--	[G]	Carbohydrate transport and metabolism	Fructokinase-like 2, chloroplastic {ECO:0000312|EMBL:AEE34893.1} (Precursor) OS=Arabidopsis thaliana (Mouse-ear cress) PE=1 SV=2	hypothetical protein CICLE_v10031077mg [Citrus clementina]
Neem_1204_f_2	38.2774	15.9203	1.26563	up	endopeptidase (Azadirachta indica)	--	--	[O]	Posttranslational modification, protein turnover, chaperones	Aspartic proteinase nepenthesin-2 (Precursor) GN=nep2 OS=Nepenthes gracilis (Slender pitcher plant) PE=1 SV=1	PREDICTED: aspartic proteinase CDR1-like [Eucalyptus grandis]
Neem_1205_f_4	1094.1	125.046	3.12921	up	hydrogen ion transmembrane transporter activity (Azadirachta indica)	Cellular Component: mitochondrial proton-transporting ATP synthase complex, coupling factor F(o) (GO:0000276);; Molecular Function: hydrogen ion transmembrane transporter activity (GO:0015078);; Biological Process: ATP synthesis coupled proton transport (GO:0015986);;	--	--	--	--	PREDICTED: uncharacterized protein LOC105134496 [Populus euphratica]
Neem_12064_f_2	1.0434	3.1864	-1.61064	down	DNA binding (Azadirachta indica)	--	K11290|1.3401e-137|cit:102629772|NAP1-related protein 2-like; K11290 template-activating factor I (A)	[L]	Replication, recombination and repair	NAP1-related protein 2 GN=F6A14.10 OS=Arabidopsis thaliana (Mouse-ear cress) PE=1 SV=2	hypothetical protein CISIN_1g0260312mg, partial [Citrus sinensis]
Neem_120_f_1	6.1788	1.8127	1.76919	up	hypothetical protein (Azadirachta indica)	--	--	[R]	General function prediction only	Pentatricopeptide repeat-containing protein At1g77405 GN=At1g77405 OS=Arabidopsis thaliana (Mouse-ear cress) PE=2 SV=1	PREDICTED: pentatricopeptide repeat-containing protein At1g77405-like isoform X1 [Citrus sinensis]
Neem_12112_f_1	0.003	73.0275	-14.5712	down	putative protein (Azadirachta indica)	--	--	[K]	Transcription	--	hypothetical protein CICLE_v10020863mg [Citrus clementina]
Neem_12133_f_1	3.0905	0.6801	2.18402	up	hypothetical protein (Azadirachta indica)	--	--	[R]	General function prediction only	Pentatricopeptide repeat-containing protein At3g21470 GN=PCMP-E29 OS=Arabidopsis thaliana (Mouse-ear cress) PE=2 SV=1	PREDICTED: pentatricopeptide repeat-containing protein At3g21470-like [Citrus sinensis]
Neem_12177_f_1	0.003	0.6032	-7.65153	down	hypothetical protein (Azadirachta indica)	--	--	[R]	General function prediction only	--	PREDICTED: uncharacterized protein LOC104586071 [Nelumbo nucifera]
Neem_12183_f_1	76.0462	18.0841	2.07215	up	transferase (Azadirachta indica)	--	--	--	--	Putative F-box protein At3g58860 GN=At3g58860 OS=Arabidopsis thaliana (Mouse-ear cress) PE=3 SV=1	PREDICTED: F-box/LRR-repeat protein At4g14103-like isoform X1 [Citrus sinensis]
Neem_1219_f_2	544.83	8.4938	6.00325	up	hydrolase (Azadirachta indica)	Biological Process: pattern specification process (GO:0007389);; Biological Process: regulation of cell size (GO:0008361);; Cellular Component: plant-type cell wall (GO:0009505);; Biological Process: plant-type cell wall organization (GO:0009664);; Biological Process: plant-type cell wall biogenesis (GO:0009832);; Biological Process: auxin polar transport (GO:0009926);; Biological Process: root m…	--	--	--	Fasciclin-like arabinogalactan protein 10 (Precursor) GN=FLA10 OS=Arabidopsis thaliana (Mouse-ear cress) PE=1 SV=1	PREDICTED: fasciclin-like arabinogalactan protein 10-like, partial [Citrus sinensis]
Neem_12201_f_1	19.9353	50.2775	-1.33459	down	binding (Azadirachta indica)	--	--	[S]	Function unknown	--	hypothetical protein CICLE_v10031073mg [Citrus clementina]
Neem_12233_f_2	3.0733	7.4568	-1.27877	down	putative protein (Azadirachta indica)	--	--	[DR]	--	Ubiquitin carboxyl-terminal hydrolase 13 GN=UBP13 OS=Arabidopsis thaliana (Mouse-ear cress) PE=1 SV=1	hypothetical protein CISIN_1g041904mg [Citrus sinensis]
Neem_12239_f_1	345.452	25.8814	3.7385	up	hypothetical protein (Azadirachta indica)	Molecular Function: catalytic activity (GO:0003824);; Biological Process: cellular metabolic process (GO:0044237);; Molecular Function: coenzyme binding (GO:0050662);;	--	[V]	Defense mechanisms	Cinnamoyl-CoA reductase 2 GN=CCR2 OS=Arabidopsis thaliana (Mouse-ear cress) PE=1 SV=1	hypothetical protein CICLE_v10001868mg [Citrus clementina]
Neem_12251_f_1	23.8861	10.5805	1.17476	up	Disease resistance protein RPM1, putative (Azadirachta indica)	--	--	[T]	Signal transduction mechanisms	Disease resistance RPP8-like protein 3 GN=RPP8L3 OS=Arabidopsis thaliana (Mouse-ear cress) PE=2 SV=1	PREDICTED: disease resistance protein RPP8-like [Citrus sinensis]
Neem_12252_f_2	63.6182	19.3824	1.71469	up	transamidase (Azadirachta indica)	Molecular Function: GPI-anchor transamidase activity (GO:0003923);; Biological Process: attachment of GPI anchor to protein (GO:0016255);; Biological Process: D-xylose metabolic process (GO:0042732);; Cellular Component: GPI-anchor transamidase complex (GO:0042765);;	K05292|0|cit:102611777|GPI transamidase component PIG-T-like; K05292 phosphatidylinositol glycan, class T (A)	[MO]	--	--	hypothetical protein CICLE_v10019161mg [Citrus clementina]
Neem_12262_f_2	112.788	2.3739	5.57021	up	putative protein (Azadirachta indica)	--	--	--	--	--	hypothetical protein CISIN_1g030468mg [Citrus sinensis]
Neem_1226_f_3	142.66	57.8541	1.30208	up	putative protein (Azadirachta indica)	Cellular Component: Golgi apparatus (GO:0005794);; Biological Process: postreplication repair (GO:0006301);; Biological Process: intracellular protein transport (GO:0006886);; Molecular Function: protein transporter activity (GO:0008565);; Cellular Component: clathrin vesicle coat (GO:0030125);;	K12403|2.16511e-99|rcu:RCOM_1048810|AP-4 complex subunit sigma-1, putative; K12403 AP-4 complex subunit sigma-1 (A)	[U]	Intracellular trafficking, secretion, and vesicular transport	AP-4 complex subunit sigma GN=At2g19790 OS=Arabidopsis thaliana (Mouse-ear cress) PE=2 SV=1	hypothetical protein JCGZ_07339 [Jatropha curcas]
Neem_1227_f_3	232.67	27.5505	3.07814	up	structural constituent of ribosome (Azadirachta indica)	Cellular Component: plastid chromosome (GO:0009508);;	--	--	--	--	hypothetical protein CISIN_1g032303mg [Citrus sinensis]
Neem_12282_f_1	18.0984	0.003	12.5586	up	putative protein (Azadirachta indica)	Cellular Component: Golgi membrane (GO:0000139);; Cellular Component: endoplasmic reticulum membrane (GO:0005789);; Biological Process: metabolic process (GO:0008152);; Molecular Function: hydrolase activity (GO:0016787);;	K15889|9.28124e-121|cit:102615054|probable isoprenylcysteine alpha-carbonyl methylesterase ICMEL1-like; K15889 prenylcysteine alpha-carboxyl methylesterase [EC:3.1.1.-] (A)	[R]	General function prediction only	Probable isoprenylcysteine alpha-carbonyl methylesterase ICMEL1 OS=Arabidopsis thaliana (Mouse-ear cress) PE=2 SV=1	hypothetical protein CISIN_1g011866mg [Citrus sinensis]
Neem_122_f_1	46.3512	4.9296	3.23306	up	putative protein (Azadirachta indica)	Molecular Function: calmodulin binding (GO:0005516);; Cellular Component: nucleus (GO:0005634);; Biological Process: response to auxin (GO:0009733);;	K14488|4.66174e-77|cic:CICLE_v10009722mg|hypothetical protein; K14488 SAUR family protein (A)	--	--	Indole-3-acetic acid-induced protein ARG7 GN=ARG7 OS=Vigna radiata var. radiata (Mung bean) PE=2 SV=1	hypothetical protein CICLE_v10009722mg [Citrus clementina]
Neem_1230_f_4	0.0988	16.8729	-7.41598	down	peroxidase (Azadirachta indica)	Molecular Function: peroxidase activity (GO:0004601);; Biological Process: response to oxidative stress (GO:0006979);; Molecular Function: heme binding (GO:0020037);; Molecular Function: metal ion binding (GO:0046872);; Biological Process: oxidation-reduction process (GO:0055114);;	K00430|0|cit:102626445|peroxidase 52-like; K00430 peroxidase [EC:1.11.1.7] (A)	--	--	Peroxidase 4 {ECO:0000250|UniProtKB:Q42578} (Precursor) OS=Vitis vinifera (Grape) PE=1 SV=1	hypothetical protein CISIN_1g020966mg [Citrus sinensis]
Neem_1231_f_1	95.2515	22.9055	2.05605	up	hypothetical protein (Azadirachta indica)	Cellular Component: plasma membrane (GO:0005886);;	--	[S]	Function unknown	--	PREDICTED: uncharacterized protein LOC100250485 [Vitis vinifera]
Neem_12321_f_2	40.2739	17.4559	1.20613	up	catalytic activity (Azadirachta indica)	Molecular Function: catalytic activity (GO:0003824);; Biological Process: metabolic process (GO:0008152);; Biological Process: embryo development ending in seed dormancy (GO:0009793);; Cellular Component: membrane (GO:0016020);;	--	[R]	General function prediction only	Pentatricopeptide repeat-containing protein At5g03800 OS=Arabidopsis thaliana (Mouse-ear cress) PE=2 SV=1	hypothetical protein CICLE_v10011036mg [Citrus clementina]
Neem_12326_f_1	76.5737	14.907	2.36086	up	putative protein (Azadirachta indica)	--	--	--	--	Protein TIME FOR COFFEE GN=TIC OS=Arabidopsis thaliana (Mouse-ear cress) PE=1 SV=2	hypothetical protein CISIN_1g000350mg [Citrus sinensis]
Neem_12340_f_1	49.1871	3.7043	3.73101	up	hypothetical protein (Azadirachta indica)	Biological Process: biosynthetic process (GO:0009058);;	--	[S]	Function unknown	Probable transcriptional regulatory protein At2g25830 GN=At2g25830 OS=Arabidopsis thaliana (Mouse-ear cress) PE=2 SV=2	hypothetical protein CICLE_v10008913mg [Citrus clementina]
Neem_12358_f_1	190.228	9.751	4.28604	up	binding (Azadirachta indica)	--	--	[R]	General function prediction only	Pentatricopeptide repeat-containing protein At2g06000 GN=At2g06000 OS=Arabidopsis thaliana (Mouse-ear cress) PE=2 SV=1	PREDICTED: pentatricopeptide repeat-containing protein At2g06000-like isoform X1 [Citrus sinensis]
Neem_12389_f_1	141.872	0.003	15.5293	up	putative protein (Azadirachta indica)	Molecular Function: carbamoyl-phosphate synthase (ammonia) activity (GO:0004087);; Molecular Function: carbamoyl-phosphate synthase (glutamine-hydrolyzing) activity (GO:0004088);; Molecular Function: ATP binding (GO:0005524);; Cellular Component: carbamoyl-phosphate synthase complex (GO:0005951);; Biological Process: gluconeogenesis (GO:0006094);; Biological Process: chromatin silencing (GO:00063…	K01955|3.86355e-51|cit:102623589|carbamoyl-phosphate synthase large chain, chloroplastic-like; K01955 carbamoyl-phosphate synthase large subunit [EC:6.3.5.5] (A)	[R]	General function prediction only	Carbamoyl-phosphate synthase large chain, chloroplastic (Precursor) GN=F1N18.6 OS=Arabidopsis thaliana (Mouse-ear cress) PE=1 SV=1	hypothetical protein CISIN_1g001014mg [Citrus sinensis]
Neem_123_f_1	135.543	12.876	3.396	up	putative protein (Azadirachta indica)	Molecular Function: calmodulin binding (GO:0005516);; Cellular Component: mitochondrion (GO:0005739);; Biological Process: auxin-activated signaling pathway (GO:0009734);;	K14488|1.13419e-68|tcc:TCM_006757|SAUR family protein; K14488 SAUR family protein (A)	--	--	Auxin-induced protein 15A OS=Glycine max (Soybean) PE=2 SV=1	SAUR family protein [Theobroma cacao]
Neem_123_f_2	40.4477	2.7836	3.86103	up	putative protein (Azadirachta indica)	--	--	[K]	Transcription	Transcription initiation factor TFIID subunit 14b GN=K2N11.8 OS=Arabidopsis thaliana (Mouse-ear cress) PE=1 SV=1	hypothetical protein CISIN_1g048090mg, partial [Citrus sinensis]
Neem_123_f_9	114.141	2.228	5.67892	up	putative protein (Azadirachta indica)	--	K14488|3.19167e-54|cic:CICLE_v10029871mg|hypothetical protein; K14488 SAUR family protein (A)	--	--	Auxin-induced protein 10A5 OS=Glycine max (Soybean) PE=2 SV=1	hypothetical protein CICLE_v10029871mg [Citrus clementina]
Neem_12405_f_1	0.1122	16.5954	-7.20857	down	hypothetical protein (Azadirachta indica)	--	--	[T]	Signal transduction mechanisms	Putative disease resistance RPP13-like protein 1 GN=RPPL1 OS=Arabidopsis thaliana (Mouse-ear cress) PE=3 SV=1	hypothetical protein CISIN_1g048163mg, partial [Citrus sinensis]
Neem_12414_f_1	194.131	43.4832	2.1585	up	hydrolase (Azadirachta indica)	--	--	--	--	Probable peroxygenase 4 GN=F5A18.15 OS=Arabidopsis thaliana (Mouse-ear cress) PE=1 SV=1	PREDICTED: probable peroxygenase 4-like isoform X2 [Citrus sinensis]
Neem_12418_f_1	249.226	73.7145	1.75743	up	release (Azadirachta indica)	Biological Process: mRNA splicing, via spliceosome (GO:0000398);; Biological Process: RNA methylation (GO:0001510);; Molecular Function: nucleic acid binding (GO:0003676);; Cellular Component: nucleolus (GO:0005730);; Cellular Component: cytosol (GO:0005829);; Biological Process: response to cold (GO:0009409);; Cellular Component: chloroplast (GO:0009507);; Cellular Component: Cajal body (GO:0015…	K11092|9.62329e-154|cit:102619436|U2 small nuclear ribonucleoprotein A'-like; K11092 U2 small nuclear ribonucleoprotein A' (A)	[A]	RNA processing and modification	U2 small nuclear ribonucleoprotein A&apos; GN=At1g09760 OS=Arabidopsis thaliana (Mouse-ear cress) PE=2 SV=2	PREDICTED: U2 small nuclear ribonucleoprotein A&apos;-like [Citrus sinensis]
Neem_12420_f_2	48.7247	9.3344	2.38402	up	nucleoside transmembrane transporter activity (Azadirachta indica)	Molecular Function: nucleoside transmembrane transporter activity (GO:0005337);; Biological Process: transport (GO:0006810);; Cellular Component: integral component of membrane (GO:0016021);;	K15014|0|cit:102609003|equilibrative nucleotide transporter 8-like; K15014 solute carrier family 29 (equilibrative nucleoside transporter), member 1/2/3 (A)	[F]	Nucleotide transport and metabolism	Equilibrative nucleotide transporter 8 GN=ETN8 OS=Arabidopsis thaliana (Mouse-ear cress) PE=2 SV=1	PREDICTED: equilibrative nucleotide transporter 8-like [Citrus sinensis]
Neem_1248_f_3	5.7792	30.1995	-2.38558	down	hypothetical protein (Azadirachta indica)	--	--	[R]	General function prediction only	Putative ribonuclease H protein At1g65750 GN=At1g65750 OS=Arabidopsis thaliana (Mouse-ear cress) PE=3 SV=1	PREDICTED: uncharacterized protein LOC103438233 [Malus domestica]
Neem_124_f_2	89.676	40.8056	1.13595	up	GTP binding (Azadirachta indica)	Cellular Component: endoplasmic reticulum (GO:0005783);;	--	[U]	Intracellular trafficking, secretion, and vesicular transport	--	hypothetical protein JCGZ_18119 [Jatropha curcas]
Neem_12508_f_1	2.92	0.7767	1.91054	up	putative protein (Azadirachta indica)	Molecular Function: sequence-specific DNA binding transcription factor activity (GO:0003700);; Biological Process: regulation of transcription, DNA-templated (GO:0006355);; Molecular Function: sequence-specific DNA binding (GO:0043565);;	K14432|1.12206e-66|cic:CICLE_v10012205mg|hypothetical protein; K14432 ABA responsive element binding factor (A)	--	--	ABSCISIC ACID-INSENSITIVE 5-like protein 2 GN=T8M16_180 OS=Arabidopsis thaliana (Mouse-ear cress) PE=1 SV=1	hypothetical protein CISIN_1g0206972mg [Citrus sinensis]
Neem_1250_f_1	21.0022	4.6431	2.17738	up	kinase (Azadirachta indica)	Biological Process: microtubule cytoskeleton organization (GO:0000226);; Biological Process: mitotic cell cycle (GO:0000278);; Biological Process: phragmoplast assembly (GO:0000914);; Cellular Component: microtubule associated complex (GO:0005875);; Biological Process: cytokinesis, initiation of separation (GO:0007108);; Cellular Component: preprophase band (GO:0009574);; Biological Process: hist…	K18636|0|cit:102620698|microtubule-binding protein TANGLED-like; K18636 microtubule-binding protein TANGLED1 (A)	[R]	General function prediction only	Probable microtubule-binding protein TANGLED GN=T12H1.30 OS=Arabidopsis thaliana (Mouse-ear cress) PE=2 SV=1	hypothetical protein CISIN_1g016763mg [Citrus sinensis]
Neem_1250_f_2	13.1132	1.1853	3.4677	up	mitogen activated protein kinase kinase kinase 3, mapkkk3, mekk3, putative (Azadirachta indica)	Molecular Function: nucleotide binding (GO:0000166);; Molecular Function: protein kinase activity (GO:0004672);; Biological Process: phosphorylation (GO:0016310);; Molecular Function: oxidoreductase activity (GO:0016491);; Biological Process: single-organism cellular process (GO:0044763);;	--	[T]	Signal transduction mechanisms	Mitogen-activated protein kinase kinase kinase NPK1 GN=NPK1 OS=Nicotiana tabacum (Common tobacco) PE=1 SV=1	hypothetical protein CISIN_1g005936mg [Citrus sinensis]
Neem_12547_f_1	3.6033	1.3221	1.44649	up	putative protein (Azadirachta indica)	--	--	[R]	General function prediction only	Pentatricopeptide repeat-containing protein At3g09040, mitochondrial (Precursor) GN=PCMP-E88 OS=Arabidopsis thaliana (Mouse-ear cress) PE=2 SV=1	PREDICTED: pentatricopeptide repeat-containing protein At3g09040, mitochondrial-like [Citrus sinensis]
Neem_12548_f_1	64.7658	8.0111	3.01516	up	catalytic activity (Azadirachta indica)	Cellular Component: peroxisome (GO:0005777);; Molecular Function: o-succinylbenzoate-CoA ligase activity (GO:0008756);; Cellular Component: chloroplast (GO:0009507);; Molecular Function: AMP binding (GO:0016208);; Biological Process: phylloquinone biosynthetic process (GO:0042372);;	K14760|0|cit:102610951|2-succinylbenzoate--CoA ligase, chloroplastic/peroxisomal-like; K14760 acyl-activating enzyme 14 [EC:6.2.1.26] (A)	[I]	Lipid transport and metabolism	2-succinylbenzoate--CoA ligase, chloroplastic/peroxisomal (Precursor) OS=Arabidopsis thaliana (Mouse-ear cress) PE=1 SV=1	PREDICTED: 2-succinylbenzoate--CoA ligase, chloroplastic/peroxisomal-like isoform X1 [Citrus sinensis]
Neem_12572_a_1	5.5575	19.085	-1.77993	down	GTPase (Azadirachta indica)	Molecular Function: binding (GO:0005488);;	--	[S]	Function unknown	Ultraviolet-B receptor UVR8 GN=UVR8 OS=Arabidopsis thaliana (Mouse-ear cress) PE=1 SV=1	PREDICTED: probable E3 ubiquitin-protein ligase HERC4-like isoform X1 [Citrus sinensis]
Neem_1257_f_1	6.0553	2.7771	1.12462	up	hypothetical protein (Azadirachta indica)	--	--	[R]	General function prediction only	Pentatricopeptide repeat-containing protein At5g66520 GN=PCMP-H61 OS=Arabidopsis thaliana (Mouse-ear cress) PE=2 SV=1	PREDICTED: pentatricopeptide repeat-containing protein At5g66520-like [Citrus sinensis]
Neem_12602_f_1	21.1755	7.8421	1.43308	up	hypothetical protein (Azadirachta indica)	--	--	--	--	--	hypothetical protein CICLE_v10012858mg [Citrus clementina]
Neem_12613_f_1	23.186	1.7834	3.70055	up	putative protein (Azadirachta indica)	--	--	--	--	--	PREDICTED: uncharacterized protein LOC102612884 [Citrus sinensis]
Neem_12616_f_1	32.145	87.4983	-1.44466	down	putative protein (Azadirachta indica)	Biological Process: protein glycosylation (GO:0006486);; Biological Process: protein targeting to vacuole (GO:0006623);; Biological Process: vesicle-mediated transport (GO:0016192);;	--	[Z]	Cytoskeleton	--	hypothetical protein CISIN_1g005243mg [Citrus sinensis]
Neem_12617_f_1	207.272	74.5505	1.47524	up	Glucose-6-phosphate/phosphate translocator 1, chloroplast precursor, putative (Azadirachta indica)	Molecular Function: glucose transmembrane transporter activity (GO:0005355);; Biological Process: purine nucleobase transport (GO:0006863);; Cellular Component: chloroplast envelope (GO:0009941);; Molecular Function: phosphoglycerate transmembrane transporter activity (GO:0015120);; Biological Process: hexose phosphate transport (GO:0015712);; Biological Process: glucose transport (GO:0015758);; …	K15283|0|cit:102620187|xylulose 5-phosphate/phosphate translocator, chloroplastic-like; K15283 solute carrier family 35, member E1 (A)	[GE]	--	Xylulose 5-phosphate/phosphate translocator, chloroplastic (Precursor) GN=K10A8.110 OS=Arabidopsis thaliana (Mouse-ear cress) PE=2 SV=1	PREDICTED: xylulose 5-phosphate/phosphate translocator, chloroplastic-like [Citrus sinensis]
Neem_12625_f_1	1.57	18.0209	-3.52083	down	putative protein (Azadirachta indica)	Cellular Component: cytoplasmic membrane-bounded vesicle (GO:0016023);;	--	--	--	--	inosine-uridine preferring nucleoside hydrolase, putative [Ricinus communis]
Neem_12628_f_1	6.218	38.6809	-2.6371	down	hypothetical protein (Azadirachta indica)	--	--	[BK]	--	--	hypothetical protein CISIN_1g000290mg [Citrus sinensis]
Neem_12632_f_1	29.804	212.477	-2.83373	down	putative protein (Azadirachta indica)	Cellular Component: nucleolus (GO:0005730);; Biological Process: pollen development (GO:0009555);;	--	--	--	NAC domain-containing protein 7 GN=T28K15.1 OS=Arabidopsis thaliana (Mouse-ear cress) PE=2 SV=2	hypothetical protein CICLE_v10031100mg [Citrus clementina]
Neem_12633_f_2	0.0027	41.5786	-13.9106	down	putative protein (Azadirachta indica)	Molecular Function: DNA binding (GO:0003677);; Cellular Component: nucleus (GO:0005634);; Biological Process: DNA-templated transcription, initiation (GO:0006352);; Biological Process: histone modification (GO:0016570);;	--	[K]	Transcription	Uncharacterized protein At5g08430 GN=At5g08430 OS=Arabidopsis thaliana (Mouse-ear cress) PE=1 SV=2	hypothetical protein CISIN_1g019902mg [Citrus sinensis]
Neem_12637_f_1	45.0638	18.5137	1.28338	up	hypothetical protein (Azadirachta indica)	--	--	--	--	--	hypothetical protein CISIN_1g006972mg [Citrus sinensis]
Neem_1266_f_2	664.156	104.045	2.67432	up	phosphatase (Azadirachta indica)	Molecular Function: protein tyrosine phosphatase activity (GO:0004725);; Molecular Function: protein tyrosine/serine/threonine phosphatase activity (GO:0008138);; Biological Process: peptidyl-tyrosine dephosphorylation (GO:0035335);;	K14165|0|cic:CICLE_v10020964mg|hypothetical protein; K14165 atypical dual specificity phosphatase [EC:3.1.3.16 3.1.3.48] (A)	[V]	Defense mechanisms	Putative dual specificity protein phosphatase DSP8 GN=DSP8 OS=Arabidopsis thaliana (Mouse-ear cress) PE=2 SV=2	hypothetical protein CICLE_v10020964mg [Citrus clementina]
Neem_12671_f_1	789.834	108.571	2.86291	up	putative protein (Azadirachta indica)	--	--	--	--	Uncharacterized protein At1g01500 GN=At1g01500 OS=Arabidopsis thaliana (Mouse-ear cress) PE=2 SV=1	hypothetical protein CISIN_1g039080mg [Citrus sinensis]
Neem_12711_f_1	13.7684	2.9196	2.23752	up	oxidoreductase (Azadirachta indica)	Molecular Function: oxidoreductase activity (GO:0016491);;	--	[QR]	--	Protein SRG1 GN=SRG1 OS=Arabidopsis thaliana (Mouse-ear cress) PE=2 SV=1	hypothetical protein CISIN_1g018989mg [Citrus sinensis]
Neem_12712_f_1	52.1975	13.0519	1.99972	up	hypothetical protein (Azadirachta indica)	--	--	[BK]	--	Histone-lysine N-methyltransferase SUVR2 GN=MRH10.10 OS=Arabidopsis thaliana (Mouse-ear cress) PE=2 SV=2	PREDICTED: histone-lysine N-methyltransferase SUVR2-like isoform X6 [Citrus sinensis]
Neem_12725_f_1	361.265	82.8516	2.12446	up	binding (Azadirachta indica)	Biological Process: aging (GO:0007568);; Biological Process: response to fungus (GO:0009620);;	--	--	--	Wound-induced protein 1 GN=WUN1 OS=Solanum tuberosum (Potato) PE=2 SV=1	PREDICTED: wound-induced protein 1-like [Citrus sinensis]
Neem_12746_f_1	1367.08	16.9443	6.33415	up	putative protein (Azadirachta indica)	Molecular Function: structural constituent of ribosome (GO:0003735);; Cellular Component: mitochondrion (GO:0005739);; Biological Process: translation (GO:0006412);; Molecular Function: NADH dehydrogenase (ubiquinone) activity (GO:0008137);; Cellular Component: chloroplast (GO:0009507);; Cellular Component: small ribosomal subunit (GO:0015935);; Molecular Function: rRNA binding (GO:0019843);; Bio…	K02950|1.90289e-84|atr:s02071p00004290|AMTR_s02071p00004290; hypothetical protein; K02950 small subunit ribosomal protein S12 (A)	[J]	Translation, ribosomal structure and biogenesis	30S ribosomal protein S12-B, chloroplastic GN=rps12-B OS=Populus trichocarpa (Western balsam poplar) PE=3 SV=1	hypothetical protein EUGRSUZ_E00717 [Eucalyptus grandis]
Neem_1274_f_1	34.5654	6.775	2.35104	up	hypothetical protein (Azadirachta indica)	Biological Process: regulation of transcription, DNA-templated (GO:0006355);;	--	--	--	Protein SHORT-ROOT GN=F19F18.140 OS=Arabidopsis thaliana (Mouse-ear cress) PE=1 SV=1	PREDICTED: protein SHORT-ROOT-like [Citrus sinensis]
Neem_1274_f_5	15.2283	7.4958	1.0226	up	putative protein (Azadirachta indica)	--	--	--	--	--	hypothetical protein CISIN_1g0279442mg [Citrus sinensis]
Neem_12759_f_1	114.423	38.0994	1.58653	up	putative protein (Azadirachta indica)	--	--	[R]	General function prediction only	Pentatricopeptide repeat-containing protein At2g35130 GN=At2g35130 OS=Arabidopsis thaliana (Mouse-ear cress) PE=2 SV=1	PREDICTED: pentatricopeptide repeat-containing protein At2g35130-like [Citrus sinensis]
Neem_12792_f_1	8.0643	3.3017	1.28834	up	aldolase (Azadirachta indica)	--	--	--	--	--	hypothetical protein CISIN_1g021977mg [Citrus sinensis]
Neem_12799_f_1	12.4437	2.0551	2.59814	up	zinc ion binding (Azadirachta indica)	--	--	[O]	Posttranslational modification, protein turnover, chaperones	--	hypothetical protein CICLE_v10021209mg [Citrus clementina]
Neem_12802_f_2	321.587	38.0833	3.07798	up	sequence-specific DNA binding (Azadirachta indica)	Molecular Function: sequence-specific DNA binding transcription factor activity (GO:0003700);; Cellular Component: nucleus (GO:0005634);; Biological Process: regulation of transcription, DNA-templated (GO:0006355);; Molecular Function: sequence-specific DNA binding (GO:0043565);; Molecular Function: protein heterodimerization activity (GO:0046982);;	K02326|7.45137e-70|cic:CICLE_v10029525mg|hypothetical protein; K02326 DNA polymerase epsilon subunit 3 [EC:2.7.7.7] (A)	[K]	Transcription	Protein Dr1 homolog GN=DR1 OS=Arabidopsis thaliana (Mouse-ear cress) PE=2 SV=1	hypothetical protein CICLE_v10029525mg [Citrus clementina]
Neem_1281_f_2	84.7359	0.1184	9.48316	up	zinc ion binding (Azadirachta indica)	Biological Process: protein targeting to vacuole (GO:0006623);; Molecular Function: zinc ion binding (GO:0008270);; Biological Process: vesicle-mediated transport (GO:0016192);;	--	--	--	--	hypothetical protein CISIN_1g028830mg [Citrus sinensis]
Neem_12842_f_2	88.706	14.7482	2.58849	up	hypothetical protein (Azadirachta indica)	--	--	--	--	--	hypothetical protein CICLE_v10019946mg [Citrus clementina]
Neem_12865_f_1	168.411	0.003	15.7767	up	putative protein (Azadirachta indica)	--	--	--	--	--	hypothetical protein CISIN_1g040225mg [Citrus sinensis]
Neem_1286_f_1	28.1852	4.1156	2.77576	up	putative protein (Azadirachta indica)	--	--	--	--	--	PREDICTED: uncharacterized protein LOC102607337 isoform X2 [Citrus sinensis]
Neem_12887_f_1	0.9788	13.9185	-3.82985	down	calcium ion binding (Azadirachta indica)	--	--	--	--	--	Sodium/calcium exchanger family protein / calcium-binding EF hand family protein, putative [Theobroma cacao]
Neem_12889_f_1	41.4399	13.8153	1.58475	up	hypothetical protein (Azadirachta indica)	--	--	--	--	--	PREDICTED: uncharacterized protein LOC102619008 [Citrus sinensis]
Neem_12905_f_1	1488.83	173.062	3.10482	up	hypothetical protein (Azadirachta indica)	Molecular Function: transporter activity (GO:0005215);; Biological Process: transport (GO:0006810);; Cellular Component: integral component of membrane (GO:0016021);;	K09873|1.9666e-163|cit:102630124|aquaporin TIP1-1-like; K09873 aquaporin TIP (A)	[G]	Carbohydrate transport and metabolism	Aquaporin TIP1-1, N-terminally processed GN=T1J8.1 OS=Arabidopsis thaliana (Mouse-ear cress) PE=1 SV=1	hypothetical protein CICLE_v10012553mg [Citrus clementina]
Neem_12922_f_1	24.8372	6.284	1.98275	up	putative protein (Azadirachta indica)	Cellular Component: membrane (GO:0016020);; Molecular Function: oxidoreductase activity (GO:0016491);; Biological Process: metal ion transport (GO:0030001);; Molecular Function: metal ion transmembrane transporter activity (GO:0046873);; Biological Process: transmembrane transport (GO:0055085);;	K14709|0|cic:CICLE_v10015769mg|hypothetical protein; K14709 solute carrier family 39 (zinc transporter), member 1/2/3 (A)	[P]	Inorganic ion transport and metabolism	Probable zinc transporter 10 (Precursor) GN=ZIP10 OS=Arabidopsis thaliana (Mouse-ear cress) PE=1 SV=2	hypothetical protein CICLE_v10015769mg [Citrus clementina]
Neem_12932_f_1	0.003	2.4937	-9.69911	down	hypothetical protein (Azadirachta indica)	--	K08331|1.50879e-109|cit:102618727|autophagy-related protein 13-like; K08331 autophagy-related protein 13 (A)	[U]	Intracellular trafficking, secretion, and vesicular transport	--	hypothetical protein CISIN_1g006243mg [Citrus sinensis]
Neem_12937_f_2	0.003	2.1574	-9.49012	down	hypothetical protein (Azadirachta indica)	--	--	--	--	--	hypothetical protein VITISV_029934 [Vitis vinifera]
Neem_12947_f_2	182.609	58.3121	1.64689	up	metal ion transmembrane transporter activity (Azadirachta indica)	--	--	--	--	Protein BASIC PENTACYSTEINE1 GN=BPC1 OS=Arabidopsis thaliana (Mouse-ear cress) PE=1 SV=1	hypothetical protein CICLE_v10015354mg [Citrus clementina]
Neem_1296_f_4	178.105	35.6964	2.31888	up	nucleotide binding (Azadirachta indica)	--	K14411|0|cit:102622156|heterogeneous nuclear ribonucleoprotein 1-like; K14411 RNA-binding protein Musashi (A)	[A]	RNA processing and modification	Heterogeneous nuclear ribonucleoprotein 1 GN=RNP1 OS=Arabidopsis thaliana (Mouse-ear cress) PE=1 SV=1	hypothetical protein CICLE_v10020365mg [Citrus clementina]
Neem_1296_f_5	31.632	2.3053	3.77836	up	putative protein (Azadirachta indica)	--	--	--	--	--	hypothetical protein CICLE_v10020148mg [Citrus clementina]
Neem_12998_f_1	77.1655	2.6447	4.86678	up	hypothetical protein (Azadirachta indica)	--	--	--	--	--	hypothetical protein CISIN_1g027565mg [Citrus sinensis]
Neem_1299_a_1	0.003	0.032	-3.41504	down	kinase, putative (Azadirachta indica)	Molecular Function: transferase activity, transferring phosphorus-containing groups (GO:0016772);;	--	--	--	--	kinase, putative [Ricinus communis]
Neem_129_f_5	20.2568	49.84	-1.2989	down	putative protein (Azadirachta indica)	Molecular Function: protein kinase activity (GO:0004672);; Molecular Function: ATP binding (GO:0005524);; Cellular Component: plasma membrane (GO:0005886);; Biological Process: protein phosphorylation (GO:0006468);; Cellular Component: plastoglobule (GO:0010287);;	K08869|4.80537e-153|cic:CICLE_v10000457mg|hypothetical protein; K08869 aarF domain-containing kinase (A)	[R]	General function prediction only	Uncharacterized aarF domain-containing protein kinase At1g71810, chloroplastic (Precursor) GN=At1g71810 OS=Arabidopsis thaliana (Mouse-ear cress) PE=2 SV=1	hypothetical protein CICLE_v10000457mg [Citrus clementina]
Neem_129_f_7	14.7353	0.6638	4.47238	up	kinase (Azadirachta indica)	Molecular Function: shikimate kinase activity (GO:0004765);; Biological Process: phosphorylation (GO:0016310);;	K00891|4.45394e-94|vvi:100244261|shikimate kinase 3, chloroplastic; K00891 shikimate kinase [EC:2.7.1.71] (A)	--	--	Shikimate kinase 2, chloroplastic (Precursor) GN=SK2 OS=Oryza sativa subsp. japonica (Rice) PE=1 SV=1	hypothetical protein VITISV_016550 [Vitis vinifera]
Neem_13002_f_1	51.0227	23.7547	1.10293	up	protein binding (Azadirachta indica)	--	--	--	--	F-box protein SKIP14 GN=SKIP14 OS=Arabidopsis thaliana (Mouse-ear cress) PE=1 SV=1	hypothetical protein CISIN_1g039178mg [Citrus sinensis]
Neem_13023_f_1	77.3311	25.0496	1.62626	up	putative protein (Azadirachta indica)	Cellular Component: nucleolus (GO:0005730);; Biological Process: mRNA modification (GO:0016556);;	--	[R]	General function prediction only	Pentatricopeptide repeat-containing protein At3g53170 GN=At3g53170 OS=Arabidopsis thaliana (Mouse-ear cress) PE=3 SV=1	PREDICTED: pentatricopeptide repeat-containing protein At3g53170-like [Citrus sinensis]
Neem_1302_f_6	38.8268	353.085	-3.18489	down	putative protein (Azadirachta indica)	Molecular Function: ligase activity (GO:0016874);;	--	--	--	F-box protein SKIP23 GN=SKIP23 OS=Arabidopsis thaliana (Mouse-ear cress) PE=1 SV=1	hypothetical protein CICLE_v10001350mg [Citrus clementina]
Neem_13129_f_1	2.8559	28.4307	-3.31543	down	phosphatase (Azadirachta indica)	Molecular Function: catalytic activity (GO:0003824);; Cellular Component: plasma membrane (GO:0005886);; Biological Process: response to stress (GO:0006950);; Biological Process: metabolic process (GO:0008152);;	--	[I]	Lipid transport and metabolism	Lipid phosphate phosphatase 1 GN=F10A8.6 OS=Arabidopsis thaliana (Mouse-ear cress) PE=2 SV=2	hypothetical protein CICLE_v10015826mg [Citrus clementina]
Neem_13130_f_1	0.003	12.3133	-12.003	down	hypothetical protein (Azadirachta indica)	--	--	--	--	--	PREDICTED: uncharacterized protein LOC102608168 [Citrus sinensis]
Neem_1313_f_1	12.6526	1.0805	3.54966	up	putative protein (Azadirachta indica)	--	--	--	--	Lamin-like protein (Precursor) GN=At5g15350 OS=Arabidopsis thaliana (Mouse-ear cress) PE=1 SV=1	hypothetical protein CICLE_v10022194mg [Citrus clementina]
Neem_1313_f_4	192.366	51.4161	1.90356	up	putative protein (Azadirachta indica)	--	--	[V]	Defense mechanisms	Probable carboxylesterase 8 GN=CXE8 OS=Arabidopsis thaliana (Mouse-ear cress) PE=2 SV=1	hypothetical protein CISIN_1g019460mg [Citrus sinensis]
Neem_13143_f_1	0.2899	2.2492	-2.95578	down	putative protein (Azadirachta indica)	Molecular Function: transferase activity, transferring phosphorus-containing groups (GO:0016772);;	--	--	--	G-type lectin S-receptor-like serine/threonine-protein kinase CES101 (Precursor) GN=CES101 OS=Arabidopsis thaliana (Mouse-ear cress) PE=2 SV=2	hypothetical protein JCGZ_06279 [Jatropha curcas]
Neem_13144_f_1	9.2391	2.361	1.96835	up	putative protein (Azadirachta indica)	Cellular Component: mitochondrion (GO:0005739);; Biological Process: sugar mediated signaling pathway (GO:0010182);; Biological Process: mitochondrial mRNA modification (GO:0080156);;	--	[R]	General function prediction only	Pentatricopeptide repeat-containing protein At2g13600 GN=PCMP-E76 OS=Arabidopsis thaliana (Mouse-ear cress) PE=3 SV=1	hypothetical protein CICLE_v10000448mg [Citrus clementina]
Neem_13151_f_1	15.1049	96.4668	-2.67502	down	oxidoreductase (Azadirachta indica)	Cellular Component: peroxisome (GO:0005777);; Cellular Component: plasma membrane (GO:0005886);; Molecular Function: 2,4-dienoyl-CoA reductase (NADPH) activity (GO:0008670);; Biological Process: oxidation-reduction process (GO:0055114);;	K13237|0|cit:102615558|peroxisomal 2,4-dienoyl-CoA reductase-like; K13237 peroxisomal 2,4-dienoyl-CoA reductase [EC:1.3.1.34] (A)	[R]	General function prediction only	Peroxisomal 2,4-dienoyl-CoA reductase GN=At3g12800 OS=Arabidopsis thaliana (Mouse-ear cress) PE=2 SV=1	PREDICTED: peroxisomal 2,4-dienoyl-CoA reductase-like isoform X1 [Citrus sinensis]
Neem_13151_f_2	204.943	90.1112	1.18544	up	esterase (Azadirachta indica)	--	--	--	--	--	PREDICTED: uncharacterized protein LOC102615278 [Citrus sinensis]
Neem_13159_f_1	22.3584	1.539	3.86075	up	hypothetical protein (Azadirachta indica)	Biological Process: regulation of cyclin-dependent protein serine/threonine kinase activity (GO:0000079);; Biological Process: regulation of cell growth (GO:0001558);; Cellular Component: nucleus (GO:0005634);; Cellular Component: cytoplasm (GO:0005737);; Biological Process: response to gamma radiation (GO:0010332);; Molecular Function: protein kinase binding (GO:0019901);; Biological Process: ce…	K05868|0|cit:102607074|G2/mitotic-specific cyclin S13-6-like; K05868 cyclin B (A)	[D]	Cell cycle control, cell division, chromosome partitioning	G2/mitotic-specific cyclin S13-6 OS=Glycine max (Soybean) PE=2 SV=1	PREDICTED: G2/mitotic-specific cyclin S13-6-like [Citrus sinensis]
Neem_13165_f_1	0.34	3.058	-3.16898	down	putative protein (Azadirachta indica)	Biological Process: metabolic process (GO:0008152);; Molecular Function: hydrolase activity, acting on glycosyl bonds (GO:0016798);;	--	--	--	Glucan endo-1,3-beta-glucosidase (Precursor) OS=Glycine max (Soybean) PE=1 SV=1	hypothetical protein CICLE_v10012099mg [Citrus clementina]
Neem_13176_f_4	80.9512	264.588	-1.70862	down	galactosyltransferase (Azadirachta indica)	Cellular Component: intracellular membrane-bounded organelle (GO:0043231);; Cellular Component: cytoplasmic part (GO:0044444);;	--	[S]	Function unknown	--	hypothetical protein POPTR_0016s01470g [Populus trichocarpa]
Neem_1319_f_2	0.2655	2.6211	-3.30339	down	hydrolase (Azadirachta indica)	Molecular Function: hydrolase activity, hydrolyzing O-glycosyl compounds (GO:0004553);; Cellular Component: cell wall (GO:0005618);; Biological Process: cellular glucan metabolic process (GO:0006073);; Molecular Function: xyloglucan:xyloglucosyl transferase activity (GO:0016762);; Biological Process: cell wall macromolecule catabolic process (GO:0016998);; Biological Process: cell wall biogenesis…	K08235|0|gmx:100796698|probable xyloglucan endotransglucosylase/hydrolase protein 32-like; K08235 xyloglucan:xyloglucosyl transferase [EC:2.4.1.207] (A)	--	--	Probable xyloglucan endotransglucosylase/hydrolase protein 32 (Precursor) GN=XTH32 OS=Arabidopsis thaliana (Mouse-ear cress) PE=2 SV=1	Putative xyloglucan endotransglucosylase/hydrolase protein 32 [Glycine soja]
Neem_13206_f_1	1.6638	6.9019	-2.05251	down	carboxypeptidase (Azadirachta indica)	--	--	--	--	--	hypothetical protein CICLE_v10030194mg [Citrus clementina]
Neem_13207_f_1	94.0081	46.9869	1.00053	up	ligase (Azadirachta indica)	Molecular Function: DNA binding (GO:0003677);; Molecular Function: ubiquitin-protein ligase activity (GO:0004842);; Cellular Component: nucleus (GO:0005634);; Biological Process: ubiquitin-dependent protein catabolic process (GO:0006511);; Biological Process: multicellular organismal development (GO:0007275);; Molecular Function: zinc ion binding (GO:0008270);; Biological Process: protein ubiquit…	--	--	--	--	hypothetical protein CICLE_v10011294mg [Citrus clementina]
Neem_13232_f_1	0.1627	1.2408	-2.93098	down	putative protein (Azadirachta indica)	Molecular Function: kinase activity (GO:0016301);;	--	--	--	G-type lectin S-receptor-like serine/threonine-protein kinase RLK1 (Precursor) GN=RLK1 OS=Arabidopsis thaliana (Mouse-ear cress) PE=2 SV=2	hypothetical protein CICLE_v10013631mg [Citrus clementina]
Neem_1323_f_1	12.8365	39.3682	-1.61678	down	zinc ion binding (Azadirachta indica)	Cellular Component: membrane (GO:0016020);;	--	--	--	CASP-like protein 4A3 GN=At2g36330 OS=Arabidopsis thaliana (Mouse-ear cress) PE=2 SV=1	PREDICTED: CASP-like protein At2g36330-like [Citrus sinensis]
Neem_1323_f_7	0.003	1.1925	-8.63481	down	protein binding (Azadirachta indica)	Molecular Function: binding (GO:0005488);; Biological Process: trichome differentiation (GO:0010026);;	K09422|3.11889e-96|tcc:TCM_012057|Myb domain protein 0; K09422 myb proto-oncogene protein, plant (A)	[K]	Transcription	Transcription factor WER GN=T9L3.50 OS=Arabidopsis thaliana (Mouse-ear cress) PE=1 SV=1	Myb domain protein 0 [Theobroma cacao]
Neem_13246_f_3	136.353	51.3416	1.40914	up	lipase (Azadirachta indica)	--	--	[I]	Lipid transport and metabolism	Synaptotagmin-2 GN=T20H2.13 OS=Arabidopsis thaliana (Mouse-ear cress) PE=2 SV=1	hypothetical protein CICLE_v10004289mg [Citrus clementina]
Neem_1325_f_1	15.8557	2.9066	2.4476	up	calmodulin binding (Azadirachta indica)	--	--	--	--	--	hypothetical protein CICLE_v10033318mg [Citrus clementina]
Neem_13283_f_1	0.0021	30.7279	-13.8369	down	putative protein (Azadirachta indica)	Cellular Component: nucleosome (GO:0000786);; Molecular Function: DNA binding (GO:0003677);; Cellular Component: nucleus (GO:0005634);; Biological Process: nucleosome assembly (GO:0006334);; Biological Process: regulation of transcription, DNA-templated (GO:0006355);;	--	--	--	HMG-Y-related protein A OS=Glycine max (Soybean) PE=2 SV=1	hypothetical protein CICLE_v10012880mg [Citrus clementina]
Neem_13284_f_1	13.599	41.6892	-1.61617	down	hypothetical protein (Azadirachta indica)	Cellular Component: nucleus (GO:0005634);; Biological Process: cell cycle (GO:0007049);; Molecular Function: kinase activity (GO:0016301);; Biological Process: phosphorylation (GO:0016310);;	K10842|6.46202e-97|cit:102617561|uncharacterized LOC102617561; K10842 CDK-activating kinase assembly factor MAT1 (A)	[O]	Posttranslational modification, protein turnover, chaperones	--	PREDICTED: uncharacterized protein LOC102617561 isoform X1 [Citrus sinensis]
Neem_13302_f_2	138.466	4.927	4.81268	up	STS14 protein precursor, putative (Azadirachta indica)	Cellular Component: extracellular region (GO:0005576);;	--	[S]	Function unknown	Pathogenesis-related protein PR-1 (Precursor) GN=PR-1 OS=Medicago truncatula (Barrel medic) PE=2 SV=1	hypothetical protein CISIN_1g029298mg [Citrus sinensis]
Neem_13305_f_1	14.4707	1.8357	2.97873	up	endopeptidase (Azadirachta indica)	Molecular Function: hydrolase activity (GO:0016787);;	--	[O]	Posttranslational modification, protein turnover, chaperones	Aspartic proteinase nepenthesin-1 (Precursor) GN=nep1 OS=Nepenthes gracilis (Slender pitcher plant) PE=1 SV=1	hypothetical protein CICLE_v10025623mg [Citrus clementina]
Neem_1330_f_2	44.2487	15.1784	1.54362	up	hypothetical protein (Azadirachta indica)	--	K06662|2.16526e-107|pper:PRUPE_ppa015622mg|hypothetical protein (A)	--	--	--	hypothetical protein PRUPE_ppa015622mg [Prunus persica]
Neem_13333_f_2	23.8735	52.4474	-1.13546	down	hypothetical protein (Azadirachta indica)	Cellular Component: integral component of membrane (GO:0016021);;	K15280|1.7298e-94|cic:CICLE_v10017482mg|hypothetical protein; K15280 solute carrier family 35, member C2 (A)	[S]	Function unknown	Probable sugar phosphate/phosphate translocator At1g06470 GN=At1g06470 OS=Arabidopsis thaliana (Mouse-ear cress) PE=2 SV=1	hypothetical protein CISIN_1g041251mg, partial [Citrus sinensis]
Neem_1333_f_4	370.309	7.6146	5.60382	up	putative protein (Azadirachta indica)	Cellular Component: nucleosome (GO:0000786);; Molecular Function: DNA binding (GO:0003677);; Cellular Component: nucleus (GO:0005634);; Biological Process: nucleosome assembly (GO:0006334);; Cellular Component: chloroplast (GO:0009507);; Molecular Function: protein heterodimerization activity (GO:0046982);;	K11252|3.317e-88|tcc:TCM_021991|Histone superfamily protein; K11252 histone H2B (A)	[B]	Chromatin structure and dynamics	Histone H2B.3 (Fragment) GN=H2B-3 OS=Solanum lycopersicum (Tomato) PE=2 SV=1	Histone superfamily protein [Theobroma cacao]
Neem_13355_f_1	0.5661	14.5305	-4.68188	down	transferase (Azadirachta indica)	Molecular Function: transferase activity, transferring acyl groups other than amino-acyl groups (GO:0016747);;	K15400|0|cit:102627902|omega-hydroxypalmitate O-feruloyl transferase-like; K15400 omega-hydroxypalmitate O-feruloyl transferase [EC:2.3.1.188] (A)	--	--	Omega-hydroxypalmitate O-feruloyl transferase GN=MEE6.11 OS=Arabidopsis thaliana (Mouse-ear cress) PE=1 SV=1	PREDICTED: omega-hydroxypalmitate O-feruloyl transferase-like isoform X1 [Citrus sinensis]
Neem_1335_f_3	59.1588	5.5628	3.41071	up	calcium ion binding (Azadirachta indica)	Molecular Function: calcium ion binding (GO:0005509);; Cellular Component: chloroplast thylakoid membrane (GO:0009535);; Cellular Component: chloroplast thylakoid lumen (GO:0009543);; Cellular Component: chloroplast stroma (GO:0009570);; Cellular Component: photosystem II oxygen evolving complex (GO:0009654);; Biological Process: photosynthesis (GO:0015979);; Cellular Component: extrinsic compone…	--	--	--	PsbP domain-containing protein 1, chloroplastic (Precursor) GN=PPD1 OS=Arabidopsis thaliana (Mouse-ear cress) PE=1 SV=1	PREDICTED: psbP domain-containing protein 1, chloroplastic-like isoform X1 [Citrus sinensis]
Neem_1336_f_2	7.6475	18.1618	-1.24785	down	protein binding (Azadirachta indica)	--	--	--	--	--	PREDICTED: uncharacterized protein LOC102608893 isoform X2 [Citrus sinensis]
Neem_1336_f_4	8.2234	35.5906	-2.11369	down	7-O-acetyltransferase (Azadirachta indica)	--	--	--	--	--	PREDICTED: uncharacterized protein LOC102608306 [Citrus sinensis]
Neem_1336_f_5	1.1974	3.7391	-1.64279	down	putative protein (Azadirachta indica)	--	--	--	--	--	PREDICTED: uncharacterized protein LOC104101135 [Nicotiana tomentosiformis]
Neem_1336_f_6	0.003	1.1685	-8.60548	down	7-O-acetyltransferase (Azadirachta indica)	--	--	--	--	--	PREDICTED: uncharacterized protein LOC102629660 [Citrus sinensis]
Neem_13370_f_2	0.003	1.3823	-8.84789	down	transferase (Azadirachta indica)	--	K13065|2.31352e-43|cic:CICLE_v10006612mg|hypothetical protein (A)	--	--	Pelargonidin 3-O-(6-caffeoylglucoside) 5-O-(6-O-malonylglucoside) 4&apos;&apos;&apos;-malonyltransferase OS=Salvia splendens (Scarlet sage) PE=1 SV=1	hypothetical protein CISIN_1g035869mg [Citrus sinensis]
Neem_1338_f_3	0.7598	14.3246	-4.23673	down	nucleic acid binding (Azadirachta indica)	Molecular Function: binding (GO:0005488);;	K03686|0|cit:102610865|chaperone protein dnaJ 1, mitochondrial-like; K03686 molecular chaperone DnaJ (A)	[O]	Posttranslational modification, protein turnover, chaperones	Chaperone protein dnaJ 1, mitochondrial (Precursor) GN=ATJ1 OS=Arabidopsis thaliana (Mouse-ear cress) PE=2 SV=2	PREDICTED: chaperone protein dnaJ 1, mitochondrial-like isoform X3 [Citrus sinensis]
Neem_1341_f_6	95.1688	15.8995	2.58151	up	ATP binding (Azadirachta indica)	Cellular Component: nucleus (GO:0005634);;	--	--	--	F-box protein At5g03970 GN=At5g03970 OS=Arabidopsis thaliana (Mouse-ear cress) PE=2 SV=1	PREDICTED: F-box protein At5g03970-like [Citrus sinensis]
Neem_13428_f_1	200.694	76.5445	1.39063	up	putative protein (Azadirachta indica)	Molecular Function: electron carrier activity (GO:0009055);; Biological Process: electron transport chain (GO:0022900);; Molecular Function: metal ion binding (GO:0046872);; Molecular Function: 2 iron, 2 sulfur cluster binding (GO:0051537);;	K02639|1.46345e-88|cit:102608949|ferredoxin-3, chloroplastic-like; K02639 ferredoxin (A)	--	--	Ferredoxin-3, chloroplastic (Precursor) GN=FD3 OS=Arabidopsis thaliana (Mouse-ear cress) PE=1 SV=1	PREDICTED: ferredoxin-3, chloroplastic-like [Citrus sinensis]
Neem_13429_f_2	9.7728	114.734	-3.55337	down	purine transporter, putative (Azadirachta indica)	Molecular Function: purine nucleobase transmembrane transporter activity (GO:0005345);; Biological Process: purine nucleobase transport (GO:0006863);; Biological Process: nucleobase-containing compound transport (GO:0015931);; Cellular Component: integral component of membrane (GO:0016021);;	--	--	--	Probable purine permease 5 GN=F27D4.13 OS=Arabidopsis thaliana (Mouse-ear cress) PE=2 SV=2	hypothetical protein CISIN_1g017963mg [Citrus sinensis]
Neem_1342_f_3	93.6228	31.2669	1.58222	up	putative protein (Azadirachta indica)	Cellular Component: chloroplast (GO:0009507);; Biological Process: embryo sac development (GO:0009553);; Biological Process: pollen development (GO:0009555);; Biological Process: embryo development ending in seed dormancy (GO:0009793);; Molecular Function: rRNA binding (GO:0019843);; Biological Process: pollen tube development (GO:0048868);;	--	[R]	General function prediction only	Pentatricopeptide repeat-containing protein At3g06430, chloroplastic (Precursor) GN=EMB2750 OS=Arabidopsis thaliana (Mouse-ear cress) PE=2 SV=1	hypothetical protein CISIN_1g010740mg [Citrus sinensis]
Neem_1344_f_3	0.0977	8.5044	-6.44371	down	putative protein (Azadirachta indica)	Molecular Function: glyoxylate reductase activity (GO:0047964);; Molecular Function: NAD binding (GO:0051287);; Biological Process: oxidation-reduction process (GO:0055114);;	--	[C]	Energy production and conversion	Glyoxylate/hydroxypyruvate reductase HPR3 GN=HPR3 OS=Arabidopsis thaliana (Mouse-ear cress) PE=2 SV=1	hypothetical protein CICLE_v10020981mg [Citrus clementina]
Neem_1344_f_9	8.8981	23.0138	-1.37093	down	putative protein (Azadirachta indica)	Cellular Component: nucleolus (GO:0005730);; Biological Process: fatty acid catabolic process (GO:0009062);; Biological Process: response to salt stress (GO:0009651);; Biological Process: response to abscisic acid (GO:0009737);;	K14324|1.23513e-80|cit:102613422|histone deacetylase complex subunit SAP18-like; K14324 histone deacetylase complex subunit SAP18 (A)	[K]	Transcription	Histone deacetylase complex subunit SAP18 GN=At2g45640 OS=Arabidopsis thaliana (Mouse-ear cress) PE=1 SV=1	hypothetical protein CICLE_v10022649mg [Citrus clementina]
Neem_13461_f_2	128.972	39.7486	1.69808	up	nucleotidyltransferase (Azadirachta indica)	--	K03514|2.46094e-40|cic:CICLE_v10008024mg|hypothetical protein; K03514 non-canonical poly(A) RNA polymerase PAPD5/7 [EC:2.7.7.19] (A)	[L]	Replication, recombination and repair	--	hypothetical protein CISIN_1g046567mg [Citrus sinensis]
Neem_1348_f_1	38.379	9.9686	1.94485	up	chloroplast-targeted copper chaperone, putative (Azadirachta indica)	--	--	[P]	Inorganic ion transport and metabolism	Copper transport protein ATX1 GN=ATX1 OS=Arabidopsis thaliana (Mouse-ear cress) PE=1 SV=1	hypothetical protein JCGZ_02104 [Jatropha curcas]
Neem_13500_f_1	108.616	41.5505	1.3863	up	structural molecule activity (Azadirachta indica)	--	--	[U]	Intracellular trafficking, secretion, and vesicular transport	Vesicle-associated protein 2-2, N-terminally processed GN=F22O13.31 OS=Arabidopsis thaliana (Mouse-ear cress) PE=1 SV=1	PREDICTED: vesicle-associated protein 2-2-like isoform X3 [Citrus sinensis]
Neem_1350_f_7	20.0899	44.1985	-1.13753	down	nucleotide binding (Azadirachta indica)	Molecular Function: nucleic acid binding (GO:0003676);; Biological Process: cellular process (GO:0009987);; Molecular Function: metal ion binding (GO:0046872);;	K13154|5.0541e-129|cit:102617595|zinc finger CCHC-type and RNA-binding motif-containing protein 1-like; K13154 U11/U12 small nuclear ribonucleoprotein 31 kDa protein (A)	[R]	General function prediction only	U11/U12 small nuclear ribonucleoprotein 31 kDa protein GN=SNRNP31 OS=Arabidopsis thaliana (Mouse-ear cress) PE=2 SV=1	hypothetical protein CICLE_v10032576mg [Citrus clementina]
Neem_13514_f_1	17.5816	6.9985	1.32895	up	transcription regulator activity (Azadirachta indica)	Molecular Function: protein dimerization activity (GO:0046983);;	--	--	--	Transcription factor bHLH30 OS=Arabidopsis thaliana (Mouse-ear cress) PE=1 SV=1	PREDICTED: transcription factor bHLH30-like isoform X1 [Citrus sinensis]
Neem_13518_f_1	15.7841	2.7355	2.5286	up	dehydrogenase (Azadirachta indica)	--	--	[MOT]	--	--	hypothetical protein CISIN_1g021603mg [Citrus sinensis]
Neem_13527_f_1	112.257	2.4177	5.53702	up	hypothetical protein (Azadirachta indica)	--	--	--	--	Putative lipid-transfer protein DIR1 (Precursor) GN=DIR1 OS=Arabidopsis thaliana (Mouse-ear cress) PE=1 SV=1	PREDICTED: putative lipid-transfer protein DIR1-like [Fragaria vesca subsp. vesca]
Neem_13544_f_1	2.3226	82.2755	-5.14665	down	kinase (Azadirachta indica)	Cellular Component: peroxisomal matrix (GO:0005782);; Biological Process: protein folding (GO:0006457);; Biological Process: response to heat (GO:0009408);; Biological Process: response to high light intensity (GO:0009644);; Biological Process: response to hydrogen peroxide (GO:0042542);;	K13993|1.06869e-59|pper:PRUPE_ppa013043mg|hypothetical protein; K13993 HSP20 family protein (A)	[O]	Posttranslational modification, protein turnover, chaperones	15.7 kDa heat shock protein, peroxisomal GN=HSP15.7 OS=Arabidopsis thaliana (Mouse-ear cress) PE=2 SV=1	hypothetical protein PRUPE_ppa013043mg [Prunus persica]
Neem_13546_f_1	4.5109	47.7109	-3.40283	down	cellulase (Azadirachta indica)	--	--	[K]	Transcription	--	hypothetical protein CICLE_v10008999mg [Citrus clementina]
Neem_13553_f_2	39.1476	207.429	-2.40562	down	putative protein (Azadirachta indica)	--	--	[K]	Transcription	Trihelix transcription factor ASIL2 {ECO:0000305} OS=Arabidopsis thaliana (Mouse-ear cress) PE=2 SV=1	hypothetical protein CICLE_v10020863mg [Citrus clementina]
Neem_13558_f_1	75.0461	14.1552	2.40644	up	BTB-POZ and MATH domain protein (Azadirachta indica)	--	K10523|4.25993e-34|sly:101252710|BTB/POZ and MATH domain-containing protein 4-like; K10523 speckle-type POZ protein (A)	[DR]	--	BTB/POZ and MATH domain-containing protein 4 GN=BPM4 OS=Arabidopsis thaliana (Mouse-ear cress) PE=1 SV=1	unnamed protein product [Coffea canephora]
Neem_13569_f_1	169.604	14.8119	3.51734	up	endopeptidase (Azadirachta indica)	Biological Process: polysaccharide biosynthetic process (GO:0000271);; Molecular Function: aspartic-type endopeptidase activity (GO:0004190);; Cellular Component: extracellular region (GO:0005576);; Cellular Component: cytosol (GO:0005829);; Biological Process: proteolysis (GO:0006508);; Biological Process: glycine catabolic process (GO:0006546);; Cellular Component: plant-type cell wall (GO:0009…	--	[O]	Posttranslational modification, protein turnover, chaperones	Aspartic proteinase nepenthesin-1 (Precursor) GN=nep1 OS=Nepenthes gracilis (Slender pitcher plant) PE=1 SV=1	PREDICTED: aspartic proteinase nepenthesin-1-like [Citrus sinensis]
Neem_13573_f_1	76.1075	32.7441	1.2168	up	binding (Azadirachta indica)	--	--	[S]	Function unknown	--	hypothetical protein CISIN_1g008560mg [Citrus sinensis]
Neem_13591_f_1	17.0991	73.8897	-2.11145	down	putative protein (Azadirachta indica)	--	--	--	--	Cysteine-rich repeat secretory protein 38 (Precursor) GN=CRRSP38 OS=Arabidopsis thaliana (Mouse-ear cress) PE=2 SV=1	hypothetical protein CICLE_v10014521mg [Citrus clementina]
Neem_135_f_1	7.0875	34.3239	-2.27586	down	putative protein (Azadirachta indica)	Molecular Function: metal ion binding (GO:0046872);;	--	--	--	--	PREDICTED: uncharacterized protein LOC102624669 [Citrus sinensis]
Neem_1360_f_6	31.3655	5.8336	2.42672	up	putative protein (Azadirachta indica)	--	--	--	--	Uncharacterized protein At3g49055 GN=At3g49055 OS=Arabidopsis thaliana (Mouse-ear cress) PE=2 SV=1	PREDICTED: uncharacterized protein At3g49055-like [Citrus sinensis]
Neem_13613_f_3	118.824	51.7475	1.19927	up	hypothetical protein (Azadirachta indica)	Biological Process: fatty acid metabolic process (GO:0006631);; Cellular Component: chloroplast membrane (GO:0031969);;	--	--	--	--	PREDICTED: uncharacterized protein LOC102612297 [Citrus sinensis]
Neem_13619_f_1	6.5879	18.0224	-1.4519	down	Maintenance of ploidy protein mob1, putative (Azadirachta indica)	--	K06685|4.19765e-64|tcc:TCM_037544|Mob1/phocein family protein; K06685 MOB kinase activator 1 (A)	[D]	Cell cycle control, cell division, chromosome partitioning	MOB kinase activator-like 1 GN=At4g19045 OS=Arabidopsis thaliana (Mouse-ear cress) PE=2 SV=1	Mob1/phocein family protein [Theobroma cacao]
Neem_13669_f_1	8.1955	2.0216	2.01933	up	putative protein (Azadirachta indica)	--	--	[R]	General function prediction only	Pentatricopeptide repeat-containing protein At5g46100 GN=At5g46100 OS=Arabidopsis thaliana (Mouse-ear cress) PE=2 SV=1	hypothetical protein CICLE_v10015063mg [Citrus clementina]
Neem_13679_f_1	0.003	1.2723	-8.72826	down	polyprotein (Azadirachta indica)	--	--	--	--	--	hypothetical protein AMTR_s00071p00160380 [Amborella trichopoda]
Neem_13688_f_1	7.4556	1.8385	2.0198	up	putative protein (Azadirachta indica)	Molecular Function: DNA binding (GO:0003677);; Molecular Function: sequence-specific DNA binding transcription factor activity (GO:0003700);; Cellular Component: nucleus (GO:0005634);; Biological Process: regulation of transcription, DNA-templated (GO:0006355);; Molecular Function: protein dimerization activity (GO:0046983);; Biological Process: ovule development (GO:0048481);;	K09264|2.07254e-58|cic:CICLE_v10012594mg|hypothetical protein; K09264 MADS-box transcription factor, plant (A)	[K]	Transcription	Agamous-like MADS-box protein AGL8 homolog OS=Solanum tuberosum (Potato) PE=2 SV=1	hypothetical protein CISIN_1g030228mg [Citrus sinensis]
Neem_13689_f_1	0.003	4.4432	-10.5324	down	putative protein (Azadirachta indica)	--	K11593|7.84968e-16|pop:POPTR_0006s12010g|hypothetical protein; K11593 eukaryotic translation initiation factor 2C (A)	[J]	Translation, ribosomal structure and biogenesis	Protein argonaute MEL1 GN=OSJNBa0052F07.11 OS=Oryza sativa subsp. japonica (Rice) PE=2 SV=1	hypothetical protein POPTR_0006s12010g [Populus trichocarpa]
Neem_13691_f_5	58.2714	27.1764	1.10043	up	calcium ion binding (Azadirachta indica)	Molecular Function: calcium ion binding (GO:0005509);; Cellular Component: photosystem II oxygen evolving complex (GO:0009654);; Biological Process: photosynthesis (GO:0015979);; Cellular Component: extrinsic component of membrane (GO:0019898);;	--	--	--	PsbP domain-containing protein 7, chloroplastic (Precursor) GN=PPD7 OS=Arabidopsis thaliana (Mouse-ear cress) PE=2 SV=1	hypothetical protein CISIN_1g022699mg [Citrus sinensis]
Neem_13698_f_2	109.799	33.2104	1.72516	up	kinase (Azadirachta indica)	Molecular Function: homoserine kinase activity (GO:0004413);; Molecular Function: ATP binding (GO:0005524);; Biological Process: threonine metabolic process (GO:0006566);; Biological Process: phosphorylation (GO:0016310);;	K00872|0|cic:CICLE_v10028700mg|hypothetical protein; K00872 homoserine kinase [EC:2.7.1.39] (A)	[E]	Amino acid transport and metabolism	Homoserine kinase (Precursor) GN=F5J6.24 OS=Arabidopsis thaliana (Mouse-ear cress) PE=1 SV=1	hypothetical protein CICLE_v10028700mg [Citrus clementina]
Neem_13706_f_4	0.003	55.0159	-14.1626	down	binding (Azadirachta indica)	--	--	--	--	Uncharacterized protein At1g66480 GN=At1g66480 OS=Arabidopsis thaliana (Mouse-ear cress) PE=2 SV=1	Plastid movement impaired 2 [Theobroma cacao]
Neem_1371_f_7	124.048	51.4151	1.27063	up	oxidoreductase (Azadirachta indica)	Molecular Function: oxidoreductase activity (GO:0016491);; Biological Process: oxidation-reduction process (GO:0055114);;	--	--	--	--	hypothetical protein CICLE_v10019231mg [Citrus clementina]
Neem_13736_f_1	44.2299	17.4356	1.34299	up	catalytic activity (Azadirachta indica)	--	--	[R]	General function prediction only	Pentatricopeptide repeat-containing protein At1g80550, mitochondrial (Precursor) GN=At1g80550 OS=Arabidopsis thaliana (Mouse-ear cress) PE=2 SV=1	PREDICTED: pentatricopeptide repeat-containing protein At1g80550, mitochondrial-like [Citrus sinensis]
Neem_13742_f_2	0.7224	3.7146	-2.36234	down	6-phosphogluconolactonase, putative (Azadirachta indica)	Biological Process: carbohydrate metabolic process (GO:0005975);; Molecular Function: 6-phosphogluconolactonase activity (GO:0017057);;	K01057|1.89496e-149|cit:102611458|probable 6-phosphogluconolactonase 1-like; K01057 6-phosphogluconolactonase [EC:3.1.1.31] (A)	[G]	Carbohydrate transport and metabolism	Probable 6-phosphogluconolactonase 1 OS=Oryza sativa subsp. japonica (Rice) PE=2 SV=1	PREDICTED: probable 6-phosphogluconolactonase 1-like isoform X2 [Citrus sinensis]
Neem_13749_f_1	0.2241	19.7641	-6.4626	down	hydrolase (Azadirachta indica)	Molecular Function: acid phosphatase activity (GO:0003993);; Molecular Function: protein serine/threonine phosphatase activity (GO:0004722);; Cellular Component: extracellular region (GO:0005576);;	--	[R]	General function prediction only	Probable inactive purple acid phosphatase 28 (Precursor) GN=PAP28 OS=Arabidopsis thaliana (Mouse-ear cress) PE=2 SV=1	PREDICTED: probable inactive purple acid phosphatase 28 isoform X1 [Populus euphratica]
Neem_13763_f_1	186.666	17.8824	3.38385	up	putative protein (Azadirachta indica)	--	--	--	--	--	hypothetical protein CISIN_1g011833mg [Citrus sinensis]
Neem_1376_f_2	240.239	82.5857	1.54051	up	zinc ion binding (Azadirachta indica)	Biological Process: RNA splicing, via endonucleolytic cleavage and ligation (GO:0000394);; Molecular Function: ubiquitin-protein ligase activity (GO:0004842);; Biological Process: postreplication repair (GO:0006301);; Biological Process: ubiquitin-dependent protein catabolic process (GO:0006511);; Molecular Function: zinc ion binding (GO:0008270);; Biological Process: methionine biosynthetic proc…	K16283|3.78509e-63|cit:102624351|E3 ubiquitin-protein ligase SDIR1-like; K16283 E3 ubiquitin-protein ligase SDIR1 [EC:6.3.2.19] (A)	[O]	Posttranslational modification, protein turnover, chaperones	E3 ubiquitin-protein ligase SDIR1 GN=SDIR1 OS=Arabidopsis thaliana (Mouse-ear cress) PE=1 SV=1	hypothetical protein CISIN_1g023728mg [Citrus sinensis]
Neem_1380_f_2	13.8248	6.6589	1.0539	up	putative protein (Azadirachta indica)	--	--	[R]	General function prediction only	Pentatricopeptide repeat-containing protein At2g27610 OS=Arabidopsis thaliana (Mouse-ear cress) PE=2 SV=1	hypothetical protein CICLE_v10030857mg [Citrus clementina]
Neem_1380_f_3	34.4898	0.332	6.69884	up	calmodulin binding (Azadirachta indica)	--	--	--	--	--	hypothetical protein CICLE_v10033816mg [Citrus clementina]
Neem_13837_f_1	19.9233	2.7328	2.866	up	hypothetical protein (Azadirachta indica)	Molecular Function: DNA binding (GO:0003677);; Molecular Function: protein kinase activity (GO:0004672);; Molecular Function: ATP binding (GO:0005524);; Biological Process: regulation of transcription, DNA-templated (GO:0006355);; Biological Process: protein phosphorylation (GO:0006468);; Biological Process: ethylene biosynthetic process (GO:0009693);;	--	--	--	NAC domain-containing protein 8 GN=NAC008 OS=Arabidopsis thaliana (Mouse-ear cress) PE=2 SV=1	hypothetical protein VITISV_029763 [Vitis vinifera]
Neem_13838_f_1	26.4454	10.5289	1.32866	up	putative protein (Azadirachta indica)	--	--	--	--	--	hypothetical protein PHAVU_009G047500g [Phaseolus vulgaris]
Neem_1386_f_1	70.861	0.152	8.86478	up	protein binding (Azadirachta indica)	Molecular Function: nucleic acid binding (GO:0003676);; Molecular Function: ATP binding (GO:0005524);; Cellular Component: nucleus (GO:0005634);; Biological Process: DNA repair (GO:0006281);; Molecular Function: ATP-dependent helicase activity (GO:0008026);; Biological Process: negative regulation of abscisic acid-activated signaling pathway (GO:0009788);; Biological Process: negative regulation …	K13175|0|cit:102619392|WD repeat-containing protein DWA1-like; K13175 THO complex subunit 6 (A)	[R]	General function prediction only	THO complex subunit 6 GN=F27F23.25 OS=Arabidopsis thaliana (Mouse-ear cress) PE=1 SV=1	PREDICTED: WD repeat-containing protein DWA1-like isoform X1 [Citrus sinensis]
Neem_1386_f_2	2.3788	35.8505	-3.91369	down	putative protein (Azadirachta indica)	Biological Process: response to hormone (GO:0009725);;	K09422|1.22423e-131|cit:102620353|telomere repeat-binding factor 5-like; K09422 myb proto-oncogene protein, plant (A)	--	--	Telomere repeat-binding factor 5 GN=At1g72740 OS=Arabidopsis thaliana (Mouse-ear cress) PE=2 SV=1	hypothetical protein CISIN_1g024128mg [Citrus sinensis]
Neem_1389_f_7	17.5723	77.7089	-2.14478	down	oxidoreductase (Azadirachta indica)	Biological Process: metabolic process (GO:0008152);;	K03809|2.54273e-151|cit:102614295|minor allergen Alt a 7-like; K03809 Trp repressor binding protein (A)	[R]	General function prediction only	Probable NAD(P)H dehydrogenase (quinone) FQR1-like 2 {ECO:0000305} OS=Arabidopsis thaliana (Mouse-ear cress) PE=1 SV=1	hypothetical protein CICLE_v10026310mg [Citrus clementina]
Neem_1392_f_2	24.9866	113.171	-2.17928	down	monooxygenase (Azadirachta indica)	Cellular Component: nucleus (GO:0005634);; Cellular Component: cytosol (GO:0005829);; Biological Process: pollen germination (GO:0009846);; Biological Process: pollen tube growth (GO:0009860);;	--	--	--	--	PREDICTED: uncharacterized protein LOC103339739 [Prunus mume]
Neem_13931_f_1	21.7935	160.462	-2.88027	down	putative protein (Azadirachta indica)	--	--	--	--	Protein YLS9 GN=F11F19.11 OS=Arabidopsis thaliana (Mouse-ear cress) PE=2 SV=1	hypothetical protein CICLE_v10012678mg [Citrus clementina]
Neem_13934_f_1	89.0365	22.5	1.98447	up	double MYC-tagged mitogen activated protein kinase kinase 5 (Azadirachta indica)	Biological Process: MAPK cascade (GO:0000165);; Molecular Function: nucleotide binding (GO:0000166);; Molecular Function: MAP kinase kinase activity (GO:0004708);; Cellular Component: mitochondrion (GO:0005739);; Biological Process: protein phosphorylation (GO:0006468);; Biological Process: defense response, incompatible interaction (GO:0009814);; Biological Process: floral organ abscission (GO:0…	K13413|0|cic:CICLE_v10025845mg|hypothetical protein; K13413 mitogen-activated protein kinase kinase 4/5, plant [EC:2.7.12.2] (A)	[T]	Signal transduction mechanisms	Mitogen-activated protein kinase kinase 5 GN=MXL8.8 OS=Arabidopsis thaliana (Mouse-ear cress) PE=1 SV=2	hypothetical protein CICLE_v10025845mg [Citrus clementina]
Neem_1394_f_4	2.9824	1.1283	1.40232	up	nucleotide binding (Azadirachta indica)	Molecular Function: nucleotide binding (GO:0000166);; Molecular Function: RNA binding (GO:0003723);; Cellular Component: nucleus (GO:0005634);; Biological Process: RNA processing (GO:0006396);; Cellular Component: ribonucleoprotein complex (GO:0030529);;	K15191|0|cic:CICLE_v10028506mg|hypothetical protein; K15191 La-related protein 7 (A)	[R]	General function prediction only	La-related protein 6C GN=LARP6C OS=Arabidopsis thaliana (Mouse-ear cress) PE=3 SV=1	hypothetical protein CICLE_v10028506mg [Citrus clementina]
Neem_13953_f_1	8.5803	1259.4	-7.19749	down	polygalacturonase (Azadirachta indica)	Biological Process: metabolic process (GO:0008152);; Molecular Function: hydrolase activity, acting on glycosyl bonds (GO:0016798);;	--	--	--	Probable polygalacturonase OS=Vitis vinifera (Grape) PE=1 SV=1	hypothetical protein CISIN_1g020062mg [Citrus sinensis]
Neem_13964_f_1	0.003	11.1906	-11.865	down	zinc ion binding (Azadirachta indica)	Biological Process: response to brassinosteroid (GO:0009741);; Biological Process: response to chitin (GO:0010200);; Biological Process: single-organism process (GO:0044699);;	K16281|3.21056e-71|cit:102614213|E3 ubiquitin-protein ligase RHA1B-like (A)	[O]	Posttranslational modification, protein turnover, chaperones	--	hypothetical protein CICLE_v10024594mg [Citrus clementina]
Neem_1396_f_2	120.094	31.1591	1.94644	up	putative protein (Azadirachta indica)	Molecular Function: transcription cofactor activity (GO:0003712);; Biological Process: regulation of transcription, DNA-templated (GO:0006355);;	K14972|4.78836e-56|cic:CICLE_v10024717mg|hypothetical protein; K14972 PAX-interacting protein 1 (A)	--	--	Mediator of RNA polymerase II transcription subunit 15a GN=F7H2.12 OS=Arabidopsis thaliana (Mouse-ear cress) PE=1 SV=1	CTV.22 [Citrus trifoliata]
Neem_13975_a_1	167.103	83.1913	1.00623	up	putative protein (Azadirachta indica)	--	--	--	--	--	Serine-rich protein-related [Theobroma cacao]
Neem_1397_f_13	8.3794	0.9024	3.21501	up	putative protein (Azadirachta indica)	Cellular Component: anchored component of membrane (GO:0031225);;	--	--	--	--	hypothetical protein CISIN_1g003457mg [Citrus sinensis]
Neem_1397_f_2	0.003	5.2754	-10.7801	down	peroxidase (Azadirachta indica)	--	K00430|0|cit:102612835|peroxidase 55-like; K00430 peroxidase [EC:1.11.1.7] (A)	--	--	Peroxidase 51 (Precursor) OS=Arabidopsis thaliana (Mouse-ear cress) PE=2 SV=1	PREDICTED: peroxidase 55-like [Citrus sinensis]
Neem_1397_f_6	1.0079	26.6588	-4.72519	down	reductase (Azadirachta indica)	--	--	--	--	Glucuronoxylan 4-O-methyltransferase 1 GN=GXM1 OS=Arabidopsis thaliana (Mouse-ear cress) PE=1 SV=1	PREDICTED: glucuronoxylan 4-O-methyltransferase 1-like [Citrus sinensis]
Neem_13_f_3	30.3022	0.4159	6.18704	up	putative protein (Azadirachta indica)	Cellular Component: nucleus (GO:0005634);;	--	--	--	--	hypothetical protein CICLE_v10026269mg [Citrus clementina]
Neem_14004_f_1	158.979	77.7324	1.03225	up	putative protein (Azadirachta indica)	Molecular Function: structural constituent of ribosome (GO:0003735);; Cellular Component: ribosome (GO:0005840);; Biological Process: DNA-templated transcription, elongation (GO:0006354);; Biological Process: translation (GO:0006412);; Biological Process: ribosome biogenesis (GO:0042254);;	--	[O]	Posttranslational modification, protein turnover, chaperones	50S ribosomal protein L18, cyanelle GN=rpl18 OS=Cyanophora paradoxa PE=3 SV=1	PREDICTED: 50S ribosomal protein L18, chloroplastic-like [Citrus sinensis]
Neem_1400_f_1	391.987	4.6639	6.39313	up	expansin 2 (Azadirachta indica)	Cellular Component: extracellular region (GO:0005576);; Biological Process: plant-type cell wall organization (GO:0009664);; Cellular Component: membrane (GO:0016020);;	--	--	--	Expansin-A8 (Precursor) GN=T2P4.4 OS=Arabidopsis thaliana (Mouse-ear cress) PE=2 SV=1	expansin 2 precursor [Citrus sinensis]
Neem_1400_f_3	96.2195	41.7437	1.20477	up	putative protein (Azadirachta indica)	Molecular Function: zinc ion binding (GO:0008270);;	--	[O]	Posttranslational modification, protein turnover, chaperones	RING-H2 finger protein ATL72 GN=ATL72 OS=Arabidopsis thaliana (Mouse-ear cress) PE=2 SV=1	hypothetical protein CICLE_v10032803mg [Citrus clementina]
Neem_14012_f_1	196.521	72.3837	1.44095	up	integral membrane Yip1 family protein (Azadirachta indica)	Cellular Component: nucleus (GO:0005634);; Cellular Component: Golgi apparatus (GO:0005794);; Cellular Component: trans-Golgi network (GO:0005802);; Cellular Component: membrane (GO:0016020);;	--	[S]	Function unknown	--	PREDICTED: protein YIPF6 homolog [Tarenaya hassleriana]
Neem_14012_f_2	2.445	5.8646	-1.2622	down	putative protein (Azadirachta indica)	--	--	--	--	--	hypothetical protein CICLE_v10009891mg [Citrus clementina]
Neem_14025_f_1	102.289	40.5229	1.33584	up	ADP-ribosyltransferase (Azadirachta indica)	--	--	--	--	Probable inactive poly [ADP-ribose] polymerase SRO1 GN=T32F12.11 OS=Arabidopsis thaliana (Mouse-ear cress) PE=1 SV=2	hypothetical protein JCGZ_15960 [Jatropha curcas]
Neem_14026_f_1	56.8591	20.4381	1.47613	up	putative protein (Azadirachta indica)	Cellular Component: monolayer-surrounded lipid storage body (GO:0012511);; Cellular Component: integral component of membrane (GO:0016021);;	--	--	--	Oleosin 16 kDa GN=OLE16 OS=Bromus secalinus (Rye brome) PE=2 SV=1	Oleosin family protein [Theobroma cacao]
Neem_14032_f_1	160.083	45.4855	1.81534	up	1-kinase (Azadirachta indica)	Molecular Function: magnesium ion binding (GO:0000287);; Molecular Function: ATP binding (GO:0005524);; Cellular Component: intracellular (GO:0005622);; Biological Process: phosphorylation (GO:0016310);; Biological Process: inositol trisphosphate metabolic process (GO:0032957);; Molecular Function: inositol tetrakisphosphate 1-kinase activity (GO:0047325);; Molecular Function: inositol-1,3,4-tris…	K00913|8.48198e-178|cit:102618028|inositol-tetrakisphosphate 1-kinase 2-like; K00913 inositol-1,3,4-trisphosphate 5/6-kinase / inositol-tetrakisphosphate 1-kinase [EC:2.7.1.159 2.7.1.134] (A)	--	--	Inositol-tetrakisphosphate 1-kinase 2 GN=ITPK2 OS=Arabidopsis thaliana (Mouse-ear cress) PE=2 SV=2	PREDICTED: inositol-tetrakisphosphate 1-kinase 2-like isoform X1 [Citrus sinensis]
Neem_14052_f_4	0.003	41.3298	-13.7499	down	3-beta-galactosyltransferase (Azadirachta indica)	--	--	--	--	--	hypothetical protein CICLE_v10023139mg [Citrus clementina]
Neem_14054_f_1	48.0299	10.0792	2.25255	up	hypothetical protein (Azadirachta indica)	--	--	--	--	--	hypothetical protein CICLE_v10013017mg [Citrus clementina]
Neem_14057_f_1	105.452	38.1176	1.46805	up	putative protein (Azadirachta indica)	Biological Process: cellular response to phosphate starvation (GO:0016036);; Cellular Component: SCF ubiquitin ligase complex (GO:0019005);;	--	[R]	General function prediction only	F-box/WD-40 repeat-containing protein At5g21040 GN=At5g21040 OS=Arabidopsis thaliana (Mouse-ear cress) PE=2 SV=1	PREDICTED: F-box/WD-40 repeat-containing protein At5g21040-like [Citrus sinensis]
Neem_14057_f_2	6.0509	0.2771	4.44867	up	hydrolase (Azadirachta indica)	Molecular Function: hydrolase activity (GO:0016787);;	--	--	--	GDSL esterase/lipase At5g37690 (Precursor) GN=At5g37690 OS=Arabidopsis thaliana (Mouse-ear cress) PE=2 SV=1	hypothetical protein CISIN_1g0186862mg, partial [Citrus sinensis]
Neem_14070_f_1	0.3127	2.123	-2.76325	down	copper ion binding (Azadirachta indica)	--	--	--	--	Lamin-like protein (Precursor) GN=At5g15350 OS=Arabidopsis thaliana (Mouse-ear cress) PE=1 SV=1	hypothetical protein CICLE_v10026582mg [Citrus clementina]
Neem_14072_f_1	0.003	0.8169	-8.08905	down	transcription factor, putative (Azadirachta indica)	--	--	--	--	Protein NLP6 GN=NLP6 OS=Arabidopsis thaliana (Mouse-ear cress) PE=2 SV=2	hypothetical protein CISIN_1g0021441mg [Citrus sinensis]
Neem_14078_f_1	247.67	1.1818	7.71129	up	acyltransferase (Azadirachta indica)	Cellular Component: integral component of membrane (GO:0016021);;	K13519|0|cit:102611681|membrane-bound O-acyltransferase domain-containing protein 2-like; K13519 lysophospholipid acyltransferase [EC:2.3.1.51 2.3.1.23 2.3.1.-] (A)	[S]	Function unknown	Lysophospholipid acyltransferase 1 GN=T12C24.17 OS=Arabidopsis thaliana (Mouse-ear cress) PE=1 SV=1	hypothetical protein CISIN_1g012501mg [Citrus sinensis]
Neem_14086_f_1	0.003	91.1455	-14.8909	down	putative protein (Azadirachta indica)	--	--	--	--	--	hypothetical protein CICLE_v10031611mg [Citrus clementina]
Neem_14087_f_1	13.5569	156.743	-3.5313	down	transporter activity (Azadirachta indica)	Cellular Component: endoplasmic reticulum (GO:0005783);; Biological Process: pollen development (GO:0009555);; Molecular Function: auxin:hydrogen symporter activity (GO:0009672);; Biological Process: auxin polar transport (GO:0009926);; Biological Process: auxin homeostasis (GO:0010252);; Cellular Component: integral component of membrane (GO:0016021);; Biological Process: transmembrane transport…	K13947|1.78566e-177|tcc:TCM_025269|Auxin efflux carrier component; K13947 auxin efflux carrier family (A)	--	--	Putative auxin efflux carrier component 8 GN=MQK4.28 OS=Arabidopsis thaliana (Mouse-ear cress) PE=3 SV=2	Auxin efflux carrier component [Theobroma cacao]
Neem_14089_f_2	14.3223	0.6115	4.54977	up	acyltransferase (Azadirachta indica)	--	--	--	--	UPF0496 protein At3g49070 GN=At3g49070 OS=Arabidopsis thaliana (Mouse-ear cress) PE=2 SV=1	hypothetical protein CICLE_v10006929mg [Citrus clementina]
Neem_14098_f_1	74.774	13.7515	2.44295	up	GTPase (Azadirachta indica)	--	--	--	--	--	hypothetical protein CICLE_v10019155mg [Citrus clementina]
Neem_14105_f_1	10.8026	2.3154	2.22205	up	hypothetical protein (Azadirachta indica)	--	--	[R]	General function prediction only	Pentatricopeptide repeat-containing protein At1g20230 GN=PCMP-H21 OS=Arabidopsis thaliana (Mouse-ear cress) PE=2 SV=2	PREDICTED: pentatricopeptide repeat-containing protein At1g20230 [Vitis vinifera]
Neem_14108_f_2	63.9937	24.8871	1.36253	up	Diphthamide biosynthesis protein, putative (Azadirachta indica)	Cellular Component: cytoplasm (GO:0005737);; Biological Process: peptidyl-diphthamide biosynthetic process from peptidyl-histidine (GO:0017183);;	K07561|0|cit:102622644|diphthamide biosynthesis protein 1-like; K07561 2-(3-amino-3-carboxypropyl)histidine synthase [EC:2.5.1.108] (A)	[J]	Translation, ribosomal structure and biogenesis	--	PREDICTED: diphthamide biosynthesis protein 1-like [Citrus sinensis]
Neem_1412_f_1	24.0338	1.9284	3.63959	up	metal ion binding (Azadirachta indica)	--	--	--	--	--	PREDICTED: uncharacterized protein LOC102617097 [Citrus sinensis]
Neem_1412_f_2	40.9206	83.2278	-1.02424	down	binding (Azadirachta indica)	Biological Process: protein targeting to mitochondrion (GO:0006626);; Cellular Component: chloroplast thylakoid lumen (GO:0009543);; Cellular Component: chloroplast envelope (GO:0009941);;	--	--	--	protein SLOW GREEN 1, chloroplastic {ECO:0000303|PubMed:24420572} (Precursor) OS=Arabidopsis thaliana (Mouse-ear cress) PE=1 SV=1	hypothetical protein CICLE_v10012060mg [Citrus clementina]
Neem_1414_f_1	0.003	2.0456	-9.41335	down	seed maturation protein LEA 4 (Azadirachta indica)	Biological Process: embryo development (GO:0009790);;	--	--	--	18 kDa seed maturation protein GN=GMPM1 OS=Glycine max (Soybean) PE=2 SV=1	seed maturation protein LEA 4 [Glycine tomentella]
Neem_1414_f_2	0.34	3.0294	-3.15543	down	seed maturation protein LEA 4 (Azadirachta indica)	--	--	--	--	18 kDa seed maturation protein GN=GMPM1 OS=Glycine max (Soybean) PE=2 SV=1	seed maturation protein LEA 4 [Glycine tomentella]
Neem_14183_f_2	32.0801	8.1507	1.97668	up	binding (Azadirachta indica)	--	--	[R]	General function prediction only	Pentatricopeptide repeat-containing protein At2g20710, mitochondrial (Precursor) GN=At2g20710 OS=Arabidopsis thaliana (Mouse-ear cress) PE=2 SV=1	PREDICTED: pentatricopeptide repeat-containing protein At2g20710, mitochondrial-like [Citrus sinensis]
Neem_14213_f_1	5.8943	13.8308	-1.23049	down	nucleoside-triphosphatase (Azadirachta indica)	Molecular Function: ATP binding (GO:0005524);; Cellular Component: mitochondrion (GO:0005739);; Molecular Function: nucleoside-triphosphatase activity (GO:0017111);;	K08900|0|cit:102611810|probable mitochondrial chaperone BCS1-B-like; K08900 mitochondrial chaperone BCS1 (A)	[O]	Posttranslational modification, protein turnover, chaperones	--	PREDICTED: probable mitochondrial chaperone BCS1-B-like [Citrus sinensis]
Neem_14217_f_1	2.3881	29.5173	-3.62763	down	beta-galactosidase (Azadirachta indica)	Biological Process: fatty acid catabolic process (GO:0009062);; Cellular Component: integral component of membrane (GO:0016021);;	--	[T]	Signal transduction mechanisms	--	PREDICTED: transmembrane protein 184C-like [Citrus sinensis]
Neem_14283_f_2	58.3381	21.6065	1.43297	up	ATPase (Azadirachta indica)	--	--	--	--	--	hypothetical protein CICLE_v10022317mg [Citrus clementina]
Neem_14284_f_1	19.1411	8.8089	1.11964	up	hydrolase (Azadirachta indica)	--	--	--	--	--	hypothetical protein CICLE_v10008257mg [Citrus clementina]
Neem_14299_f_1	13.8227	41.4645	-1.58484	down	hypothetical protein (Azadirachta indica)	Molecular Function: hydrolase activity (GO:0016787);;	--	--	--	--	PREDICTED: uncharacterized protein LOC102629007 isoform X1 [Citrus sinensis]
Neem_1429_f_1	10.2112	2.4275	2.07261	up	binding (Azadirachta indica)	--	--	--	--	--	hypothetical protein CICLE_v10021837mg [Citrus clementina]
Neem_1429_f_3	0.7334	25.0372	-5.09333	down	putative protein (Azadirachta indica)	--	--	--	--	--	Uncharacterized protein TCM_005202 [Theobroma cacao]
Neem_1429_f_5	99.9662	8.6097	3.53741	up	AGP20 (Azadirachta indica)	Cellular Component: plasma membrane (GO:0005886);; Biological Process: tryptophan catabolic process (GO:0006569);; Biological Process: response to mechanical stimulus (GO:0009612);; Biological Process: indoleacetic acid biosynthetic process (GO:0009684);; Cellular Component: anchored component of membrane (GO:0031225);;	--	--	--	Arabinogalactan peptide 20 (Precursor) GN=AGP20 OS=Arabidopsis thaliana (Mouse-ear cress) PE=3 SV=1	Arabinogalactan protein 20 [Theobroma cacao]
Neem_14329_f_1	0.3996	10.902	-4.76989	down	sequence-specific DNA binding (Azadirachta indica)	Molecular Function: sequence-specific DNA binding transcription factor activity (GO:0003700);; Cellular Component: nucleus (GO:0005634);; Biological Process: regulation of transcription, DNA-templated (GO:0006355);; Biological Process: toxin catabolic process (GO:0009407);; Biological Process: response to heat (GO:0009408);; Molecular Function: sequence-specific DNA binding (GO:0043565);; Biologi…	K09419|9.65213e-113|pop:POPTR_0016s05680g|POPTRDRAFT_576364; Heat Stress Transcription Factor family protein; K09419 heat shock transcription factor, other eukaryote (A)	[K]	Transcription	Heat stress transcription factor B-3 GN=T32G6.21 OS=Arabidopsis thaliana (Mouse-ear cress) PE=2 SV=1	Heat Stress Transcription Factor family protein [Populus trichocarpa]
Neem_14331_f_1	76.3647	11.8039	2.69364	up	protein binding (Azadirachta indica)	Biological Process: microtubule cytoskeleton organization (GO:0000226);; Biological Process: protein peptidyl-prolyl isomerization (GO:0000413);; Biological Process: cytokinesis by cell plate formation (GO:0000911);; Molecular Function: peptidyl-prolyl cis-trans isomerase activity (GO:0003755);; Cellular Component: endoplasmic reticulum (GO:0005783);; Cellular Component: cytosol (GO:0005829);; Bi…	--	[O]	Posttranslational modification, protein turnover, chaperones	Peptidyl-prolyl cis-trans isomerase PASTICCINO1 GN=F5K20.310 OS=Arabidopsis thaliana (Mouse-ear cress) PE=1 SV=2	hypothetical protein CICLE_v10011305mg [Citrus clementina]
Neem_14357_f_1	10.8484	2.6072	2.05691	up	zinc ion binding (Azadirachta indica)	--	--	[O]	Posttranslational modification, protein turnover, chaperones	RING-H2 finger protein ATL54 GN=ATL54 OS=Arabidopsis thaliana (Mouse-ear cress) PE=2 SV=2	PREDICTED: RING-H2 finger protein ATL54-like [Citrus sinensis]
Neem_14375_a_1	8.1092	0.2995	4.75893	up	hypothetical protein (Azadirachta indica)	--	--	[R]	General function prediction only	Zinc finger protein ZAT1 GN=ZAT1 OS=Arabidopsis thaliana (Mouse-ear cress) PE=2 SV=1	hypothetical protein CISIN_1g021090mg [Citrus sinensis]
Neem_14375_f_1	19.8111	2.7037	2.8733	up	mtn21-like protein (Azadirachta indica)	Cellular Component: membrane (GO:0016020);;	--	--	--	WAT1-related protein At5g47470 GN=At5g47470 OS=Arabidopsis thaliana (Mouse-ear cress) PE=3 SV=1	hypothetical protein CISIN_1g026311mg [Citrus sinensis]
Neem_14388_f_1	3.7812	1.4753	1.35784	up	hypothetical protein (Azadirachta indica)	--	K08145|4.59122e-159|tcc:TCM_046814|Major facilitator superfamily protein, putative (A)	[R]	General function prediction only	Sugar transporter ERD6-like 5 GN=At1g54730 OS=Arabidopsis thaliana (Mouse-ear cress) PE=2 SV=2	Major facilitator superfamily protein, putative [Theobroma cacao]
Neem_14412_f_1	917.415	221.5	2.05027	up	isopentenyl diphosphate isomerase (Azadirachta indica)	Molecular Function: isopentenyl-diphosphate delta-isomerase activity (GO:0004452);; Biological Process: isoprenoid biosynthetic process (GO:0008299);; Molecular Function: hydrolase activity (GO:0016787);;	K01823|6.90936e-169|cit:102624321|isopentenyl-diphosphate Delta-isomerase II-like; K01823 isopentenyl-diphosphate delta-isomerase [EC:5.3.3.2] (A)	[Q]	Secondary metabolites biosynthesis, transport and catabolism	Isopentenyl-diphosphate Delta-isomerase I GN=IPI1 OS=Camptotheca acuminata (Happy tree) PE=2 SV=1	putative isopentenyl pyrophosphate isomerase [Citrus maxima]
Neem_14435_f_1	0.003	17.9082	-12.5434	down	hypothetical protein (Azadirachta indica)	--	--	--	--	--	hypothetical protein CICLE_v10026275mg [Citrus clementina]
Neem_14453_f_1	44.5599	8.3197	2.42114	up	transferase (Azadirachta indica)	--	--	--	--	Protein IRX15-LIKE GN=IRX15-L OS=Arabidopsis thaliana (Mouse-ear cress) PE=2 SV=1	conserved hypothetical protein [Ricinus communis]
Neem_14463_f_1	55.7722	0.9324	5.90245	up	peptidase (Azadirachta indica)	--	--	--	--	--	Uncharacterized protein TCM_014112 [Theobroma cacao]
Neem_14478_f_1	390.534	136.734	1.51407	up	transporter activity (Azadirachta indica)	Cellular Component: plasma membrane (GO:0005886);; Biological Process: pollen development (GO:0009555);; Biological Process: embryo development ending in seed dormancy (GO:0009793);; Biological Process: hydrogen peroxide catabolic process (GO:0042744);;	--	--	--	--	hypothetical protein CICLE_v10002788mg [Citrus clementina]
Neem_14495_f_2	5.5229	27.4562	-2.31363	down	putative protein (Azadirachta indica)	--	--	--	--	--	UvrABC system protein C [Theobroma cacao]
Neem_14496_f_1	53.1457	16.5503	1.6831	up	zinc ion binding (Azadirachta indica)	--	--	[O]	Posttranslational modification, protein turnover, chaperones	Receptor homology region, transmembrane domain- and RING domain-containing protein 4 (Precursor) GN=RMR4 OS=Arabidopsis thaliana (Mouse-ear cress) PE=2 SV=1	hypothetical protein CISIN_1g010258mg [Citrus sinensis]
Neem_144_f_12	37.9173	0.003	13.6256	up	protein dimerization activity (Azadirachta indica)	Biological Process: RNA splicing, via endonucleolytic cleavage and ligation (GO:0000394);; Cellular Component: mitochondrion (GO:0005739);; Cellular Component: endosome (GO:0005768);; Cellular Component: Golgi apparatus (GO:0005794);; Cellular Component: trans-Golgi network (GO:0005802);; Biological Process: methionine biosynthetic process (GO:0009086);;	--	--	--	Peter Pan-like protein GN=PPAN OS=Arabidopsis thaliana (Mouse-ear cress) PE=1 SV=1	PREDICTED: uncharacterized protein LOC102622788 [Citrus sinensis]
Neem_144_f_6	568.25	55.914	3.34524	up	putative protein (Azadirachta indica)	Cellular Component: protein storage vacuole (GO:0000326);; Cellular Component: plasma membrane (GO:0005886);; Biological Process: water transport (GO:0006833);; Cellular Component: plant-type cell wall (GO:0009505);; Cellular Component: plant-type vacuole membrane (GO:0009705);; Cellular Component: chloroplast envelope (GO:0009941);; Molecular Function: methylammonium transmembrane transporter ac…	K09873|3.03159e-160|cit:102624065|aquaporin TIP2-1-like; K09873 aquaporin TIP (A)	[G]	Carbohydrate transport and metabolism	Aquaporin TIP2-1, N-terminally processed GN=TIP2-1 OS=Arabidopsis thaliana (Mouse-ear cress) PE=1 SV=2	hypothetical protein CICLE_v10026351mg [Citrus clementina]
Neem_14502_f_1	39.1297	0.003	13.671	up	hypothetical protein (Azadirachta indica)	Biological Process: cellular macromolecule metabolic process (GO:0044260);; Biological Process: single-organism cellular process (GO:0044763);; Biological Process: nucleic acid metabolic process (GO:0090304);;	--	--	--	Mediator-associated protein 2 GN=At5g64680 OS=Arabidopsis thaliana (Mouse-ear cress) PE=1 SV=1	hypothetical protein CISIN_1g027342mg [Citrus sinensis]
Neem_14516_f_1	12.0171	3.4872	1.78495	up	isomerase (Azadirachta indica)	Molecular Function: organic cyclic compound binding (GO:0097159);; Molecular Function: heterocyclic compound binding (GO:1901363);;	--	--	--	--	Uncharacterized protein TCM_007002 [Theobroma cacao]
Neem_14519_f_2	23.8436	49.1998	-1.04505	down	putative protein (Azadirachta indica)	--	--	--	--	--	hypothetical protein CISIN_1g017821mg [Citrus sinensis]
Neem_1451_f_7	38.4923	159.245	-2.04861	down	hydrolase (Azadirachta indica)	Molecular Function: carboxylic ester hydrolase activity (GO:0004091);; Molecular Function: retinyl-palmitate esterase activity (GO:0050253);; Molecular Function: methyl indole-3-acetate esterase activity (GO:0080030);; Molecular Function: methyl salicylate esterase activity (GO:0080031);; Molecular Function: methyl jasmonate esterase activity (GO:0080032);;	K06130|1.58811e-180|cic:CICLE_v10026074mg|hypothetical protein; K06130 lysophospholipase II [EC:3.1.1.5] (A)	[I]	Lipid transport and metabolism	--	hypothetical protein CICLE_v10026074mg [Citrus clementina]
Neem_14555_f_1	18.3237	0.003	12.5765	up	hypothetical protein (Azadirachta indica)	--	--	--	--	--	hypothetical protein CISIN_1g023810mg [Citrus sinensis]
Neem_14564_f_1	0.003	17.7786	-12.5329	down	protein binding (Azadirachta indica)	Molecular Function: binding (GO:0005488);; Biological Process: signal transduction (GO:0007165);; Biological Process: cellular metabolic process (GO:0044237);;	K14491|1.47322e-131|cic:CICLE_v10014527mg|hypothetical protein; K14491 two-component response regulator ARR-B family (A)	[K]	Transcription	Two-component response regulator ARR1 GN=ARR1 OS=Arabidopsis thaliana (Mouse-ear cress) PE=1 SV=2	hypothetical protein CICLE_v10014527mg [Citrus clementina]
Neem_14584_f_1	28.3911	5.318	2.41648	up	putative protein (Azadirachta indica)	--	--	--	--	--	hypothetical protein CICLE_v10002301mg [Citrus clementina]
Neem_14586_f_1	61.8044	16.0797	1.94247	up	oxidoreductase (Azadirachta indica)	--	K06892|1.20683e-52|cic:CICLE_v10015758mg|hypothetical protein; K06892 feruloyl-CoA ortho-hydroxylase [EC:1.14.11.-] (A)	[QR]	--	Feruloyl CoA ortho-hydroxylase 2 GN=F6&apos;H2 OS=Arabidopsis thaliana (Mouse-ear cress) PE=1 SV=1	hypothetical protein CICLE_v10015758mg [Citrus clementina]
Neem_14597_f_1	1.0612	15.1541	-3.83594	down	exonuclease (Azadirachta indica)	Biological Process: defense response, incompatible interaction (GO:0009814);; Biological Process: cellular metabolic process (GO:0044237);; Biological Process: regulation of cellular process (GO:0050794);; Biological Process: cellular response to stimulus (GO:0051716);;	--	--	--	--	PREDICTED: uncharacterized protein LOC102614233 isoform X1 [Citrus sinensis]
Neem_1461_f_1	160.581	73.0024	1.13729	up	protease (Azadirachta indica)	--	K11855|0|cit:102628912|ubiquitin carboxyl-terminal hydrolase 15-like; K11855 ubiquitin carboxyl-terminal hydrolase 36/42 [EC:3.4.19.12] (A)	[O]	Posttranslational modification, protein turnover, chaperones	Ubiquitin carboxyl-terminal hydrolase 15 GN=UBP15 OS=Arabidopsis thaliana (Mouse-ear cress) PE=2 SV=2	--
Neem_14641_f_1	0.003	5.2883	-10.7836	down	endopeptidase (Azadirachta indica)	--	--	--	--	Protein LURP-one-related 15 GN=At5g01750 OS=Arabidopsis thaliana (Mouse-ear cress) PE=1 SV=1	--
Neem_14658_f_1	78.3192	8.5097	3.20219	up	farnesyltranstransferase (Azadirachta indica)	--	K13789|1.91219e-138|cit:102627355|heterodimeric geranylgeranyl pyrophosphate synthase small subunit, chloroplastic-like; K13789 geranylgeranyl diphosphate synthase, type II [EC:2.5.1.1 2.5.1.10 2.5.1.29] (A)	[H]	Coenzyme transport and metabolism	Heterodimeric geranylgeranyl pyrophosphate synthase small subunit, chloroplastic (Precursor) GN=GGR OS=Arabidopsis thaliana (Mouse-ear cress) PE=1 SV=2	--
Neem_14697_a_2	0.003	0.7826	-8.02717	down	Heat shock protein (Azadirachta indica)	--	K03283|2.20752e-13|fve:101296131|putative ribonuclease H protein At1g65750-like (A)	--	--	--	--
Neem_14710_f_2	0.003	0.8921	-8.2161	down	hypothetical protein (Azadirachta indica)	--	--	--	--	Protein trichome birefringence-like 43 GN=TBL43 OS=Arabidopsis thaliana (Mouse-ear cress) PE=2 SV=1	--
Neem_14716_f_1	90.175	45.0202	1.00216	up	transcription regulator activity (Azadirachta indica)	--	--	--	--	Transcription factor bHLH130 GN=T24P15.19 OS=Arabidopsis thaliana (Mouse-ear cress) PE=1 SV=1	--
Neem_1471_f_6	0.003	2.4948	-9.69975	down	putative protein (Azadirachta indica)	--	--	[E]	Amino acid transport and metabolism	--	--
Neem_14762_f_2	4.9639	89.7527	-4.17641	down	Polyneuridine-aldehyde esterase precursor, putative (Azadirachta indica)	--	--	--	--	Putative methylesterase 19 GN=MES19 OS=Arabidopsis thaliana (Mouse-ear cress) PE=2 SV=2	--
Neem_1477_f_4	96.5248	45.8346	1.07446	up	putative protein (Azadirachta indica)	--	K01866|0|cit:102614209|probable tyrosine--tRNA ligase, mitochondrial-like; K01866 tyrosyl-tRNA synthetase [EC:6.1.1.1] (A)	[J]	Translation, ribosomal structure and biogenesis	--	--
Neem_14783_f_1	33.4676	6.4835	2.36792	up	structural molecule activity (Azadirachta indica)	--	--	[M]	Cell wall/membrane/envelope biogenesis	Ankyrin repeat-containing protein At5g02620 GN=At5g02620 OS=Arabidopsis thaliana (Mouse-ear cress) PE=1 SV=1	--
Neem_14805_f_1	0.2392	0.8133	-1.76557	down	ATPase (Azadirachta indica)	--	--	--	--	--	--
Neem_14811_a_1	0.1818	0.003	5.92125	up	putative protein (Azadirachta indica)	--	--	--	--	Putative F-box/LRR-repeat protein At5g41840 GN=At5g41840 OS=Arabidopsis thaliana (Mouse-ear cress) PE=3 SV=1	--
Neem_14843_f_1	1.9078	25.6419	-3.74852	down	putative protein (Azadirachta indica)	--	K09422|3.98178e-33|cic:CICLE_v10017677mg|hypothetical protein; K09422 myb proto-oncogene protein, plant (A)	[K]	Transcription	Myb-related protein Myb4 GN=OSJNBa0073E02.6 OS=Oryza sativa subsp. japonica (Rice) PE=2 SV=2	--
Neem_1484_f_4	8.2531	44.2859	-2.42384	down	ATP binding (Azadirachta indica)	--	--	--	--	Protein EXORDIUM (Precursor) GN=EXO OS=Arabidopsis thaliana (Mouse-ear cress) PE=2 SV=1	--
Neem_14867_f_3	49.6717	7.0253	2.82179	up	hypothetical protein (Azadirachta indica)	--	--	[R]	General function prediction only	Pentatricopeptide repeat-containing protein At2g42920, chloroplastic (Precursor) GN=PCMP-E75 OS=Arabidopsis thaliana (Mouse-ear cress) PE=2 SV=1	--
Neem_14867_f_4	43.7845	9.0955	2.2672	up	putative protein (Azadirachta indica)	--	--	--	--	Glucan endo-1,3-beta-glucosidase 1 (Precursor) OS=Arabidopsis thaliana (Mouse-ear cress) PE=1 SV=3	--
Neem_14902_f_1	13.5679	76.5298	-2.49582	down	hydroxylase (Azadirachta indica)	--	K09837|1.26608e-178|cit:102625870|carotene epsilon-monooxygenase, chloroplastic-like; K09837 carotene epsilon-monooxygenase [EC:1.14.99.45] (A)	[QI]	--	Carotene epsilon-monooxygenase, chloroplastic (Precursor) GN=T4D2.60 OS=Arabidopsis thaliana (Mouse-ear cress) PE=1 SV=1	--
Neem_14908_f_1	56.0822	1.8922	4.88941	up	desaturase (Azadirachta indica)	--	--	--	--	--	--
Neem_14914_f_1	0.479	31.5931	-6.04344	down	binding (Azadirachta indica)	--	--	--	--	Uncharacterized protein ycf37 GN=ycf37 OS=Guillardia theta (Cryptomonas phi) PE=3 SV=1	--
Neem_14954_f_1	0.003	7.7975	-11.3438	down	oxidoreductase (Azadirachta indica)	--	--	[R]	General function prediction only	Secoisolariciresinol dehydrogenase (Fragment) OS=Forsythia intermedia (Border forsythia) PE=1 SV=1	--
Neem_14997_f_1	79.8271	39.3504	1.0205	up	methyltransferase (Azadirachta indica)	--	K02493|0|cit:102618910|hemK methyltransferase family member 1-like; K02493 release factor glutamine methyltransferase [EC:2.1.1.297] (A)	[R]	General function prediction only	--	--
Neem_149_f_2	35.5951	8.9371	1.9938	up	hypothetical protein (Azadirachta indica)	--	K03437|0|cic:CICLE_v10025907mg|hypothetical protein; K03437 RNA methyltransferase, TrmH family (A)	[J]	Translation, ribosomal structure and biogenesis	--	--
Neem_15000_f_2	0.003	0.9379	-8.28833	down	putative protein (Azadirachta indica)	--	--	--	--	--	--
Neem_15009_f_1	386.516	23.9745	4.01096	up	putative protein (Azadirachta indica)	--	K01051|5.51306e-129|tcc:TCM_037448|Plant invertase/pectin methylesterase inhibitor superfamily; K01051 pectinesterase [EC:3.1.1.11] (A)	--	--	Pectinesterase 54 (Precursor) GN=F22D1.30 OS=Arabidopsis thaliana (Mouse-ear cress) PE=2 SV=1	--
Neem_1501_f_3	1.3485	19.0345	-3.81919	down	Taxadien-5-alpha-ol O-acetyltransferase, putative (Azadirachta indica)	--	--	--	--	Omega-hydroxypalmitate O-feruloyl transferase GN=MEE6.11 OS=Arabidopsis thaliana (Mouse-ear cress) PE=1 SV=1	--
Neem_1501_f_7	5.2092	74.8116	-3.84413	down	putative protein (Azadirachta indica)	--	--	--	--	--	--
Neem_1501_f_8	56.7019	14.7639	1.94132	up	catalytic activity (Azadirachta indica)	--	--	[G]	Carbohydrate transport and metabolism	--	--
Neem_15033_f_1	660.138	240.389	1.4574	up	DNA binding (Azadirachta indica)	--	--	[R]	General function prediction only	Zinc finger A20 and AN1 domain-containing stress-associated protein 5 GN=SAP5 OS=Arabidopsis thaliana (Mouse-ear cress) PE=2 SV=1	--
Neem_1503_f_9	219.777	11.7101	4.23022	up	DNA binding (Azadirachta indica)	--	--	--	--	--	--
Neem_15050_f_1	160.872	67.5822	1.2512	up	putative protein (Azadirachta indica)	--	K12261|0|cic:CICLE_v10011616mg|hypothetical protein; K12261 2-hydroxyacyl-CoA lyase 1 [EC:4.1.-.-] (A)	[EH]	--	2-hydroxyacyl-CoA lyase GN=T10B6.40 OS=Arabidopsis thaliana (Mouse-ear cress) PE=1 SV=1	--
Neem_15076_f_1	466.065	15.6821	4.89334	up	pectinesterase (Azadirachta indica)	--	--	--	--	21 kDa protein (Precursor) OS=Daucus carota (Wild carrot) PE=2 SV=1	--
Neem_1507_f_4	164.995	17.9608	3.1995	up	actin binding (Azadirachta indica)	--	K01728|0|cit:102617115|probable pectate lyase 4-like; K01728 pectate lyase [EC:4.2.2.2] (A)	--	--	Probable pectate lyase 4 (Precursor) GN=At1g30350 OS=Arabidopsis thaliana (Mouse-ear cress) PE=2 SV=1	--
Neem_15083_f_1	1.1635	8.0555	-2.7915	down	kinase (Azadirachta indica)	--	--	--	--	Probable LRR receptor-like serine/threonine-protein kinase At1g74360 (Precursor) GN=At1g74360 OS=Arabidopsis thaliana (Mouse-ear cress) PE=2 SV=1	--
Neem_1514_f_4	0.003	118.996	-15.2756	down	beta-monooxygenase (Azadirachta indica)	Cellular Component: mitochondrion (GO:0005739);; Biological Process: photorespiration (GO:0009853);;	--	[T]	Signal transduction mechanisms	--	hypothetical protein CICLE_v10018341mg [Citrus clementina]
Neem_1514_f_5	47.1973	18.7427	1.33238	up	putative protein (Azadirachta indica)	--	--	--	--	--	PREDICTED: uncharacterized protein LOC102616445 isoform X1 [Citrus sinensis]
Neem_1514_f_6	90.6828	21.3903	2.08387	up	putative protein (Azadirachta indica)	Cellular Component: intracellular (GO:0005622);; Molecular Function: hydrolase activity (GO:0016787);;	K01166|2.84976e-109|cit:102616155|ribonuclease 2-like; K01166 ribonuclease T2 [EC:3.1.27.1] (A)	[A]	RNA processing and modification	Ribonuclease 2 (Precursor) GN=RNS2 OS=Arabidopsis thaliana (Mouse-ear cress) PE=2 SV=1	S-like RNase [Citrus reticulata]
Neem_15171_f_1	6.1488	81.2658	-3.72427	down	nucleotide binding (Azadirachta indica)	Biological Process: maltose metabolic process (GO:0000023);; Molecular Function: nucleotide binding (GO:0000166);; Molecular Function: RNA binding (GO:0003723);; Biological Process: thylakoid membrane organization (GO:0010027);; Biological Process: starch biosynthetic process (GO:0019252);;	--	--	--	GDSL esterase/lipase At5g03610 (Precursor) GN=At5g03610 OS=Arabidopsis thaliana (Mouse-ear cress) PE=2 SV=1	hypothetical protein CICLE_v10031772mg [Citrus clementina]
Neem_1518_a_6	156.737	321.674	-1.03725	down	polymerase (Azadirachta indica)	Cellular Component: DNA-directed RNA polymerase IV complex (GO:0000418);; Molecular Function: DNA binding (GO:0003677);; Molecular Function: DNA-directed RNA polymerase activity (GO:0003899);; Cellular Component: DNA-directed RNA polymerase II, core complex (GO:0005665);; Biological Process: transcription, DNA-templated (GO:0006351);; Molecular Function: zinc ion binding (GO:0008270);;	K03007|6.55903e-46|tcc:TCM_010409|RNA polymerases N / 8 kDa subunit; K03007 DNA-directed RNA polymerases I, II, and III subunit RPABC5 (A)	[K]	Transcription	DNA-directed RNA polymerase subunit 10-like protein GN=NRPB10L OS=Arabidopsis thaliana (Mouse-ear cress) PE=3 SV=1	RNA polymerases N / 8 kDa subunit [Theobroma cacao]
Neem_1518_f_10.001	264.241	45.7338	2.53052	up	--	--	--	--	--	--	--
Neem_1518_f_2	1.2935	60.5709	-5.54927	down	receptor activity (Azadirachta indica)	--	--	--	--	--	hypothetical protein CISIN_1g0205771mg, partial [Citrus sinensis]
Neem_1518_f_7	3.6478	12.8743	-1.8194	down	nucleotide binding (Azadirachta indica)	Molecular Function: nucleotide binding (GO:0000166);; Molecular Function: nucleic acid binding (GO:0003676);;	--	[R]	General function prediction only	--	PREDICTED: RNA-binding protein 48-like isoform X1 [Citrus sinensis]
Neem_1519_f_2	1.7269	178.369	-6.69053	down	kinase (Azadirachta indica)	--	K13719|2.97904e-78|cic:CICLE_v10009486mg|hypothetical protein; K13719 ubiquitin thioesterase OTU1 [EC:3.1.2.-] (A)	[TO]	--	--	hypothetical protein CICLE_v10009486mg [Citrus clementina]
Neem_15250_f_1	44.3027	2.5275	4.13161	up	DNA binding (Azadirachta indica)	--	--	--	--	--	hypothetical protein CICLE_v10005147mg [Citrus clementina]
Neem_15257_f_1	2.3289	43.731	-4.23094	down	kinase (Azadirachta indica)	Biological Process: mitotic G2 phase (GO:0000085);; Biological Process: pyrimidine ribonucleotide biosynthetic process (GO:0009220);; Biological Process: photomorphogenesis (GO:0009640);; Biological Process: cullin deneddylation (GO:0010388);;	--	--	--	--	hypothetical protein CISIN_1g009722mg [Citrus sinensis]
Neem_15271_f_1	106.769	33.8012	1.65934	up	hypothetical protein (Azadirachta indica)	--	--	--	--	--	hypothetical protein CICLE_v10009572mg [Citrus clementina]
Neem_15287_f_2	49.4227	7.2259	2.77392	up	putative protein (Azadirachta indica)	--	--	--	--	--	hypothetical protein CICLE_v10032958mg [Citrus clementina]
Neem_15313_a_1	93.3611	43.1502	1.11345	up	helicase (Azadirachta indica)	Molecular Function: methyltransferase activity (GO:0008168);; Biological Process: methylation (GO:0032259);;	K00599|8.60436e-56|cit:102624400|uncharacterized LOC102624400; K00599 methyltransferase-like protein 6 [EC:2.1.1.-] (A)	[R]	General function prediction only	--	PREDICTED: uncharacterized protein LOC102624400 isoform X1 [Citrus sinensis]
Neem_15314_f_1	77.5859	20.882	1.89353	up	zinc ion binding (Azadirachta indica)	--	--	--	--	CLE27p (Precursor) GN=CLE27 OS=Arabidopsis thaliana (Mouse-ear cress) PE=2 SV=1	hypothetical protein CISIN_1g046114mg [Citrus sinensis]
Neem_15316_f_2	42.1273	1.3982	4.91311	up	carboxypeptidase (Azadirachta indica)	--	--	--	--	--	hypothetical protein CICLE_v10030194mg [Citrus clementina]
Neem_15327_f_1	4.8643	24.6845	-2.3433	down	HAP2 (Azadirachta indica)	Cellular Component: endoplasmic reticulum (GO:0005783);; Cellular Component: plasma membrane (GO:0005886);;	--	--	--	Protein HAPLESS 2 (Precursor) GN=HAP2 OS=Arabidopsis thaliana (Mouse-ear cress) PE=2 SV=1	PREDICTED: protein HAPLESS 2-like isoform X1 [Citrus sinensis]
Neem_1535_f_8	0.0575	38.6613	-9.39311	down	DNA binding (Azadirachta indica)	--	--	--	--	--	HAT transposon superfamily protein, putative [Theobroma cacao]
Neem_15360_f_1	0.003	16.1975	-12.3985	down	7S RNA binding (Azadirachta indica)	--	--	--	--	--	PREDICTED: uncharacterized protein LOC102615542 [Citrus sinensis]
Neem_15362_f_1	1.7592	33.9423	-4.27009	down	carboxylesterase (Azadirachta indica)	--	--	[V]	Defense mechanisms	Probable carboxylesterase 18 GN=CXE18 OS=Arabidopsis thaliana (Mouse-ear cress) PE=1 SV=1	PREDICTED: probable carboxylesterase 18-like [Citrus sinensis]
Neem_1536_f_1	120.151	21.1565	2.50568	up	DNA binding (Azadirachta indica)	--	--	--	--	--	hypothetical protein CICLE_v10002365mg [Citrus clementina]
Neem_15381_f_2	59.7199	20.4794	1.54404	up	ATP binding (Azadirachta indica)	--	--	--	--	--	hypothetical protein CICLE_v10027892mg [Citrus clementina]
Neem_1540_f_1	0.2004	2.0827	-3.3775	down	UDP-glycosyltransferase (Azadirachta indica)	Biological Process: tryptophan catabolic process (GO:0006569);; Biological Process: indoleacetic acid biosynthetic process (GO:0009684);; Biological Process: glucosinolate biosynthetic process (GO:0019761);; Biological Process: defense response to bacterium (GO:0042742);; Molecular Function: indole-3-acetate beta-glucosyltransferase activity (GO:0047215);; Molecular Function: thiohydroximate beta…	K11820|0|cic:CICLE_v10031201mg|hypothetical protein; K11820 N-hydroxythioamide S-beta-glucosyltransferase [EC:2.4.1.195] (A)	[GC]	--	UDP-glycosyltransferase 74B1 GN=UGT74B1 OS=Arabidopsis thaliana (Mouse-ear cress) PE=1 SV=1	hypothetical protein CICLE_v10031201mg [Citrus clementina]
Neem_15410_f_1	28835.4	31.2939	9.84774	up	RNA binding (Azadirachta indica)	--	--	--	--	--	hypothetical protein POPTR_0015s05840g [Populus trichocarpa]
Neem_15415_f_1	3.7095	19.1723	-2.36973	down	kinase (Azadirachta indica)	Molecular Function: protein serine/threonine kinase activity (GO:0004674);; Molecular Function: ATP binding (GO:0005524);; Cellular Component: plasma membrane (GO:0005886);; Biological Process: protein autophosphorylation (GO:0046777);; Biological Process: recognition of pollen (GO:0048544);;	K04733|3.70331e-66|pop:POPTR_0011s038202|hypothetical protein (A)	--	--	G-type lectin S-receptor-like serine/threonine-protein kinase At1g11300 (Precursor) GN=At1g11300 OS=Arabidopsis thaliana (Mouse-ear cress) PE=2 SV=1	PREDICTED: G-type lectin S-receptor-like serine/threonine-protein kinase At1g11330 [Populus euphratica]
Neem_15415_f_2	27.6707	5.2501	2.39794	up	kinase (Azadirachta indica)	--	--	--	--	Putative G-type lectin S-receptor-like serine/threonine-protein kinase At1g61610 (Precursor) GN=At1g61610 OS=Arabidopsis thaliana (Mouse-ear cress) PE=3 SV=1	PREDICTED: G-type lectin S-receptor-like serine/threonine-protein kinase B120-like isoform X1 [Citrus sinensis]
Neem_1541_f_1	35.1709	4.5459	2.95174	up	kinase (Azadirachta indica)	Molecular Function: protein kinase activity (GO:0004672);; Molecular Function: ATP binding (GO:0005524);; Biological Process: protein phosphorylation (GO:0006468);; Cellular Component: integral component of membrane (GO:0016021);; Molecular Function: 2-alkenal reductase [NAD(P)] activity (GO:0032440);; Biological Process: oxidation-reduction process (GO:0055114);;	--	--	--	Inactive leucine-rich repeat receptor-like serine/threonine-protein kinase At1g60630 (Precursor) GN=At1g60630 OS=Arabidopsis thaliana (Mouse-ear cress) PE=2 SV=1	hypothetical protein CISIN_1g048055mg [Citrus sinensis]
Neem_15422_f_2	7.6401	0.8681	3.13766	up	lipid binding (Azadirachta indica)	--	--	--	--	Protein YLS3 (Precursor) GN=YLS3 OS=Arabidopsis thaliana (Mouse-ear cress) PE=2 SV=1	hypothetical protein CICLE_v10022419mg [Citrus clementina]
Neem_15452_f_3	80.635	4.0716	4.30774	up	potassium ion transmembrane transporter activity (Azadirachta indica)	Molecular Function: potassium ion transmembrane transporter activity (GO:0015079);; Cellular Component: membrane (GO:0016020);; Biological Process: potassium ion transmembrane transport (GO:0071805);;	K03549|5.48308e-128|cit:102617335|potassium transporter 11-like; K03549 KUP system potassium uptake protein (A)	--	--	Potassium transporter 10 GN=F28K20.5 OS=Arabidopsis thaliana (Mouse-ear cress) PE=2 SV=2	hypothetical protein CISIN_1g003514mg [Citrus sinensis]
Neem_15493_f_1	52.6927	1.676	4.97451	up	phosphotransferase (Azadirachta indica)	--	--	--	--	--	PREDICTED: uncharacterized protein LOC102617718 [Citrus sinensis]
Neem_15521_f_1	59.4907	17.287	1.78298	up	synthase (Azadirachta indica)	Cellular Component: plasma membrane (GO:0005886);; Biological Process: lipid biosynthetic process (GO:0008610);;	--	--	--	(S)-coclaurine N-methyltransferase OS=Thalictrum flavum subsp. glaucum (Yellow meadow rue) PE=1 SV=1	hypothetical protein JCGZ_07632 [Jatropha curcas]
Neem_1552_f_2	1276.52	147.683	3.11165	up	putative protein (Azadirachta indica)	Molecular Function: structural constituent of ribosome (GO:0003735);; Biological Process: translation (GO:0006412);; Molecular Function: rRNA binding (GO:0019843);; Cellular Component: cytosolic ribosome (GO:0022626);; Molecular Function: metal ion binding (GO:0046872);;	K02922|4.10676e-59|csv:101225684|60S ribosomal protein L37-2-like; K02922 large subunit ribosomal protein L37e (A)	[J]	Translation, ribosomal structure and biogenesis	60S ribosomal protein L37-3 GN=RPL37C OS=Arabidopsis thaliana (Mouse-ear cress) PE=3 SV=1	ribosomal protein L37 [Jatropha curcas]
Neem_15566_f_1	16.0578	1.7251	3.21852	up	putative protein (Azadirachta indica)	Cellular Component: plasmodesma (GO:0009506);;	--	--	--	Cysteine-rich repeat secretory protein 60 (Precursor) GN=CRRSP60 OS=Arabidopsis thaliana (Mouse-ear cress) PE=1 SV=1	hypothetical protein CICLE_v10012358mg [Citrus clementina]
Neem_1558_a_3	0.003	553.78	-17.494	down	putative protein (Azadirachta indica)	Cellular Component: mitochondrion (GO:0005739);; Biological Process: phosphatidylinositol biosynthetic process (GO:0006661);; Biological Process: response to oxidative stress (GO:0006979);;	--	--	--	--	hypothetical protein CICLE_v10013261mg [Citrus clementina]
Neem_1558_f_2	13.0886	0.9004	3.8616	up	ATP binding (Azadirachta indica)	--	--	--	--	Uncharacterized protein At1g65710 {ECO:0000305} OS=Arabidopsis thaliana (Mouse-ear cress) PE=2 SV=1	hypothetical protein CISIN_1g004639mg [Citrus sinensis]
Neem_15619_f_1	104.925	50.2778	1.06137	up	thiolesterase (Azadirachta indica)	--	--	--	--	Putative DNA-binding protein ESCAROLA GN=ESC OS=Arabidopsis thaliana (Mouse-ear cress) PE=2 SV=1	hypothetical protein CICLE_v10001847mg [Citrus clementina]
Neem_1566_f_5	74.9607	6.9274	3.43575	up	hydrolase, hydrolyzing O-glycosyl compounds, putative (Azadirachta indica)	Molecular Function: hydrolase activity, hydrolyzing O-glycosyl compounds (GO:0004553);; Biological Process: carbohydrate metabolic process (GO:0005975);;	--	--	--	--	hypothetical protein CICLE_v10031098mg [Citrus clementina]
Neem_15684_f_1	33.293	1.0387	5.00237	up	kinase (Azadirachta indica)	Cellular Component: chloroplast (GO:0009507);;	--	--	--	Dirigent protein 16 (Precursor) GN=DIR16 OS=Arabidopsis thaliana (Mouse-ear cress) PE=2 SV=1	PREDICTED: dirigent protein 16-like [Citrus sinensis]
Neem_1571_f_2	163.788	64.4214	1.34622	up	binding (Azadirachta indica)	--	--	--	--	Protein FLX-like 1 GN=MIE1.26 OS=Arabidopsis thaliana (Mouse-ear cress) PE=1 SV=1	hypothetical protein CISIN_1g023255mg [Citrus sinensis]
Neem_15725_f_1	416.462	34.0436	3.61273	up	putative protein (Azadirachta indica)	--	--	--	--	Thaumatin-like protein 1 (Precursor) OS=Prunus persica (Peach) PE=2 SV=1	hypothetical protein CICLE_v10012590mg [Citrus clementina]
Neem_1572_f_1	3.5525	61.4704	-4.11299	down	hypothetical protein (Azadirachta indica)	Cellular Component: mitochondrial inner membrane (GO:0005743);; Biological Process: glycolysis (GO:0006096);; Biological Process: protein targeting to vacuole (GO:0006623);; Biological Process: mitochondrial pyruvate transport (GO:0006850);; Biological Process: aerobic respiration (GO:0009060);; Biological Process: response to cadmium ion (GO:0046686);;	--	[S]	Function unknown	Mitochondrial pyruvate carrier 4 {ECO:0000305} OS=Arabidopsis thaliana (Mouse-ear cress) PE=3 SV=1	PREDICTED: mitochondrial pyruvate carrier 2-like [Malus domestica]
Neem_1572_f_6	105.607	46.3583	1.1878	up	hydrolase (Azadirachta indica)	--	K12199|0|cit:102609750|vacuolar protein sorting-associated protein VTA1 homolog; K12199 vacuolar protein sorting-associated protein VTA1 (A)	[S]	Function unknown	Protein HOMOLOG OF MAMMALIAN LYST-INTERACTING PROTEIN 5 {ECO:0000303|PubMed:17468262} OS=Arabidopsis thaliana (Mouse-ear cress) PE=1 SV=1	hypothetical protein CISIN_1g013480mg [Citrus sinensis]
Neem_15733_f_2	37.118	10.7219	1.79156	up	putative protein (Azadirachta indica)	Cellular Component: nucleus (GO:0005634);; Cellular Component: mitochondrion (GO:0005739);; Molecular Function: thiol oxidase activity (GO:0016972);; Molecular Function: identical protein binding (GO:0042802);; Molecular Function: flavin adenine dinucleotide binding (GO:0050660);;	K17783|2.39388e-64|cit:102612398|FAD-linked sulfhydryl oxidase ERV1-like; K17783 mitochondrial FAD-linked sulfhydryl oxidase [EC:1.8.3.2] (A)	[O]	Posttranslational modification, protein turnover, chaperones	FAD-linked sulfhydryl oxidase ERV1 GN=ERV1 OS=Arabidopsis thaliana (Mouse-ear cress) PE=1 SV=1	PREDICTED: FAD-linked sulfhydryl oxidase ERV1-like isoform X3 [Citrus sinensis]
Neem_15741_f_1	156.351	0.003	15.6695	up	putative protein (Azadirachta indica)	Molecular Function: nucleotide binding (GO:0000166);; Molecular Function: structural constituent of ribosome (GO:0003735);; Cellular Component: mitochondrial small ribosomal subunit (GO:0005763);; Biological Process: DNA-templated transcription, elongation (GO:0006354);; Biological Process: translation (GO:0006412);; Cellular Component: chloroplast (GO:0009507);; Molecular Function: rRNA binding …	K02965|3.51818e-55|cit:102611952|ribosomal protein S19, mitochondrial-like; K02965 small subunit ribosomal protein S19 (A)	[J]	Translation, ribosomal structure and biogenesis	Ribosomal protein S19, mitochondrial GN=RPS19 OS=Petunia hybrida (Petunia) PE=2 SV=2	hypothetical protein CICLE_v10002977mg [Citrus clementina]
Neem_15744_a_1	202.58	83.2568	1.28285	up	isomerase (Azadirachta indica)	Molecular Function: isomerase activity (GO:0016853);;	--	[H]	Coenzyme transport and metabolism	Rhodanese-like/PpiC domain-containing protein 12 GN=At5g19370 OS=Arabidopsis thaliana (Mouse-ear cress) PE=2 SV=1	PREDICTED: rhodanese-like/PpiC domain-containing protein 12 isoform X2 [Prunus mume]
Neem_15752_f_1	41.7147	20.1489	1.04985	up	metal ion binding (Azadirachta indica)	--	--	--	--	--	PREDICTED: uncharacterized protein LOC102611100 isoform X3 [Citrus sinensis]
Neem_15767_f_1	8.5374	19.7028	-1.20653	down	lipase (Azadirachta indica)	Biological Process: lipid metabolic process (GO:0006629);; Molecular Function: carboxylic ester hydrolase activity (GO:0052689);;	--	[IOT]	--	--	PREDICTED: sn1-specific diacylglycerol lipase alpha-like [Citrus sinensis]
Neem_15778_f_1	0.9477	207.28	-7.77293	down	carboxypeptidase (Azadirachta indica)	--	K16296|3.18046e-81|cic:CICLE_v10001059mg|hypothetical protein; K16296 serine carboxypeptidase-like clade I [EC:3.4.16.-] (A)	[OE]	--	Serine carboxypeptidase-like 17 (Precursor) GN=SCPL17 OS=Arabidopsis thaliana (Mouse-ear cress) PE=2 SV=1	hypothetical protein CISIN_1g012276mg [Citrus sinensis]
Neem_15794_f_1	146.143	20.0483	2.86583	up	putative protein (Azadirachta indica)	--	--	--	--	--	hypothetical protein CICLE_v100301611mg, partial [Citrus clementina]
Neem_1579_f_1	15.2662	2.6611	2.52025	up	hypothetical protein (Azadirachta indica)	--	--	[Z]	Cytoskeleton	--	PREDICTED: IST1-like protein-like [Citrus sinensis]
Neem_15803_f_2	19.7682	6.1911	1.67491	up	hydrolase (Azadirachta indica)	Molecular Function: hydrolase activity, hydrolyzing O-glycosyl compounds (GO:0004553);; Cellular Component: cell wall (GO:0005618);; Biological Process: cellular glucan metabolic process (GO:0006073);; Molecular Function: xyloglucan:xyloglucosyl transferase activity (GO:0016762);; Cellular Component: apoplast (GO:0048046);;	K08235|8.59096e-178|cit:102627064|xyloglucan endotransglucosylase/hydrolase protein 22-like (A)	--	--	Probable xyloglucan endotransglucosylase/hydrolase protein 23 (Precursor) GN=F14M19.90 OS=Arabidopsis thaliana (Mouse-ear cress) PE=2 SV=1	PREDICTED: xyloglucan endotransglucosylase/hydrolase protein 22-like [Citrus sinensis]
Neem_15814_f_1	42.3643	9.6786	2.12998	up	zinc ion binding (Azadirachta indica)	--	--	--	--	BTB/POZ domain-containing protein At1g63850 GN=At1g63850 OS=Arabidopsis thaliana (Mouse-ear cress) PE=1 SV=1	PREDICTED: BTB/POZ domain-containing protein At1g63850-like [Citrus sinensis]
Neem_15814_f_3	13.9372	157.294	-3.49645	down	putative protein (Azadirachta indica)	Cellular Component: nucleus (GO:0005634);; Cellular Component: plasma membrane (GO:0005886);; Biological Process: response to osmotic stress (GO:0006970);; Biological Process: salicylic acid biosynthetic process (GO:0009697);; Biological Process: salicylic acid mediated signaling pathway (GO:0009863);; Biological Process: response to nitrate (GO:0010167);; Biological Process: nitrate transport (G…	--	--	--	--	PREDICTED: uncharacterized protein LOC102621112 [Citrus sinensis]
Neem_15825_f_1	143.011	57.212	1.32173	up	lipase (Azadirachta indica)	--	--	--	--	--	hypothetical protein CISIN_1g020850mg [Citrus sinensis]
Neem_15835_f_1	92.4575	20.0622	2.20431	up	putative protein (Azadirachta indica)	Molecular Function: chitinase activity (GO:0004568);; Biological Process: carbohydrate metabolic process (GO:0005975);; Biological Process: chitin catabolic process (GO:0006032);; Biological Process: cell wall macromolecule catabolic process (GO:0016998);;	--	[R]	General function prediction only	Chitinase-like protein 2 (Precursor) GN=CTL2 OS=Arabidopsis thaliana (Mouse-ear cress) PE=2 SV=1	PREDICTED: chitinase-like protein 2-like [Citrus sinensis]
Neem_15849_f_1	814.118	7.8103	6.70372	up	putative protein (Azadirachta indica)	--	--	--	--	--	PREDICTED: uncharacterized protein LOC102630099 [Citrus sinensis]
Neem_1584_f_3	100.97	50.1351	1.01004	up	putative protein (Azadirachta indica)	Cellular Component: chloroplast envelope (GO:0009941);;	--	[R]	General function prediction only	--	hypothetical protein CISIN_1g034154mg [Citrus sinensis]
Neem_1584_f_9	24.0458	127.009	-2.40107	down	Major pollen allergen Ory s 1 precursor, putative (Azadirachta indica)	Cellular Component: extracellular region (GO:0005576);;	--	--	--	Expansin-like B1 (Precursor) OS=Oryza sativa subsp. japonica (Rice) PE=2 SV=2	hypothetical protein JCGZ_11850 [Jatropha curcas]
Neem_15944_f_1	13.5983	5.7002	1.25434	up	hypothetical protein (Azadirachta indica)	--	--	--	--	Protein FAR-RED ELONGATED HYPOCOTYL 3 GN=FHY3 OS=Arabidopsis thaliana (Mouse-ear cress) PE=1 SV=1	hypothetical protein VITISV_041158 [Vitis vinifera]
Neem_15974_f_1	29.4829	11.9098	1.30773	up	putative protein (Azadirachta indica)	Molecular Function: metal ion binding (GO:0046872);;	--	[O]	Posttranslational modification, protein turnover, chaperones	RING-H2 finger protein ATL2 GN=ATL2 OS=Arabidopsis thaliana (Mouse-ear cress) PE=2 SV=2	ring zinc finger transcription factor [Citrus trifoliata]
Neem_1598_a_6	0.003	4.9473	-10.6875	down	hypothetical protein (Azadirachta indica)	--	--	[R]	General function prediction only	--	hypothetical protein POPTR_0011s05940g, partial [Populus trichocarpa]
Neem_16005_f_1	9.4131	2.7946	1.75203	up	putative protein (Azadirachta indica)	--	--	--	--	Zinc-finger homeodomain protein 1 OS=Oryza sativa subsp. japonica (Rice) PE=2 SV=1	hypothetical protein CICLE_v10027024mg [Citrus clementina]
Neem_16009_f_2	0.6231	22.2392	-5.1575	down	zinc ion binding (Azadirachta indica)	--	--	--	--	B-box zinc finger protein 19 {ECO:0000303|PubMed:19920209} OS=Arabidopsis thaliana (Mouse-ear cress) PE=2 SV=1	putative salt tolerance-like protein [Morus notabilis]
Neem_1601_f_2	31.3347	4.4493	2.81611	up	outward rectifier potassium channel activity (Azadirachta indica)	Molecular Function: potassium channel activity (GO:0005267);; Cellular Component: integral component of membrane (GO:0016021);; Biological Process: potassium ion transmembrane transport (GO:0071805);;	K05389|0|cic:CICLE_v10033593mg|hypothetical protein; K05389 potassium channel subfamily K, other eukaryote (A)	[P]	Inorganic ion transport and metabolism	Two-pore potassium channel 3 GN=F15J5.130 OS=Arabidopsis thaliana (Mouse-ear cress) PE=2 SV=1	hypothetical protein CICLE_v10033593mg [Citrus clementina]
Neem_16029_f_1	13.5859	27.4646	-1.01546	down	exonuclease (Azadirachta indica)	Molecular Function: DNA binding (GO:0003677);; Biological Process: metabolic process (GO:0008152);; Molecular Function: 5'-3' exonuclease activity (GO:0008409);;	--	--	--	--	PREDICTED: uncharacterized protein LOC102627539 isoform X1 [Citrus sinensis]
Neem_16046_f_1	0.003	3.8353	-10.3202	down	hypothetical protein (Azadirachta indica)	--	--	--	--	--	PREDICTED: uncharacterized protein LOC102621802 [Citrus sinensis]
Neem_1604_f_1	118.807	14.345	3.05	up	binding (Azadirachta indica)	Molecular Function: phospholipid binding (GO:0005543);; Cellular Component: mitochondrion (GO:0005739);; Biological Process: response to nitrate (GO:0010167);; Biological Process: nitrate transport (GO:0015706);; Molecular Function: 2-alkenal reductase [NAD(P)] activity (GO:0032440);; Biological Process: oxidation-reduction process (GO:0055114);;	--	[TU]	--	Putative clathrin assembly protein At4g40080 GN=At4g40080 OS=Arabidopsis thaliana (Mouse-ear cress) PE=2 SV=2	PREDICTED: putative clathrin assembly protein At4g40080-like [Citrus sinensis]
Neem_16055_f_1	8.4587	25.3339	-1.58256	down	putative protein (Azadirachta indica)	Molecular Function: oxidoreductase activity (GO:0016491);;	K07437|8.70473e-77|tcc:TCM_005418|Cytochrome P450 87A3 (A)	[QI]	--	Cytochrome P450 708A2 GN=MDN11.7 OS=Arabidopsis thaliana (Mouse-ear cress) PE=2 SV=3	Cytochrome P450 87A3 [Theobroma cacao]
Neem_1605_f_3	54.7135	25.8753	1.08032	up	zinc ion binding (Azadirachta indica)	--	K15622|1.9469e-135|cit:102624737|hypothetical protein (A)	--	--	--	PREDICTED: uncharacterized protein LOC102624737 [Citrus sinensis]
Neem_16079_f_1	114.741	27.9708	2.03638	up	(cytosine-5-)-methyltransferase (Azadirachta indica)	Cellular Component: mitochondrion (GO:0005739);; Biological Process: response to oxidative stress (GO:0006979);;	--	--	--	--	Uncharacterized protein TCM_040264 [Theobroma cacao]
Neem_16119_f_1	78.1258	7.148	3.45019	up	hypothetical protein (Azadirachta indica)	--	--	--	--	--	hypothetical protein CICLE_v10015151mg [Citrus clementina]
Neem_16137_f_1	467.591	12.6773	5.20493	up	phosphatase (Azadirachta indica)	--	--	--	--	Uncharacterized protein PHLOEM PROTEIN 2-LIKE A4 GN=PP2A4 OS=Arabidopsis thaliana (Mouse-ear cress) PE=4 SV=1	hypothetical protein CISIN_1g025108mg [Citrus sinensis]
Neem_16157_f_1	64.4719	4.1463	3.95877	up	kinase (Azadirachta indica)	--	--	--	--	--	hypothetical protein CISIN_1g0286151mg, partial [Citrus sinensis]
Neem_1615_f_1	127.488	36.9489	1.78676	up	nucleic acid binding (Azadirachta indica)	--	--	--	--	--	hypothetical protein CISIN_1g012461mg [Citrus sinensis]
Neem_16161_f_2	19.6991	62.8452	-1.67367	down	monooxygenase (Azadirachta indica)	Cellular Component: proteasome complex (GO:0000502);; Biological Process: fatty acid beta-oxidation (GO:0006635);;	K11876|9.6781e-68|cit:102613458|proteasome assembly chaperone 2-like; K11876 proteasome assembly chaperone 2 (A)	[S]	Function unknown	--	hypothetical protein CISIN_1g023526mg [Citrus sinensis]
Neem_16177_f_1	0.7926	1.5956	-1.00943	down	phosphotransferase (Azadirachta indica)	--	--	--	--	Protein LURP-one-related 6 GN=At2g05910 OS=Arabidopsis thaliana (Mouse-ear cress) PE=2 SV=1	PREDICTED: protein LURP-one-related 6 [Populus euphratica]
Neem_1617_f_2	119.498	2.7023	5.46666	up	pectinesterase (Azadirachta indica)	--	--	--	--	Putative invertase inhibitor (Precursor) OS=Platanus acerifolia (London plane tree) PE=1 SV=1	hypothetical protein CICLE_v10032808mg [Citrus clementina]
Neem_16186_f_5	11.2849	3.8159	1.5643	up	peroxidase (Azadirachta indica)	Molecular Function: peroxidase activity (GO:0004601);; Biological Process: response to oxidative stress (GO:0006979);; Molecular Function: heme binding (GO:0020037);; Molecular Function: metal ion binding (GO:0046872);; Biological Process: oxidation-reduction process (GO:0055114);;	K00430|0|cit:102630988|peroxidase 4-like; K00430 peroxidase [EC:1.11.1.7] (A)	--	--	Peroxidase 4 {ECO:0000250|UniProtKB:Q42578} (Precursor) OS=Vitis vinifera (Grape) PE=1 SV=1	hypothetical protein CISIN_1g020951mg [Citrus sinensis]
Neem_1618_f_1	62.2595	23.3759	1.41327	up	transcription regulator activity (Azadirachta indica)	Molecular Function: binding (GO:0005488);; Biological Process: cellular process (GO:0009987);; Biological Process: biological regulation (GO:0065007);;	--	--	--	Transcription factor bHLH47 GN=F1P2.190 OS=Arabidopsis thaliana (Mouse-ear cress) PE=2 SV=1	PREDICTED: transcription factor bHLH47-like isoform X1 [Citrus sinensis]
Neem_1618_f_6	105.914	0.812	7.0272	up	peroxidase (Azadirachta indica)	Molecular Function: glutathione peroxidase activity (GO:0004602);; Cellular Component: nucleus (GO:0005634);; Cellular Component: cytosol (GO:0005829);; Biological Process: response to oxidative stress (GO:0006979);; Biological Process: toxin catabolic process (GO:0009407);; Biological Process: oxidation-reduction process (GO:0055114);;	K00432|1.30245e-103|cit:102624686|probable glutathione peroxidase 8-like; K00432 glutathione peroxidase [EC:1.11.1.9] (A)	[O]	Posttranslational modification, protein turnover, chaperones	Probable glutathione peroxidase 8 GN=GPX8 OS=Arabidopsis thaliana (Mouse-ear cress) PE=2 SV=1	hypothetical protein CICLE_v10022566mg [Citrus clementina]
Neem_1623_f_8	15.3144	31.2656	-1.02969	down	hypothetical protein (Azadirachta indica)	Cellular Component: intracellular (GO:0005622);; Biological Process: signal transduction (GO:0007165);;	--	[T]	Signal transduction mechanisms	Rho GTPase-activating protein 3 GN=ROPGAP3 OS=Arabidopsis thaliana (Mouse-ear cress) PE=2 SV=1	hypothetical protein CICLE_v10024101mg [Citrus clementina]
Neem_16263_f_1	0.003	76.5298	-14.6388	down	hydroxylase (Azadirachta indica)	Molecular Function: iron ion binding (GO:0005506);; Biological Process: unsaturated fatty acid biosynthetic process (GO:0006636);; Molecular Function: electron carrier activity (GO:0009055);; Cellular Component: chloroplast envelope (GO:0009941);; Biological Process: leaf morphogenesis (GO:0009965);; Molecular Function: zeinoxanthin epsilon hydroxylase activity (GO:0009974);; Biological Process: …	K09837|1.95252e-65|pvu:PHAVU_007G2265000|hypothetical protein (A)	[QI]	--	Carotene epsilon-monooxygenase, chloroplastic (Precursor) GN=T4D2.60 OS=Arabidopsis thaliana (Mouse-ear cress) PE=1 SV=1	hypothetical protein CISIN_1g008564mg [Citrus sinensis]
Neem_1626_f_1	0.9267	31.0659	-5.06709	down	phosphatase (Azadirachta indica)	Molecular Function: phosphoprotein phosphatase activity (GO:0004721);;	K14497|3.60933e-130|cit:102611972|probable protein phosphatase 2C 8-like; K14497 protein phosphatase 2C [EC:3.1.3.16] (A)	[T]	Signal transduction mechanisms	Probable protein phosphatase 2C 8 GN=OSJNBa0049H05.30 OS=Oryza sativa subsp. japonica (Rice) PE=2 SV=1	PREDICTED: probable protein phosphatase 2C 8-like [Citrus sinensis]
Neem_16277_f_1	6.5031	1.2107	2.42529	up	nucleic acid binding (Azadirachta indica)	--	--	[R]	General function prediction only	Zinc finger protein ZAT5 GN=ZAT5 OS=Arabidopsis thaliana (Mouse-ear cress) PE=2 SV=1	PREDICTED: zinc finger protein ZAT5-like [Citrus sinensis]
Neem_1629_f_2	0.9917	87.4112	-6.46177	down	hypothetical protein (Azadirachta indica)	Biological Process: protein transport (GO:0015031);;	K12193|3.46613e-129|cit:102631294|vacuolar protein sorting-associated protein 24 homolog 1-like; K12193 charged multivesicular body protein 3 (A)	[U]	Intracellular trafficking, secretion, and vesicular transport	Vacuolar protein sorting-associated protein 24 homolog 1 GN=MRN17.18 OS=Arabidopsis thaliana (Mouse-ear cress) PE=1 SV=1	PREDICTED: vacuolar protein sorting-associated protein 24 homolog 1-like [Citrus sinensis]
Neem_1639_f_12	134.094	22.6102	2.56819	up	kinase (Azadirachta indica)	Molecular Function: protein kinase activity (GO:0004672);; Molecular Function: ATP binding (GO:0005524);; Biological Process: protein phosphorylation (GO:0006468);; Biological Process: organ senescence (GO:0010260);;	K08867|0|cic:CICLE_v10015796mg|hypothetical protein; K08867 WNK lysine deficient protein kinase [EC:2.7.11.1] (A)	[R]	General function prediction only	Probable serine/threonine-protein kinase WNK11 GN=WNK11 OS=Arabidopsis thaliana (Mouse-ear cress) PE=2 SV=1	hypothetical protein CICLE_v10015796mg [Citrus clementina]
Neem_1639_f_7	6.7665	0.7895	3.0994	up	ATP binding (Azadirachta indica)	Molecular Function: hydrolase activity (GO:0016787);;	--	--	--	Glucan endo-1,3-beta-glucosidase 1 (Precursor) OS=Arabidopsis thaliana (Mouse-ear cress) PE=1 SV=3	hypothetical protein CICLE_v10017199mg [Citrus clementina]
Neem_16414_f_1	43.9312	14.9062	1.55933	up	translation elongation factor, putative (Azadirachta indica)	Molecular Function: translation elongation factor activity (GO:0003746);; Molecular Function: GTPase activity (GO:0003924);; Molecular Function: GTP binding (GO:0005525);; Biological Process: GTP catabolic process (GO:0006184);; Biological Process: translational elongation (GO:0006414);;	K14536|0|cic:CICLE_v10030601mg|hypothetical protein; K14536 ribosome assembly protein 1 [EC:3.6.5.-] (A)	[J]	Translation, ribosomal structure and biogenesis	Elongation factor 2 OS=Beta vulgaris (Sugar beet) PE=2 SV=1	hypothetical protein CICLE_v10030601mg [Citrus clementina]
Neem_16425_f_1	732.383	203.179	1.84985	up	peroxiredoxin, putative (Azadirachta indica)	Molecular Function: peroxidase activity (GO:0004601);; Cellular Component: plant-type cell wall (GO:0009505);; Cellular Component: chloroplast stroma (GO:0009570);; Cellular Component: thylakoid (GO:0009579);; Cellular Component: chloroplast envelope (GO:0009941);; Biological Process: defense response to bacterium (GO:0042742);; Molecular Function: peroxiredoxin activity (GO:0051920);; Biological…	--	[O]	Posttranslational modification, protein turnover, chaperones	Peroxiredoxin-2E-1, chloroplastic (Precursor) OS=Oryza sativa subsp. japonica (Rice) PE=2 SV=1	hypothetical protein CICLE_v10012640mg [Citrus clementina]
Neem_16426_f_1	76.0607	18.2733	2.05741	up	hydrolase (Azadirachta indica)	Molecular Function: nucleic acid binding (GO:0003676);; Cellular Component: cytoplasm (GO:0005737);; Biological Process: DNA repair (GO:0006281);; Biological Process: DNA recombination (GO:0006310);; Molecular Function: hydrolase activity, acting on ester bonds (GO:0016788);;	K07447|1.61842e-94|cit:102610643|uncharacterized LOC102610643; K07447 putative holliday junction resolvase [EC:3.1.-.-] (A)	--	--	--	hypothetical protein CISIN_1g030251mg [Citrus sinensis]
Neem_16433_f_1	150.436	31.5904	2.25159	up	zinc ion binding (Azadirachta indica)	--	--	[K]	Transcription	--	PREDICTED: uncharacterized protein LOC100261085 [Vitis vinifera]
Neem_16470_f_1	281.003	40.4698	2.79567	up	transferase, putative (Azadirachta indica)	--	--	--	--	Protein ECERIFERUM 26 GN=CER26 OS=Arabidopsis thaliana (Mouse-ear cress) PE=2 SV=1	hypothetical protein CICLE_v10005028mg [Citrus clementina]
Neem_16521_f_3	217.437	47.3219	2.20002	up	putative protein (Azadirachta indica)	Molecular Function: metal ion binding (GO:0046872);;	--	--	--	Zinc finger protein GIS GN=GIS OS=Arabidopsis thaliana (Mouse-ear cress) PE=2 SV=1	nucleic acid binding protein, putative [Ricinus communis]
Neem_1654_a_2	6815.25	107.331	5.98862	up	hypothetical protein (Azadirachta indica)	Cellular Component: mitochondrion (GO:0005739);;	--	--	--	Mitochondrial import receptor subunit TOM6 homolog GN=TOM6 OS=Arabidopsis thaliana (Mouse-ear cress) PE=1 SV=1	hypothetical protein CICLE_v10029767mg [Citrus clementina]
Neem_1656_f_1	42.4983	0.003	13.7902	up	putative protein (Azadirachta indica)	Molecular Function: lipid transporter activity (GO:0005319);; Biological Process: lipid transport (GO:0006869);; Cellular Component: integral component of membrane (GO:0016021);;	K06316|5.05088e-180|cic:CICLE_v10004737mg|hypothetical protein; K06316 oligosaccharide translocation protein RFT1 (A)	[D]	Cell cycle control, cell division, chromosome partitioning	--	hypothetical protein CISIN_1g009985mg [Citrus sinensis]
Neem_16586_f_1	543.705	134.002	2.02057	up	putative protein (Azadirachta indica)	Molecular Function: oxidoreductase activity, acting on paired donors, with incorporation or reduction of molecular oxygen, 2-oxoglutarate as one donor, and incorporation of one atom each of oxygen into both donors (GO:0016706);; Biological Process: oxidation-reduction process (GO:0055114);;	K00475|0|tcc:TCM_000209|Flavanone 3-hydroxylase isoform 1; K00475 naringenin 3-dioxygenase [EC:1.14.11.9] (A)	[QR]	--	Naringenin,2-oxoglutarate 3-dioxygenase (Fragment) GN=AN3 OS=Petunia hybrida (Petunia) PE=1 SV=1	flavanone-3-hydroxylase [Dimocarpus longan]
Neem_16611_f_1	22.9825	9.8455	1.223	up	putative protein (Azadirachta indica)	--	--	[R]	General function prediction only	Protein SET DOMAIN GROUP 40 GN=MKP11.9 OS=Arabidopsis thaliana (Mouse-ear cress) PE=2 SV=1	hypothetical protein CICLE_v10011537mg [Citrus clementina]
Neem_16621_f_1	109.198	35.617	1.61631	up	transcription elongation regulator activity (Azadirachta indica)	Biological Process: regulation of transcription, DNA-templated (GO:0006355);; Biological Process: phospholipid biosynthetic process (GO:0008654);; Cellular Component: nucleoid (GO:0009295);; Biological Process: plastid organization (GO:0009657);; Biological Process: positive regulation of macromolecule biosynthetic process (GO:0010557);; Biological Process: positive regulation of cellular biosynt…	--	--	--	--	hypothetical protein CICLE_v10012141mg [Citrus clementina]
Neem_16665_f_1	0.6703	0.003	7.8037	up	sequence-specific DNA binding (Azadirachta indica)	--	--	--	--	--	hypothetical protein CISIN_1g0044542mg, partial [Citrus sinensis]
Neem_16684_f_1	6.1393	57.6298	-3.23067	down	putative protein (Azadirachta indica)	Molecular Function: L-glutamate transmembrane transporter activity (GO:0005313);; Biological Process: sodium ion transport (GO:0006814);; Cellular Component: chloroplast thylakoid (GO:0009534);; Biological Process: response to nematode (GO:0009624);; Cellular Component: chloroplast envelope (GO:0009941);; Molecular Function: oxaloacetate transmembrane transporter activity (GO:0015131);; Molecular…	K03319|0|cit:102622437|dicarboxylate transporter 2.1, chloroplastic-like; K03319 divalent anion:Na+ symporter, DASS family (A)	--	--	Dicarboxylate transporter 2.1, chloroplastic (Precursor) GN=MSJ1.13 OS=Arabidopsis thaliana (Mouse-ear cress) PE=1 SV=1	PREDICTED: dicarboxylate transporter 2.1, chloroplastic-like [Citrus sinensis]
Neem_16688_f_1	11.8894	41.0032	-1.78606	down	putative protein (Azadirachta indica)	Biological Process: respiratory burst involved in defense response (GO:0002679);; Molecular Function: zinc ion binding (GO:0008270);; Biological Process: intracellular signal transduction (GO:0035556);;	--	[O]	Posttranslational modification, protein turnover, chaperones	NEP1-interacting protein 2 GN=T17A5.9 OS=Arabidopsis thaliana (Mouse-ear cress) PE=1 SV=1	PREDICTED: NEP1-interacting protein 1-like [Citrus sinensis]
Neem_1670_f_1	9.9461	62.6479	-2.65506	down	ubiquinol-cytochrome C reductase iron-sulfur subunit, putative (Azadirachta indica)	Cellular Component: membrane (GO:0016020);; Molecular Function: oxidoreductase activity, acting on diphenols and related substances as donors (GO:0016679);; Molecular Function: iron-sulfur cluster binding (GO:0051536);; Biological Process: oxidation-reduction process (GO:0055114);;	K00411|2.15905e-156|cic:CICLE_v10016224mg|hypothetical protein; K00411 ubiquinol-cytochrome c reductase iron-sulfur subunit [EC:1.10.2.2] (A)	[C]	Energy production and conversion	Cytochrome b-c1 complex subunit Rieske-1, mitochondrial (Precursor; Fragment) OS=Nicotiana tabacum (Common tobacco) PE=2 SV=1	hypothetical protein CICLE_v10016224mg [Citrus clementina]
Neem_1670_f_4	200.167	1.082	7.53136	up	N-methyltransferase (Azadirachta indica)	Cellular Component: endoplasmic reticulum (GO:0005783);; Cellular Component: plasma membrane (GO:0005886);;	--	--	--	--	PREDICTED: uncharacterized protein LOC102626068 isoform X1 [Citrus sinensis]
Neem_1672_f_1	106.817	30.7455	1.79669	up	calmodulin binding (Azadirachta indica)	--	--	--	--	Protein IQ-DOMAIN 1 GN=IQD1 OS=Arabidopsis thaliana (Mouse-ear cress) PE=1 SV=1	hypothetical protein CISIN_1g013629mg [Citrus sinensis]
Neem_1673_f_4	41.6481	254.393	-2.61074	down	putative protein (Azadirachta indica)	--	K12795|0|cit:102623505|protein SGT1 homolog; K12795 suppressor of G2 allele of SKP1 (A)	[T]	Signal transduction mechanisms	Protein SGT1 homolog B GN=F8L21.50 OS=Arabidopsis thaliana (Mouse-ear cress) PE=1 SV=1	hypothetical protein CICLE_v10005190mg [Citrus clementina]
Neem_1673_f_5	194.099	48.9808	1.9865	up	hypothetical protein (Azadirachta indica)	Cellular Component: Golgi apparatus (GO:0005794);; Cellular Component: cis-Golgi network (GO:0005801);; Cellular Component: cytosol (GO:0005829);; Biological Process: ER to Golgi vesicle-mediated transport (GO:0006888);; Biological Process: plant-type cell wall biogenesis (GO:0009832);; Biological Process: glucuronoxylan metabolic process (GO:0010413);; Biological Process: xylan biosynthetic proc…	--	[U]	Intracellular trafficking, secretion, and vesicular transport	--	unknown [Medicago truncatula]
Neem_1674_f_1	253.376	59.2757	2.09577	up	ligase (Azadirachta indica)	Molecular Function: ATP binding (GO:0005524);; Biological Process: nicotinamide nucleotide metabolic process (GO:0046496);; Molecular Function: ATP-dependent NAD(P)H-hydrate dehydratase activity (GO:0047453);;	K17757|6.85847e-174|cit:102608672|ATP-dependent (S)-NAD(P)H-hydrate dehydratase-like; K17757 ATP-dependent NAD(P)H-hydrate dehydratase [EC:4.2.1.93] (A)	[G]	Carbohydrate transport and metabolism	ATP-dependent (S)-NAD(P)H-hydrate dehydratase {ECO:0000255|HAMAP-Rule:MF_03157} GN=VIT_05s0020g02800 OS=Vitis vinifera (Grape) PE=3 SV=1	hypothetical protein CICLE_v10005119mg [Citrus clementina]
Neem_1675_a_2	66.8023	0.9292	6.16776	up	hypothetical protein (Azadirachta indica)	Cellular Component: mitochondrial outer membrane (GO:0005741);; Cellular Component: plasma membrane (GO:0005886);; Biological Process: intracellular protein transport (GO:0006886);; Cellular Component: plastid (GO:0009536);;	K17769|1.22758e-51|tcc:TCM_003918|Translocase of outer membrane 22-I; K17769 mitochondrial import receptor subunit TOM22 (A)	[U]	Intracellular trafficking, secretion, and vesicular transport	Mitochondrial import receptor subunit TOM9-2 GN=MRH10.8 OS=Arabidopsis thaliana (Mouse-ear cress) PE=1 SV=3	Translocase of outer membrane 22-I [Theobroma cacao]
Neem_1675_f_1	7.3539	1.1914	2.62585	up	putative protein (Azadirachta indica)	Biological Process: cellular process (GO:0009987);;	--	--	--	Cysteine-rich repeat secretory protein 3 (Precursor) GN=CRRSP3 OS=Arabidopsis thaliana (Mouse-ear cress) PE=1 SV=1	Plasmodesmata-located protein 1 isoform 1 [Theobroma cacao]
Neem_1675_f_2	7.6778	1.4606	2.39413	up	ATP binding (Azadirachta indica)	--	--	--	--	--	PREDICTED: uncharacterized protein LOC102611210 [Citrus sinensis]
Neem_1678_f_2	209.181	5.9778	5.12899	up	oxidoreductase (Azadirachta indica)	Molecular Function: electron carrier activity (GO:0009055);; Cellular Component: chloroplast (GO:0009507);; Molecular Function: protein disulfide oxidoreductase activity (GO:0015035);; Biological Process: cell redox homeostasis (GO:0045454);;	K03354|4.91359e-143|cit:102623835|uncharacterized LOC102623835; K03354 anaphase-promoting complex subunit 7 (A)	--	--	--	hypothetical protein CISIN_1g019273mg [Citrus sinensis]
Neem_16814_f_2	10.605	235.096	-4.47043	down	f-box family protein (Azadirachta indica)	--	--	--	--	F-box protein PP2-A12 GN=P2A12 OS=Arabidopsis thaliana (Mouse-ear cress) PE=2 SV=1	PREDICTED: F-box protein PP2-A12-like [Citrus sinensis]
Neem_1681_f_1	401.76	18.8156	4.41633	up	structural constituent of cell wall, putative (Azadirachta indica)	--	--	--	--	Pistil-specific extensin-like protein (Precursor) OS=Nicotiana tabacum (Common tobacco) PE=2 SV=1	hypothetical protein JCGZ_21452 [Jatropha curcas]
Neem_16840_f_2	302.151	0.2669	10.1448	up	hydrolase (Azadirachta indica)	Cellular Component: chloroplast stroma (GO:0009570);; Molecular Function: ADP-ribose pyrophosphohydrolase activity (GO:0080041);; Molecular Function: ADP-glucose pyrophosphohydrolase activity (GO:0080042);;	K18447|3.87093e-153|cit:102620274|nudix hydrolase 14, chloroplastic-like; K18447 ADP-sugar diphosphatase [EC:3.6.1.21] (A)	[L]	Replication, recombination and repair	Nudix hydrolase 14, chloroplastic (Precursor) GN=F16J13.50 OS=Arabidopsis thaliana (Mouse-ear cress) PE=1 SV=2	PREDICTED: nudix hydrolase 14, chloroplastic-like isoform X1 [Citrus sinensis]
Neem_16842_f_1	0.003	17.3739	-12.4997	down	endopeptidase (Azadirachta indica)	--	K11885|4.39191e-37|tcc:TCM_030553|Ubiquitin family protein; K11885 DNA damage-inducible protein 1 (A)	[L]	Replication, recombination and repair	Ubiquitin (Precursor) OS=Phytophthora infestans (Potato late blight fungus) PE=1 SV=2	DNA damage-inducible protein 1 [Morus notabilis]
Neem_16849_f_2	0.003	25.8369	-13.0722	down	hydrolase (Azadirachta indica)	--	K08235|4.9445e-58|cic:CICLE_v10010412mg|hypothetical protein; K08235 xyloglucan:xyloglucosyl transferase [EC:2.4.1.207] (A)	--	--	Probable xyloglucan endotransglucosylase/hydrolase protein 25 (Precursor) GN=MUA2.12 OS=Arabidopsis thaliana (Mouse-ear cress) PE=2 SV=2	hypothetical protein CICLE_v10010412mg [Citrus clementina]
Neem_16854_f_1	1.2677	14.8056	-3.54586	down	antiporter activity (Azadirachta indica)	--	K03327|0|pop:POPTR_0019s11600g|POPTRDRAFT_249770; hypothetical protein; K03327 multidrug resistance protein, MATE family (A)	[R]	General function prediction only	MATE efflux family protein 9 GN=F3L12.7 OS=Arabidopsis thaliana (Mouse-ear cress) PE=2 SV=1	hypothetical protein POPTR_0019s11600g [Populus trichocarpa]
Neem_16870_f_1	20.37	8.2845	1.29796	up	transcription factor activity (Azadirachta indica)	--	--	--	--	Transcription factor TCP11 GN=TCP11 OS=Arabidopsis thaliana (Mouse-ear cress) PE=2 SV=1	PREDICTED: transcription factor TCP11-like [Citrus sinensis]
Neem_16886_f_1	134.04	20.8097	2.68733	up	putative protein (Azadirachta indica)	--	--	[O]	Posttranslational modification, protein turnover, chaperones	--	hypothetical protein CICLE_v10023972mg [Citrus clementina]
Neem_16926_f_1	26.9286	1.5183	4.14861	up	pyrophosphatase (Azadirachta indica)	--	K01514|7.08051e-83|rcu:RCOM_1557920|hypothetical protein; K01514 exopolyphosphatase [EC:3.6.1.11] (A)	[C]	Energy production and conversion	--	hypothetical protein CISIN_1g046048mg, partial [Citrus sinensis]
Neem_1693_f_4	775.282	204.457	1.92292	up	putative protein (Azadirachta indica)	--	--	--	--	Calcium sensing receptor, chloroplastic (Precursor) GN=MYJ24.5 OS=Arabidopsis thaliana (Mouse-ear cress) PE=1 SV=1	PREDICTED: uncharacterized protein LOC102623612 isoform X1 [Citrus sinensis]
Neem_16947_f_1	8.7764	2.4872	1.81911	up	putative protein (Azadirachta indica)	--	--	--	--	--	PREDICTED: uncharacterized protein LOC102611595 [Citrus sinensis]
Neem_16951_f_1	3.5181	29.4588	-3.06583	down	acetylglucosaminyltransferase (Azadirachta indica)	Molecular Function: acetylglucosaminyltransferase activity (GO:0008375);; Cellular Component: membrane (GO:0016020);; Molecular Function: protein xylosyltransferase activity (GO:0030158);;	--	[G]	Carbohydrate transport and metabolism	--	hypothetical protein CICLE_v10011781mg [Citrus clementina]
Neem_1695_f_1	131.047	7.168	4.19237	up	putative protein (Azadirachta indica)	--	K13458|1.42669e-80|cit:102626257|cysteine and histidine-rich domain-containing protein RAR1-like; K13458 disease resistance protein (A)	[R]	General function prediction only	Cysteine and histidine-rich domain-containing protein RAR1 GN=MIO24.17 OS=Arabidopsis thaliana (Mouse-ear cress) PE=1 SV=1	hypothetical protein CICLE_v10005807mg [Citrus clementina]
Neem_1695_f_5	61.499	9.4916	2.69584	up	putative protein (Azadirachta indica)	Biological Process: glucose catabolic process (GO:0006007);; Molecular Function: galactosyltransferase activity (GO:0008378);; Biological Process: xyloglucan biosynthetic process (GO:0009969);; Cellular Component: membrane (GO:0016020);;	--	[GMW]	--	Xyloglucan galactosyltransferase KATAMARI1 homolog OS=Oryza sativa subsp. japonica (Rice) PE=2 SV=1	PREDICTED: xyloglucan galactosyltransferase KATAMARI1 homolog [Citrus sinensis]
Neem_1695_f_6	119.538	58.2243	1.03777	up	monooxygenase (Azadirachta indica)	--	K16911|5.15039e-63|cit:102627717|uncharacterized LOC102627717 (A)	--	--	--	hypothetical protein CICLE_v10006003mg [Citrus clementina]
Neem_1696_f_1	3.4571	78.0106	-4.49604	down	zinc ion binding (Azadirachta indica)	Molecular Function: zinc ion binding (GO:0008270);;	--	[O]	Posttranslational modification, protein turnover, chaperones	Probable BOI-related E3 ubiquitin-protein ligase 3 GN=BRG3 OS=Arabidopsis thaliana (Mouse-ear cress) PE=1 SV=1	SBP family protein, putative [Theobroma cacao]
Neem_16994_f_1	0.003	3.6518	-10.2494	down	phosphatase (Azadirachta indica)	--	--	--	--	--	hypothetical protein CICLE_v10002988mg [Citrus clementina]
Neem_16994_f_3	0.003	8.7992	-11.5182	down	endopeptidase (Azadirachta indica)	--	--	--	--	--	PREDICTED: uncharacterized protein LOC102624581 [Citrus sinensis]
Neem_17037_f_1	49.3051	105.795	-1.10147	down	putative protein (Azadirachta indica)	--	--	--	--	F-box/FBD/LRR-repeat protein At5g53840 GN=At5g53840 OS=Arabidopsis thaliana (Mouse-ear cress) PE=2 SV=1	hypothetical protein CICLE_v10008279mg [Citrus clementina]
Neem_1707_f_4	0.003	4.3523	-10.5026	down	putative protein (Azadirachta indica)	--	--	[S]	Function unknown	Late embryogenesis abundant protein 76 OS=Brassica napus (Rape) PE=2 SV=2	hypothetical protein CICLE_v10018298mg [Citrus clementina]
Neem_1707_f_6	57.5955	252.701	-2.13341	down	RNA binding (Azadirachta indica)	Molecular Function: RNA binding (GO:0003723);; Molecular Function: structural constituent of ribosome (GO:0003735);; Biological Process: translation (GO:0006412);; Cellular Component: small ribosomal subunit (GO:0015935);;	K02988|4.52232e-161|cic:CICLE_v10016057mg|hypothetical protein; K02988 small subunit ribosomal protein S5 (A)	[J]	Translation, ribosomal structure and biogenesis	30S ribosomal protein S5, chloroplastic (Precursor) GN=rps5 OS=Spinacia oleracea (Spinach) PE=1 SV=1	hypothetical protein CISIN_1g021869mg [Citrus sinensis]
Neem_1707_f_8	0.003	18.943	-12.6244	down	binding (Azadirachta indica)	--	--	--	--	--	hypothetical protein CICLE_v10017252mg [Citrus clementina]
Neem_17096_f_3	0.003	1.6745	-9.12455	down	putative protein (Azadirachta indica)	--	K13459|1.05071e-135|cit:102623519|probable disease resistance protein At5g63020-like; K13459 disease resistance protein RPS2 (A)	[T]	Signal transduction mechanisms	Probable disease resistance protein At5g63020 GN=At5g63020 OS=Arabidopsis thaliana (Mouse-ear cress) PE=2 SV=2	PREDICTED: probable disease resistance protein At5g63020-like [Citrus sinensis]
Neem_17101_f_1	137.584	15.6779	3.13351	up	transferase (Azadirachta indica)	Cellular Component: integral component of membrane (GO:0016021);; Molecular Function: transferase activity, transferring hexosyl groups (GO:0016758);; Molecular Function: xyloglucan 6-xylosyltransferase activity (GO:0033843);;	--	[GM]	--	Putative glycosyltransferase 7 GN=T20K9.110 OS=Arabidopsis thaliana (Mouse-ear cress) PE=2 SV=1	PREDICTED: putative glycosyltransferase 7-like [Citrus sinensis]
Neem_17123_f_1	54.9086	10.6769	2.36254	up	putative protein (Azadirachta indica)	Biological Process: cytokinesis by cell plate formation (GO:0000911);; Cellular Component: extracellular region (GO:0005576);; Cellular Component: plant-type cell wall (GO:0009505);; Cellular Component: plasmodesma (GO:0009506);; Biological Process: plant-type cell wall organization (GO:0009664);; Biological Process: cell wall modification (GO:0042545);; Biological Process: response to other orga…	--	--	--	Osmotin-like protein (Precursor) OS=Solanum lycopersicum (Tomato) PE=1 SV=1	hypothetical protein CICLE_v10029149mg [Citrus clementina]
Neem_1724_f_3	3.3076	0.6745	2.29389	up	kinase (Azadirachta indica)	--	--	--	--	--	PREDICTED: uncharacterized protein LOC102625822 [Citrus sinensis]
Neem_17287_f_2	110.031	0.003	15.1626	up	hypothetical protein (Azadirachta indica)	--	K15032|0|cit:102620729|uncharacterized LOC102620729; K15032 mTERF domain-containing protein, mitochondrial (A)	[KR]	--	--	hypothetical protein CISIN_1g011168mg [Citrus sinensis]
Neem_172_f_3	123.908	39.3885	1.65342	up	acetylglucosaminyltransferase (Azadirachta indica)	--	--	--	--	--	hypothetical protein POPTR_0001s40990g [Populus trichocarpa]
Neem_17301_f_1	0.1168	24.7437	-7.72688	down	putative protein (Azadirachta indica)	--	K09286|7.59021e-67|cit:102629603|ethylene-responsive transcription factor 2-like (A)	--	--	Ethylene-responsive transcription factor 13 GN=T13E15.15 OS=Arabidopsis thaliana (Mouse-ear cress) PE=2 SV=2	hypothetical protein CICLE_v10021132mg [Citrus clementina]
Neem_1732_f_2	97.6092	19.869	2.2965	up	hypothetical protein (Azadirachta indica)	Molecular Function: nucleotide binding (GO:0000166);; Molecular Function: protein kinase activity (GO:0004672);;	K08857|0|cit:102613123|serine/threonine-protein kinase Nek6-like; K08857 NIMA (never in mitosis gene a)-related kinase [EC:2.7.11.1] (A)	[R]	General function prediction only	Serine/threonine-protein kinase Nek7 GN=NEK7 OS=Arabidopsis thaliana (Mouse-ear cress) PE=2 SV=1	PREDICTED: serine/threonine-protein kinase Nek6-like isoform X1 [Citrus sinensis]
Neem_17344_f_2	6.5227	15.4863	-1.24745	down	putative protein (Azadirachta indica)	Molecular Function: kinase activity (GO:0016301);; Biological Process: phosphorylation (GO:0016310);;	--	--	--	Cysteine-rich repeat secretory protein 15 (Precursor) GN=CRRSP15 OS=Arabidopsis thaliana (Mouse-ear cress) PE=1 SV=1	PREDICTED: cysteine-rich repeat secretory protein 15-like isoform X2 [Citrus sinensis]
Neem_17345_f_1	0.003	2.2182	-9.53021	down	kinase (Azadirachta indica)	--	--	[S]	Function unknown	--	PREDICTED: uncharacterized protein LOC102623956 isoform X1 [Citrus sinensis]
Neem_1734_f_1	4.8091	0.617	2.96242	up	phosphatase (Azadirachta indica)	Molecular Function: catalytic activity (GO:0003824);;	K17506|2.61965e-81|cic:CICLE_v10033904mg|hypothetical protein; K17506 protein phosphatase 1L [EC:3.1.3.16] (A)	[T]	Signal transduction mechanisms	Probable protein phosphatase 2C 14 GN=At1g67820 OS=Arabidopsis thaliana (Mouse-ear cress) PE=2 SV=2	hypothetical protein CICLE_v10033904mg [Citrus clementina]
Neem_1734_f_7	50.4148	188.366	-1.90162	down	putative protein (Azadirachta indica)	Biological Process: amino acid transport (GO:0006865);; Biological Process: inorganic anion transport (GO:0015698);; Biological Process: membrane organization (GO:0016044);; Biological Process: cellular response to stress (GO:0033554);; Biological Process: regulation of programmed cell death (GO:0043067);; Biological Process: innate immune response (GO:0045087);; Biological Process: intracellular…	--	--	--	High-affinity nitrate transporter 3.2 (Precursor) GN=NRT3.2 OS=Arabidopsis thaliana (Mouse-ear cress) PE=2 SV=1	PREDICTED: high-affinity nitrate transporter 3.2-like [Nelumbo nucifera]
Neem_1734_f_8	21.1424	71.0469	-1.74863	down	putative protein (Azadirachta indica)	Molecular Function: enzyme activator activity (GO:0008047);; Cellular Component: chloroplast (GO:0009507);; Biological Process: iron-sulfur cluster assembly (GO:0016226);; Biological Process: positive regulation of sulfur metabolic process (GO:0051176);;	--	--	--	SufE-like protein 2, chloroplastic GN=SUFE2 OS=Arabidopsis thaliana (Mouse-ear cress) PE=2 SV=1	hypothetical protein CICLE_v10032733mg [Citrus clementina]
Neem_17354_f_1	155.542	34.475	2.17369	up	arogenate/prephenate dehydratase (Azadirachta indica)	Molecular Function: prephenate dehydratase activity (GO:0004664);; Cellular Component: cytosol (GO:0005829);; Biological Process: tyrosine biosynthetic process (GO:0006571);; Biological Process: L-phenylalanine biosynthetic process (GO:0009094);; Cellular Component: chloroplast (GO:0009507);; Biological Process: response to low fluence blue light stimulus by blue low-fluence system (GO:0010244);;…	K05359|0|cit:102618210|arogenate dehydratase 3, chloroplastic-like; K05359 arogenate/prephenate dehydratase [EC:4.2.1.91 4.2.1.51] (A)	[E]	Amino acid transport and metabolism	Arogenate dehydratase/prephenate dehydratase 6, chloroplastic (Precursor) GN=T23G18.10 OS=Arabidopsis thaliana (Mouse-ear cress) PE=1 SV=1	PREDICTED: arogenate dehydratase 3, chloroplastic-like [Citrus sinensis]
Neem_17357_f_1	1.625	37.5549	-4.53049	down	zinc ion binding (Azadirachta indica)	Molecular Function: carboxylic ester hydrolase activity (GO:0004091);; Biological Process: metabolic process (GO:0008152);; Molecular Function: retinyl-palmitate esterase activity (GO:0050253);; Molecular Function: methyl indole-3-acetate esterase activity (GO:0080030);; Molecular Function: methyl salicylate esterase activity (GO:0080031);; Molecular Function: methyl jasmonate esterase activity (…	--	[V]	Defense mechanisms	Probable carboxylesterase 6 GN=CXE6 OS=Arabidopsis thaliana (Mouse-ear cress) PE=2 SV=1	Alpha/beta-Hydrolases superfamily protein [Theobroma cacao]
Neem_17366_f_1	177.947	50.8362	1.80752	up	DNA binding (Azadirachta indica)	--	--	--	--	Dof zinc finger protein DOF5.4 GN=MAE1.9 OS=Arabidopsis thaliana (Mouse-ear cress) PE=2 SV=2	PREDICTED: dof zinc finger protein DOF5.4-like isoform X1 [Citrus sinensis]
Neem_1738_f_1	37.8211	2.8059	3.75266	up	monooxygenase (Azadirachta indica)	--	--	--	--	--	PREDICTED: uncharacterized protein LOC102613254 isoform X1 [Citrus sinensis]
Neem_1739_f_1	221.606	4.661	5.57122	up	merlot proline-rich protein 2 (Azadirachta indica)	--	--	--	--	--	Uncharacterized protein TCM_020877 [Theobroma cacao]
Neem_1740_f_1	130.002	643.608	-2.30764	down	oxidoreductase (Azadirachta indica)	Cellular Component: plasma membrane (GO:0005886);; Biological Process: defense response (GO:0006952);; Cellular Component: plant-type cell wall (GO:0009505);; Molecular Function: (+)-neomenthol dehydrogenase activity (GO:0047501);; Molecular Function: (-)-menthol dehydrogenase activity (GO:0047504);; Biological Process: oxidation-reduction process (GO:0055114);; Biological Process: response to ka…	K15095|0|tcc:TCM_005384|NAD(P)-binding Rossmann-fold superfamily protein; K15095 (+)-neomenthol dehydrogenase [EC:1.1.1.208] (A)	[Q]	Secondary metabolites biosynthesis, transport and catabolism	(+)-neomenthol dehydrogenase GN=SDR1 OS=Arabidopsis thaliana (Mouse-ear cress) PE=1 SV=1	NAD(P)-binding Rossmann-fold superfamily protein [Theobroma cacao]
Neem_17419_f_2	334.41	57.1676	2.54835	up	putative protein (Azadirachta indica)	--	--	--	--	--	PREDICTED: uncharacterized protein LOC102619374 [Citrus sinensis]
Neem_17474_f_1	86.5247	8.0556	3.42505	up	putative protein (Azadirachta indica)	Cellular Component: membrane (GO:0016020);;	--	--	--	CASP-like protein 1F1 OS=Vitis vinifera (Grape) PE=2 SV=2	PREDICTED: CASP-like protein POPTRDRAFT_823430 [Malus domestica]
Neem_1753_f_2	10.1645	3.4741	1.54883	up	DNA binding (Azadirachta indica)	--	--	--	--	Probable carbohydrate esterase At4g34215 GN=At4g34215 OS=Arabidopsis thaliana (Mouse-ear cress) PE=1 SV=2	PREDICTED: probable carbohydrate esterase At4g34215-like [Citrus sinensis]
Neem_17566_f_1	157.873	31.4212	2.32895	up	putative protein (Azadirachta indica)	--	--	--	--	WEB family protein At5g16730, chloroplastic (Precursor) GN=At5g16730 OS=Arabidopsis thaliana (Mouse-ear cress) PE=1 SV=1	hypothetical protein CICLE_v10030659mg [Citrus clementina]
Neem_17571_f_1	0.635	15.3755	-4.59773	down	hypothetical protein (Azadirachta indica)	--	--	--	--	--	PREDICTED: uncharacterized protein LOC104110843 [Nicotiana tomentosiformis]
Neem_17587_f_1	41.5822	19.4247	1.09807	up	synthase (Azadirachta indica)	Cellular Component: plasma membrane (GO:0005886);;	--	--	--	Uncharacterized protein At4g15545 GN=At4g15545 OS=Arabidopsis thaliana (Mouse-ear cress) PE=1 SV=1	hypothetical protein CICLE_v10005358mg [Citrus clementina]
Neem_1760_f_1	54.756	12.9376	2.08145	up	putative protein (Azadirachta indica)	Molecular Function: sequence-specific DNA binding transcription factor activity (GO:0003700);; Cellular Component: nucleus (GO:0005634);; Molecular Function: sequence-specific DNA binding (GO:0043565);; Biological Process: positive regulation of transcription, DNA-templated (GO:0045893);;	K09286|1.1927e-105|tcc:TCM_037194|Integrase-type DNA-binding superfamily protein; K09286 EREBP-like factor (A)	--	--	Dehydration-responsive element-binding protein 3 GN=F15N18.180 OS=Arabidopsis thaliana (Mouse-ear cress) PE=2 SV=1	Integrase-type DNA-binding superfamily protein [Theobroma cacao]
Neem_17648_f_1	10.4783	4.2907	1.28812	up	protein binding (Azadirachta indica)	Cellular Component: ubiquitin ligase complex (GO:0000151);; Molecular Function: ubiquitin-protein ligase activity (GO:0004842);; Cellular Component: nucleus (GO:0005634);; Biological Process: protein targeting to membrane (GO:0006612);; Biological Process: membrane fusion (GO:0006944);; Biological Process: ethylene biosynthetic process (GO:0009693);; Biological Process: response to chitin (GO:001…	--	--	--	U-box domain-containing protein 21 GN=PUB21 OS=Arabidopsis thaliana (Mouse-ear cress) PE=2 SV=1	PREDICTED: U-box domain-containing protein 21-like [Citrus sinensis]
Neem_17666_f_2	0.8487	18.7785	-4.46768	down	signal transducer activity (Azadirachta indica)	Cellular Component: chloroplast (GO:0009507);;	--	--	--	--	PREDICTED: uncharacterized protein LOC102631006 isoform X1 [Citrus sinensis]
Neem_1766_f_1	25.4132	12.0463	1.07699	up	cellulase (Azadirachta indica)	--	--	--	--	--	hypothetical protein POPTR_0002s20040g [Populus trichocarpa]
Neem_1767_f_1	2.1488	14.2505	-2.72941	down	DNA binding (Azadirachta indica)	--	--	--	--	Low-temperature-induced 65 kDa protein GN=K24M7.3 OS=Arabidopsis thaliana (Mouse-ear cress) PE=2 SV=2	hypothetical protein CICLE_v10004574mg [Citrus clementina]
Neem_17690_f_1	8.4922	25.8963	-1.60854	down	putative protein (Azadirachta indica)	Molecular Function: protein serine/threonine kinase activity (GO:0004674);; Molecular Function: ATP binding (GO:0005524);; Biological Process: protein phosphorylation (GO:0006468);; Biological Process: cell wall macromolecule catabolic process (GO:0016998);;	--	--	--	LysM domain receptor-like kinase 4 (Precursor) GN=LYK4 OS=Arabidopsis thaliana (Mouse-ear cress) PE=1 SV=1	PREDICTED: lysM domain receptor-like kinase 4-like [Citrus sinensis]
Neem_17713_f_1	49.8156	22.2226	1.16457	up	putative protein (Azadirachta indica)	--	--	--	--	--	hypothetical protein CICLE_v10008624mg [Citrus clementina]
Neem_1775_f_2	45.595	4.6283	3.30032	up	antiporter activity (Azadirachta indica)	--	--	--	--	--	PREDICTED: uncharacterized protein LOC102629203 [Citrus sinensis]
Neem_17766_f_1	266.609	87.4598	1.60804	up	DNA binding (Azadirachta indica)	--	--	--	--	Protein IQ-DOMAIN 1 GN=IQD1 OS=Arabidopsis thaliana (Mouse-ear cress) PE=1 SV=1	PREDICTED: protein IQ-DOMAIN 1-like isoform X1 [Citrus sinensis]
Neem_17795_f_1	41.9152	2.2998	4.18789	up	putative protein (Azadirachta indica)	Molecular Function: pectinesterase activity (GO:0030599);; Biological Process: negative regulation of catalytic activity (GO:0043086);; Molecular Function: pectinesterase inhibitor activity (GO:0046910);;	--	--	--	Cell wall / vacuolar inhibitor of fructosidase 2 (Precursor) GN=MUB3.14 OS=Arabidopsis thaliana (Mouse-ear cress) PE=1 SV=1	hypothetical protein CICLE_v10002604mg [Citrus clementina]
Neem_1780_f_5	213.612	44.3179	2.26903	up	4,6-dehydratase (Azadirachta indica)	Cellular Component: cytosol (GO:0005829);; Molecular Function: GDP-mannose 4,6-dehydratase activity (GO:0008446);; Biological Process: unidimensional cell growth (GO:0009826);; Biological Process: GDP-mannose metabolic process (GO:0019673);; Biological Process: 'de novo' GDP-L-fucose biosynthetic process (GO:0042351);; Molecular Function: coenzyme binding (GO:0050662);;	K01711|0|cit:102613014|GDP-mannose 4,6 dehydratase 2-like; K01711 GDPmannose 4,6-dehydratase [EC:4.2.1.47] (A)	[G]	Carbohydrate transport and metabolism	GDP-mannose 4,6 dehydratase 2 GN=F24M12.200 OS=Arabidopsis thaliana (Mouse-ear cress) PE=1 SV=3	PREDICTED: GDP-mannose 4,6 dehydratase 2-like [Citrus sinensis]
Neem_17814_f_1	79.1118	0.2866	8.10871	up	zinc ion binding (Azadirachta indica)	Cellular Component: chloroplast (GO:0009507);;	--	--	--	Protein trichome birefringence-like 33 GN=TBL33 OS=Arabidopsis thaliana (Mouse-ear cress) PE=2 SV=1	PREDICTED: protein YLS7-like [Glycine max]
Neem_17820_f_1	5.5527	29.4363	-2.40633	down	putative protein (Azadirachta indica)	--	--	--	--	--	PREDICTED: uncharacterized protein LOC102626963 [Citrus sinensis]
Neem_1782_f_4	48.3945	115.615	-1.25642	down	putative protein (Azadirachta indica)	Biological Process: barrier septum assembly (GO:0000917);; Molecular Function: GTP binding (GO:0005525);;	K03978|0|cit:102617760|GTP-binding protein At2g22870-like; K03978 GTP-binding protein (A)	[R]	General function prediction only	GTP-binding protein At2g22870 GN=EMB2001 OS=Arabidopsis thaliana (Mouse-ear cress) PE=2 SV=2	hypothetical protein CICLE_v10009000mg [Citrus clementina]
Neem_17834_f_1	0.003	1.3373	-8.80014	down	galactosyltransferase (Azadirachta indica)	Molecular Function: transferase activity, transferring glycosyl groups (GO:0016757);;	K06611|1.08038e-40|cit:102612410|stachyose synthase-like; K06611 stachyose synthetase [EC:2.4.1.67] (A)	--	--	Stachyose synthase (Precursor) GN=STS1 OS=Pisum sativum (Garden pea) PE=1 SV=1	PREDICTED: stachyose synthase-like [Citrus sinensis]
Neem_17872_f_1	221.899	21.4214	3.37278	up	zinc ion binding (Azadirachta indica)	Molecular Function: protein binding (GO:0005515);; Cellular Component: endoplasmic reticulum (GO:0005783);; Biological Process: lipid transport (GO:0006869);; Biological Process: intra-Golgi vesicle-mediated transport (GO:0006891);; Biological Process: lithium ion transport (GO:0010351);; Biological Process: protein import into peroxisome matrix (GO:0016558);; Biological Process: transport of vir…	--	[U]	Intracellular trafficking, secretion, and vesicular transport	PRA1 family protein D GN=F19P19.30 OS=Arabidopsis thaliana (Mouse-ear cress) PE=1 SV=1	hypothetical protein CISIN_1g029745mg [Citrus sinensis]
Neem_17872_f_2	0.7803	2.0236	-1.37482	down	zinc ion binding (Azadirachta indica)	--	K16277|0|cit:102615555|E3 ubiquitin protein ligase DRIP2-like; K16277 E3 ubiquitin-protein ligase DRIP [EC:6.3.2.19] (A)	[S]	Function unknown	E3 ubiquitin protein ligase DRIP2 GN=DRIP2 OS=Arabidopsis thaliana (Mouse-ear cress) PE=1 SV=1	PREDICTED: E3 ubiquitin protein ligase DRIP2-like [Citrus sinensis]
Neem_1789_f_10.001	43.2787	17.6257	1.29598	up	--	--	--	--	--	--	--
Neem_1789_f_11	13.5051	4.4771	1.59287	up	helicase (Azadirachta indica)	--	--	--	--	Uncharacterized protein At3g17950 GN=Y-3 OS=Arabidopsis thaliana (Mouse-ear cress) PE=1 SV=1	PREDICTED: uncharacterized protein At3g17950-like [Citrus sinensis]
Neem_1789_f_5	4.8278	16.7771	-1.79706	down	putative protein (Azadirachta indica)	Molecular Function: aldose 1-epimerase activity (GO:0004034);; Cellular Component: cytosol (GO:0005829);; Biological Process: galactose metabolic process (GO:0006012);; Molecular Function: carbohydrate binding (GO:0030246);; Biological Process: D-xylose metabolic process (GO:0042732);; Cellular Component: apoplast (GO:0048046);;	K01785|2.13171e-170|pvu:PHAVU_004G150200g|hypothetical protein; K01785 aldose 1-epimerase [EC:5.1.3.3] (A)	[G]	Carbohydrate transport and metabolism	--	PREDICTED: aldose 1-epimerase-like [Nelumbo nucifera]
Neem_17904_f_1	139.174	9.4483	3.8807	up	putative protein (Azadirachta indica)	--	--	--	--	Protein EXORDIUM-like 7 (Precursor) GN=EXL7 OS=Arabidopsis thaliana (Mouse-ear cress) PE=2 SV=2	PREDICTED: uncharacterized protein LOC102609529 [Citrus sinensis]
Neem_17906_f_1	514.748	100.274	2.35992	up	binding (Azadirachta indica)	--	--	--	--	--	hypothetical protein CICLE_v10009423mg [Citrus clementina]
Neem_17929_f_2	142.688	16.357	3.12489	up	GTP binding (Azadirachta indica)	Biological Process: barrier septum assembly (GO:0000917);; Molecular Function: GTP binding (GO:0005525);;	K03978|2.41759e-76|cit:102630587|GTP-binding protein At2g22870-like; K03978 GTP-binding protein (A)	[R]	General function prediction only	GTP-binding protein At2g22870 GN=EMB2001 OS=Arabidopsis thaliana (Mouse-ear cress) PE=2 SV=2	hypothetical protein CISIN_1g027757mg [Citrus sinensis]
Neem_17941_f_1	117.587	35.7231	1.7188	up	zinc ion binding (Azadirachta indica)	Cellular Component: membrane (GO:0016020);; Cellular Component: cell part (GO:0044464);;	K09651|1.79509e-172|cit:102612667|uncharacterized LOC102612667; K09651 rhomboid domain-containing protein 1 [EC:3.4.21.-] (A)	[S]	Function unknown	Uncharacterized protein At3g17611 GN=At3g17611 OS=Arabidopsis thaliana (Mouse-ear cress) PE=2 SV=1	hypothetical protein CISIN_1g020298mg [Citrus sinensis]
Neem_1794_f_3	106.046	35.106	1.5949	up	kinase (Azadirachta indica)	--	--	[R]	General function prediction only	Pentatricopeptide repeat-containing protein At4g38150 GN=At4g38150 OS=Arabidopsis thaliana (Mouse-ear cress) PE=2 SV=1	hypothetical protein CICLE_v10028759mg [Citrus clementina]
Neem_17955_f_1	96.9066	13.5861	2.83446	up	putative protein (Azadirachta indica)	Biological Process: metabolic process (GO:0008152);; Cellular Component: plant-type cell wall (GO:0009505);; Cellular Component: chloroplast (GO:0009507);; Biological Process: regulation of meristem growth (GO:0010075);; Molecular Function: pectinesterase activity (GO:0030599);;	--	--	--	Pectinesterase 51 (Precursor) GN=F17I14.50 OS=Arabidopsis thaliana (Mouse-ear cress) PE=2 SV=1	hypothetical protein CISIN_1g009085mg [Citrus sinensis]
Neem_17956_f_1	4.3747	1.4475	1.59562	up	putative protein (Azadirachta indica)	Molecular Function: nucleotide binding (GO:0000166);; Biological Process: DNA replication initiation (GO:0006270);; Biological Process: regulation of DNA replication (GO:0006275);; Biological Process: DNA methylation (GO:0006306);; Biological Process: cell proliferation (GO:0008283);; Biological Process: regulation of flower development (GO:0009909);; Biological Process: regulation of G2/M transi…	K11274|0|cit:102606793|WD repeat and HMG-box DNA-binding protein 1-like; K11274 chromosome transmission fidelity protein 4 (A)	[R]	General function prediction only	Protein Mut11 GN=Mut11 OS=Chlamydomonas reinhardtii (Chlamydomonas smithii) PE=2 SV=1	PREDICTED: WD repeat and HMG-box DNA-binding protein 1-like [Citrus sinensis]
Neem_18029_f_1	0.003	39.9043	-13.6993	down	beta-N-acetylhexosaminidase (Azadirachta indica)	--	--	--	--	--	Uncharacterized protein TCM_042837 [Theobroma cacao]
Neem_18032_f_1	491.689	121.163	2.02079	up	RNA binding (Azadirachta indica)	Biological Process: sulfur amino acid biosynthetic process (GO:0000097);; Cellular Component: peroxisome (GO:0005777);; Cellular Component: cytosol (GO:0005829);; Cellular Component: chloroplast stroma (GO:0009570);; Biological Process: response to jasmonic acid (GO:0009753);; Biological Process: defense response to fungus, incompatible interaction (GO:0009817);; Biological Process: alpha-amino a…	--	--	--	--	hypothetical protein CICLE_v10012522mg [Citrus clementina]
Neem_18104_a_1	59.2155	24.1427	1.29439	up	structural constituent of_ribosome (Azadirachta indica)	--	--	--	--	--	hypothetical protein CISIN_1g034855mg [Citrus sinensis]
Neem_18110_f_1	0.003	26.3034	-13.098	down	putative protein (Azadirachta indica)	Biological Process: metabolic process (GO:0008152);; Molecular Function: hydrolase activity, acting on glycosyl bonds (GO:0016798);;	K01183|5.0741e-149|cic:CICLE_v10005491mg|hypothetical protein; K01183 chitinase [EC:3.2.1.14] (A)	[M]	Cell wall/membrane/envelope biogenesis	Acidic endochitinase (Precursor) OS=Nicotiana tabacum (Common tobacco) PE=1 SV=1	hypothetical protein CICLE_v10005491mg [Citrus clementina]
Neem_18120_a_2	42.9472	10.6964	2.00544	up	transf_rase (Azadirachta indica)	--	--	--	--	--	hypothetical protein CISIN_1g041803mg, partial [Citrus sinensis]
Neem_18213_f_1	13.2629	1.7509	2.92123	up	DNA binding (Azadirachta indica)	Molecular Function: DNA binding (GO:0003677);;	--	--	--	Zinc-finger homeodomain protein 5 GN=F22H5.4 OS=Arabidopsis thaliana (Mouse-ear cress) PE=1 SV=1	Homeobox protein 33 isoform 1 [Theobroma cacao]
Neem_18239_f_2	125.733	34.471	1.86691	up	binding (Azadirachta indica)	--	--	--	--	--	hypothetical protein CICLE_v10012154mg [Citrus clementina]
Neem_182_f_1	65.3335	20.0233	1.70614	up	hypothetical protein (Azadirachta indica)	Molecular Function: transcription cofactor activity (GO:0003712);; Molecular Function: histone acetyltransferase activity (GO:0004402);; Cellular Component: nucleus (GO:0005634);; Biological Process: regulation of transcription, DNA-templated (GO:0006355);; Molecular Function: zinc ion binding (GO:0008270);; Biological Process: histone acetylation (GO:0016573);;	--	[K]	Transcription	BTB/POZ and TAZ domain-containing protein 4 GN=BT4 OS=Arabidopsis thaliana (Mouse-ear cress) PE=1 SV=1	PREDICTED: BTB/POZ and TAZ domain-containing protein 4-like isoform X1 [Citrus sinensis]
Neem_1832_f_1	125.162	51.1292	1.29158	up	DNA binding (Azadirachta indica)	--	--	--	--	Protein BRANCHLESS TRICHOME GN=BLT OS=Arabidopsis thaliana (Mouse-ear cress) PE=1 SV=1	PREDICTED: actin cytoskeleton-regulatory complex protein pan-1-like [Citrus sinensis]
Neem_1832_f_4	7.0549	2.3083	1.61179	up	N-acetyltransferase (Azadirachta indica)	Biological Process: post-embryonic development (GO:0009791);; Biological Process: single-organism developmental process (GO:0044767);; Biological Process: reproductive structure development (GO:0048608);; Biological Process: response to stimulus (GO:0050896);;	--	--	--	--	hypothetical protein CICLE_v10008166mg [Citrus clementina]
Neem_18336_f_2	74.6652	5.8705	3.66888	up	metal ion binding (Azadirachta indica)	--	--	[P]	Inorganic ion transport and metabolism	Copper transport protein CCH GN=CCH OS=Arabidopsis thaliana (Mouse-ear cress) PE=1 SV=1	PREDICTED: uncharacterized protein LOC102615509 [Citrus sinensis]
Neem_18349_f_1	2.8986	18.7859	-2.69622	down	hypothetical protein (Azadirachta indica)	--	--	--	--	Putative Myb family transcription factor At1g14600 GN=At1g14600 OS=Arabidopsis thaliana (Mouse-ear cress) PE=2 SV=2	PREDICTED: uncharacterized protein LOC102607614 [Citrus sinensis]
Neem_1834_f_3	94.5302	35.9405	1.39516	up	catalytic activity (Azadirachta indica)	Molecular Function: Rab geranylgeranyltransferase activity (GO:0004663);; Biological Process: protein geranylgeranylation (GO:0018344);;	K05956|1.43597e-179|cit:102626852|geranylgeranyl transferase type-2 subunit beta-like; K05956 geranylgeranyl transferase type-2 subunit beta [EC:2.5.1.60] (A)	[O]	Posttranslational modification, protein turnover, chaperones	Photosystem I P700 chlorophyll a apoprotein A2 {ECO:0000255|HAMAP-Rule:MF_00482} GN=Poptr_cp021 OS=Populus trichocarpa (Western balsam poplar) PE=3 SV=1	hypothetical protein CISIN_1g0213052mg [Citrus sinensis]
Neem_1835_f_2	20.4893	127.6	-2.63868	down	catalytic activity (Azadirachta indica)	Molecular Function: enoyl-CoA hydratase activity (GO:0004300);; Cellular Component: peroxisome (GO:0005777);; Biological Process: fatty acid beta-oxidation (GO:0006635);;	--	[I]	Lipid transport and metabolism	1,4-dihydroxy-2-naphthoyl-CoA synthase, peroxisomal GN=MENB OS=Arabidopsis thaliana (Mouse-ear cress) PE=1 SV=2	PREDICTED: probable enoyl-CoA hydratase, mitochondrial-like [Citrus sinensis]
Neem_1835_f_6	59.1755	8.7996	2.74949	up	phosphatase (Azadirachta indica)	Molecular Function: protein serine/threonine phosphatase activity (GO:0004722);; Biological Process: protein dephosphorylation (GO:0006470);; Cellular Component: protein serine/threonine phosphatase complex (GO:0008287);; Molecular Function: metal ion binding (GO:0046872);;	K01102|0|cic:CICLE_v10005185mg|hypothetical protein; K01102 pyruvate dehydrogenase phosphatase [EC:3.1.3.43] (A)	[T]	Signal transduction mechanisms	Probable protein phosphatase 2C 42 GN=At3g17090 OS=Arabidopsis thaliana (Mouse-ear cress) PE=2 SV=1	hypothetical protein CICLE_v10005185mg [Citrus clementina]
Neem_18379_f_1	23.9005	1.4342	4.05872	up	kinase (Azadirachta indica)	Biological Process: response to stress (GO:0006950);;	K13993|2.00401e-81|cit:102624989|17.7 kDa class I heat shock protein-like; K13993 HSP20 family protein (A)	[O]	Posttranslational modification, protein turnover, chaperones	17.3 kDa class I heat shock protein GN=HSP17.3-B OS=Glycine max (Soybean) PE=3 SV=1	PREDICTED: 17.7 kDa class I heat shock protein-like [Citrus sinensis]
Neem_18396_f_1	9.994	3.3455	1.57884	up	sulfotransferase (Azadirachta indica)	--	--	--	--	--	P-loop containing nucleoside triphosphate hydrolases superfamily protein isoform 1 [Theobroma cacao]
Neem_18437_f_1	4.2632	15.4253	-1.85529	down	calcium ion binding (Azadirachta indica)	Cellular Component: plant-type vacuole (GO:0000325);; Molecular Function: calcium ion binding (GO:0005509);; Biological Process: systemic acquired resistance, salicylic acid mediated signaling pathway (GO:0009862);; Biological Process: regulation of ion transport (GO:0043269);;	K13448|6.88865e-103|sot:102582093|probable calcium-binding protein CML18-like; K13448 calcium-binding protein CML (A)	[T]	Signal transduction mechanisms	Probable calcium-binding protein CML17 GN=CML17 OS=Arabidopsis thaliana (Mouse-ear cress) PE=2 SV=1	PREDICTED: probable calcium-binding protein CML18 [Solanum lycopersicum]
Neem_18442_f_2	0.003	7.517	-11.291	down	dehydrin/response ABA (Azadirachta indica)	Biological Process: response to stimulus (GO:0050896);;	--	--	--	Dehydrin Xero 1 GN=F24M12.20 OS=Arabidopsis thaliana (Mouse-ear cress) PE=2 SV=2	dehydrin 2 [Corylus heterophylla]
Neem_18444_f_1	5.329	14.8451	-1.47805	down	catalytic activity (Azadirachta indica)	Molecular Function: polysaccharide binding (GO:0030247);;	--	--	--	--	hypothetical protein CICLE_v10026163mg [Citrus clementina]
Neem_18578_f_1	48.5616	3.526	3.78371	up	hypothetical protein (Azadirachta indica)	Cellular Component: Golgi apparatus (GO:0005794);;	--	[GMW]	--	Probable beta-1,4-xylosyltransferase IRX10 GN=F17L21.23 OS=Arabidopsis thaliana (Mouse-ear cress) PE=2 SV=1	hypothetical protein CICLE_v10001104mg [Citrus clementina]
Neem_18593_f_2	111.604	0.003	15.1831	up	putative protein (Azadirachta indica)	--	--	[OT]	--	--	PREDICTED: NEDD8 ultimate buster 1 [Malus domestica]
Neem_1860_f_1	0.003	3.2433	-10.0783	down	nucleic acid binding (Azadirachta indica)	Molecular Function: nucleotide binding (GO:0000166);; Molecular Function: nucleic acid binding (GO:0003676);;	K14396|1.91807e-15|cit:102625039|polyadenylate-binding protein 2-like; K14396 polyadenylate-binding protein 2 (A)	[A]	RNA processing and modification	Polyadenylate-binding protein 3 {ECO:0000303|PubMed:18479511} OS=Arabidopsis thaliana (Mouse-ear cress) PE=1 SV=1	hypothetical protein CISIN_1g029268mg [Citrus sinensis]
Neem_18620_f_1	12.1678	48.8775	-2.0061	down	metal ion binding (Azadirachta indica)	--	--	[P]	Inorganic ion transport and metabolism	--	PREDICTED: eukaryotic translation initiation factor 5B-like isoform X2 [Citrus sinensis]
Neem_18637_f_1	7.3384	0.6229	3.55839	up	hypothetical protein (Azadirachta indica)	--	--	--	--	Uncharacterized membrane protein At1g16860 GN=At1g16860 OS=Arabidopsis thaliana (Mouse-ear cress) PE=1 SV=1	Ubiquitin-specific protease family C19-related protein isoform 1 [Theobroma cacao]
Neem_1864_f_10.001	17.0858	273.31	-3.99967	down	--	--	--	--	--	--	--
Neem_18695_f_2	144.098	5.1093	4.81778	up	oxidoreductase (Azadirachta indica)	--	--	--	--	Wound-induced protein 1 GN=WUN1 OS=Solanum tuberosum (Potato) PE=2 SV=1	hypothetical protein CISIN_1g041268mg, partial [Citrus sinensis]
Neem_18700_f_1	88.1497	8.7013	3.34065	up	putative protein (Azadirachta indica)	--	--	[Q]	Secondary metabolites biosynthesis, transport and catabolism	Cytochrome P450 71D9 GN=CYP71D9 OS=Glycine max (Soybean) PE=2 SV=1	hypothetical protein CICLE_v10008076mg [Citrus clementina]
Neem_18712_f_2	88.8623	180.397	-1.02153	down	translation initiation factor activity (Azadirachta indica)	Molecular Function: translation initiation factor activity (GO:0003743);; Cellular Component: cytosol (GO:0005829);; Biological Process: translational initiation (GO:0006413);;	K03259|8.87687e-150|cic:CICLE_v10022151mg|hypothetical protein; K03259 translation initiation factor 4E (A)	[J]	Translation, ribosomal structure and biogenesis	Eukaryotic translation initiation factor NCBP GN=NCBP OS=Triticum aestivum (Wheat) PE=2 SV=1	hypothetical protein CICLE_v10022151mg [Citrus clementina]
Neem_18715_f_1	14.0332	35.3181	-1.33156	down	Metalloendoproteinase 1 precursor, putative (Azadirachta indica)	Molecular Function: metalloendopeptidase activity (GO:0004222);; Biological Process: proteolysis (GO:0006508);; Molecular Function: zinc ion binding (GO:0008270);; Cellular Component: extracellular matrix (GO:0031012);;	--	[OW]	--	Metalloendoproteinase 1 (Precursor) OS=Glycine max (Soybean) PE=1 SV=2	hypothetical protein CICLE_v10031870mg [Citrus clementina]
Neem_18718_f_1	13.3349	4.1293	1.69124	up	putative protein (Azadirachta indica)	--	--	--	--	Pentatricopeptide repeat-containing protein At1g03100, mitochondrial (Precursor) GN=At1g03100 OS=Arabidopsis thaliana (Mouse-ear cress) PE=2 SV=1	hypothetical protein CICLE_v10018932mg [Citrus clementina]
Neem_1874_f_1	0.003	1.8681	-9.28239	down	putative protein (Azadirachta indica)	Biological Process: pentacyclic triterpenoid biosynthetic process (GO:0019745);; Molecular Function: beta-amyrin synthase activity (GO:0042300);;	K15813|1.18457e-71|fve:101300472|beta-amyrin synthase-like; K15813 beta-amyrin synthase [EC:5.4.99.39] (A)	[I]	Lipid transport and metabolism	Beta-amyrin synthase GN=BAS OS=Bruguiera gymnorhiza (Burma mangrove) PE=1 SV=1	PREDICTED: beta-Amyrin Synthase 1-like [Sesamum indicum]
Neem_1875_f_1	0.5702	2.0022	-1.81205	down	hydrolase (Azadirachta indica)	--	--	--	--	--	conserved hypothetical protein [Ricinus communis]
Neem_1875_f_2	77.1686	159.721	-1.04947	down	reductase (Azadirachta indica)	--	K00384|0|cit:102619252|thioredoxin reductase 1-like; K00384 thioredoxin reductase (NADPH) [EC:1.8.1.9] (A)	[O]	Posttranslational modification, protein turnover, chaperones	Thioredoxin reductase 2 GN=F5J6.18 OS=Arabidopsis thaliana (Mouse-ear cress) PE=2 SV=2	PREDICTED: thioredoxin reductase 1-like [Nelumbo nucifera]
Neem_18764_f_1	63.493	130.955	-1.0444	down	monooxygenase (Azadirachta indica)	--	--	--	--	--	hypothetical protein CISIN_1g011430mg [Citrus sinensis]
Neem_1879_f_7	157.854	0.003	15.6833	up	putative protein (Azadirachta indica)	Cellular Component: cis-Golgi network (GO:0005801);; Biological Process: ER to Golgi vesicle-mediated transport (GO:0006888);; Biological Process: myo-inositol hexakisphosphate biosynthetic process (GO:0010264);;	--	[U]	Intracellular trafficking, secretion, and vesicular transport	--	PREDICTED: trafficking protein particle complex subunit 4-like [Citrus sinensis]
Neem_1879_f_9	49.4947	19.5294	1.34163	up	DNA binding (Azadirachta indica)	Cellular Component: condensed chromosome (GO:0000793);; Molecular Function: DNA binding (GO:0003677);; Molecular Function: chromatin binding (GO:0003682);; Molecular Function: sequence-specific DNA binding transcription factor activity (GO:0003700);; Cellular Component: nucleolus (GO:0005730);; Biological Process: asymmetric cell division (GO:0008356);; Biological Process: response to virus (GO:0…	K09422|0|cit:102619220|transcription factor AS1-like; K09422 myb proto-oncogene protein, plant (A)	[K]	Transcription	Transcription factor AS1 GN=F13M22.13 OS=Arabidopsis thaliana (Mouse-ear cress) PE=1 SV=1	hypothetical protein CICLE_v10012089mg [Citrus clementina]
Neem_187_f_2	988.002	211.292	2.22528	up	nucleotide binding (Azadirachta indica)	--	--	--	--	--	unknown [Medicago truncatula]
Neem_18805_f_1	37.4845	117.615	-1.6497	down	putative protein (Azadirachta indica)	Molecular Function: iron ion binding (GO:0005506);; Biological Process: fatty acid biosynthetic process (GO:0006633);; Cellular Component: chloroplast envelope (GO:0009941);; Cellular Component: integral component of membrane (GO:0016021);; Biological Process: sterol biosynthetic process (GO:0016126);; Biological Process: oxidation-reduction process (GO:0055114);; Molecular Function: 4-alpha-meth…	K14424|0|cit:102611328|methylsterol monooxygenase 2-2-like; K14424 4-alpha-methyl-delta7-sterol-4alpha-methyl oxidase [EC:1.14.13.72] (A)	[I]	Lipid transport and metabolism	Methylsterol monooxygenase 2-2 GN=F22G5.23 OS=Arabidopsis thaliana (Mouse-ear cress) PE=2 SV=1	hypothetical protein CICLE_v10029052mg [Citrus clementina]
Neem_18810_f_1	1.6312	12.3718	-2.92305	down	kinase (Azadirachta indica)	Molecular Function: nucleotide binding (GO:0000166);; Molecular Function: protein kinase activity (GO:0004672);; Biological Process: phosphorylation (GO:0016310);;	--	[T]	Signal transduction mechanisms	Probable receptor-like protein kinase At5g20050 (Precursor) GN=At5g20050 OS=Arabidopsis thaliana (Mouse-ear cress) PE=2 SV=1	hypothetical protein CICLE_v10008261mg [Citrus clementina]
Neem_18836_f_1	411.751	137.915	1.57799	up	putative protein (Azadirachta indica)	Molecular Function: protein binding (GO:0005515);; Cellular Component: nucleus (GO:0005634);; Biological Process: response to ethylene (GO:0009723);; Biological Process: response to abscisic acid (GO:0009737);; Biological Process: seed germination (GO:0009845);; Biological Process: salicylic acid mediated signaling pathway (GO:0009863);; Biological Process: jasmonic acid mediated signaling pathwa…	K14495|1.0912e-84|cic:CICLE_v10002417mg|hypothetical protein; K14495 F-box protein GID2 (A)	--	--	F-box protein GID2 GN=T22A6.40 OS=Arabidopsis thaliana (Mouse-ear cress) PE=1 SV=1	hypothetical protein CICLE_v10002417mg [Citrus clementina]
Neem_18858_f_1	1.8134	3.6689	-1.01665	down	DNA binding (Azadirachta indica)	--	K14649|2.66167e-83|cic:CICLE_v10016196mg|hypothetical protein; K14649 transcription initiation factor TFIID subunit 8 (A)	[K]	Transcription	Transcription initiation factor TFIID subunit 8 GN=TAF8 OS=Arabidopsis thaliana (Mouse-ear cress) PE=1 SV=1	hypothetical protein CICLE_v10016196mg [Citrus clementina]
Neem_1887_f_2	380.171	145.106	1.38954	up	kinase (Azadirachta indica)	Biological Process: regulation of cyclin-dependent protein serine/threonine kinase activity (GO:0000079);; Biological Process: regulation of transcription, DNA-templated (GO:0006355);; Molecular Function: protein kinase binding (GO:0019901);;	K15188|0|cit:102619049|cyclin-T1-4-like; K15188 cyclin T (A)	[D]	Cell cycle control, cell division, chromosome partitioning	Cyclin-T1-4 GN=CYCT1-1 OS=Oryza sativa subsp. japonica (Rice) PE=2 SV=1	hypothetical protein CISIN_1g016851mg [Citrus sinensis]
Neem_18899_f_1	13.4429	52.3018	-1.96002	down	zinc ion binding (Azadirachta indica)	Molecular Function: metal ion binding (GO:0046872);;	--	[O]	Posttranslational modification, protein turnover, chaperones	BOI-related E3 ubiquitin-protein ligase 1 GN=BRG1 OS=Arabidopsis thaliana (Mouse-ear cress) PE=1 SV=1	PREDICTED: BOI-related E3 ubiquitin-protein ligase 1-like [Citrus sinensis]
Neem_1889_f_1	159.77	27.0692	2.56127	up	chloroplast-targeted copper chaperone, putative (Azadirachta indica)	--	--	[P]	Inorganic ion transport and metabolism	--	hypothetical protein JCGZ_02104 [Jatropha curcas]
Neem_188_f_1	13.3892	4.2803	1.64529	up	putative protein (Azadirachta indica)	Cellular Component: mitochondrion (GO:0005739);; Biological Process: lipid metabolic process (GO:0006629);; Biological Process: response to water deprivation (GO:0009414);; Biological Process: response to abscisic acid (GO:0009737);; Molecular Function: hydrolase activity, acting on ester bonds (GO:0016788);; Biological Process: gene silencing by RNA (GO:0031047);; Biological Process: mitochondri…	--	[R]	General function prediction only	Putative pentatricopeptide repeat-containing protein At5g08490 GN=PCMP-E32 OS=Arabidopsis thaliana (Mouse-ear cress) PE=3 SV=1	PREDICTED: putative pentatricopeptide repeat-containing protein At5g08490-like isoform X1 [Citrus sinensis]
Neem_18915_f_2	1.8806	15.7767	-3.06853	down	putative protein (Azadirachta indica)	--	K14686|7.41455e-71|cit:102619442|copper transporter 1-like; K14686 solute carrier family 31 (copper transporter), member 1 (A)	[P]	Inorganic ion transport and metabolism	Copper transporter 6 GN=COPT6 OS=Arabidopsis thaliana (Mouse-ear cress) PE=2 SV=1	hypothetical protein CICLE_v10029506mg [Citrus clementina]
Neem_1891_f_2	29.8309	78.3953	-1.39396	down	hypothetical protein (Azadirachta indica)	Molecular Function: nucleotide binding (GO:0000166);; Molecular Function: sequence-specific DNA binding transcription factor activity (GO:0003700);; Cellular Component: nucleus (GO:0005634);; Biological Process: regulation of transcription, DNA-templated (GO:0006355);; Molecular Function: zinc ion binding (GO:0008270);; Biological Process: response to light intensity (GO:0009642);; Biological Pro…	K12236|0|cic:CICLE_v10018607mg|hypothetical protein; K12236 transcriptional repressor NF-X1 [EC:6.3.2.-] (A)	[K]	Transcription	NF-X1-type zinc finger protein NFXL1 GN=NFXL1 OS=Arabidopsis thaliana (Mouse-ear cress) PE=2 SV=1	hypothetical protein CICLE_v10018607mg [Citrus clementina]
Neem_18923_f_1	11.857	30.1704	-1.34739	down	aspartate kinase, putative (Azadirachta indica)	Molecular Function: aspartate kinase activity (GO:0004072);; Molecular Function: homoserine dehydrogenase activity (GO:0004412);; Biological Process: aspartate family amino acid biosynthetic process (GO:0009067);; Cellular Component: chloroplast (GO:0009507);; Biological Process: phosphorylation (GO:0016310);; Molecular Function: amino acid binding (GO:0016597);; Molecular Function: NADP binding …	K12524|0|cit:102628536|bifunctional aspartokinase/homoserine dehydrogenase 1, chloroplastic-like; K12524 bifunctional aspartokinase / homoserine dehydrogenase 1 [EC:2.7.2.4 1.1.1.3] (A)	--	--	Homoserine dehydrogenase (Precursor) OS=Arabidopsis thaliana (Mouse-ear cress) PE=1 SV=1	PREDICTED: bifunctional aspartokinase/homoserine dehydrogenase 1, chloroplastic-like [Citrus sinensis]
Neem_1893_f_1	16.4697	72.093	-2.13004	down	hypothetical protein (Azadirachta indica)	Biological Process: lipid biosynthetic process (GO:0008610);; Biological Process: cellular biosynthetic process (GO:0044249);;	K03842|9.73166e-20|cic:CICLE_v10001005mg|hypothetical protein; K03842 beta-1,4-mannosyltransferase [EC:2.4.1.142] (A)	[O]	Posttranslational modification, protein turnover, chaperones	--	hypothetical protein CICLE_v10001005mg [Citrus clementina]
Neem_1894_f_1	266.301	23.8036	3.48381	up	ligase (Azadirachta indica)	--	--	--	--	--	hypothetical protein CISIN_1g044919mg, partial [Citrus sinensis]
Neem_18980_f_1	16.8823	2.2771	2.89024	up	putative protein (Azadirachta indica)	Biological Process: metabolic process (GO:0008152);; Molecular Function: oxidoreductase activity (GO:0016491);; Molecular Function: metal ion binding (GO:0046872);;	--	--	--	21 kDa protein (Precursor) OS=Daucus carota (Wild carrot) PE=2 SV=1	PREDICTED: 21 kDa protein-like [Citrus sinensis]
Neem_1898_f_1	5.4493	2.3999	1.1831	up	putative protein (Azadirachta indica)	--	--	--	--	Protein SHORT INTERNODES GN=SHI OS=Arabidopsis thaliana (Mouse-ear cress) PE=1 SV=1	Lateral root primordium protein-related, putative [Theobroma cacao]
Neem_18999_f_1	39.0404	0.003	13.6677	up	zinc ion binding (Azadirachta indica)	Molecular Function: zinc ion binding (GO:0008270);;	--	--	--	--	hypothetical protein CISIN_1g002964mg [Citrus sinensis]
Neem_189_f_8	20.0159	41.741	-1.06032	down	putative protein (Azadirachta indica)	--	--	[KB]	--	Methyl-CpG-binding domain-containing protein 5 GN=MBD5 OS=Arabidopsis thaliana (Mouse-ear cress) PE=1 SV=1	hypothetical protein CICLE_v10029152mg [Citrus clementina]
Neem_19011_f_1	755.521	22.7075	5.05623	up	kinase (Azadirachta indica)	--	--	--	--	--	PREDICTED: uncharacterized protein LOC103337865 isoform X2 [Prunus mume]
Neem_19034_f_1	1.0649	2.1623	-1.02185	down	putative protein (Azadirachta indica)	Molecular Function: monooxygenase activity (GO:0004497);; Molecular Function: iron ion binding (GO:0005506);; Molecular Function: electron carrier activity (GO:0009055);; Molecular Function: oxidoreductase activity, acting on paired donors, with incorporation or reduction of molecular oxygen (GO:0016705);; Molecular Function: heme binding (GO:0020037);; Biological Process: oxidation-reduction pro…	K04123|2.20249e-73|cic:CICLE_v10033793mg|hypothetical protein (A)	[QI]	--	Beta-amyrin 11-oxidase GN=CYP88D6 OS=Glycyrrhiza uralensis (Chinese licorice) PE=1 SV=1	hypothetical protein CICLE_v10033793mg [Citrus clementina]
Neem_1903_f_2	11.1519	4.9473	1.17258	up	transferase (Azadirachta indica)	--	--	[G]	Carbohydrate transport and metabolism	Putative glucuronosyltransferase PGSIP8 GN=PGSIP8 OS=Arabidopsis thaliana (Mouse-ear cress) PE=2 SV=1	hypothetical protein CICLE_v10019980mg [Citrus clementina]
Neem_1905_f_1	28.6794	65.2511	-1.18599	down	N-acetyltransferase, putative (Azadirachta indica)	Biological Process: meiosis (GO:0007126);; Molecular Function: N-acetyltransferase activity (GO:0008080);; Biological Process: histone H3 acetylation (GO:0043966);;	--	[R]	General function prediction only	Histone acetyltransferase MCC1 GN=MCC1 OS=Arabidopsis thaliana (Mouse-ear cress) PE=2 SV=1	hypothetical protein CICLE_v10021817mg [Citrus clementina]
Neem_19082_f_1	0.2501	6.0506	-4.5965	down	DNA binding (Azadirachta indica)	--	--	[R]	General function prediction only	F-box/kelch-repeat protein SKIP25 GN=SKIP25 OS=Arabidopsis thaliana (Mouse-ear cress) PE=1 SV=1	hypothetical protein CICLE_v10031775mg [Citrus clementina]
Neem_19114_f_1	612.19	130.577	2.22907	up	pectinesterase (Azadirachta indica)	Molecular Function: enzyme inhibitor activity (GO:0004857);; Molecular Function: pectinesterase activity (GO:0030599);; Biological Process: negative regulation of catalytic activity (GO:0043086);;	--	--	--	21 kDa protein (Precursor) OS=Daucus carota (Wild carrot) PE=2 SV=1	hypothetical protein CICLE_v10005968mg [Citrus clementina]
Neem_19126_f_1	0.6249	3.1754	-2.34524	down	dehydrogenase (Azadirachta indica)	Molecular Function: oxidoreductase activity, acting on the CH-OH group of donors, NAD or NADP as acceptor (GO:0016616);; Biological Process: single-organism metabolic process (GO:0044710);;	--	[V]	Defense mechanisms	Vestitone reductase OS=Medicago sativa (Alfalfa) PE=1 SV=1	hypothetical protein CICLE_v10020990mg [Citrus clementina]
Neem_19144_a_1	7026.55	47.5515	7.20718	up	putative protein (Azadirachta indica)	--	--	--	--	--	hypothetical protein CISIN_1g030378mg [Citrus sinensis]
Neem_1914_f_1	14.3087	4.9759	1.52386	up	hypothetical protein (Azadirachta indica)	Molecular Function: nucleic acid binding (GO:0003676);; Molecular Function: ATP binding (GO:0005524);; Molecular Function: ATP-dependent helicase activity (GO:0008026);;	K06877|0|cit:102626625|putative ATP-dependent helicase HRQ1-like (A)	[A]	RNA processing and modification	--	PREDICTED: putative ATP-dependent helicase HRQ1-like [Citrus sinensis]
Neem_19187_f_1	231.86	46.9571	2.30384	up	putative protein (Azadirachta indica)	--	--	--	--	--	hypothetical protein CICLE_v10030362mg [Citrus clementina]
Neem_191_f_1	152.119	62.8874	1.27436	up	Ethylene-responsive transcription factor, putative (Azadirachta indica)	Biological Process: cellular process (GO:0009987);; Biological Process: response to stimulus (GO:0050896);;	K09286|6.12664e-58|cit:102613950|ethylene-responsive transcription factor 3-like; K09286 EREBP-like factor (A)	--	--	Ethylene-responsive transcription factor 3 OS=Arabidopsis thaliana (Mouse-ear cress) PE=1 SV=1	C-repeat binding transcription factor 2 [Jatropha curcas]
Neem_1920_f_1	118.96	9.5854	3.6335	up	transcription activator activity (Azadirachta indica)	--	--	--	--	--	hypothetical protein CISIN_1g001001mg [Citrus sinensis]
Neem_1920_f_3	169.525	51.7884	1.7108	up	sugar binding (Azadirachta indica)	Cellular Component: plasma membrane (GO:0005886);;	--	--	--	--	hypothetical protein CICLE_v10009639mg [Citrus clementina]
Neem_19214_f_1	9.4635	27.6953	-1.5492	down	nucleotide binding (Azadirachta indica)	--	--	--	--	--	hypothetical protein CISIN_1g028122mg [Citrus sinensis]
Neem_19246_f_2	17.8561	7.3816	1.27441	up	structural constituent of ribosome (Azadirachta indica)	Cellular Component: plasma membrane (GO:0005886);; Cellular Component: integral component of membrane (GO:0016021);;	--	--	--	CASP-like protein 5A1 GN=gba_locus_10451 OS=Ginkgo biloba (Ginkgo) PE=3 SV=1	Uncharacterized protein TCM_022161 [Theobroma cacao]
Neem_19258_f_1	20.2265	6.3194	1.67839	up	synthase (Azadirachta indica)	--	--	--	--	--	Uncharacterized protein TCM_026915 [Theobroma cacao]
Neem_19267_f_1	0.5038	4.2554	-3.07837	down	putative protein (Azadirachta indica)	--	--	--	--	Transcription factor JUNGBRUNNEN 1 GN=F23E6.1 OS=Arabidopsis thaliana (Mouse-ear cress) PE=1 SV=1	hypothetical protein CICLE_v10005465mg [Citrus clementina]
Neem_19273_f_1	2.0517	155.109	-6.24032	down	transaminase (Azadirachta indica)	--	--	--	--	--	Uncharacterized protein isoform 1 [Theobroma cacao]
Neem_1931_f_14	143.78	59.6546	1.26916	up	Auxin-induced protein 5NG4, putative (Azadirachta indica)	Biological Process: polysaccharide biosynthetic process (GO:0000271);; Cellular Component: plasma membrane (GO:0005886);; Biological Process: water transport (GO:0006833);; Biological Process: pattern specification process (GO:0007389);; Biological Process: regulation of cell size (GO:0008361);; Biological Process: response to salt stress (GO:0009651);; Cellular Component: plant-type vacuole memb…	--	--	--	Protein WALLS ARE THIN 1 GN=WAT1 OS=Arabidopsis thaliana (Mouse-ear cress) PE=1 SV=1	JHL18I08.9 [Jatropha curcas]
Neem_1931_f_8	0.003	1.3321	-8.79452	down	putative protein (Azadirachta indica)	--	--	--	--	Dehydration-responsive element-binding protein 2D GN=F10A5.29 OS=Arabidopsis thaliana (Mouse-ear cress) PE=2 SV=1	PREDICTED: dehydration-responsive element-binding protein 2D-like [Citrus sinensis]
Neem_19327_f_1	59.7688	5.8247	3.35914	up	binding (Azadirachta indica)	--	--	--	--	--	hypothetical protein CICLE_v10026723mg [Citrus clementina]
Neem_19345_f_1	0.003	0.951	-8.30834	down	adenylyltransferase (Azadirachta indica)	--	--	--	--	Desiccation-related protein PCC13-62 (Precursor) OS=Craterostigma plantagineum (Blue gem) PE=2 SV=1	PREDICTED: desiccation-related protein PCC13-62-like [Citrus sinensis]
Neem_19350_f_1	2.761	38.2699	-3.79295	down	putative protein (Azadirachta indica)	Molecular Function: organic cyclic compound binding (GO:0097159);; Molecular Function: heterocyclic compound binding (GO:1901363);;	K14432|2.7141e-170|cic:CICLE_v10013385mg|hypothetical protein; K14432 ABA responsive element binding factor (A)	--	--	Protein ABSCISIC ACID-INSENSITIVE 5 GN=At2g36270 OS=Arabidopsis thaliana (Mouse-ear cress) PE=1 SV=1	hypothetical protein CISIN_1g043882mg [Citrus sinensis]
Neem_19392_f_2	19.4018	4.4018	2.14003	up	oxidoreductase (Azadirachta indica)	Molecular Function: nucleic acid binding (GO:0003676);; Cellular Component: nucleus (GO:0005634);;	K15365|2.25054e-76|pop:POPTR_0004s20150g|hypothetical protein; K15365 RecQ-mediated genome instability protein 2 (A)	--	--	--	PREDICTED: uncharacterized protein LOC105111982 isoform X2 [Populus euphratica]
Neem_19450_f_1	190.662	43.2176	2.14133	up	hypothetical protein (Azadirachta indica)	Cellular Component: plasma membrane (GO:0005886);; Cellular Component: chloroplast (GO:0009507);;	--	[T]	Signal transduction mechanisms	--	PREDICTED: uncharacterized serine-rich protein C215.13-like [Citrus sinensis]
Neem_19452_f_1	0.0728	17.4442	-7.90459	down	monooxygenase (Azadirachta indica)	Molecular Function: monooxygenase activity (GO:0004497);; Molecular Function: oxidoreductase activity, acting on paired donors, with incorporation or reduction of molecular oxygen (GO:0016705);; Molecular Function: metal ion binding (GO:0046872);;	--	[Q]	Secondary metabolites biosynthesis, transport and catabolism	Cytochrome P450 76A2 GN=CYP76A2 OS=Solanum melongena (Eggplant) PE=2 SV=1	PREDICTED: cytochrome P450 76A1 [Vitis vinifera]
Neem_19457_f_1	18.8353	82.5467	-2.13177	down	putative protein (Azadirachta indica)	Cellular Component: plasma membrane (GO:0005886);;	--	--	--	--	hypothetical protein CISIN_1g011274mg [Citrus sinensis]
Neem_19485_f_2	126.835	38.78	1.70956	up	sequence-specific DNA binding (Azadirachta indica)	Biological Process: carbohydrate metabolic process (GO:0005975);; Molecular Function: isomerase activity (GO:0016853);; Molecular Function: carbohydrate binding (GO:0030246);;	--	--	--	--	hypothetical protein CICLE_v10007013mg [Citrus clementina]
Neem_1951_f_4	10.7579	25.4888	-1.24447	down	GTP binding (Azadirachta indica)	Cellular Component: nucleus (GO:0005634);; Cellular Component: integral component of membrane (GO:0016021);;	--	--	--	--	hypothetical protein CICLE_v10016979mg [Citrus clementina]
Neem_19543_f_1	56.421	10.6453	2.40602	up	deaminase (Azadirachta indica)	--	K15440|0|cit:102615864|tRNA-specific adenosine deaminase 1-like; K15440 tRNA-specific adenosine deaminase 1 [EC:3.5.4.34] (A)	[A]	RNA processing and modification	--	hypothetical protein CISIN_1g015229mg [Citrus sinensis]
Neem_1955_f_1	4.6891	16.083	-1.77815	down	putative protein (Azadirachta indica)	--	--	--	--	--	PREDICTED: uncharacterized protein LOC102606636 [Citrus sinensis]
Neem_1960_f_1	51.6721	17.5093	1.56126	up	putative protein (Azadirachta indica)	Cellular Component: plant-type cell wall (GO:0009505);; Molecular Function: kinase activity (GO:0016301);; Biological Process: phosphorylation (GO:0016310);; Molecular Function: adenyl nucleotide binding (GO:0030554);;	--	[C]	Energy production and conversion	SNF1-related protein kinase regulatory subunit gamma-1 GN=T8P19.40 OS=Arabidopsis thaliana (Mouse-ear cress) PE=1 SV=2	hypothetical protein CICLE_v10020027mg [Citrus clementina]
Neem_1960_f_9	9.4591	33.4067	-1.82036	down	kinase (Azadirachta indica)	Molecular Function: protein serine/threonine kinase activity (GO:0004674);; Molecular Function: ATP binding (GO:0005524);; Biological Process: phosphorylation (GO:0016310);;	K07178|0|cic:CICLE_v10018838mg|hypothetical protein; K07178 RIO kinase 1 [EC:2.7.11.1] (A)	[TD]	--	--	hypothetical protein CICLE_v10018838mg [Citrus clementina]
Neem_1962_f_5	1916.16	266.253	2.84735	up	DNA binding (Azadirachta indica)	--	--	--	--	Protein CURVATURE THYLAKOID 1B, chloroplastic (Precursor) GN=F19D11.10 OS=Arabidopsis thaliana (Mouse-ear cress) PE=1 SV=2	hypothetical protein JCGZ_14176 [Jatropha curcas]
Neem_1970_a_4	0.003	14.1577	-12.2043	down	putative protein (Azadirachta indica)	Cellular Component: integral component of membrane (GO:0016021);; Biological Process: vesicle-mediated transport (GO:0016192);;	--	[U]	Intracellular trafficking, secretion, and vesicular transport	--	hypothetical protein JCGZ_01721 [Jatropha curcas]
Neem_19735_f_2	0.003	95.3774	-14.9564	down	hypothetical protein (Azadirachta indica)	Molecular Function: binding (GO:0005488);;	--	[R]	General function prediction only	--	PREDICTED: uncharacterized protein LOC102598771 [Solanum tuberosum]
Neem_1979_f_2	85.1406	26.2236	1.69898	up	putative protein (Azadirachta indica)	Molecular Function: L-serine ammonia-lyase activity (GO:0003941);; Molecular Function: L-threonine ammonia-lyase activity (GO:0004794);; Biological Process: L-serine metabolic process (GO:0006563);; Molecular Function: D-serine ammonia-lyase activity (GO:0008721);; Molecular Function: pyridoxal phosphate binding (GO:0030170);; Molecular Function: serine racemase activity (GO:0030378);; Biological…	K12235|0|cit:102614630|serine racemase-like; K12235 serine racemase [EC:5.1.1.18] (A)	[TE]	--	Serine racemase GN=SR OS=Arabidopsis thaliana (Mouse-ear cress) PE=1 SV=1	PREDICTED: serine racemase-like isoform X1 [Citrus sinensis]
Neem_19842_f_4	130.29	17.0653	2.93259	up	putative protein (Azadirachta indica)	Molecular Function: ATP binding (GO:0005524);; Biological Process: ATP catabolic process (GO:0006200);; Molecular Function: xenobiotic-transporting ATPase activity (GO:0008559);; Molecular Function: peptide-transporting ATPase activity (GO:0015440);; Cellular Component: integral component of membrane (GO:0016021);; Biological Process: transmembrane transport (GO:0055085);;	K05658|8.46869e-67|cit:102612150|ABC transporter B family member 13-like; K05658 ATP-binding cassette, subfamily B (MDR/TAP), member 1 [EC:3.6.3.44] (A)	[Q]	Secondary metabolites biosynthesis, transport and catabolism	ABC transporter B family member 14 GN=F13K9.11 OS=Arabidopsis thaliana (Mouse-ear cress) PE=3 SV=1	PREDICTED: ABC transporter B family member 13-like isoform X2 [Citrus sinensis]
Neem_19843_a_1	2.6316	36.8721	-3.80852	down	kinase (Azadirachta indica)	Molecular Function: protein kinase activity (GO:0004672);;	--	--	--	Probable LRR receptor-like serine/threonine-protein kinase At5g63710 (Precursor) GN=At5g63710 OS=Arabidopsis thaliana (Mouse-ear cress) PE=2 SV=1	hypothetical protein CISIN_1g007617mg [Citrus sinensis]
Neem_19849_f_1	0.003	30.1717	-13.2959	down	zinc ion binding (Azadirachta indica)	Cellular Component: integral component of membrane (GO:0016021);;	--	[S]	Function unknown	Protein POLLEN DEFECTIVE IN GUIDANCE 1 GN=POD1 OS=Arabidopsis thaliana (Mouse-ear cress) PE=1 SV=1	hypothetical protein CISIN_1g0471652mg, partial [Citrus sinensis]
Neem_1984_f_1	1.8325	4.8232	-1.39618	down	hypothetical protein (Azadirachta indica)	--	--	--	--	--	PREDICTED: putative leucine-rich repeat-containing protein DDB_G0290503-like isoform X2 [Citrus sinensis]
Neem_19851_f_1	0.003	1.709	-9.15397	down	putative protein (Azadirachta indica)	Molecular Function: DNA binding (GO:0003677);; Biological Process: regulation of transcription, DNA-templated (GO:0006355);;	--	--	--	NAC domain-containing protein 7 GN=T28K15.1 OS=Arabidopsis thaliana (Mouse-ear cress) PE=2 SV=2	NAC domain protein, IPR003441 isoform 1 [Theobroma cacao]
Neem_19857_f_1	0.003	1.6113	-9.06905	down	putative protein (Azadirachta indica)	--	--	[O]	Posttranslational modification, protein turnover, chaperones	--	PREDICTED: mitochondrial chaperone BCS1-like [Citrus sinensis]
Neem_19870_f_1	0.003	81.4231	-14.7282	down	zinc ion binding (Azadirachta indica)	Cellular Component: membrane (GO:0016020);;	--	--	--	--	hypothetical protein CICLE_v10012980mg [Citrus clementina]
Neem_19976_f_1	29.1236	13.4027	1.11967	up	zinc ion binding (Azadirachta indica)	Biological Process: microtubule nucleation (GO:0007020);; Biological Process: plant-type cell wall organization (GO:0009664);; Biological Process: plant-type cell wall biogenesis (GO:0009832);; Biological Process: regulation of meristem growth (GO:0010075);;	--	[R]	General function prediction only	Probable protein S-acyltransferase 22 GN=PAT22 OS=Arabidopsis thaliana (Mouse-ear cress) PE=2 SV=2	PREDICTED: probable S-acyltransferase At1g69420-like isoform X3 [Cicer arietinum]
Neem_1997_f_4	0.003	0.4414	-7.20098	down	DNA binding (Azadirachta indica)	--	--	--	--	--	PREDICTED: uncharacterized protein LOC103328423 [Prunus mume]
Neem_19985_f_3	51.042	0.003	14.0544	up	putative protein (Azadirachta indica)	--	--	[T]	Signal transduction mechanisms	Probable serine/threonine-protein kinase At1g18390 (Precursor) GN=At1g18390 OS=Arabidopsis thaliana (Mouse-ear cress) PE=2 SV=2	hypothetical protein CISIN_1g013686mg [Citrus sinensis]
Neem_20019_f_1	0.003	3.4001	-10.1464	down	putative protein (Azadirachta indica)	Molecular Function: iron ion binding (GO:0005506);; Molecular Function: electron carrier activity (GO:0009055);; Molecular Function: heme binding (GO:0020037);; Molecular Function: taxane 13-alpha-hydroxylase activity (GO:0050598);; Biological Process: oxidation-reduction process (GO:0055114);;	K12639|8.67329e-124|tcc:TCM_002483|Cytochrome P450 superfamily protein isoform 1; K12639 cytochrome P450, family 724, subfamily B, polypeptide 1 [EC:1.14.13.-] (A)	[QI]	--	Cytochrome P450 724B1 GN=OSJNBa0016O02.25 OS=Oryza sativa subsp. japonica (Rice) PE=1 SV=1	Cytochrome P450 superfamily protein isoform 6 [Theobroma cacao]
Neem_20040_f_2	29.1864	2.2011	3.729	up	manganese ion binding (Azadirachta indica)	Cellular Component: extracellular region (GO:0005576);; Molecular Function: oxidoreductase activity (GO:0016491);; Molecular Function: metal ion binding (GO:0046872);;	--	--	--	Germin-like protein subfamily 3 member 4 (Precursor) GN=At5g61750 OS=Arabidopsis thaliana (Mouse-ear cress) PE=2 SV=1	PREDICTED: germin-like protein subfamily 3 member 4-like [Citrus sinensis]
Neem_20061_f_1	0.003	113.993	-15.2136	down	hydrolase (Azadirachta indica)	--	K15923|2.6718e-80|fve:101297611|alpha-L-fucosidase 2-like; K15923 alpha-L-fucosidase 2 [EC:3.2.1.51] (A)	--	--	Alpha-L-fucosidase 2 (Precursor) GN=F10M10.30 OS=Arabidopsis thaliana (Mouse-ear cress) PE=1 SV=1	hypothetical protein CISIN_1g003571mg [Citrus sinensis]
Neem_2010_f_1	652.268	133.549	2.28809	up	protein binding (Azadirachta indica)	Molecular Function: peptidyl-prolyl cis-trans isomerase activity (GO:0003755);; Molecular Function: protein binding (GO:0005515);; Molecular Function: FK506 binding (GO:0005528);; Biological Process: unsaturated fatty acid biosynthetic process (GO:0006636);; Cellular Component: chloroplast thylakoid lumen (GO:0009543);; Biological Process: stomatal complex morphogenesis (GO:0010103);; Biological …	K01802|4.96959e-100|cic:CICLE_v10016645mg|hypothetical protein (A)	[O]	Posttranslational modification, protein turnover, chaperones	Peptidyl-prolyl cis-trans isomerase FKBP13, chloroplastic (Precursor) GN=MRA19.7 OS=Arabidopsis thaliana (Mouse-ear cress) PE=1 SV=2	hypothetical protein CICLE_v10016645mg [Citrus clementina]
Neem_2010_f_2	13.0959	3.1477	2.05675	up	DNA binding (Azadirachta indica)	--	--	[R]	General function prediction only	Pentatricopeptide repeat-containing protein At5g66520 GN=PCMP-H61 OS=Arabidopsis thaliana (Mouse-ear cress) PE=2 SV=1	PREDICTED: pentatricopeptide repeat-containing protein At5g66520-like [Citrus sinensis]
Neem_2014_f_1	44.9364	18.9651	1.24454	up	putative protein (Azadirachta indica)	Molecular Function: nucleotide binding (GO:0000166);; Cellular Component: heterotrimeric G-protein complex (GO:0005834);; Biological Process: vegetative to reproductive phase transition of meristem (GO:0010228);; Cellular Component: Set1C/COMPASS complex (GO:0048188);;	K14961|0|cit:102620582|retinoblastoma-binding protein 5-like; K14961 COMPASS component SWD1 (A)	[R]	General function prediction only	--	hypothetical protein CICLE_v10014800mg [Citrus clementina]
Neem_2015_f_2	18.1726	6.2621	1.53705	up	S-methyltransferase (Azadirachta indica)	Molecular Function: homocysteine S-methyltransferase activity (GO:0008898);; Biological Process: methionine biosynthetic process (GO:0009086);; Biological Process: methylation (GO:0032259);;	K00547|0|cit:102614076|homocysteine S-methyltransferase 1-like; K00547 homocysteine S-methyltransferase [EC:2.1.1.10] (A)	[E]	Amino acid transport and metabolism	Homocysteine S-methyltransferase 1 GN=HMT1 OS=Brassica oleracea var. italica (Broccoli) PE=1 SV=1	hypothetical protein CICLE_v10032092mg [Citrus clementina]
Neem_2017_f_1	122.078	20.485	2.57516	up	structural constituent of ribosome (Azadirachta indica)	--	K17279|1.09532e-73|cit:102623410|HVA22-like protein e-like; K17279 receptor expression-enhancing protein 5/6 (A)	[U]	Intracellular trafficking, secretion, and vesicular transport	HVA22-like protein e GN=HVA22E OS=Arabidopsis thaliana (Mouse-ear cress) PE=2 SV=1	hypothetical protein CICLE_v10033011mg [Citrus clementina]
Neem_2021_f_4	6.1637	1.0024	2.62034	up	putative protein (Azadirachta indica)	Biological Process: amino acid transport (GO:0006865);;	--	--	--	--	hypothetical protein CICLE_v10026439mg [Citrus clementina]
Neem_20240_f_2	0.003	32.1899	-13.3894	down	phosphatase (Azadirachta indica)	Molecular Function: nucleotide binding (GO:0000166);;	--	[R]	General function prediction only	--	hypothetical protein CISIN_1g0108712mg, partial [Citrus sinensis]
Neem_2025_f_4	95.5859	35.3629	1.43456	up	hydrolase (Azadirachta indica)	--	--	[R]	General function prediction only	--	hypothetical protein CICLE_v10015550mg [Citrus clementina]
Neem_2026_f_2	410.326	29.8302	3.78193	up	putative protein (Azadirachta indica)	Cellular Component: plasma membrane (GO:0005886);;	--	--	--	Non-specific lipid-transfer protein-like protein At2g13820 (Precursor) GN=At2g13820 OS=Arabidopsis thaliana (Mouse-ear cress) PE=1 SV=1	PREDICTED: non-specific lipid-transfer protein-like protein At5g64080-like isoform X2 [Citrus sinensis]
Neem_20289_f_1	0.003	67.77	-14.4634	down	metalloendopeptidase (Azadirachta indica)	--	K08955|6.36496e-80|cmo:103482953|ATP-dependent zinc metalloprotease FTSH 11, chloroplastic/mitochondrial; K08955 ATP-dependent metalloprotease [EC:3.4.24.-] (A)	[O]	Posttranslational modification, protein turnover, chaperones	ATP-dependent zinc metalloprotease FTSH 11, chloroplastic/mitochondrial (Precursor) GN=FTSH11 OS=Arabidopsis thaliana (Mouse-ear cress) PE=1 SV=1	PREDICTED: ATP-dependent zinc metalloprotease FTSH 11, chloroplastic/mitochondrial [Cucumis melo]
Neem_2032_f_1	18.9111	4.126	2.19642	up	hypothetical protein (Azadirachta indica)	--	--	[R]	General function prediction only	Pentatricopeptide repeat-containing protein At5g19020, mitochondrial (Precursor) GN=PCMP-E42 OS=Arabidopsis thaliana (Mouse-ear cress) PE=2 SV=1	PREDICTED: pentatricopeptide repeat-containing protein At5g19020, mitochondrial-like [Citrus sinensis]
Neem_2038_f_4	128.405	25.9749	2.30551	up	kinase (Azadirachta indica)	--	--	--	--	UPF0503 protein At3g09070, chloroplastic (Precursor) GN=At3g09070 OS=Arabidopsis thaliana (Mouse-ear cress) PE=1 SV=1	hypothetical protein CICLE_v10028144mg [Citrus clementina]
Neem_20446_f_1	118.291	58.712	1.01061	up	hydrolase (Azadirachta indica)	Molecular Function: hydrolase activity, acting on ester bonds (GO:0016788);;	--	--	--	Methylesterase 17 GN=MES17 OS=Arabidopsis thaliana (Mouse-ear cress) PE=1 SV=1	hypothetical protein PRUPE_ppa009785mg [Prunus persica]
Neem_2047_f_1	18.0752	37.7456	-1.0623	down	DNA binding (Azadirachta indica)	--	--	--	--	--	hypothetical protein CICLE_v10005401mg [Citrus clementina]
Neem_20496_f_1	1.2779	20.3508	-3.99324	down	transferase (Azadirachta indica)	Biological Process: protein folding (GO:0006457);; Biological Process: protein targeting to mitochondrion (GO:0006626);; Biological Process: biosynthetic process (GO:0009058);; Biological Process: response to heat (GO:0009408);; Biological Process: response to high light intensity (GO:0009644);; Molecular Function: transferase activity (GO:0016740);; Biological Process: response to hydrogen perox…	K18163|6.88911e-56|rcu:RCOM_1679680|protein with unknown function; K18163 NADH dehydrogenase [ubiquinone] 1 alpha subcomplex assembly factor 6 (A)	[I]	Lipid transport and metabolism	--	protein with unknown function [Ricinus communis]
Neem_2049_f_9	105.764	14.025	2.91478	up	putative protein (Azadirachta indica)	Molecular Function: aspartic-type endopeptidase activity (GO:0004190);; Biological Process: proteolysis (GO:0006508);; Cellular Component: plant-type cell wall (GO:0009505);; Cellular Component: membrane (GO:0016020);; Biological Process: response to karrikin (GO:0080167);;	--	[O]	Posttranslational modification, protein turnover, chaperones	Protein ASPARTIC PROTEASE IN GUARD CELL 1 (Precursor) GN=ASPG1 OS=Arabidopsis thaliana (Mouse-ear cress) PE=1 SV=1	PREDICTED: protein ASPARTIC PROTEASE IN GUARD CELL 2-like [Citrus sinensis]
Neem_20518_f_1	0.003	60.3766	-14.2967	down	putative protein (Azadirachta indica)	Molecular Function: GTP binding (GO:0005525);; Cellular Component: chloroplast stroma (GO:0009570);; Cellular Component: chloroplast outer membrane (GO:0009707);; Biological Process: chloroplast fission (GO:0010020);; Molecular Function: kinase activity (GO:0016301);; Biological Process: phosphorylation (GO:0016310);; Cellular Component: extrinsic component of plastid membrane (GO:0035452);; Cell…	--	[R]	General function prediction only	Protein ACCUMULATION AND REPLICATION OF CHLOROPLASTS 3 (Precursor) GN=ARC3 OS=Arabidopsis thaliana (Mouse-ear cress) PE=1 SV=2	1-phosphatidylinositol-4-phosphate 5-kinase, putative isoform 1 [Theobroma cacao]
Neem_2060_f_5	9.1134	3.4482	1.40215	up	nucleic acid binding (Azadirachta indica)	--	--	--	--	--	hypothetical protein RCOM_0586940 [Ricinus communis]
Neem_2060_f_6	425.362	192.89	1.14091	up	putative protein (Azadirachta indica)	Biological Process: pentose-phosphate shunt (GO:0006098);; Biological Process: phosphatidylglycerol biosynthetic process (GO:0006655);; Cellular Component: chloroplast stroma (GO:0009570);; Biological Process: isopentenyl diphosphate biosynthetic process, methylerythritol 4-phosphate pathway (GO:0019288);; Biological Process: response to karrikin (GO:0080167);; Biological Process: granum assembly…	--	--	--	Protein LHCP TRANSLOCATION DEFECT (Precursor) GN=F8A12.12 OS=Arabidopsis thaliana (Mouse-ear cress) PE=1 SV=1	hypothetical protein CICLE_v10009689mg [Citrus clementina]
Neem_2062_f_2	16.7964	4.2608	1.97896	up	putative protein (Azadirachta indica)	Biological Process: carbohydrate metabolic process (GO:0005975);; Biological Process: cellular process (GO:0009987);; Molecular Function: hydrolase activity, acting on glycosyl bonds (GO:0016798);; Cellular Component: cell periphery (GO:0071944);;	K08235|1.04108e-161|cit:102608350|probable xyloglucan endotransglucosylase/hydrolase protein 33-like; K08235 xyloglucan:xyloglucosyl transferase [EC:2.4.1.207] (A)	--	--	Probable xyloglucan endotransglucosylase/hydrolase protein 33 (Precursor) GN=XTH33 OS=Arabidopsis thaliana (Mouse-ear cress) PE=2 SV=2	hypothetical protein CICLE_v10032164mg [Citrus clementina]
Neem_2064_f_1	3.5326	25.782	-2.86756	down	transcription factor activity (Azadirachta indica)	Biological Process: response to osmotic stress (GO:0006970);;	--	--	--	Probable WRKY transcription factor 57 OS=Arabidopsis thaliana (Mouse-ear cress) PE=2 SV=1	hypothetical protein CICLE_v10032285mg [Citrus clementina]
Neem_20663_f_1	2.7045	14.8449	-2.45653	down	putative protein (Azadirachta indica)	Cellular Component: mitochondrial inner membrane (GO:0005743);; Biological Process: mitochondrial transport (GO:0006839);; Cellular Component: integral component of membrane (GO:0016021);; Biological Process: transmembrane transport (GO:0055085);;	--	[C]	Energy production and conversion	S-adenosylmethionine carrier 1, chloroplastic/mitochondrial (Precursor) GN=F23K16.90 OS=Arabidopsis thaliana (Mouse-ear cress) PE=1 SV=1	PREDICTED: mitochondrial substrate carrier family protein E-like isoform X4 [Citrus sinensis]
Neem_2067_f_2	872.32	70.0096	3.63923	up	beta-galactosidase (Azadirachta indica)	--	--	--	--	--	PREDICTED: uncharacterized protein LOC104423015 [Eucalyptus grandis]
Neem_206_f_3	159.66	72.3733	1.14148	up	phenylalanyl-tRNA synthetase beta chain, putative (Azadirachta indica)	Molecular Function: magnesium ion binding (GO:0000287);; Molecular Function: RNA binding (GO:0003723);; Molecular Function: monooxygenase activity (GO:0004497);; Molecular Function: phenylalanine-tRNA ligase activity (GO:0004826);; Molecular Function: iron ion binding (GO:0005506);; Molecular Function: ATP binding (GO:0005524);; Cellular Component: cytosol (GO:0005829);; Biological Process: pheny…	K01890|0|cit:102630397|probable phenylalanine--tRNA ligase beta subunit-like; K01890 phenylalanyl-tRNA synthetase beta chain [EC:6.1.1.20] (A)	[J]	Translation, ribosomal structure and biogenesis	Probable phenylalanine--tRNA ligase beta subunit GN=At1g72550 OS=Arabidopsis thaliana (Mouse-ear cress) PE=2 SV=1	PREDICTED: probable phenylalanine--tRNA ligase beta subunit-like isoform X1 [Citrus sinensis]
Neem_20727_f_1	0.003	9.264	-11.5925	down	Ankyrin repeat-containing protein (Azadirachta indica)	--	--	[R]	General function prediction only	Ankyrin repeat-containing protein At2g01680 GN=At2g01680 OS=Arabidopsis thaliana (Mouse-ear cress) PE=2 SV=1	PREDICTED: ankyrin-1-like [Citrus sinensis]
Neem_20759_f_1	1.2987	27.6282	-4.411	down	ATP binding (Azadirachta indica)	--	--	[K]	Transcription	--	conserved hypothetical protein [Ricinus communis]
Neem_2078_f_3	38.3187	6.7663	2.50161	up	hydrolase (Azadirachta indica)	Molecular Function: hydrolase activity, hydrolyzing O-glycosyl compounds (GO:0004553);; Biological Process: metabolic process (GO:0008152);;	--	--	--	Probable glucan endo-1,3-beta-glucosidase A6 (Precursor) GN=A6 OS=Arabidopsis thaliana (Mouse-ear cress) PE=2 SV=1	hypothetical protein CICLE_v10025640mg [Citrus clementina]
Neem_20795_f_1	0.003	1.0022	-8.38399	down	hypothetical protein (Azadirachta indica)	--	--	--	--	--	Uncharacterized protein TCM_027643 [Theobroma cacao]
Neem_2081_f_3	0.003	1.6527	-9.10565	down	binding (Azadirachta indica)	--	--	--	--	Protein trichome birefringence-like 4 GN=TBL4 OS=Arabidopsis thaliana (Mouse-ear cress) PE=3 SV=1	PREDICTED: protein YLS7-like [Citrus sinensis]
Neem_2083_f_3	8.4491	2.9807	1.50315	up	kinase (Azadirachta indica)	--	--	--	--	Protein FANTASTIC FOUR 3 GN=FAF3 OS=Arabidopsis thaliana (Mouse-ear cress) PE=2 SV=1	Uncharacterized protein isoform 1 [Theobroma cacao]
Neem_2083_f_6	141.332	29.5588	2.25743	up	structural molecule activity (Azadirachta indica)	Cellular Component: anchored component of plasma membrane (GO:0046658);;	--	--	--	Uncharacterized GPI-anchored protein At3g06035 (Precursor) GN=At3g06035 OS=Arabidopsis thaliana (Mouse-ear cress) PE=2 SV=1	PREDICTED: uncharacterized GPI-anchored protein At3g06035-like [Citrus sinensis]
Neem_2087_f_3	91.1317	21.5625	2.07943	up	Cyclic nucleotide-gated ion channel, putative (Azadirachta indica)	Biological Process: transport (GO:0006810);;	K05391|0|cmo:103501958|putative cyclic nucleotide-gated ion channel 15; K05391 cyclic nucleotide gated channel, other eukaryote (A)	[PT]	--	Putative cyclic nucleotide-gated ion channel 15 GN=CNGC15 OS=Arabidopsis thaliana (Mouse-ear cress) PE=3 SV=1	Putative cyclic nucleotide-gated ion channel 15 [Glycine soja]
Neem_2092_f_1	36.3977	4.6026	2.98333	up	hypothetical protein (Azadirachta indica)	Cellular Component: nucleus (GO:0005634);;	--	--	--	--	hypothetical protein CICLE_v10022654mg [Citrus clementina]
Neem_2092_f_4	0.2108	2.8339	-3.74884	down	putative protein (Azadirachta indica)	--	--	--	--	--	hypothetical protein CICLE_v10021739mg [Citrus clementina]
Neem_21017_f_3	0.003	2.9527	-9.94286	down	putative protein (Azadirachta indica)	Biological Process: embryo sac egg cell differentiation (GO:0009560);;	--	--	--	--	PREDICTED: uncharacterized protein LOC102629113 [Citrus sinensis]
Neem_21044_f_1	11.3564	2.7769	2.03196	up	protein binding (Azadirachta indica)	Molecular Function: DNA binding (GO:0003677);; Cellular Component: nucleus (GO:0005634);; Biological Process: regulation of transcription, DNA-templated (GO:0006355);; Molecular Function: protein dimerization activity (GO:0046983);;	--	[K]	Transcription	Agamous-like MADS-box protein AGL80 GN=K15N18.16 OS=Arabidopsis thaliana (Mouse-ear cress) PE=1 SV=1	hypothetical protein CICLE_v10013728mg [Citrus clementina]
Neem_210_f_4	0.1548	46.1424	-8.21954	down	oxygenase (Azadirachta indica)	Biological Process: response to hexose (GO:0009746);;	K08360|4.91588e-124|vvi:100251417|probable transmembrane ascorbate ferrireductase 2; K08360 cytochrome b-561 (A)	[C]	Energy production and conversion	Probable transmembrane ascorbate ferrireductase 2 GN=At5g38630 OS=Arabidopsis thaliana (Mouse-ear cress) PE=1 SV=1	PREDICTED: probable transmembrane ascorbate ferrireductase 2 [Vitis vinifera]
Neem_210_f_5	11.9501	32.0638	-1.42392	down	Coiled-coil domain-containing protein, putative (Azadirachta indica)	Biological Process: spindle assembly (GO:0051225);; Biological Process: centrosome organization (GO:0051297);; Cellular Component: HAUS complex (GO:0070652);;	K16584|0|cit:102611840|HAUS augmin-like complex subunit 1-like; K16584 HAUS augmin-like complex subunit 1 (A)	--	--	--	hypothetical protein CICLE_v10021431mg [Citrus clementina]
Neem_21108_f_1	0.003	2.678	-9.80198	down	binding (Azadirachta indica)	Cellular Component: mitochondrial inner membrane (GO:0005743);; Biological Process: mitochondrial transport (GO:0006839);; Cellular Component: integral component of membrane (GO:0016021);; Biological Process: transmembrane transport (GO:0055085);;	K15121|4.15007e-85|vvi:100242630|nicotinamide adenine dinucleotide transporter 2, mitochondrial; K15121 solute carrier family 25, member 44 (A)	[C]	Energy production and conversion	--	PREDICTED: solute carrier family 25 member 44 isoform X2 [Vitis vinifera]
Neem_21194_f_1	0.003	75.0996	-14.6116	down	hypothetical protein (Azadirachta indica)	Biological Process: regulation of cyclin-dependent protein serine/threonine kinase activity (GO:0000079);; Molecular Function: cyclin-dependent protein serine/threonine kinase activity (GO:0004693);; Biological Process: stomatal lineage progression (GO:0010440);; Molecular Function: protein kinase binding (GO:0019901);;	--	[R]	General function prediction only	Cyclin-U1-1 GN=CYCU1-1 OS=Arabidopsis thaliana (Mouse-ear cress) PE=1 SV=1	cyclin family protein [Populus trichocarpa]
Neem_21235_f_2	0.003	114.579	-15.221	down	microtubule binding (Azadirachta indica)	Biological Process: mitotic cell cycle (GO:0000278);; Cellular Component: cell wall (GO:0005618);; Cellular Component: nucleolus (GO:0005730);; Cellular Component: spindle (GO:0005819);; Molecular Function: microtubule binding (GO:0008017);; Cellular Component: phragmoplast (GO:0009524);; Biological Process: thigmotropism (GO:0009652);; Biological Process: vegetative to reproductive phase transit…	K10436|1.0091e-58|rcu:RCOM_1153500|microtubule binding protein, putative; K10436 microtubule-associated protein, RP/EB family (A)	[DZ]	--	Microtubule-associated protein RP/EB family member 1C GN=EB1C OS=Arabidopsis thaliana (Mouse-ear cress) PE=1 SV=1	microtubule binding protein, putative [Ricinus communis]
Neem_21362_f_4	2.5207	0.003	9.71465	up	endopeptidase (Azadirachta indica)	--	--	--	--	--	hypothetical protein CISIN_1g0089332mg, partial [Citrus sinensis]
Neem_213_f_2	15.0197	50.8287	-1.75879	down	kinase (Azadirachta indica)	--	--	[L]	Replication, recombination and repair	--	hypothetical protein CICLE_v10029201mg [Citrus clementina]
Neem_21450_f_1	0.003	42.9498	-13.8054	down	protein binding (Azadirachta indica)	--	--	[K]	Transcription	--	PREDICTED: uncharacterized protein LOC102616005 [Citrus sinensis]
Neem_21464_f_1	0.003	126.044	-15.3586	down	hypothetical protein (Azadirachta indica)	--	--	--	--	--	hypothetical protein CICLE_v10004200mg [Citrus clementina]
Neem_2147_f_1	17.0152	4.2258	2.00953	up	putative protein (Azadirachta indica)	Molecular Function: protein kinase activity (GO:0004672);; Molecular Function: ATP binding (GO:0005524);; Molecular Function: phospholipid binding (GO:0005543);; Cellular Component: cytoplasm (GO:0005737);; Biological Process: protein phosphorylation (GO:0006468);; Molecular Function: ARF GTPase activator activity (GO:0008060);; Molecular Function: zinc ion binding (GO:0008270);; Biological Proce…	K12489|0|cit:102617994|inactive leucine-rich repeat receptor-like protein kinase CORYNE-like (A)	[T]	Signal transduction mechanisms	Inactive leucine-rich repeat receptor-like protein kinase CORYNE (Precursor) GN=T31B5.110 OS=Arabidopsis thaliana (Mouse-ear cress) PE=1 SV=1	PREDICTED: inactive leucine-rich repeat receptor-like protein kinase CORYNE-like isoform X1 [Citrus sinensis]
Neem_2149_f_3	14.32	6.1454	1.22045	up	transcription regulator activity (Azadirachta indica)	--	--	--	--	--	hypothetical protein CISIN_1g025187mg [Citrus sinensis]
Neem_21593_f_1	0.003	80.9987	-14.7206	down	glycotransferase (Azadirachta indica)	Molecular Function: dolichyl-diphosphooligosaccharide-protein glycotransferase activity (GO:0004579);; Cellular Component: vacuolar membrane (GO:0005774);; Cellular Component: endoplasmic reticulum (GO:0005783);; Cellular Component: plasma membrane (GO:0005886);; Biological Process: protein glycosylation (GO:0006486);; Cellular Component: plant-type cell wall (GO:0009505);; Cellular Component: in…	K12666|0|cit:102625752|dolichyl-diphosphooligosaccharide--protein glycosyltransferase subunit 1B-like; K12666 oligosaccharyltransferase complex subunit alpha (ribophorin I) (A)	[O]	Posttranslational modification, protein turnover, chaperones	Dolichyl-diphosphooligosaccharide--protein glycosyltransferase subunit 1B (Precursor) GN=T8O11.11 OS=Arabidopsis thaliana (Mouse-ear cress) PE=2 SV=1	hypothetical protein JCGZ_20057 [Jatropha curcas]
Neem_21600_f_5	112.539	31.219	1.84993	up	helicase (Azadirachta indica)	--	--	--	--	F-box/FBD/LRR-repeat protein At1g13570 GN=At1g13570 OS=Arabidopsis thaliana (Mouse-ear cress) PE=2 SV=1	hypothetical protein CICLE_v10011818mg [Citrus clementina]
Neem_21656_f_1	126.811	23.2216	2.44913	up	putative protein (Azadirachta indica)	Cellular Component: endoplasmic reticulum (GO:0005783);; Cellular Component: Golgi apparatus (GO:0005794);; Molecular Function: arsenate reductase (glutaredoxin) activity (GO:0008794);; Molecular Function: electron carrier activity (GO:0009055);; Cellular Component: chloroplast (GO:0009507);; Molecular Function: protein disulfide oxidoreductase activity (GO:0015035);; Biological Process: cell red…	K03676|5.28347e-150|cic:CICLE_v10008911mg|hypothetical protein (A)	[O]	Posttranslational modification, protein turnover, chaperones	Glutaredoxin-C4 GN=F7C8.90 OS=Arabidopsis thaliana (Mouse-ear cress) PE=2 SV=2	hypothetical protein CICLE_v10008911mg [Citrus clementina]
Neem_21727_f_2	0.003	4.6641	-10.6024	down	transferase (Azadirachta indica)	Biological Process: tryptophan catabolic process (GO:0006569);; Biological Process: indoleacetic acid biosynthetic process (GO:0009684);; Biological Process: glucosinolate biosynthetic process (GO:0019761);; Biological Process: defense response to bacterium (GO:0042742);; Molecular Function: thiohydroximate beta-D-glucosyltransferase activity (GO:0047251);; Biological Process: root hair elongatio…	K11820|4.67083e-126|cit:102630144|UDP-glycosyltransferase 74B1-like; K11820 N-hydroxythioamide S-beta-glucosyltransferase [EC:2.4.1.195] (A)	[GC]	--	UDP-glycosyltransferase 74F2 GN=F18O19.7 OS=Arabidopsis thaliana (Mouse-ear cress) PE=1 SV=1	hypothetical protein CISIN_1g012645mg [Citrus sinensis]
Neem_2174_f_4	0.003	42.5188	-13.7909	down	putative protein (Azadirachta indica)	Molecular Function: zinc ion binding (GO:0008270);;	--	[R]	General function prediction only	Pentatricopeptide repeat-containing protein At3g18020 GN=At3g18020 OS=Arabidopsis thaliana (Mouse-ear cress) PE=2 SV=1	PREDICTED: pentatricopeptide repeat-containing protein At3g18020-like isoform X1 [Citrus sinensis]
Neem_2176_f_1	0.003	48.557	-13.9824	down	heat shock protein binding (Azadirachta indica)	--	--	[O]	Posttranslational modification, protein turnover, chaperones	Chaperone protein dnaJ 72 GN=T3K9.23 OS=Arabidopsis thaliana (Mouse-ear cress) PE=2 SV=1	hypothetical protein CICLE_v10012897mg [Citrus clementina]
Neem_21791_f_1	27.0077	12.2994	1.13478	up	putative protein (Azadirachta indica)	Biological Process: cellular process (GO:0009987);;	--	[K]	Transcription	--	hypothetical protein CICLE_v10032989mg [Citrus clementina]
Neem_21797_f_1	17.8921	81.0191	-2.17894	down	putative protein (Azadirachta indica)	Cellular Component: cytosol (GO:0005829);;	K13106|4.72952e-138|cit:102619914|BUD13 homolog; K13106 pre-mRNA-splicing factor CWC26 (A)	[S]	Function unknown	Pentatricopeptide repeat-containing protein At1g32415, mitochondrial (Precursor) GN=PCMP-E56 OS=Arabidopsis thaliana (Mouse-ear cress) PE=2 SV=1	hypothetical protein CICLE_v10033653mg [Citrus clementina]
Neem_217_f_1	168.545	80.3998	1.06787	up	hypothetical protein (Azadirachta indica)	Cellular Component: nucleus (GO:0005634);; Cellular Component: plasma membrane (GO:0005886);; Biological Process: toxin catabolic process (GO:0009407);;	--	[S]	Function unknown	--	hypothetical protein CICLE_v10009690mg [Citrus clementina]
Neem_2187_f_2	323.2	9.7127	5.05641	up	nucleic acid binding (Azadirachta indica)	Molecular Function: nucleotide binding (GO:0000166);; Molecular Function: nucleic acid binding (GO:0003676);;	K13201|0|cit:102616329|nucleolysin TIAR-like; K13201 nucleolysin TIA-1/TIAR (A)	[R]	General function prediction only	Oligouridylate-binding protein 1C GN=UBP1C OS=Arabidopsis thaliana (Mouse-ear cress) PE=1 SV=1	PREDICTED: nucleolysin TIAR-like [Citrus sinensis]
Neem_21927_f_2	0.003	33.0219	-13.4262	down	catalytic activity (Azadirachta indica)	--	--	[G]	Carbohydrate transport and metabolism	--	hypothetical protein CICLE_v10003294mg [Citrus clementina]
Neem_2197_f_3	0.46	5.1738	-3.49152	down	hypothetical protein (Azadirachta indica)	--	--	[R]	General function prediction only	Ankyrin repeat-containing protein At3g12360 GN=At3g12360 OS=Arabidopsis thaliana (Mouse-ear cress) PE=2 SV=1	hypothetical protein CISIN_1g005931mg [Citrus sinensis]
Neem_2198_f_3	36.9939	10.9684	1.75393	up	methyltransferase (Azadirachta indica)	Molecular Function: methyltransferase activity (GO:0008168);; Biological Process: lipid biosynthetic process (GO:0008610);; Biological Process: methylation (GO:0032259);;	--	[R]	General function prediction only	--	hypothetical protein CISIN_1g041517mg [Citrus sinensis]
Neem_2198_f_4	3.6574	92.4409	-4.65964	down	nucleic acid binding (Azadirachta indica)	Biological Process: cell proliferation (GO:0008283);; Biological Process: leaf development (GO:0048366);;	--	[K]	Transcription	GRF1-interacting factor 3 GN=GIF3 OS=Arabidopsis thaliana (Mouse-ear cress) PE=1 SV=1	hypothetical protein CICLE_v10022233mg [Citrus clementina]
Neem_21998_f_1	0.003	25.6017	-13.059	down	DNA binding protein, putative (Azadirachta indica)	--	--	--	--	--	hypothetical protein CISIN_1g000899mg [Citrus sinensis]
Neem_2199_a_3	33.0843	2.1865	3.91945	up	phosphatase (Azadirachta indica)	--	K16833|1.76832e-28|mus:103989118|protein phosphatase inhibitor 2-like; K16833 protein phosphatase inhibitor 2 (A)	--	--	--	PREDICTED: protein phosphatase inhibitor 2-like [Musa acuminata subsp. malaccensis]
Neem_2199_f_2	88.6172	41.8788	1.08137	up	helicase (Azadirachta indica)	Molecular Function: nucleic acid binding (GO:0003676);; Molecular Function: RNA helicase activity (GO:0003724);; Molecular Function: ATP binding (GO:0005524);; Cellular Component: mitochondrion (GO:0005739);; Molecular Function: ATP-dependent helicase activity (GO:0008026);; Biological Process: plasmodesma organization (GO:0009663);; Biological Process: embryo development ending in seed dormancy …	--	[J]	Translation, ribosomal structure and biogenesis	DEAD-box ATP-dependent RNA helicase 47, mitochondrial (Precursor) OS=Arabidopsis thaliana (Mouse-ear cress) PE=1 SV=2	PREDICTED: DEAD-box ATP-dependent RNA helicase 47A [Vitis vinifera]
Neem_21_f_3	11.2417	1.0037	3.48546	up	RNA binding (Azadirachta indica)	--	--	--	--	--	PREDICTED: uncharacterized protein LOC102630729 [Citrus sinensis]
Neem_21_f_4	2365.09	99.1865	4.57561	up	RNA binding (Azadirachta indica)	Biological Process: trichome morphogenesis (GO:0010090);; Cellular Component: apoplast (GO:0048046);;	--	--	--	--	hypothetical protein CICLE_v10002714mg [Citrus clementina]
Neem_21_f_5	42.5045	20.0223	1.08601	up	aminopeptidase (Azadirachta indica)	Molecular Function: aminopeptidase activity (GO:0004177);; Biological Process: proteolysis (GO:0006508);; Molecular Function: metallopeptidase activity (GO:0008237);; Biological Process: cellular process (GO:0009987);; Molecular Function: manganese ion binding (GO:0030145);;	K01262|0|cit:102630023|probable Xaa-Pro aminopeptidase 3-like; K01262 Xaa-Pro aminopeptidase [EC:3.4.11.9] (A)	[E]	Amino acid transport and metabolism	--	PREDICTED: probable Xaa-Pro aminopeptidase 3-like isoform X1 [Citrus sinensis]
Neem_2205_f_1	56.2336	20.7972	1.43504	up	hypothetical protein (Azadirachta indica)	--	--	--	--	--	hypothetical protein CICLE_v10030666mg [Citrus clementina]
Neem_2207_f_1	0.003	0.6539	-7.76796	down	sulfotransferase (Azadirachta indica)	--	--	--	--	--	hypothetical protein CICLE_v10003677mg [Citrus clementina]
Neem_2207_f_5	62.9403	15.601	2.01235	up	putative protein (Azadirachta indica)	Biological Process: GPI anchor metabolic process (GO:0006505);; Biological Process: intracellular protein transport (GO:0006886);; Molecular Function: hydrolase activity, acting on ester bonds (GO:0016788);;	--	[S]	Function unknown	--	hypothetical protein CISIN_1g000918mg [Citrus sinensis]
Neem_2208_f_4	277.549	39.9843	2.79524	up	acyltransferase (Azadirachta indica)	Biological Process: metabolic process (GO:0008152);;	K13511|0|cit:102613346|tafazzin-like; K13511 monolysocardiolipin acyltransferase [EC:2.3.1.-] (A)	[I]	Lipid transport and metabolism	N-acylphosphatidylethanolamine synthase GN=At1g78690 OS=Arabidopsis thaliana (Mouse-ear cress) PE=2 SV=1	hypothetical protein CICLE_v10001108mg [Citrus clementina]
Neem_22092_f_3	0.003	29.5427	-13.2656	down	transaminase (Azadirachta indica)	Cellular Component: mitochondrial outer membrane (GO:0005741);; Biological Process: cell adhesion (GO:0007155);; Biological Process: trichome morphogenesis (GO:0010090);; Biological Process: vegetative to reproductive phase transition of meristem (GO:0010228);; Biological Process: protein desumoylation (GO:0016926);; Biological Process: galactolipid biosynthetic process (GO:0019375);; Cellular Co…	K18158|2.5206e-61|cit:102620127|nuclear control of ATPase protein 2-like; K18158 nuclear control of ATPase protein 2 (A)	--	--	--	hypothetical protein CISIN_1g007748mg [Citrus sinensis]
Neem_220_f_6	7.6314	616.482	-6.33597	down	putative protein (Azadirachta indica)	--	--	--	--	--	PREDICTED: uncharacterized protein LOC100263922 [Vitis vinifera]
Neem_220_f_7	1.3869	115.842	-6.38415	down	protein binding (Azadirachta indica)	Biological Process: gamete generation (GO:0007276);; Biological Process: regulation of mitotic metaphase/anaphase transition (GO:0030071);; Biological Process: regulation of defense response (GO:0031347);; Biological Process: regulation of DNA endoreduplication (GO:0032875);; Biological Process: transcription factor import into nucleus (GO:0042991);; Biological Process: regulation of cell divisio…	K03355|0|cit:102614407|anaphase-promoting complex subunit 8-like; K03355 anaphase-promoting complex subunit 8 (A)	[DO]	--	Anaphase-promoting complex subunit 8 GN=T24C20.30 OS=Arabidopsis thaliana (Mouse-ear cress) PE=1 SV=1	PREDICTED: anaphase-promoting complex subunit 8-like [Citrus sinensis]
Neem_22110_f_1	24.0083	0.003	12.9663	up	hypothetical protein (Azadirachta indica)	Cellular Component: exocyst (GO:0000145);; Biological Process: cell plate assembly (GO:0000919);; Cellular Component: nucleus (GO:0005634);; Cellular Component: cytosol (GO:0005829);; Cellular Component: plasma membrane (GO:0005886);; Biological Process: glycolysis (GO:0006096);; Biological Process: protein targeting to vacuole (GO:0006623);; Biological Process: water transport (GO:0006833);; Bio…	K07195|7.93748e-75|cit:102629699|exocyst complex component EXO70A1-like; K07195 exocyst complex component 7 (A)	[U]	Intracellular trafficking, secretion, and vesicular transport	Exocyst complex component EXO70A1 GN=EXO70A1 OS=Arabidopsis thaliana (Mouse-ear cress) PE=1 SV=1	hypothetical protein CICLE_v10014543mg [Citrus clementina]
Neem_2214_f_3	124.532	8.3297	3.90211	up	galactokinase (Azadirachta indica)	--	--	--	--	--	hypothetical protein CICLE_v10026493mg [Citrus clementina]
Neem_22186_f_1	0.003	1.8584	-9.27488	down	zinc ion binding (Azadirachta indica)	--	--	--	--	Protein FAR1-RELATED SEQUENCE 5 GN=FRS5 OS=Arabidopsis thaliana (Mouse-ear cress) PE=2 SV=1	PREDICTED: protein FAR1-RELATED SEQUENCE 5-like isoform X4 [Nelumbo nucifera]
Neem_2218_f_1	58.028	179.28	-1.62739	down	cold induced plasma membrane protein (Azadirachta indica)	Cellular Component: integral component of membrane (GO:0016021);;	--	[R]	General function prediction only	Hydrophobic protein LTI6B GN=OSJNBa0069I13.6 OS=Oryza sativa subsp. japonica (Rice) PE=2 SV=1	hypothetical protein CICLE_v10013710mg, partial [Citrus clementina]
Neem_221_f_2	0.003	43.7276	-13.8313	down	kinase (Azadirachta indica)	--	--	--	--	--	GAG1At protein [Theobroma cacao]
Neem_2222_f_1	6.0043	1.3093	2.1972	up	DNA binding (Azadirachta indica)	--	--	[T]	Signal transduction mechanisms	--	PREDICTED: uncharacterized protein LOC102610719 [Citrus sinensis]
Neem_2222_f_4	182.81	49.8473	1.87476	up	methyltransferase (Azadirachta indica)	Cellular Component: endoplasmic reticulum (GO:0005783);; Biological Process: vesicle-mediated transport (GO:0016192);;	--	--	--	PRA1 family protein H GN=PRA1H OS=Arabidopsis thaliana (Mouse-ear cress) PE=2 SV=1	hypothetical protein CISIN_1g027028mg [Citrus sinensis]
Neem_2222_f_5	20.0273	49.8975	-1.317	down	methyltransferase (Azadirachta indica)	--	--	--	--	--	PREDICTED: uncharacterized protein LOC102614754 isoform X1 [Citrus sinensis]
Neem_22252_f_3	0.003	42.4289	-13.7878	down	putative protein (Azadirachta indica)	Molecular Function: magnesium ion binding (GO:0000287);; Molecular Function: phosphopantothenoylcysteine decarboxylase activity (GO:0004633);; Cellular Component: cytosol (GO:0005829);; Cellular Component: chloroplast stroma (GO:0009570);; Molecular Function: FMN binding (GO:0010181);; Biological Process: coenzyme A biosynthetic process (GO:0015937);; Biological Process: terpenoid biosynthetic pr…	K01598|6.28659e-71|rcu:RCOM_0576840|phosphopentothenoylcysteine decarboxylase, putative (EC:4.1.1.36); K01598 phosphopantothenoylcysteine decarboxylase [EC:4.1.1.36] (A)	[PD]	--	Phosphopantothenoylcysteine decarboxylase GN=MBG14.2 OS=Arabidopsis thaliana (Mouse-ear cress) PE=1 SV=1	hypothetical protein CISIN_1g0281871mg, partial [Citrus sinensis]
Neem_22262_f_1	0.003	3.114	-10.0196	down	putative protein (Azadirachta indica)	Molecular Function: nucleotide binding (GO:0000166);; Cellular Component: chloroplast (GO:0009507);; Biological Process: cellular component organization (GO:0016043);; Biological Process: single-organism cellular process (GO:0044763);;	K03531|1.77232e-90|cit:102610012|cell division protein FtsZ homolog 2-1, chloroplastic-like; K03531 cell division protein FtsZ (A)	--	--	Cell division protein FtsZ homolog 2-1, chloroplastic (Precursor) GN=FTSZ2-1 OS=Arabidopsis thaliana (Mouse-ear cress) PE=1 SV=2	hypothetical protein CISIN_1g044090mg, partial [Citrus sinensis]
Neem_2227_f_2	55.0097	18.958	1.53688	up	putative protein (Azadirachta indica)	--	--	--	--	--	PREDICTED: uncharacterized protein LOC100241274 [Vitis vinifera]
Neem_22293_f_1	0.003	4.114	-10.4214	down	putative protein (Azadirachta indica)	Molecular Function: DNA binding (GO:0003677);; Molecular Function: sequence-specific DNA binding transcription factor activity (GO:0003700);; Cellular Component: nucleus (GO:0005634);; Biological Process: regulation of transcription, DNA-templated (GO:0006355);; Biological Process: ethylene-activated signaling pathway (GO:0009873);;	--	--	--	--	hypothetical protein CICLE_v10016982mg [Citrus clementina]
Neem_22302_a_1	0.003	47.6027	-13.9538	down	putative protein (Azadirachta indica)	Cellular Component: chloroplast (GO:0009507);;	--	--	--	--	hypothetical protein PRUPE_ppa007522mg [Prunus persica]
Neem_2233_f_2	10.317	363.751	-5.13985	down	structural constituent of ribosome (Azadirachta indica)	Molecular Function: structural constituent of ribosome (GO:0003735);; Cellular Component: cell wall (GO:0005618);; Cellular Component: plasma membrane (GO:0005886);; Biological Process: translation (GO:0006412);; Cellular Component: chloroplast (GO:0009507);; Cellular Component: cytosolic large ribosomal subunit (GO:0022625);;	K02910|1.78253e-75|tcc:TCM_005910|Ribosomal protein L31e family protein; K02910 large subunit ribosomal protein L31e (A)	[J]	Translation, ribosomal structure and biogenesis	60S ribosomal protein L31 GN=RPL31 OS=Picea mariana (Black spruce) PE=2 SV=1	Ribosomal protein L31e family protein [Theobroma cacao]
Neem_2233_f_4	92.9003	7.5031	3.63012	up	DNA binding (Azadirachta indica)	Molecular Function: kinase activity (GO:0016301);; Biological Process: phosphorylation (GO:0016310);; Molecular Function: 2-alkenal reductase [NAD(P)] activity (GO:0032440);; Biological Process: oxidation-reduction process (GO:0055114);;	--	[R]	General function prediction only	DNA-damage-repair/toleration protein DRT100 (Precursor) OS=Arabidopsis thaliana (Mouse-ear cress) PE=2 SV=2	hypothetical protein CISIN_1g017912mg [Citrus sinensis]
Neem_22341_f_1	0.003	26.7198	-13.1207	down	dehydrogenase (Azadirachta indica)	--	--	[R]	General function prediction only	--	hypothetical protein CISIN_1g0482281mg, partial [Citrus sinensis]
Neem_2235_f_2	59.0492	5.352	3.46377	up	putative protein (Azadirachta indica)	Biological Process: response to light stimulus (GO:0009416);;	--	[K]	Transcription	Zinc finger protein CONSTANS-LIKE 2 OS=Arabidopsis thaliana (Mouse-ear cress) PE=1 SV=1	PREDICTED: zinc finger protein CONSTANS-LIKE 2-like [Citrus sinensis]
Neem_2237_f_1	514.999	184.423	1.48155	up	endopeptidase (Azadirachta indica)	Molecular Function: threonine-type endopeptidase activity (GO:0004298);; Cellular Component: nucleus (GO:0005634);; Cellular Component: cytosol (GO:0005829);; Cellular Component: proteasome core complex (GO:0005839);; Cellular Component: plasma membrane (GO:0005886);; Biological Process: gluconeogenesis (GO:0006094);; Biological Process: glycolysis (GO:0006096);; Biological Process: fatty acid be…	K02732|8.8669e-161|cit:102626953|proteasome subunit beta type-1-like; K02732 20S proteasome subunit beta 6 [EC:3.4.25.1] (A)	[O]	Posttranslational modification, protein turnover, chaperones	Proteasome subunit beta type-1 GN=PBF1 OS=Petunia hybrida (Petunia) PE=2 SV=1	hypothetical protein CICLE_v10022119mg [Citrus clementina]
Neem_22403_f_1	0.003	12.8131	-12.0604	down	ligase (Azadirachta indica)	Cellular Component: ubiquitin ligase complex (GO:0000151);; Molecular Function: ubiquitin-protein ligase activity (GO:0004842);; Biological Process: protein ubiquitination (GO:0016567);;	--	[S]	Function unknown	Putative U-box domain-containing protein 42 GN=PUB42 OS=Arabidopsis thaliana (Mouse-ear cress) PE=2 SV=1	hypothetical protein CISIN_1g001733mg [Citrus sinensis]
Neem_2242_f_6	23.3004	0.003	12.9231	up	protein transporter activity (Azadirachta indica)	Cellular Component: plastid outer membrane (GO:0009527);; Cellular Component: integral component of membrane (GO:0016021);; Molecular Function: substrate-specific transmembrane transporter activity (GO:0022891);; Biological Process: organic substance transport (GO:0071702);;	--	--	--	Outer envelope pore protein 16-2, chloroplastic OS=Arabidopsis thaliana (Mouse-ear cress) PE=1 SV=1	hypothetical protein CICLE_v10006030mg [Citrus clementina]
Neem_2245_f_5	17.0305	0.003	12.4709	up	hypothetical protein (Azadirachta indica)	--	--	--	--	--	hypothetical protein CICLE_v10002483mg [Citrus clementina]
Neem_2245_f_6	5.4979	28.9831	-2.39826	down	binding (Azadirachta indica)	--	--	--	--	--	hypothetical protein CICLE_v10001724mg [Citrus clementina]
Neem_2249_f_1	69.9834	13.0728	2.42044	up	phosphatase (Azadirachta indica)	Biological Process: maltose metabolic process (GO:0000023);; Biological Process: starch catabolic process (GO:0005983);; Biological Process: protein dephosphorylation (GO:0006470);; Molecular Function: protein tyrosine/serine/threonine phosphatase activity (GO:0008138);; Cellular Component: chloroplast stroma (GO:0009570);; Biological Process: starch biosynthetic process (GO:0019252);; Cellular C…	--	[V]	Defense mechanisms	Phosphoglucan phosphatase LSF1, chloroplastic (Precursor) GN=F4P13.6 OS=Arabidopsis thaliana (Mouse-ear cress) PE=1 SV=1	PREDICTED: phosphoglucan phosphatase LSF1, chloroplastic-like isoform X1 [Citrus sinensis]
Neem_22509_f_1	5.3555	24.4084	-2.18828	down	putative protein (Azadirachta indica)	Molecular Function: sequence-specific DNA binding transcription factor activity (GO:0003700);; Cellular Component: nucleus (GO:0005634);; Biological Process: methylation-dependent chromatin silencing (GO:0006346);; Biological Process: regulation of translation (GO:0006417);; Biological Process: cell adhesion (GO:0007155);; Biological Process: auxin-activated signaling pathway (GO:0009734);; Biolo…	K14486|0|cit:102620437|auxin response factor 5-like; K14486 auxin response factor (A)	--	--	Auxin response factor 5 GN=F6F9.10 OS=Arabidopsis thaliana (Mouse-ear cress) PE=1 SV=3	PREDICTED: auxin response factor 5-like [Solanum tuberosum]
Neem_22518_f_2	0.003	30.3927	-13.3065	down	protein binding (Azadirachta indica)	Molecular Function: protein serine/threonine kinase activity (GO:0004674);; Molecular Function: ATP binding (GO:0005524);; Biological Process: protein phosphorylation (GO:0006468);; Cellular Component: chloroplast (GO:0009507);; Molecular Function: identical protein binding (GO:0042802);;	K08864|2.66297e-76|cic:CICLE_v10027942mg|hypothetical protein; K08864 tousled-like kinase [EC:2.7.11.1] (A)	[T]	Signal transduction mechanisms	Serine/threonine-protein kinase TOUSLED GN=F22D1.100 OS=Arabidopsis thaliana (Mouse-ear cress) PE=1 SV=1	hypothetical protein CICLE_v10027942mg [Citrus clementina]
Neem_2256_f_1	43.32	104.906	-1.276	down	catalytic activity (Azadirachta indica)	Molecular Function: isochorismatase activity (GO:0008908);; Molecular Function: nicotinamidase activity (GO:0008936);; Biological Process: NAD metabolic process (GO:0019674);;	--	--	--	Nicotinamidase 2 {ECO:0000305} OS=Arabidopsis thaliana (Mouse-ear cress) PE=1 SV=1	Nicotinamidase 2 [Theobroma cacao]
Neem_2258_f_1	758.592	2734.83	-1.85006	down	oxidoreductase (Azadirachta indica)	Molecular Function: ferroxidase activity (GO:0004322);; Biological Process: iron ion transport (GO:0006826);; Biological Process: cellular iron ion homeostasis (GO:0006879);; Biological Process: response to oxidative stress (GO:0006979);; Molecular Function: ferric iron binding (GO:0008199);; Cellular Component: chloroplast (GO:0009507);; Biological Process: response to abscisic acid (GO:0009737)…	K00522|5.03989e-162|cit:102615169|ferritin-3, chloroplastic-like; K00522 ferritin heavy chain [EC:1.16.3.2] (A)	[P]	Inorganic ion transport and metabolism	Ferritin-3, chloroplastic (Precursor) OS=Glycine max (Soybean) PE=2 SV=1	PREDICTED: ferritin-3, chloroplastic-like [Citrus sinensis]
Neem_2259_f_1	18.8123	4.5979	2.03263	up	heat shock protein binding (Azadirachta indica)	--	--	[O]	Posttranslational modification, protein turnover, chaperones	Chaperone protein dnaJ 11, chloroplastic (Precursor) GN=T19K4.170 OS=Arabidopsis thaliana (Mouse-ear cress) PE=1 SV=2	hypothetical protein CICLE_v10002683mg [Citrus clementina]
Neem_2259_f_6	99.1047	25.3776	1.9654	up	zinc ion binding (Azadirachta indica)	Cellular Component: extracellular region (GO:0005576);;	--	--	--	--	hypothetical protein CICLE_v10002907mg [Citrus clementina]
Neem_225_f_7	14.1191	4.2701	1.72531	up	lyase (Azadirachta indica)	--	--	--	--	Salicylic acid-binding protein 2 GN=SABP2 OS=Nicotiana tabacum (Common tobacco) PE=1 SV=1	hypothetical protein JCGZ_12329 [Jatropha curcas]
Neem_22650_f_1	0.003	4.7272	-10.6218	down	8'-hydroxylase (Azadirachta indica)	Molecular Function: monooxygenase activity (GO:0004497);; Molecular Function: iron ion binding (GO:0005506);; Molecular Function: electron carrier activity (GO:0009055);; Molecular Function: oxidoreductase activity, acting on paired donors, with incorporation or reduction of molecular oxygen (GO:0016705);; Molecular Function: heme binding (GO:0020037);; Biological Process: oxidation-reduction pro…	K09843|3.31174e-77|tcc:TCM_007064|Abscisic acid 8'-hydroxylase 4 isoform 1; K09843 (+)-abscisic acid 8'-hydroxylase [EC:1.14.13.93] (A)	[QI]	--	Abscisic acid 8&apos;-hydroxylase 3 GN=CYP707A7 OS=Oryza sativa subsp. indica (Rice) PE=3 SV=1	Abscisic acid 8&apos;-hydroxylase 4 isoform 2 [Theobroma cacao]
Neem_2267_f_1	0.003	14.6626	-12.2549	down	hypothetical protein (Azadirachta indica)	--	--	--	--	--	hypothetical protein CISIN_1g013245mg [Citrus sinensis]
Neem_22688_f_1	171.364	85.0375	1.01089	up	heat shock protein binding (Azadirachta indica)	Biological Process: response to stimulus (GO:0050896);;	--	[O]	Posttranslational modification, protein turnover, chaperones	--	hypothetical protein CISIN_1g035755mg [Citrus sinensis]
Neem_22706_f_1	0.003	229.264	-16.2217	down	putative protein (Azadirachta indica)	Molecular Function: calcium-transporting ATPase activity (GO:0005388);; Cellular Component: cytosol (GO:0005829);;	K03626|6.68001e-98|vvi:100854239|nascent polypeptide-associated complex subunit alpha-like protein 2; K03626 nascent polypeptide-associated complex subunit alpha (A)	[K]	Transcription	Nascent polypeptide-associated complex subunit alpha-like protein 2 GN=At3g49470 OS=Arabidopsis thaliana (Mouse-ear cress) PE=2 SV=2	PREDICTED: nascent polypeptide-associated complex subunit alpha-like protein 2 [Vitis vinifera]
Neem_22735_f_1	63.7249	305.263	-2.26012	down	beta-glucosidase, putative (Azadirachta indica)	Biological Process: carbohydrate metabolic process (GO:0005975);; Molecular Function: beta-glucosidase activity (GO:0008422);;	K01188|1.40343e-38|cic:CICLE_v10019788mg|hypothetical protein; K01188 beta-glucosidase [EC:3.2.1.21] (A)	[G]	Carbohydrate transport and metabolism	Beta-glucosidase 11 (Precursor) GN=BGLU11 OS=Arabidopsis thaliana (Mouse-ear cress) PE=2 SV=2	hypothetical protein CISIN_1g0121812mg, partial [Citrus sinensis]
Neem_2278_f_13	53.6284	5.4606	3.29587	up	protein binding (Azadirachta indica)	Biological Process: phosphatidylinositol biosynthetic process (GO:0006661);; Cellular Component: chloroplast (GO:0009507);;	--	--	--	--	PREDICTED: uncharacterized protein LOC102610611 isoform X1 [Citrus sinensis]
Neem_2278_f_15	30.042	124.266	-2.04838	down	ribonuclease (Azadirachta indica)	Cellular Component: cytosol (GO:0005829);; Biological Process: response to salt stress (GO:0009651);;	--	[S]	Function unknown	Uncharacterized protein At2g38710 GN=At2g38710 OS=Arabidopsis thaliana (Mouse-ear cress) PE=2 SV=1	hypothetical protein CICLE_v10016681mg [Citrus clementina]
Neem_2278_f_8	114.608	33.1071	1.79149	up	putative protein (Azadirachta indica)	Molecular Function: structural molecule activity (GO:0005198);; Biological Process: iron-sulfur cluster assembly (GO:0016226);; Molecular Function: iron-sulfur cluster binding (GO:0051536);;	K13628|1.35752e-83|cit:102612889|iron-sulfur assembly protein IscA-like 1, mitochondrial-like; K13628 iron-sulfur cluster assembly protein (A)	[P]	Inorganic ion transport and metabolism	Iron-sulfur assembly protein IscA-like 1, mitochondrial (Precursor) GN=At2g16710 OS=Arabidopsis thaliana (Mouse-ear cress) PE=2 SV=2	hypothetical protein CISIN_1g032819mg [Citrus sinensis]
Neem_22794_f_1	57.0475	133.872	-1.23062	down	TGF-beta-inducible nuclear protein, putative (Azadirachta indica)	Biological Process: mRNA splicing, via spliceosome (GO:0000398);; Molecular Function: structural constituent of ribosome (GO:0003735);; Cellular Component: ribosome (GO:0005840);; Biological Process: translation (GO:0006412);; Biological Process: ribosome biogenesis (GO:0042254);; Biological Process: protein maturation (GO:0051604);;	K14842|0|cit:102625363|ribosome biogenesis protein NSA2 homolog; K14842 ribosome biogenesis protein NSA2 (A)	[R]	General function prediction only	--	PREDICTED: ribosome biogenesis protein NSA2 homolog [Citrus sinensis]
Neem_2283_f_1	0.2124	19.4107	-6.51392	down	kinase (Azadirachta indica)	Biological Process: cellular process (GO:0009987);; Molecular Function: transferase activity, transferring phosphorus-containing groups (GO:0016772);;	--	--	--	G-type lectin S-receptor-like serine/threonine-protein kinase At1g11330 (Precursor) GN=At1g11330 OS=Arabidopsis thaliana (Mouse-ear cress) PE=2 SV=3	PREDICTED: G-type lectin S-receptor-like serine/threonine-protein kinase At1g11330-like isoform X2 [Citrus sinensis]
Neem_22846_f_1	0.003	4.1763	-10.443	down	catalytic activity (Azadirachta indica)	--	--	--	--	--	Uncharacterized protein TCM_014508 [Theobroma cacao]
Neem_2292_f_2	0.1623	3.4907	-4.42678	down	putative protein (Azadirachta indica)	Cellular Component: cytoplasm (GO:0005737);; Biological Process: embryo development ending in seed dormancy (GO:0009793);;	--	--	--	Late embryogenesis abundant protein D-34 OS=Gossypium hirsutum (Upland cotton) PE=4 SV=1	hypothetical protein CICLE_v10005699mg [Citrus clementina]
Neem_23014_f_2	0.003	97.9919	-14.9954	down	protein phosphatase 2c, putative (Azadirachta indica)	Molecular Function: protein serine/threonine phosphatase activity (GO:0004722);; Cellular Component: plasma membrane (GO:0005886);; Biological Process: protein dephosphorylation (GO:0006470);; Biological Process: defense response to bacterium (GO:0042742);; Molecular Function: metal ion binding (GO:0046872);;	K17506|2.66668e-107|fve:101306985|probable protein phosphatase 2C 59-like; K17506 protein phosphatase 1L [EC:3.1.3.16] (A)	[T]	Signal transduction mechanisms	Probable protein phosphatase 2C 59 GN=WIN2 OS=Arabidopsis thaliana (Mouse-ear cress) PE=1 SV=1	PREDICTED: probable protein phosphatase 2C 59-like [Fragaria vesca subsp. vesca]
Neem_2302_f_1	8.8545	60.9758	-2.78375	down	protein binding (Azadirachta indica)	--	--	[K]	Transcription	--	PREDICTED: uncharacterized protein LOC102616005 [Citrus sinensis]
Neem_2302_f_3	71.1254	33.9385	1.06744	up	kinase (Azadirachta indica)	Cellular Component: plastid (GO:0009536);;	--	--	--	--	hypothetical protein CICLE_v10009634mg [Citrus clementina]
Neem_2306_f_1	0.1682	14.8357	-6.46275	down	carbohydrate binding (Azadirachta indica)	--	--	--	--	Uncharacterized protein PHLOEM PROTEIN 2-LIKE A4 GN=PP2A4 OS=Arabidopsis thaliana (Mouse-ear cress) PE=4 SV=1	PREDICTED: protein PHLOEM PROTEIN 2-LIKE A1-like [Citrus sinensis]
Neem_23076_f_1	0.003	17.9645	-12.5479	down	AC079288_1 receptor-like serine/threonine kinase (RFK1), putative (Azadirachta indica)	Molecular Function: protein kinase activity (GO:0004672);; Biological Process: cellular process (GO:0009987);;	--	[T]	Signal transduction mechanisms	Probable LRR receptor-like serine/threonine-protein kinase At1g29720 (Precursor) GN=RFK1 OS=Arabidopsis thaliana (Mouse-ear cress) PE=2 SV=3	hypothetical protein CISIN_1g023918mg [Citrus sinensis]
Neem_2311_f_1	31.6443	0.8795	5.16912	up	transferase (Azadirachta indica)	--	--	--	--	Protein EMBRYONIC FLOWER 1 GN=EMF1 OS=Arabidopsis thaliana (Mouse-ear cress) PE=1 SV=1	hypothetical protein CISIN_1g043565mg, partial [Citrus sinensis]
Neem_2313_f_2	59.1934	3.6632	4.01426	up	endopeptidase (Azadirachta indica)	Molecular Function: serine-type endopeptidase activity (GO:0004252);; Cellular Component: extracellular region (GO:0005576);; Biological Process: proteolysis (GO:0006508);; Molecular Function: identical protein binding (GO:0042802);; Biological Process: negative regulation of catalytic activity (GO:0043086);;	--	--	--	Subtilisin-like protease (Precursor) GN=At5g67360 OS=Arabidopsis thaliana (Mouse-ear cress) PE=1 SV=1	Subtilisin-like protease [Morus notabilis]
Neem_23150_f_4	0.003	41.5658	-13.7581	down	hypothetical protein (Azadirachta indica)	--	--	--	--	--	hypothetical protein POPTR_0008s02960g [Populus trichocarpa]
Neem_23191_f_2	0.9682	2.2053	-1.1876	down	putative protein (Azadirachta indica)	Molecular Function: diacylglycerol O-acyltransferase activity (GO:0004144);; Biological Process: glycerolipid biosynthetic process (GO:0045017);;	--	--	--	O-acyltransferase WSD1 GN=WSD1 OS=Arabidopsis thaliana (Mouse-ear cress) PE=2 SV=1	hypothetical protein CICLE_v10019854mg [Citrus clementina]
Neem_2319_f_2	29.2933	0.9618	4.92869	up	hydrolase (Azadirachta indica)	Molecular Function: carboxylic ester hydrolase activity (GO:0004091);; Biological Process: metabolic process (GO:0008152);; Molecular Function: retinyl-palmitate esterase activity (GO:0050253);; Molecular Function: methyl indole-3-acetate esterase activity (GO:0080030);; Molecular Function: methyl salicylate esterase activity (GO:0080031);; Molecular Function: methyl jasmonate esterase activity (…	--	[V]	Defense mechanisms	Probable carboxylesterase 17 GN=CXE17 OS=Arabidopsis thaliana (Mouse-ear cress) PE=2 SV=1	PREDICTED: probable carboxylesterase 17-like [Citrus sinensis]
Neem_2327_f_1	26.4171	9.2567	1.5129	up	diphosphokinase (Azadirachta indica)	--	--	--	--	--	PREDICTED: uncharacterized protein LOC102628559 isoform X2 [Citrus sinensis]
Neem_2334_f_1	210.763	97.415	1.11341	up	small nuclear ribonucleoprotein f, putative (Azadirachta indica)	Biological Process: RNA methylation (GO:0001510);; Molecular Function: nucleic acid binding (GO:0003676);; Cellular Component: nucleolus (GO:0005730);; Cellular Component: small nucleolar ribonucleoprotein complex (GO:0005732);; Cellular Component: cytosol (GO:0005829);; Biological Process: RNA processing (GO:0006396);;	K11098|5.27941e-56|cit:102609283|probable small nuclear ribonucleoprotein F-like; K11098 small nuclear ribonucleoprotein F (A)	[A]	RNA processing and modification	Probable small nuclear ribonucleoprotein F GN=At4g30220 OS=Arabidopsis thaliana (Mouse-ear cress) PE=2 SV=1	hypothetical protein F383_12387 [Gossypium arboreum]
Neem_23359_f_1	28.5147	8.1706	1.80319	up	binding (Azadirachta indica)	Biological Process: plant-type cell wall biogenesis (GO:0009832);; Cellular Component: membrane (GO:0016020);; Biological Process: xylan metabolic process (GO:0045491);;	--	--	--	COBRA-like protein 4 (Precursor) GN=COBL4 OS=Arabidopsis thaliana (Mouse-ear cress) PE=2 SV=2	COBRA-like protein [Populus tomentosa]
Neem_23364_f_1	144.987	54.9605	1.39945	up	leucine-rich repeat-containing protein, putative (Azadirachta indica)	Molecular Function: protein serine/threonine kinase activity (GO:0004674);; Molecular Function: phosphoprotein phosphatase activity (GO:0004721);; Biological Process: protein autophosphorylation (GO:0046777);;	--	[R]	General function prediction only	Plant intracellular Ras-group-related LRR protein 3 GN=PIRL3 OS=Arabidopsis thaliana (Mouse-ear cress) PE=2 SV=1	hypothetical protein CICLE_v10031488mg [Citrus clementina]
Neem_23394_f_3	17.7014	47.901	-1.43619	down	putative protein (Azadirachta indica)	--	K15264|3.05032e-110|cic:CICLE_v10010180mg|hypothetical protein; K15264 putative methyltransferase [EC:2.1.1.-] (A)	[D]	Cell cycle control, cell division, chromosome partitioning	--	hypothetical protein CISIN_1g046012mg, partial [Citrus sinensis]
Neem_23408_f_1	0.003	8.3339	-11.4398	down	peptidase (Azadirachta indica)	Biological Process: maltose metabolic process (GO:0000023);; Molecular Function: ATP-dependent peptidase activity (GO:0004176);; Molecular Function: metalloendopeptidase activity (GO:0004222);; Molecular Function: serine-type endopeptidase activity (GO:0004252);; Molecular Function: ATP binding (GO:0005524);; Biological Process: ATP catabolic process (GO:0006200);; Biological Process: proteolysis…	--	[O]	Posttranslational modification, protein turnover, chaperones	--	hypothetical protein CISIN_1g002754mg [Citrus sinensis]
Neem_2341_f_7	10.8767	48.9999	-2.17154	down	putative protein (Azadirachta indica)	--	--	[S]	Function unknown	--	hypothetical protein CICLE_v10002776mg [Citrus clementina]
Neem_2343_f_1	93.9431	40.739	1.20538	up	monooxygenase (Azadirachta indica)	Molecular Function: transporter activity (GO:0005215);; Biological Process: transport (GO:0006810);; Biological Process: systemic acquired resistance (GO:0009627);; Biological Process: salicylic acid biosynthetic process (GO:0009697);; Cellular Component: membrane (GO:0016020);;	--	--	--	Probable folate-biopterin transporter 4 GN=At5g54860 OS=Arabidopsis thaliana (Mouse-ear cress) PE=2 SV=1	hypothetical protein POPTR_0011s14040g [Populus trichocarpa]
Neem_23442_f_1	0.003	13.8567	-12.1733	down	transferase (Azadirachta indica)	Cellular Component: endosome (GO:0005768);; Cellular Component: trans-Golgi network (GO:0005802);; Biological Process: cell tip growth (GO:0009932);; Biological Process: carbohydrate biosynthetic process (GO:0016051);; Molecular Function: cellulose synthase activity (GO:0016759);; Biological Process: cellulose metabolic process (GO:0030243);; Biological Process: root hair cell differentiation (GO…	--	--	--	Probable xyloglucan glycosyltransferase 6 GN=CSLC6 OS=Arabidopsis thaliana (Mouse-ear cress) PE=1 SV=1	PREDICTED: probable xyloglucan glycosyltransferase 6 [Vitis vinifera]
Neem_234_f_1	24.2087	3.1225	2.95475	up	hypothetical protein (Azadirachta indica)	--	--	[R]	General function prediction only	Pentatricopeptide repeat-containing protein At4g22760 GN=PCMP-E6 OS=Arabidopsis thaliana (Mouse-ear cress) PE=2 SV=1	Tetratricopeptide repeat-like superfamily protein [Theobroma cacao]
Neem_23568_f_1	20.6202	1.7927	3.52385	up	kinase (Azadirachta indica)	Molecular Function: nucleotide binding (GO:0000166);; Molecular Function: protein kinase activity (GO:0004672);;	--	[T]	Signal transduction mechanisms	Probable receptor-like protein kinase At1g49730 (Precursor) GN=At1g49730 OS=Arabidopsis thaliana (Mouse-ear cress) PE=2 SV=1	PREDICTED: probable receptor-like protein kinase At1g49730-like [Citrus sinensis]
Neem_23615_f_1	0.003	20.4536	-12.7351	down	putative protein (Azadirachta indica)	--	--	[R]	General function prediction only	Pentatricopeptide repeat-containing protein At1g26460, mitochondrial (Precursor) GN=At1g26460 OS=Arabidopsis thaliana (Mouse-ear cress) PE=2 SV=1	PREDICTED: pentatricopeptide repeat-containing protein At1g26460, mitochondrial [Nelumbo nucifera]
Neem_2364_f_3	997.418	257.986	1.9509	up	putative protein (Azadirachta indica)	Biological Process: fatty acid biosynthetic process (GO:0006633);; Cellular Component: chloroplast (GO:0009507);; Molecular Function: 2-alkenal reductase [NAD(P)] activity (GO:0032440);; Biological Process: oxidation-reduction process (GO:0055114);;	--	[CIQ]	--	Acyl carrier protein 1, chloroplastic (Precursor) GN=ACP1 OS=Casuarina glauca (Swamp oak) PE=2 SV=1	hypothetical protein CICLE_v10006180mg [Citrus clementina]
Neem_23671_f_1	28.2391	66.96	-1.24561	down	putative protein (Azadirachta indica)	Molecular Function: cysteine-type endopeptidase activity (GO:0004197);; Biological Process: proteolysis (GO:0006508);;	K01369|4.05727e-112|cic:CICLE_v10019686mg|hypothetical protein; K01369 legumain [EC:3.4.22.34] (A)	[O]	Posttranslational modification, protein turnover, chaperones	Vacuolar-processing enzyme (Precursor) OS=Ricinus communis (Castor bean) PE=1 SV=1	hypothetical protein CISIN_1g016176mg [Citrus sinensis]
Neem_236_f_5	77.189	0.682	6.82248	up	hydrolase (Azadirachta indica)	Cellular Component: chloroplast (GO:0009507);;	--	--	--	UPF0187 protein At3g61320, chloroplastic (Precursor) GN=At3g61320 OS=Arabidopsis thaliana (Mouse-ear cress) PE=2 SV=2	hypothetical protein CICLE_v10020374mg [Citrus clementina]
Neem_236_f_6	50.0544	10.384	2.26913	up	putative protein (Azadirachta indica)	--	--	--	--	--	PREDICTED: uncharacterized protein LOC102619947 [Citrus sinensis]
Neem_23700_f_3	0.003	44.2407	-13.8481	down	putative protein (Azadirachta indica)	--	K07199|3.27268e-62|cic:CICLE_v10016199mg|hypothetical protein; K07199 5'-AMP-activated protein kinase, regulatory beta subunit (A)	[G]	Carbohydrate transport and metabolism	SNF1-related protein kinase regulatory subunit beta-2 GN=KINB2 OS=Arabidopsis thaliana (Mouse-ear cress) PE=1 SV=1	hypothetical protein CICLE_v10016199mg [Citrus clementina]
Neem_23759_f_1	182.285	59.3267	1.61944	up	zinc ion binding (Azadirachta indica)	--	--	[O]	Posttranslational modification, protein turnover, chaperones	--	PREDICTED: dnaJ homolog subfamily C member 28-like isoform X1 [Citrus sinensis]
Neem_2376_f_1	21.5543	9.7268	1.14794	up	hydrolase (Azadirachta indica)	Molecular Function: GTP binding (GO:0005525);; Biological Process: small GTPase mediated signal transduction (GO:0007264);; Biological Process: protein transport (GO:0015031);; Molecular Function: hydrolase activity (GO:0016787);;	K07897|3.71021e-115|cic:CICLE_v10026484mg|hypothetical protein; K07897 Ras-related protein Rab-7A (A)	[R]	General function prediction only	Ras-related protein Rab7 OS=Glycine max (Soybean) PE=2 SV=1	hypothetical protein CISIN_1g028305mg [Citrus sinensis]
Neem_23782_f_1	0.003	32.0866	-13.3847	down	polygalacturonase (Azadirachta indica)	--	K14546|2.77463e-33|cit:102623293|WD repeat-containing protein 43-like; K14546 U3 small nucleolar RNA-associated protein 5 (A)	[R]	General function prediction only	--	hypothetical protein CISIN_1g0068081mg, partial [Citrus sinensis]
Neem_23786_f_1	0.003	54.1727	-14.1403	down	hypothetical protein (Azadirachta indica)	Cellular Component: cytosol (GO:0005829);; Biological Process: protein targeting to vacuole (GO:0006623);; Biological Process: vesicle docking involved in exocytosis (GO:0006904);; Biological Process: membrane fusion (GO:0006944);; Biological Process: Golgi organization (GO:0007030);; Biological Process: vacuole organization (GO:0007033);; Molecular Function: protein transporter activity (GO:0008…	--	[U]	Intracellular trafficking, secretion, and vesicular transport	Vacuolar protein-sorting-associated protein 33 homolog GN=VPS33 OS=Arabidopsis thaliana (Mouse-ear cress) PE=1 SV=1	hypothetical protein CICLE_v100310722mg, partial [Citrus clementina]
Neem_2384_f_1	0.7845	3.2676	-2.05839	down	oxidoreductase (Azadirachta indica)	Molecular Function: oxidoreductase activity (GO:0016491);;	K15095|2.28927e-140|cit:102610654|(+)-neomenthol dehydrogenase-like; K15095 (+)-neomenthol dehydrogenase [EC:1.1.1.208] (A)	[Q]	Secondary metabolites biosynthesis, transport and catabolism	(+)-neomenthol dehydrogenase GN=SDR1 OS=Arabidopsis thaliana (Mouse-ear cress) PE=1 SV=1	PREDICTED: (+)-neomenthol dehydrogenase-like isoform X1 [Citrus sinensis]
Neem_23864_f_1	12.8853	67.2907	-2.38468	down	RNA binding (Azadirachta indica)	Molecular Function: RNA binding (GO:0003723);; Biological Process: regulation of transcription, DNA-templated (GO:0006355);; Biological Process: tRNA metabolic process (GO:0006399);; Molecular Function: rRNA methyltransferase activity (GO:0008649);; Biological Process: chloroplast organization (GO:0009658);; Biological Process: rRNA methylation (GO:0031167);; Biological Process: protein targeting…	K03500|0|cic:CICLE_v10010260mg|hypothetical protein; K03500 16S rRNA (cytosine967-C5)-methyltransferase [EC:2.1.1.176] (A)	[A]	RNA processing and modification	Poly(A)-specific ribonuclease PARN GN=F14J16.11 OS=Arabidopsis thaliana (Mouse-ear cress) PE=1 SV=2	hypothetical protein CICLE_v10010260mg [Citrus clementina]
Neem_23869_f_2	0.003	19.0454	-12.6322	down	kinase (Azadirachta indica)	--	K08269|6.66756e-124|cic:CICLE_v10011177mg|hypothetical protein; K08269 serine/threonine-protein kinase ULK/ATG1 [EC:2.7.11.1] (A)	[OUT]	--	--	PREDICTED: serine/threonine-protein kinase ATG1-like isoform X2 [Citrus sinensis]
Neem_2388_f_14	18.0772	4.3915	2.04139	up	putative protein (Azadirachta indica)	Molecular Function: oxidoreductase activity, acting on a sulfur group of donors, NAD(P) as acceptor (GO:0016668);; Biological Process: oxidation-reduction process (GO:0055114);;	--	[R]	General function prediction only	Pentatricopeptide repeat-containing protein At5g16420, mitochondrial (Precursor) GN=At5g16420 OS=Arabidopsis thaliana (Mouse-ear cress) PE=2 SV=1	PREDICTED: pentatricopeptide repeat-containing protein At5g16420, mitochondrial-like [Citrus sinensis]
Neem_23904_f_4	0.003	1.5744	-9.03562	down	laccase (Azadirachta indica)	--	--	--	--	--	hypothetical protein CISIN_1g036221mg [Citrus sinensis]
Neem_23920_f_1	0.003	6.6484	-11.1138	down	putative protein (Azadirachta indica)	Molecular Function: calcium ion binding (GO:0005509);; Molecular Function: calcium-dependent phospholipid binding (GO:0005544);;	K17095|4.13768e-176|cit:102624042|annexin D3-like (A)	[U]	Intracellular trafficking, secretion, and vesicular transport	Annexin D3 GN=T6A23.4 OS=Arabidopsis thaliana (Mouse-ear cress) PE=2 SV=2	PREDICTED: annexin D3-like [Citrus sinensis]
Neem_23922_f_1	0.003	36.7008	-13.5786	down	ankyrin repeat-containing protein, putative (Azadirachta indica)	Molecular Function: ubiquitin-protein ligase activity (GO:0004842);; Cellular Component: cytoplasm (GO:0005737);; Molecular Function: zinc ion binding (GO:0008270);; Biological Process: protein ubiquitination (GO:0016567);;	--	--	--	E3 ubiquitin-protein ligase XBAT33 GN=XBAT33 OS=Arabidopsis thaliana (Mouse-ear cress) PE=2 SV=1	hypothetical protein CISIN_1g010335mg [Citrus sinensis]
Neem_23935_f_2	0.003	1.6969	-9.14372	down	ATP binding (Azadirachta indica)	Molecular Function: binding (GO:0005488);;	K10395|2.12774e-72|cit:102619187|chromosome-associated kinesin KIF4-like; K10395 kinesin family member 4/21/27 (A)	[Z]	Cytoskeleton	--	hypothetical protein CISIN_1g0085891mg, partial [Citrus sinensis]
Neem_23942_f_1	1.1923	30.0845	-4.6572	down	putative protein (Azadirachta indica)	Molecular Function: signal transducer activity (GO:0004871);; Biological Process: signal transduction (GO:0007165);; Biological Process: response to light stimulus (GO:0009416);; Biological Process: determination of bilateral symmetry (GO:0009855);; Biological Process: polarity specification of adaxial/abaxial axis (GO:0009944);; Biological Process: meristem initiation (GO:0010014);; Biological P…	--	--	--	BTB/POZ domain-containing protein At5g48800 GN=At5g48800 OS=Arabidopsis thaliana (Mouse-ear cress) PE=2 SV=1	Phototropic-responsive NPH3 family protein [Theobroma cacao]
Neem_23956_f_1	0.8007	23.1387	-4.8529	down	kinase (Azadirachta indica)	Molecular Function: ribose phosphate diphosphokinase activity (GO:0004749);; Biological Process: heme biosynthetic process (GO:0006783);; Biological Process: nucleotide biosynthetic process (GO:0009165);; Cellular Component: chloroplast (GO:0009507);;	K00948|6.21441e-90|cit:102610613|ribose-phosphate pyrophosphokinase 1, chloroplastic-like; K00948 ribose-phosphate pyrophosphokinase [EC:2.7.6.1] (A)	[FE]	--	Ribose-phosphate pyrophosphokinase 1, chloroplastic (Precursor) GN=PRS1 OS=Arabidopsis thaliana (Mouse-ear cress) PE=2 SV=2	hypothetical protein CISIN_1g018472mg [Citrus sinensis]
Neem_2396_f_3	0.0061	24.2418	-11.9564	down	sequence-specific DNA binding (Azadirachta indica)	--	--	--	--	BTB/POZ domain-containing protein At3g50780 GN=At3g50780 OS=Arabidopsis thaliana (Mouse-ear cress) PE=2 SV=1	PREDICTED: BTB/POZ domain-containing protein At3g50780-like [Citrus sinensis]
Neem_23975_f_1	0.003	18.9729	-12.6267	down	putative protein (Azadirachta indica)	--	--	--	--	--	hypothetical protein CISIN_1g031036mg [Citrus sinensis]
Neem_24019_f_1	0.003	66.4593	-14.4352	down	MPK16; MAP kinase (Azadirachta indica)	Biological Process: MAPK cascade (GO:0000165);; Molecular Function: MAP kinase activity (GO:0004707);; Molecular Function: ATP binding (GO:0005524);; Cellular Component: vacuole (GO:0005773);; Cellular Component: plasma membrane (GO:0005886);; Biological Process: protein phosphorylation (GO:0006468);; Biological Process: regulation of meristem growth (GO:0010075);;	K04371|9.64738e-143|mdm:103416802|mitogen-activated protein kinase 16-like; K04371 mitogen-activated protein kinase 1/3 [EC:2.7.11.24] (A)	[T]	Signal transduction mechanisms	Mitogen-activated protein kinase 16 GN=MPK16 OS=Arabidopsis thaliana (Mouse-ear cress) PE=2 SV=2	mitogen-activated protein kinase 4 [Gossypium hirsutum]
Neem_2401_f_3	58.1513	21.758	1.41827	up	protein binding (Azadirachta indica)	--	--	--	--	Dof zinc finger protein DOF3.6 GN=T22E16.30 OS=Arabidopsis thaliana (Mouse-ear cress) PE=1 SV=2	hypothetical protein CICLE_v10032039mg [Citrus clementina]
Neem_24109_f_1	0.003	0.6014	-7.64722	down	transferase (Azadirachta indica)	--	--	[GC]	--	UDP-glycosyltransferase 83A1 GN=UGT83A1 OS=Arabidopsis thaliana (Mouse-ear cress) PE=2 SV=1	hypothetical protein CISIN_1g040997mg, partial [Citrus sinensis]
Neem_24146_f_2	2.5907	26.0448	-3.32958	down	AF353207_1 beta-amylase (Azadirachta indica)	Biological Process: polysaccharide catabolic process (GO:0000272);; Cellular Component: chloroplast (GO:0009507);; Molecular Function: beta-amylase activity (GO:0016161);; Molecular Function: cation binding (GO:0043169);;	K01177|9.2346e-126|cit:102623304|beta-amylase-like (A)	--	--	Beta-amylase GN=BMY1 OS=Vigna unguiculata (Cowpea) PE=2 SV=1	hypothetical protein CISIN_1g010067mg [Citrus sinensis]
Neem_24157_a_1	0.003	164.106	-15.7393	down	hypothetical protein (Azadirachta indica)	Cellular Component: mitochondrion (GO:0005739);;	--	[U]	Intracellular trafficking, secretion, and vesicular transport	Reticulon-like protein B8 GN=RTNLB8 OS=Arabidopsis thaliana (Mouse-ear cress) PE=2 SV=1	PREDICTED: reticulon-like protein B8-like isoform X1 [Citrus sinensis]
Neem_2420_f_2	2.1365	65.6826	-4.94219	down	putative protein (Azadirachta indica)	Biological Process: double fertilization forming a zygote and endosperm (GO:0009567);; Molecular Function: protein dimerization activity (GO:0046983);;	--	--	--	Transcription factor UNE12 GN=T10P11.13 OS=Arabidopsis thaliana (Mouse-ear cress) PE=2 SV=2	hypothetical protein JCGZ_21845 [Jatropha curcas]
Neem_2420_f_9	3.2913	0.7811	2.07508	up	F-box/leucine rich repeat protein, putative (Azadirachta indica)	Biological Process: multicellular organismal development (GO:0007275);; Biological Process: cellular protein metabolic process (GO:0044267);; Biological Process: anatomical structure development (GO:0048856);;	--	--	--	F-box/LRR-repeat protein 17 GN=FBL17 OS=Arabidopsis thaliana (Mouse-ear cress) PE=1 SV=1	hypothetical protein CICLE_v10019274mg [Citrus clementina]
Neem_24217_f_1	0.003	63.4944	-14.3694	down	hypothetical protein (Azadirachta indica)	Cellular Component: membrane (GO:0016020);;	--	--	--	WAT1-related protein At5g40210 GN=At5g40210 OS=Arabidopsis thaliana (Mouse-ear cress) PE=2 SV=1	hypothetical protein CICLE_v10034011mg [Citrus clementina]
Neem_24221_f_1	0.003	16.1213	-12.3917	down	zinc ion binding (Azadirachta indica)	--	--	--	--	Uncharacterized protein At2g33490 GN=At2g33490 OS=Arabidopsis thaliana (Mouse-ear cress) PE=4 SV=2	hypothetical protein CISIN_1g0067382mg, partial [Citrus sinensis]
Neem_24231_f_1	0.003	67.4025	-14.4556	down	nucleic acid binding (Azadirachta indica)	Molecular Function: nucleic acid binding (GO:0003676);; Cellular Component: nucleus (GO:0005634);; Molecular Function: zinc ion binding (GO:0008270);;	K13220|7.58958e-42|cic:CICLE_v10029963mg|hypothetical protein; K13220 WW domain-binding protein 4 (A)	[A]	RNA processing and modification	--	hypothetical protein CISIN_1g0253981mg, partial [Citrus sinensis]
Neem_24236_f_1	5.039	10.5463	-1.06553	down	GTP binding (Azadirachta indica)	Molecular Function: GTPase activity (GO:0003924);; Molecular Function: GTP binding (GO:0005525);; Cellular Component: nucleolus (GO:0005730);; Biological Process: GTP catabolic process (GO:0006184);; Biological Process: ribosome biogenesis (GO:0042254);;	K14537|4.82494e-158|cic:CICLE_v10007878mg|hypothetical protein; K14537 nuclear GTP-binding protein (A)	[R]	General function prediction only	Guanine nucleotide-binding protein-like NSN1 {ECO:0000305} OS=Arabidopsis thaliana (Mouse-ear cress) PE=2 SV=1	hypothetical protein CISIN_1g012726mg [Citrus sinensis]
Neem_24279_f_1	0.003	0.8166	-8.08852	down	helicase (Azadirachta indica)	Molecular Function: DNA binding (GO:0003677);; Cellular Component: nucleus (GO:0005634);; Biological Process: regulation of transcription, DNA-templated (GO:0006355);; Biological Process: auxin-activated signaling pathway (GO:0009734);; Molecular Function: protein dimerization activity (GO:0046983);;	--	--	--	Auxin response factor 1 GN=ARF1 OS=Arabidopsis thaliana (Mouse-ear cress) PE=1 SV=2	conserved hypothetical protein [Ricinus communis]
Neem_2428_f_4	5.6935	36.0322	-2.6619	down	polymerase (Azadirachta indica)	--	--	--	--	--	hypothetical protein CISIN_1g032157mg [Citrus sinensis]
Neem_2434_f_1	359.632	19.3948	4.21278	up	hypothetical protein (Azadirachta indica)	--	--	--	--	--	hypothetical protein POPTR_0006s20790g [Populus trichocarpa]
Neem_2437_f_1	156.504	51.9818	1.59012	up	kinase (Azadirachta indica)	--	--	--	--	--	F28J7.14 protein, putative isoform 1 [Theobroma cacao]
Neem_2437_f_2	254.881	57.9443	2.13709	up	kinase (Azadirachta indica)	Biological Process: nucleobase-containing compound metabolic process (GO:0006139);; Biological Process: phosphorylation (GO:0016310);; Molecular Function: nucleotide kinase activity (GO:0019201);;	K00939|2.93399e-162|cic:CICLE_v10016237mg|hypothetical protein; K00939 adenylate kinase [EC:2.7.4.3] (A)	[F]	Nucleotide transport and metabolism	Probable adenylate kinase 7, mitochondrial (Precursor) GN=At3g01820 OS=Arabidopsis thaliana (Mouse-ear cress) PE=2 SV=1	hypothetical protein CISIN_1g024067mg [Citrus sinensis]
Neem_24403_f_2	0.4791	24.8696	-5.69791	down	transporter activity (Azadirachta indica)	Molecular Function: transporter activity (GO:0005215);; Biological Process: oligopeptide transport (GO:0006857);; Cellular Component: integral component of membrane (GO:0016021);;	K14638|1.96575e-107|cit:102609697|peptide transporter PTR1-like; K14638 solute carrier family 15 (peptide/histidine transporter), member 3/4 (A)	[E]	Amino acid transport and metabolism	Protein NRT1/ PTR FAMILY 8.2 GN=F7J8.160 OS=Arabidopsis thaliana (Mouse-ear cress) PE=2 SV=1	hypothetical protein CICLE_v10028095mg [Citrus clementina]
Neem_24453_f_1	0.003	39.4201	-13.6817	down	binding (Azadirachta indica)	--	--	--	--	--	hypothetical protein CICLE_v10028873mg [Citrus clementina]
Neem_2449_f_1	41.1568	1.3497	4.93042	up	SNAP receptor activity (Azadirachta indica)	Biological Process: cytokinesis by cell plate formation (GO:0000911);; Molecular Function: SNAP receptor activity (GO:0005484);; Cellular Component: plasma membrane (GO:0005886);; Biological Process: acetyl-CoA metabolic process (GO:0006084);; Biological Process: intracellular protein transport (GO:0006886);; Biological Process: membrane fusion (GO:0006944);; Biological Process: cell proliferatio…	K08486|1.31179e-108|cit:102627271|syntaxin-related protein KNOLLE-like; K08486 syntaxin 1B/2/3 (A)	[U]	Intracellular trafficking, secretion, and vesicular transport	Syntaxin-related protein KNOLLE GN=F22O13.4 OS=Arabidopsis thaliana (Mouse-ear cress) PE=1 SV=1	hypothetical protein CICLE_v10021255mg [Citrus clementina]
Neem_2450_f_1	94.1638	33.1485	1.50623	up	cytidylyltransferase (Azadirachta indica)	--	--	[S]	Function unknown	--	PREDICTED: protein CLEC16A-like isoform X4 [Citrus sinensis]
Neem_2450_f_3	45.8956	17.0319	1.43012	up	putative protein (Azadirachta indica)	--	--	--	--	--	PREDICTED: uncharacterized protein LOC102621581 [Citrus sinensis]
Neem_24545_f_2	161.691	68.0016	1.2496	up	4-(cytidine 5'-diphospho)-2-C-methyl-D-erythritol kinase (Azadirachta indica)	Molecular Function: ATP binding (GO:0005524);; Biological Process: heme biosynthetic process (GO:0006783);; Biological Process: response to blue light (GO:0009637);; Biological Process: response to high light intensity (GO:0009644);; Biological Process: response to sucrose (GO:0009744);; Biological Process: response to red light (GO:0010114);; Biological Process: regulation of proton transport (G…	K00919|0|rcu:RCOM_0784670|4-diphosphocytidyl-2-C-methyl-d-erythritol kinase, putative (EC:2.7.1.148); K00919 4-diphosphocytidyl-2-C-methyl-D-erythritol kinase [EC:2.7.1.148] (A)	--	--	4-diphosphocytidyl-2-C-methyl-D-erythritol kinase, chloroplastic/chromoplastic (Precursor; Fragment) GN=ISPE OS=Solanum lycopersicum (Tomato) PE=1 SV=1	4-(cytidine 5&apos;-diphospho)-2-C-methyl-D-erythritol kinase [Hevea brasiliensis]
Neem_2454_f_5	367.485	56.7961	2.69382	up	copper ion binding (Azadirachta indica)	Cellular Component: plasma membrane (GO:0005886);;	--	--	--	Uncharacterized membrane protein At3g27390 GN=At3g27390 OS=Arabidopsis thaliana (Mouse-ear cress) PE=1 SV=2	hypothetical protein CISIN_1g007958mg [Citrus sinensis]
Neem_2457_f_4	14.6271	3.2653	2.16336	up	binding (Azadirachta indica)	Cellular Component: mitochondrion (GO:0005739);;	--	[R]	General function prediction only	Pentatricopeptide repeat-containing protein At3g51320 GN=At3g51320 OS=Arabidopsis thaliana (Mouse-ear cress) PE=2 SV=1	hypothetical protein CISIN_1g038200mg [Citrus sinensis]
Neem_2459_f_2	41.2858	14.2956	1.53007	up	ion channel activity (Azadirachta indica)	--	--	--	--	--	hypothetical protein JCGZ_21918 [Jatropha curcas]
Neem_2460_f_1	150.028	58.5232	1.35815	up	putative protein (Azadirachta indica)	Molecular Function: peroxisome matrix targeting signal-2 binding (GO:0005053);; Molecular Function: protein binding (GO:0005515);; Cellular Component: nucleus (GO:0005634);; Biological Process: fatty acid beta-oxidation (GO:0006635);; Biological Process: protein import into peroxisome matrix (GO:0016558);; Cellular Component: Cul4-RING ubiquitin ligase complex (GO:0080008);;	K13341|0|cit:102611035|peroxisome biogenesis protein 7-like; K13341 peroxin-7 (A)	[U]	Intracellular trafficking, secretion, and vesicular transport	Peroxisome biogenesis protein 7 GN=PEX7 OS=Arabidopsis thaliana (Mouse-ear cress) PE=1 SV=2	hypothetical protein CICLE_v10015974mg [Citrus clementina]
Neem_2464_f_6	1.5863	5.4738	-1.78688	down	putative protein (Azadirachta indica)	--	--	--	--	Putative F-box protein At5g55150 GN=At5g55150 OS=Arabidopsis thaliana (Mouse-ear cress) PE=4 SV=2	hypothetical protein CICLE_v10024484mg [Citrus clementina]
Neem_24656_f_1	0.003	53.6527	-14.1264	down	putative protein (Azadirachta indica)	Biological Process: protein N-linked glycosylation (GO:0006487);; Biological Process: intracellular protein transport (GO:0006886);; Molecular Function: protein transporter activity (GO:0008565);; Cellular Component: clathrin adaptor complex (GO:0030131);; Biological Process: cellulose biosynthetic process (GO:0030244);; Molecular Function: protein histidine kinase binding (GO:0043424);; Biologic…	--	[U]	Intracellular trafficking, secretion, and vesicular transport	Beta-adaptin-like protein A GN=BETAA-AD OS=Arabidopsis thaliana (Mouse-ear cress) PE=1 SV=1	hypothetical protein CISIN_1g003201mg [Citrus sinensis]
Neem_24708_f_1	0.003	99.4158	-15.0162	down	putative protein (Azadirachta indica)	Molecular Function: GTPase activity (GO:0003924);; Molecular Function: protein binding (GO:0005515);; Molecular Function: GTP binding (GO:0005525);; Cellular Component: cytosol (GO:0005829);; Cellular Component: plasma membrane (GO:0005886);; Biological Process: GTP catabolic process (GO:0006184);; Biological Process: intracellular protein transport (GO:0006886);; Biological Process: nucleocytopl…	K07901|8.28866e-70|tcc:TCM_042824|Ras-related small GTP-binding family protein; K07901 Ras-related protein Rab-8A (A)	[TU]	--	Ras-related protein RABE1a GN=F4P12.310 OS=Arabidopsis thaliana (Mouse-ear cress) PE=1 SV=1	Ras-related small GTP-binding family protein [Theobroma cacao]
Neem_2471_f_1	982.564	239.266	2.03793	up	binding (Azadirachta indica)	Cellular Component: chloroplast (GO:0009507);;	--	--	--	--	hypothetical protein POPTR_0001s09760g [Populus trichocarpa]
Neem_2471_f_4	14.885	285.037	-4.25922	down	reductase (Azadirachta indica)	Cellular Component: mitochondrial respiratory chain complex III (GO:0005750);; Molecular Function: ubiquinol-cytochrome-c reductase activity (GO:0008121);; Biological Process: electron transport chain (GO:0022900);; Molecular Function: metal ion binding (GO:0046872);; Molecular Function: 2 iron, 2 sulfur cluster binding (GO:0051537);;	K00411|7.00258e-173|cic:CICLE_v10005587mg|hypothetical protein; K00411 ubiquinol-cytochrome c reductase iron-sulfur subunit [EC:1.10.2.2] (A)	[C]	Energy production and conversion	Cytochrome b-c1 complex subunit Rieske-3, mitochondrial (Precursor) OS=Nicotiana tabacum (Common tobacco) PE=2 SV=1	hypothetical protein CICLE_v10005587mg [Citrus clementina]
Neem_24734_a_1	0.5927	0.003	7.6262	up	hypothetical protein (Azadirachta indica)	--	K18647|5.43671e-57|cit:102621237|acidic leucine-rich nuclear phosphoprotein 32-related protein-like; K18647 acidic leucine-rich nuclear phosphoprotein 32 family member B (A)	[DR]	--	Acidic leucine-rich nuclear phosphoprotein 32-related protein GN=At3g50690 OS=Arabidopsis thaliana (Mouse-ear cress) PE=2 SV=1	PREDICTED: acidic leucine-rich nuclear phosphoprotein 32-related protein-like [Citrus sinensis]
Neem_24735_a_1	0.003	93.2431	-14.9237	down	putative protein (Azadirachta indica)	--	--	--	--	--	PREDICTED: Golgi apparatus membrane protein TVP38 [Prunus mume]
Neem_24754_f_1	3.8635	67.0327	-4.11688	down	hypothetical protein (Azadirachta indica)	--	--	--	--	--	hypothetical protein CICLE_v10016771mg [Citrus clementina]
Neem_24806_f_2	0.003	49.8912	-14.0215	down	hypothetical protein (Azadirachta indica)	--	--	[K]	Transcription	HUA2-like protein 2 GN=At3g63070 OS=Arabidopsis thaliana (Mouse-ear cress) PE=3 SV=1	PREDICTED: HUA2-like protein 2 [Camelina sativa]
Neem_24836_f_1	0.003	1.5886	-9.04858	down	7-O-acetyltransferase (Azadirachta indica)	--	--	--	--	--	PREDICTED: uncharacterized protein LOC102629660 [Citrus sinensis]
Neem_24_f_2	1.0269	139.052	-7.08118	down	zinc ion binding (Azadirachta indica)	Cellular Component: mitochondrial respiratory chain complex I (GO:0005747);; Biological Process: ubiquitin-dependent protein catabolic process (GO:0006511);; Biological Process: photorespiration (GO:0009853);; Biological Process: response to misfolded protein (GO:0051788);; Biological Process: proteasome core complex assembly (GO:0080129);;	K03945|1.36274e-30|tcc:TCM_019652|NADH dehydrogenase [ubiquinone] 1 alpha subcomplex subunit 1; K03945 NADH dehydrogenase (ubiquinone) 1 alpha subcomplex subunit 1 (A)	--	--	NADH dehydrogenase [ubiquinone] 1 alpha subcomplex subunit 1 GN=At3g08610 OS=Arabidopsis thaliana (Mouse-ear cress) PE=3 SV=1	hypothetical protein CISIN_1g035376mg [Citrus sinensis]
Neem_24_f_3	166.199	8.009	4.37514	up	zinc ion binding (Azadirachta indica)	--	--	--	--	--	Uncharacterized protein TCM_011920 [Theobroma cacao]
Neem_25007_f_1	0.003	0.922	-8.26366	down	cyclase (Azadirachta indica)	--	K10525|1.20381e-31|cic:CICLE_v10012552mg|hypothetical protein; K10525 allene oxide cyclase [EC:5.3.99.6] (A)	--	--	Allene oxide cyclase 4, chloroplastic (Precursor) GN=AOC4 OS=Arabidopsis thaliana (Mouse-ear cress) PE=2 SV=1	hypothetical protein CICLE_v10012552mg [Citrus clementina]
Neem_2507_f_1	48.1042	2.1763	4.46621	up	putative protein (Azadirachta indica)	--	--	--	--	NAC domain-containing protein 102 GN=NAC102 OS=Arabidopsis thaliana (Mouse-ear cress) PE=1 SV=1	hypothetical protein CISIN_1g016181mg [Citrus sinensis]
Neem_2508_f_3	5.3519	98.6484	-4.20417	down	kinase (Azadirachta indica)	--	K15744|0|cit:102630760|15-cis-zeta-carotene isomerase, chloroplastic-like; K15744 zeta-carotene isomerase [EC:5.2.1.12] (A)	--	--	15-cis-zeta-carotene isomerase, chloroplastic (Precursor) GN=Z-ISO OS=Arabidopsis thaliana (Mouse-ear cress) PE=1 SV=1	PREDICTED: 15-cis-zeta-carotene isomerase, chloroplastic [Nelumbo nucifera]
Neem_25098_f_1	0.003	76.789	-14.6436	down	endopeptidase (Azadirachta indica)	--	--	--	--	--	hypothetical protein CISIN_1g023462mg [Citrus sinensis]
Neem_25118_f_1	0.003	24.3313	-12.9856	down	glucosidase (Azadirachta indica)	Cellular Component: nuclear pore (GO:0005643);; Cellular Component: nucleolus (GO:0005730);; Biological Process: mRNA export from nucleus (GO:0006406);; Biological Process: protein import into nucleus (GO:0006606);; Biological Process: pyrimidine ribonucleotide biosynthetic process (GO:0009220);;	K14308|2.47902e-67|cic:CICLE_v10031923mg|hypothetical protein; K14308 nuclear pore complex protein Nup54 (A)	[YU]	--	Nuclear pore complex protein NUP54 {ECO:0000303|PubMed:21189294} OS=Arabidopsis thaliana (Mouse-ear cress) PE=1 SV=1	hypothetical protein CISIN_1g033340mg [Citrus sinensis]
Neem_25155_a_1	0.003	192.334	-15.9683	down	nucleoside-triphosphatase (Azadirachta indica)	--	--	[G]	Carbohydrate transport and metabolism	--	hypothetical protein CICLE_v10031412mg [Citrus clementina]
Neem_25176_f_2	0.003	61.5114	-14.3236	down	prenyltransferase (Azadirachta indica)	Molecular Function: protoheme IX farnesyltransferase activity (GO:0008495);; Cellular Component: integral component of membrane (GO:0016021);; Cellular Component: mitochondrial membrane (GO:0031966);; Biological Process: heme O biosynthetic process (GO:0048034);;	K02257|2.40009e-90|cit:102621507|protoheme IX farnesyltransferase, mitochondrial-like; K02257 protoheme IX farnesyltransferase [EC:2.5.1.-] (A)	[H]	Coenzyme transport and metabolism	Protoheme IX farnesyltransferase, mitochondrial (Precursor) GN=COX10 OS=Arabidopsis thaliana (Mouse-ear cress) PE=2 SV=4	hypothetical protein CICLE_v10020370mg [Citrus clementina]
Neem_25199_f_1	0.003	1.3979	-8.86408	down	putative protein (Azadirachta indica)	--	K03549|4.73172e-53|cic:CICLE_v10014399mg|hypothetical protein; K03549 KUP system potassium uptake protein (A)	--	--	Probable potassium transporter 17 OS=Oryza sativa subsp. japonica (Rice) PE=2 SV=2	hypothetical protein CICLE_v10014399mg [Citrus clementina]
Neem_25258_f_1	0.0091	25.9143	-11.4756	down	hypothetical protein (Azadirachta indica)	Molecular Function: binding (GO:0005488);; Biological Process: gene expression (GO:0010467);; Biological Process: RNA metabolic process (GO:0016070);; Biological Process: cellular macromolecule biosynthetic process (GO:0034645);; Biological Process: xylan metabolic process (GO:0045491);;	--	--	--	Zinc finger CCCH domain-containing protein 55 OS=Oryza sativa subsp. japonica (Rice) PE=2 SV=1	hypothetical protein CISIN_1g000480mg [Citrus sinensis]
Neem_25407_f_1	0.003	14.3544	-12.2242	down	hypothetical protein (Azadirachta indica)	--	--	--	--	--	hypothetical protein VITISV_028136 [Vitis vinifera]
Neem_25414_a_1	0.003	73.1547	-14.5737	down	transf_rase (Azadirachta indica)	Cellular Component: membrane part (GO:0044425);;	K05284|4.30216e-115|cit:102614763|GPI mannosyltransferase 1-like; K05284 phosphatidylinositol glycan, class M [EC:2.4.1.-] (A)	[G]	Carbohydrate transport and metabolism	GPI mannosyltransferase 1 GN=T6G21.34 OS=Arabidopsis thaliana (Mouse-ear cress) PE=2 SV=1	PREDICTED: GPI mannosyltransferase 1-like isoform X5 [Citrus sinensis]
Neem_25422_f_1	0.003	141.134	-15.5217	down	putative protein (Azadirachta indica)	--	K14709|3.00584e-84|cic:CICLE_v10010292mg|hypothetical protein; K14709 solute carrier family 39 (zinc transporter), member 1/2/3 (A)	[P]	Inorganic ion transport and metabolism	Zinc transporter 11 (Precursor) GN=ZIP11 OS=Arabidopsis thaliana (Mouse-ear cress) PE=2 SV=1	hypothetical protein CICLE_v10010292mg [Citrus clementina]
Neem_25492_f_1	5.5381	16.0455	-1.53471	down	transferase (Azadirachta indica)	--	--	[R]	General function prediction only	--	hypothetical protein CICLE_v10016976mg [Citrus clementina]
Neem_25537_a_1	0.003	40.3225	-13.7143	down	binding (Azadirachta indica)	--	--	--	--	--	PREDICTED: uncharacterized protein LOC102629651 isoform X4 [Citrus sinensis]
Neem_2553_f_1	33.205	8.846	1.9083	up	unfolded protein binding (Azadirachta indica)	Cellular Component: mitochondrial respiratory chain complex I (GO:0005747);; Biological Process: ubiquitin-dependent protein catabolic process (GO:0006511);; Biological Process: photorespiration (GO:0009853);; Biological Process: response to misfolded protein (GO:0051788);; Biological Process: proteasome core complex assembly (GO:0080129);;	--	--	--	--	PREDICTED: uncharacterized protein LOC102620396 [Citrus sinensis]
Neem_2553_f_6	321.223	99.1721	1.69557	up	hypothetical protein (Azadirachta indica)	Cellular Component: plasma membrane (GO:0005886);; Cellular Component: integral component of membrane (GO:0016021);;	--	--	--	CASP-like protein 2B2 GN=POPTRDRAFT_818956 OS=Populus trichocarpa (Western balsam poplar) PE=3 SV=1	PREDICTED: CASP-like protein POPTRDRAFT_818956-like [Citrus sinensis]
Neem_25566_f_1	0.003	1.6579	-9.11018	down	white-brown-complex ABC transporter family (Azadirachta indica)	Molecular Function: ATP binding (GO:0005524);; Biological Process: ATP catabolic process (GO:0006200);; Molecular Function: ferric-transporting ATPase activity (GO:0015408);; Cellular Component: membrane (GO:0016020);;	--	[Q]	Secondary metabolites biosynthesis, transport and catabolism	ABC transporter G family member 17 GN=T15C9.100 OS=Arabidopsis thaliana (Mouse-ear cress) PE=2 SV=1	PREDICTED: ABC transporter G family member 16-like [Citrus sinensis]
Neem_255_f_2	151.141	323.95	-1.09988	down	structural molecule activity (Azadirachta indica)	Molecular Function: structural molecule activity (GO:0005198);; Cellular Component: chloroplast thylakoid (GO:0009534);; Cellular Component: chloroplast envelope (GO:0009941);; Biological Process: cysteine biosynthetic process (GO:0019344);; Biological Process: photosynthesis, light reaction (GO:0019684);; Biological Process: glucosinolate biosynthetic process (GO:0019761);; Biological Process: c…	--	--	--	Probable plastid-lipid-associated protein 8, chloroplastic (Precursor) GN=F28I16_90 OS=Arabidopsis thaliana (Mouse-ear cress) PE=2 SV=1	PREDICTED: probable plastid-lipid-associated protein 8, chloroplastic-like [Citrus sinensis]
Neem_25602_f_1	0.003	1.995	-9.37721	down	putative protein (Azadirachta indica)	Cellular Component: chloroplast (GO:0009507);; Biological Process: auxin-activated signaling pathway (GO:0009734);; Biological Process: unidimensional cell growth (GO:0009826);; Molecular Function: indole-3-acetic acid amido synthetase activity (GO:0010279);;	K14487|9.10525e-142|pop:POPTR_0011s13330g|POPTRDRAFT_569040; DWARF IN LIGHT 1 family protein; K14487 auxin responsive GH3 gene family (A)	--	--	Indole-3-acetic acid-amido synthetase GH3.6 GN=F24B18.13 OS=Arabidopsis thaliana (Mouse-ear cress) PE=1 SV=1	DWARF IN LIGHT 1 family protein [Populus trichocarpa]
Neem_25608_f_1	0.003	17.64	-12.5216	down	peroxidase (Azadirachta indica)	Molecular Function: peroxidase activity (GO:0004601);; Cellular Component: cytosol (GO:0005829);; Biological Process: response to oxidative stress (GO:0006979);; Molecular Function: heme binding (GO:0020037);; Molecular Function: metal ion binding (GO:0046872);; Biological Process: defense response to fungus (GO:0050832);; Biological Process: oxidation-reduction process (GO:0055114);;	K00430|7.99113e-110|cit:102619632|peroxidase 21-like; K00430 peroxidase [EC:1.11.1.7] (A)	--	--	Peroxidase 21 (Precursor) GN=T2N18.11 OS=Arabidopsis thaliana (Mouse-ear cress) PE=1 SV=1	PREDICTED: peroxidase 21-like [Citrus sinensis]
Neem_25625_f_1	13.1726	53.0809	-2.01065	down	nucleic acid binding (Azadirachta indica)	Molecular Function: nucleotide binding (GO:0000166);; Molecular Function: nucleic acid binding (GO:0003676);; Molecular Function: Ran GTPase binding (GO:0008536);;	--	[K]	Transcription	Uncharacterized protein At1g27050 GN=At1g27050 OS=Arabidopsis thaliana (Mouse-ear cress) PE=2 SV=1	PREDICTED: uncharacterized protein At1g27050-like [Citrus sinensis]
Neem_2562_f_2	0.003	7.9278	-11.3677	down	synthase (Azadirachta indica)	Molecular Function: malate synthase activity (GO:0004474);; Biological Process: glyoxylate cycle (GO:0006097);; Biological Process: tricarboxylic acid cycle (GO:0006099);; Cellular Component: glyoxysome (GO:0009514);;	K01638|0|cic:CICLE_v10019499mg|hypothetical protein; K01638 malate synthase [EC:2.3.3.9] (A)	[C]	Energy production and conversion	Malate synthase, glyoxysomal OS=Ricinus communis (Castor bean) PE=2 SV=1	hypothetical protein CICLE_v10019499mg [Citrus clementina]
Neem_2566_f_5	34.7581	10.1477	1.7762	up	putative protein (Azadirachta indica)	Cellular Component: mitochondrion (GO:0005739);; Cellular Component: plastid membrane (GO:0042170);;	--	[R]	General function prediction only	Pentatricopeptide repeat-containing protein At1g06270 GN=At1g06270 OS=Arabidopsis thaliana (Mouse-ear cress) PE=2 SV=1	PREDICTED: pentatricopeptide repeat-containing protein At1g06270-like [Citrus sinensis]
Neem_2566_f_6	87.1667	3.2652	4.73853	up	GTPase (Azadirachta indica)	--	K08288|3.15913e-56|cic:CICLE_v10016674mg|hypothetical protein; K08288 protein kinase C substrate 80K-H (A)	[T]	Signal transduction mechanisms	Glucosidase 2 subunit beta (Precursor) GN=Os01g0276800 OS=Oryza sativa subsp. japonica (Rice) PE=2 SV=1	hypothetical protein CICLE_v10016674mg [Citrus clementina]
Neem_25682_f_3	0.003	57.9179	-14.2368	down	phosphofructokinase, putative (Azadirachta indica)	Molecular Function: 6-phosphofructokinase activity (GO:0003872);; Molecular Function: ATP binding (GO:0005524);; Cellular Component: 6-phosphofructokinase complex (GO:0005945);; Biological Process: fructose 6-phosphate metabolic process (GO:0006002);; Biological Process: glycolysis (GO:0006096);; Biological Process: phosphorylation (GO:0016310);;	K00850|1.65881e-92|cit:102624074|6-phosphofructokinase 2-like; K00850 6-phosphofructokinase 1 [EC:2.7.1.11] (A)	[G]	Carbohydrate transport and metabolism	ATP-dependent 6-phosphofructokinase 2 {ECO:0000255|HAMAP-Rule:MF_03186} GN=At5g47810 OS=Arabidopsis thaliana (Mouse-ear cress) PE=1 SV=1	phosphofructokinase [Hevea brasiliensis]
Neem_25776_f_1	0.003	44.5702	-13.8588	down	fatty-acyl-CoA binding (Azadirachta indica)	--	--	[I]	Lipid transport and metabolism	Acyl-CoA-binding domain-containing protein 3 (Precursor) GN=ACBP3 OS=Arabidopsis thaliana (Mouse-ear cress) PE=1 SV=1	hypothetical protein CISIN_1g012493mg [Citrus sinensis]
Neem_25846_f_1	0.003	1.3555	-8.81965	down	putative protein (Azadirachta indica)	Biological Process: metal ion transport (GO:0030001);; Molecular Function: metal ion binding (GO:0046872);;	--	--	--	--	PREDICTED: uncharacterized protein LOC100776617 [Glycine max]
Neem_2589_f_2	110.705	10.9987	3.33132	up	hypothetical protein (Azadirachta indica)	Molecular Function: catalytic activity (GO:0003824);; Cellular Component: cytosol (GO:0005829);; Biological Process: metabolic process (GO:0008152);;	--	--	--	Metal-independent phosphoserine phosphatase GN=IPSP OS=Arabidopsis thaliana (Mouse-ear cress) PE=1 SV=1	hypothetical protein CICLE_v10029216mg [Citrus clementina]
Neem_25909_f_2	0.003	43.3339	-13.8182	down	nucleotide binding (Azadirachta indica)	Molecular Function: nucleotide binding (GO:0000166);; Molecular Function: nucleic acid binding (GO:0003676);;	K13157|1.56182e-128|cit:102629476|RNA-binding protein 40-like; K13157 U11/U12 small nuclear ribonucleoprotein 65 kDa protein (A)	[A]	RNA processing and modification	U11/U12 small nuclear ribonucleoprotein 65 kDa protein GN=SNRNP65 OS=Arabidopsis thaliana (Mouse-ear cress) PE=1 SV=1	PREDICTED: RNA-binding protein 40-like isoform X2 [Citrus sinensis]
Neem_2598_f_1	104.261	39.4496	1.40212	up	catalytic, putative (Azadirachta indica)	Molecular Function: phosphoric diester hydrolase activity (GO:0008081);; Biological Process: metabolic process (GO:0008152);; Molecular Function: metal ion binding (GO:0046872);;	K07023|1.22285e-152|cic:CICLE_v10032423mg|hypothetical protein; K07023 putative hydrolases of HD superfamily (A)	[R]	General function prediction only	--	hypothetical protein CICLE_v10032423mg [Citrus clementina]
Neem_26029_f_1	0.003	31.4517	-13.3559	down	putative protein (Azadirachta indica)	--	K00791|3.35617e-39|cic:CICLE_v10028244mg|hypothetical protein; K00791 tRNA dimethylallyltransferase [EC:2.5.1.75] (A)	[J]	Translation, ribosomal structure and biogenesis	tRNA dimethylallyltransferase 2 GN=IPT2 OS=Arabidopsis thaliana (Mouse-ear cress) PE=1 SV=2	TRNA delta(2)-isopentenylpyrophosphate transferase isoform 2 [Theobroma cacao]
Neem_2603_f_2	0.003	3.0847	-10.006	down	putative protein (Azadirachta indica)	Cellular Component: cytoplasm (GO:0005737);;	--	[A]	RNA processing and modification	--	hypothetical protein CISIN_1g023457mg [Citrus sinensis]
Neem_26096_f_1	0.003	1.133	-8.56097	down	hypothetical protein (Azadirachta indica)	--	--	--	--	Protein CHUP1, chloroplastic GN=CHUP1 OS=Arabidopsis thaliana (Mouse-ear cress) PE=1 SV=1	PREDICTED: protein CHUP1, chloroplastic-like [Citrus sinensis]
Neem_2610_f_5	75.7592	22.8603	1.72858	up	putative protein (Azadirachta indica)	--	--	[R]	General function prediction only	F-box/kelch-repeat protein At3g27150 GN=At3g27150 OS=Arabidopsis thaliana (Mouse-ear cress) PE=2 SV=1	hypothetical protein CICLE_v10015288mg [Citrus clementina]
Neem_2616_f_1	418.499	35.9312	3.54192	up	oxidoreductase (Azadirachta indica)	Molecular Function: nucleotide binding (GO:0000166);; Molecular Function: nucleic acid binding (GO:0003676);; Cellular Component: Golgi apparatus (GO:0005794);; Cellular Component: integral component of plasma membrane (GO:0005887);; Biological Process: postreplication repair (GO:0006301);; Molecular Function: sucrose:hydrogen symporter activity (GO:0008506);; Biological Process: response to fung…	--	--	--	--	hypothetical protein CISIN_1g041290mg, partial [Citrus sinensis]
Neem_26196_f_1	182.752	26.085	2.80859	up	putative protein (Azadirachta indica)	--	--	--	--	--	hypothetical protein CISIN_1g032278mg [Citrus sinensis]
Neem_2620_f_2	351.728	58.0498	2.5991	up	nucleotide binding (Azadirachta indica)	--	K12896|8.90069e-143|cit:102610618|serine/arginine-rich splicing factor RS2Z33-like; K12896 splicing factor, arginine/serine-rich 7 (A)	[A]	RNA processing and modification	Serine/arginine-rich splicing factor RS2Z32 GN=F4P12.200 OS=Arabidopsis thaliana (Mouse-ear cress) PE=1 SV=1	hypothetical protein CISIN_1g021599mg [Citrus sinensis]
Neem_26210_f_1	0.003	48.9757	-13.9948	down	putative protein (Azadirachta indica)	Molecular Function: secondary active sulfate transmembrane transporter activity (GO:0008271);; Biological Process: sulfate transport (GO:0008272);; Cellular Component: integral component of membrane (GO:0016021);; Biological Process: transmembrane transport (GO:0055085);;	K18059|1.55896e-89|cit:102621705|sulfate transporter 4.1, chloroplastic-like; K18059 sulfate transporter 4 (A)	[P]	Inorganic ion transport and metabolism	Probable sulfate transporter 4.2 OS=Arabidopsis thaliana (Mouse-ear cress) PE=2 SV=2	hypothetical protein CISIN_1g0059941mg, partial [Citrus sinensis]
Neem_26225_f_1	17.5748	110.127	-2.64759	down	monooxygenase (Azadirachta indica)	--	--	--	--	--	PREDICTED: uncharacterized protein LOC102618664 [Citrus sinensis]
Neem_26229_f_1	0.003	86.7289	-14.8193	down	carbohydrate binding (Azadirachta indica)	Molecular Function: carbohydrate binding (GO:0030246);;	--	--	--	F-box protein PP2-A15 GN=PP2A15 OS=Arabidopsis thaliana (Mouse-ear cress) PE=2 SV=1	PREDICTED: F-box protein PP2-A15-like [Citrus sinensis]
Neem_26233_f_1	0.4205	1.5188	-1.85275	down	binding (Azadirachta indica)	Biological Process: protein peptidyl-prolyl isomerization (GO:0000413);; Molecular Function: peptidyl-prolyl cis-trans isomerase activity (GO:0003755);; Biological Process: protein folding (GO:0006457);;	K09571|2.32975e-106|cit:102607039|70 kDa peptidyl-prolyl isomerase-like; K09571 FK506-binding protein 4/5 [EC:5.2.1.8] (A)	[O]	Posttranslational modification, protein turnover, chaperones	70 kDa peptidyl-prolyl isomerase GN=FKBP70 OS=Triticum aestivum (Wheat) PE=1 SV=1	PREDICTED: 70 kDa peptidyl-prolyl isomerase-like [Citrus sinensis]
Neem_2625_f_1	12.7144	91.4244	-2.84612	down	metal ion binding (Azadirachta indica)	Biological Process: metal ion transport (GO:0030001);; Molecular Function: metal ion binding (GO:0046872);;	--	[P]	Inorganic ion transport and metabolism	Heavy metal-associated isoprenylated plant protein 26 (Precursor) GN=F20M13.140 OS=Arabidopsis thaliana (Mouse-ear cress) PE=1 SV=1	hypothetical protein POPTR_0005s16490g [Populus trichocarpa]
Neem_2631_f_2	11.6918	48.6832	-2.05793	down	putative protein (Azadirachta indica)	Cellular Component: membrane (GO:0016020);;	K02221|1.04687e-127|cit:102618998|hypothetical protein; K02221 YggT family protein (A)	--	--	Uncharacterized protein ycf19 GN=ycf19 OS=Guillardia theta (Cryptomonas phi) PE=3 SV=1	PREDICTED: uncharacterized protein LOC102618998 [Citrus sinensis]
Neem_2636_f_2	10.1336	2.4316	2.05917	up	kinase (Azadirachta indica)	Molecular Function: protein kinase activity (GO:0004672);; Molecular Function: ATP binding (GO:0005524);; Biological Process: protein phosphorylation (GO:0006468);;	--	--	--	Putative kinase-like protein TMKL1 (Precursor) GN=TMKL1 OS=Arabidopsis thaliana (Mouse-ear cress) PE=1 SV=1	PREDICTED: LOW QUALITY PROTEIN: putative kinase-like protein TMKL1 [Sesamum indicum]
Neem_26394_f_1	9.3451	0.8275	3.49738	up	hypothetical protein (Azadirachta indica)	--	--	--	--	--	Uncharacterized protein TCM_006778 [Theobroma cacao]
Neem_26408_f_1	0.003	54.8877	-14.1592	down	hypothetical protein (Azadirachta indica)	Molecular Function: bile acid:sodium symporter activity (GO:0008508);; Cellular Component: chloroplast envelope (GO:0009941);; Cellular Component: membrane (GO:0016020);; Biological Process: sodium ion transmembrane transport (GO:0035725);;	K14347|3.70175e-37|cic:CICLE_v10032297mg|hypothetical protein; K14347 solute carrier family 10 (sodium/bile acid cotransporter), member 7 (A)	--	--	Probable sodium/metabolite cotransporter BASS4, chloroplastic (Precursor) OS=Oryza sativa subsp. japonica (Rice) PE=3 SV=1	hypothetical protein CICLE_v10032297mg [Citrus clementina]
Neem_26413_f_1	129.46	54.2195	1.25562	up	hypothetical protein (Azadirachta indica)	Biological Process: protein transport (GO:0015031);; Cellular Component: integral component of membrane (GO:0016021);;	--	[U]	Intracellular trafficking, secretion, and vesicular transport	Putative secretory carrier-associated membrane protein 1 GN=SCAMP1 OS=Oryza sativa subsp. indica (Rice) PE=3 SV=1	Uncharacterized protein TCM_029952 [Theobroma cacao]
Neem_2643_f_2	2.1893	61.4623	-4.81116	down	sequence-specific DNA binding (Azadirachta indica)	Molecular Function: sequence-specific DNA binding transcription factor activity (GO:0003700);; Biological Process: regulation of transcription, DNA-templated (GO:0006355);; Molecular Function: sequence-specific DNA binding (GO:0043565);;	--	--	--	Probable WRKY transcription factor 75 GN=WRKY75 OS=Arabidopsis thaliana (Mouse-ear cress) PE=2 SV=1	hypothetical protein CISIN_1g031298mg [Citrus sinensis]
[truncated: 1,442 more rows]
