# Supplementary material for: Comparative analysis of the terpenoid biosynthesis pathway in Azadirachta indica and Melia azedarach by RNA-seq
Source: Springerplus. 2016 Jun 21;5(1):819. doi: 10.1186/s40064-016-2460-6 (PMC4916121; doi:10.1186/s40064-016-2460-6)
Supplement: Supplementary file 4 — 10.1186/s40064-016-2460-6 New genes with annotation in the A. indica libraries. [file 40064_2016_2460_MOESM4_ESM.xlsx]

## Sheet: Integrated_Function.anno
Table S3 New genes with annotation in the A. indica libraries.
Gene ID	GO annotation	KEGG annotation	Swissprot annotation	nr annotation
Azadirachtaindica_newGene_4866	Molecular Function: DNA binding (GO:0003677);; Molecular Function: DNA-directed RNA polymerase activity (GO:0003899);; Cellular Component: nucleus (GO:0005634);; Biological Process: transcription, DNA-templated (GO:0006351);;	K03013|2.183e-45|cit:102611161|DNA-directed RNA polymerase V subunit 5A-like; K03013 DNA-directed RNA polymerases I, II, and III subunit RPABC1 (A)	DNA-directed RNA polymerase V subunit 5A GN=F24I3.160 OS=Arabidopsis thaliana (Mouse-ear cress) PE=1 SV=1	hypothetical protein CISIN_1g026620mg [Citrus sinensis]
Azadirachtaindica_newGene_5257	--	K12821|7.65742e-39|tcc:TCM_034659|Pre-mRNA-processing protein 40A isoform 1; K12821 pre-mRNA-processing factor 40 (A)	Pre-mRNA-processing protein 40A OS=Arabidopsis thaliana (Mouse-ear cress) PE=1 SV=1	PREDICTED: pre-mRNA-processing protein 40A [Vitis vinifera]
Azadirachtaindica_newGene_2195	--	--	Formin-like protein 1 (Precursor) OS=Oryza sativa subsp. japonica (Rice) PE=2 SV=1	hypothetical protein CICLE_v10018774mg [Citrus clementina]
Azadirachtaindica_newGene_5478	Molecular Function: hydrolase activity (GO:0016787);;	--	--	catalytic, putative [Ricinus communis]
Azadirachtaindica_newGene_3732	--	--	--	PREDICTED: FAM203 family protein DDB_G0276861-like [Citrus sinensis]
Azadirachtaindica_newGene_5597	Molecular Function: calcium ion binding (GO:0005509);; Biological Process: detection of calcium ion (GO:0005513);; Cellular Component: cytoplasm (GO:0005737);; Biological Process: cellular potassium ion homeostasis (GO:0030007);; Biological Process: hypotonic salinity response (GO:0042539);;	K06268|2.81317e-21|cit:102625423|calcineurin B-like protein 7-like; K06268 serine/threonine-protein phosphatase 2B regulatory subunit (A)	Calcineurin B-like protein 4 GN=MOP9.8 OS=Arabidopsis thaliana (Mouse-ear cress) PE=1 SV=3	PREDICTED: calcineurin B-like protein 7-like isoform X1 [Citrus sinensis]
Azadirachtaindica_newGene_5904	--	--	--	PREDICTED: uncharacterized protein LOC102631394 [Citrus sinensis]
Azadirachtaindica_newGene_5632	Molecular Function: rRNA binding (GO:0019843);; Cellular Component: cytosolic small ribosomal subunit (GO:0022627);;	K14560|1.23346e-49|pxb:103966793|U3 small nucleolar ribonucleoprotein protein IMP3; K14560 U3 small nucleolar ribonucleoprotein protein IMP3 (A)	--	PREDICTED: U3 small nucleolar ribonucleoprotein protein IMP3-like isoform X2 [Nelumbo nucifera]
Azadirachtaindica_newGene_1232	Biological Process: proteolysis (GO:0006508);; Molecular Function: peptidase activity (GO:0008233);; Molecular Function: hydrolase activity, acting on glycosyl bonds (GO:0016798);;	K18881|3.69498e-135|cit:102624325|protein DJ-1 homolog D-like; K18881 D-lactate dehydratase [EC:4.2.1.130] (A)	Protein DJ-1 homolog D GN=DJ1D OS=Arabidopsis thaliana (Mouse-ear cress) PE=1 SV=1	PREDICTED: protein DJ-1 homolog D-like isoform X1 [Citrus sinensis]
Azadirachtaindica_newGene_2235	--	--	--	hypothetical protein CISIN_1g0170981mg, partial [Citrus sinensis]
Azadirachtaindica_newGene_133	Molecular Function: sequence-specific DNA binding transcription factor activity (GO:0003700);; Cellular Component: nucleus (GO:0005634);; Molecular Function: sequence-specific DNA binding (GO:0043565);; Biological Process: post-translational protein modification (GO:0043687);; Biological Process: positive regulation of transcription, DNA-templated (GO:0045893);; Molecular Function: protein hetero…	K03506|1.72214e-47|cit:102609428|DNA polymerase epsilon subunit C-like (A)	--	hypothetical protein CISIN_1g028727mg [Citrus sinensis]
Azadirachtaindica_newGene_965	Molecular Function: DNA binding (GO:0003677);; Molecular Function: helicase activity (GO:0004386);; Molecular Function: ATP binding (GO:0005524);;	K10875|4.49384e-27|cit:102611707|SNF2 domain-containing protein CLASSY 1-like; K10875 DNA repair and recombination protein RAD54 and RAD54-like protein [EC:3.6.4.-] (A)	SNF2 domain-containing protein CLASSY 1 GN=T12K4.120 OS=Arabidopsis thaliana (Mouse-ear cress) PE=1 SV=1	hypothetical protein CISIN_1g047478mg [Citrus sinensis]
Azadirachtaindica_newGene_5243	Molecular Function: retinal dehydrogenase activity (GO:0001758);; Molecular Function: 3-chloroallyl aldehyde dehydrogenase activity (GO:0004028);; Molecular Function: aldehyde dehydrogenase (NAD) activity (GO:0004029);; Biological Process: systemic acquired resistance (GO:0009627);; Biological Process: phenylpropanoid biosynthetic process (GO:0009699);; Biological Process: response to nitrate (GO…	K12355|5.26293e-124|cic:CICLE_v10010275mg|hypothetical protein; K12355 coniferyl-aldehyde dehydrogenase [EC:1.2.1.68] (A)	Aldehyde dehydrogenase family 2 member C4 GN=MOB24.3 OS=Arabidopsis thaliana (Mouse-ear cress) PE=1 SV=2	hypothetical protein CISIN_1g0107352mg, partial [Citrus sinensis]
Azadirachtaindica_newGene_2989	Cellular Component: nucleus (GO:0005634);; Biological Process: ribosome biogenesis (GO:0042254);;	K14852|3.971e-123|cit:102624768|ribosome biogenesis regulatory protein homolog; K14852 regulator of ribosome biosynthesis (A)	Ribosome biogenesis regulatory protein homolog GN=At2g37990 OS=Arabidopsis thaliana (Mouse-ear cress) PE=2 SV=2	hypothetical protein F383_23746 [Gossypium arboreum]
Azadirachtaindica_newGene_4976	Biological Process: RNA methylation (GO:0001510);; Cellular Component: mitochondrial inner membrane (GO:0005743);; Biological Process: embryo development ending in seed dormancy (GO:0009793);; Biological Process: photorespiration (GO:0009853);; Molecular Function: P-P-bond-hydrolysis-driven protein transmembrane transporter activity (GO:0015450);; Cellular Component: mitochondrial intermembrane s…	K17777|2.22456e-35|cit:102618282|mitochondrial import inner membrane translocase subunit TIM9-like; K17777 mitochondrial import inner membrane translocase subunit TIM9 (A)	Mitochondrial import inner membrane translocase subunit TIM9 GN=F12A12.80 OS=Arabidopsis thaliana (Mouse-ear cress) PE=1 SV=2	hypothetical protein CICLE_v10029679mg [Citrus clementina]
Azadirachtaindica_newGene_825	--	K01872|1.37535e-14|sly:101266915|	Probable alanine--tRNA ligase, chloroplastic {ECO:0000255|HAMAP-Rule:MF_03134} OS=Oryza sativa subsp. japonica (Rice) PE=3 SV=1	PREDICTED: uncharacterized protein LOC104100573 [Nicotiana tomentosiformis]
Azadirachtaindica_newGene_5799	--	--	--	PREDICTED: DNA ligase 1-like isoform X1 [Citrus sinensis]
Azadirachtaindica_newGene_370	Molecular Function: ubiquitin-protein ligase activity (GO:0004842);; Biological Process: protein ubiquitination (GO:0016567);;	K10576|2.53443e-100|cit:102625533|ubiquitin-conjugating enzyme E2 4-like; K10576 ubiquitin-conjugating enzyme E2 H [EC:6.3.2.19] (A)	Ubiquitin-conjugating enzyme E2 4 GN=UBC4 OS=Arabidopsis thaliana (Mouse-ear cress) PE=2 SV=2	PREDICTED: ubiquitin-conjugating enzyme E2 4-like [Citrus sinensis]
Azadirachtaindica_newGene_956	Molecular Function: zinc ion binding (GO:0008270);;	--	Probable E3 ubiquitin-protein ligase LUL4 GN=F28L1.8 OS=Arabidopsis thaliana (Mouse-ear cress) PE=2 SV=1	PREDICTED: probable E3 ubiquitin-protein ligase LUL4-like [Citrus sinensis]
Azadirachtaindica_newGene_5487	Cellular Component: nucleus (GO:0005634);; Cellular Component: cytosol (GO:0005829);; Cellular Component: plasma membrane (GO:0005886);; Biological Process: response to oxidative stress (GO:0006979);; Molecular Function: zinc ion binding (GO:0008270);; Molecular Function: 2-alkenal reductase [NAD(P)] activity (GO:0032440);; Biological Process: response to cadmium ion (GO:0046686);; Biological Pro…	K07119|3.09399e-140|cit:102617769|2-alkenal reductase (NADP(+)-dependent)-like; K07119 (A)	2-alkenal reductase (NADP(+)-dependent) GN=DBR OS=Nicotiana tabacum (Common tobacco) PE=1 SV=1	PREDICTED: 2-alkenal reductase (NADP(+)-dependent)-like [Citrus sinensis]
Azadirachtaindica_newGene_3114	--	--	--	hypothetical protein CISIN_1g037778mg, partial [Citrus sinensis]
Azadirachtaindica_newGene_2945	Molecular Function: diacylglycerol O-acyltransferase activity (GO:0004144);; Biological Process: glycerolipid biosynthetic process (GO:0045017);;	--	O-acyltransferase WSD1 GN=WSD1 OS=Arabidopsis thaliana (Mouse-ear cress) PE=2 SV=1	hypothetical protein CISIN_1g0129801mg, partial [Citrus sinensis]
Azadirachtaindica_newGene_1674	--	--	--	PREDICTED: uncharacterized protein LOC102608168 [Citrus sinensis]
Azadirachtaindica_newGene_2908	Molecular Function: zinc ion binding (GO:0008270);; Biological Process: spermidine biosynthetic process (GO:0008295);; Biological Process: ER-associated ubiquitin-dependent protein catabolic process (GO:0030433);;	K10601|4.41037e-37|cit:102610175|E3 ubiquitin-protein ligase synoviolin-like; K10601 E3 ubiquitin-protein ligase synoviolin [EC:6.3.2.19] (A)	ERAD-associated E3 ubiquitin-protein ligase HRD1A {ECO:0000305} OS=Arabidopsis thaliana (Mouse-ear cress) PE=2 SV=1	hypothetical protein CICLE_v10019553mg [Citrus clementina]
Azadirachtaindica_newGene_5804	Molecular Function: ATP binding (GO:0005524);; Biological Process: protein folding (GO:0006457);; Cellular Component: thylakoid (GO:0009579);; Cellular Component: chloroplast part (GO:0044434);; Biological Process: response to stimulus (GO:0050896);;	K04078|4.36177e-13|pper:PRUPE_ppa010359mg|hypothetical protein; K04078 chaperonin GroES (A)	--	hypothetical protein PRUPE_ppa010359mg [Prunus persica]
Azadirachtaindica_newGene_2751	Cellular Component: membrane (GO:0016020);;	K07052|1.59406e-73|cic:CICLE_v10020944mg|hypothetical protein; K07052 (A)	--	hypothetical protein CICLE_v10020944mg [Citrus clementina]
Azadirachtaindica_newGene_1611	--	--	--	hypothetical protein JCGZ_03167 [Jatropha curcas]
Azadirachtaindica_newGene_5572	Molecular Function: nucleic acid binding (GO:0003676);; Cellular Component: nucleus (GO:0005634);;	--	--	hypothetical protein CICLE_v10021857mg [Citrus clementina]
Azadirachtaindica_newGene_5296	Cellular Component: nucleosome (GO:0000786);; Molecular Function: DNA binding (GO:0003677);; Cellular Component: nucleolus (GO:0005730);; Biological Process: nucleosome assembly (GO:0006334);; Biological Process: regulation of flower development (GO:0009909);; Biological Process: detection of temperature stimulus (GO:0016048);; Biological Process: defense response to bacterium (GO:0042742);; Mole…	K11251|7.93795e-24|tcc:TCM_004235|Histone H2A 11; K11251 histone H2A (A)	Probable histone H2A variant 2 GN=OSJNBa0061K21.20 OS=Oryza sativa subsp. japonica (Rice) PE=2 SV=1	PREDICTED: histone H2A variant 1 [Eucalyptus grandis]
Azadirachtaindica_newGene_1853	Molecular Function: RNA binding (GO:0003723);;	K14945|1.93708e-30|cit:102624747|KH domain-containing protein At1g09660/At1g09670-like; K14945 protein quaking (A)	KH domain-containing protein At1g09660/At1g09670 GN=At1g09660 OS=Arabidopsis thaliana (Mouse-ear cress) PE=2 SV=1	hypothetical protein CICLE_v10002036mg [Citrus clementina]
Azadirachtaindica_newGene_3579	Biological Process: metabolic process (GO:0008152);; Molecular Function: hydrolase activity (GO:0016787);;	K18551|6.04835e-51|fve:101294772|uncharacterized protein LOC101294772 isoform 1 (A)	--	PREDICTED: uncharacterized protein LOC101294772 isoform 2 [Fragaria vesca subsp. vesca]
Azadirachtaindica_newGene_4580	Molecular Function: structural constituent of ribosome (GO:0003735);; Cellular Component: ribosome (GO:0005840);; Biological Process: translation (GO:0006412);; Cellular Component: chloroplast (GO:0009507);;	K02959|2.36174e-41|tcc:ThcaC_p003|rps16; ribosomal protein S16; K02959 small subunit ribosomal protein S16 (A)	30S ribosomal protein S16, chloroplastic {ECO:0000255|HAMAP-Rule:MF_00385} OS=Citrus sinensis (Sweet orange) PE=3 SV=1	ribosomal protein S16 (chloroplast) [Azadirachta indica]
Azadirachtaindica_newGene_3026	Biological Process: cell fate specification (GO:0001708);; Molecular Function: calcium-dependent cysteine-type endopeptidase activity (GO:0004198);; Cellular Component: endoplasmic reticulum (GO:0005783);; Cellular Component: plasma membrane (GO:0005886);; Biological Process: proteolysis (GO:0006508);; Biological Process: sister chromatid cohesion (GO:0007062);; Biological Process: cell adhesion …	--	Calpain-type cysteine protease DEK1 (Precursor) GN=F7A10.23 OS=Arabidopsis thaliana (Mouse-ear cress) PE=1 SV=1	PREDICTED: calpain-type cysteine protease DEK1-like isoform X1 [Citrus sinensis]
Azadirachtaindica_newGene_1118	--	--	Protein FAR1-RELATED SEQUENCE 3 GN=FRS3 OS=Arabidopsis thaliana (Mouse-ear cress) PE=2 SV=2	hypothetical protein RCOM_1110800 [Ricinus communis]
Azadirachtaindica_newGene_1666	Molecular Function: actin binding (GO:0003779);; Cellular Component: cell wall (GO:0005618);; Cellular Component: nucleolus (GO:0005730);; Cellular Component: spindle (GO:0005819);; Cellular Component: plasma membrane (GO:0005886);; Cellular Component: phragmoplast (GO:0009524);; Biological Process: actin cytoskeleton organization (GO:0030036);;	--	Formin-like protein 6 (Precursor) GN=FH6 OS=Arabidopsis thaliana (Mouse-ear cress) PE=2 SV=1	hypothetical protein CICLE_v10024805mg [Citrus clementina]
Azadirachtaindica_newGene_3358	Molecular Function: glutathione transferase activity (GO:0004364);; Cellular Component: cytoplasm (GO:0005737);; Biological Process: aromatic amino acid family metabolic process (GO:0009072);; Molecular Function: maleylacetoacetate isomerase activity (GO:0016034);;	K01800|3.63746e-11|cit:102628801|glutathione S-transferase zeta class-like; K01800 maleylacetoacetate isomerase [EC:5.2.1.2] (A)	Glutathione S-transferase zeta class OS=Euphorbia esula (Leafy spurge) PE=2 SV=1	hypothetical protein CISIN_1g0277371mg [Citrus sinensis]
Azadirachtaindica_newGene_5385	Molecular Function: metalloendopeptidase activity (GO:0004222);; Molecular Function: ATP binding (GO:0005524);; Biological Process: proteolysis (GO:0006508);; Cellular Component: membrane (GO:0016020);; Molecular Function: nucleoside-triphosphatase activity (GO:0017111);; Biological Process: protein catabolic process (GO:0030163);;	K08956|8.97214e-68|cic:CICLE_v10011087mg|hypothetical protein; K08956 AFG3 family protein [EC:3.4.24.-] (A)	ATP-dependent zinc metalloprotease FTSH 8, mitochondrial (Precursor) OS=Oryza sativa subsp. japonica (Rice) PE=3 SV=1	putative AAA-metalloprotease FtsH, partial [Solanum tuberosum]
Azadirachtaindica_newGene_794	--	K05359|6.39303e-33|cit:102607115|arogenate dehydratase/prephenate dehydratase 1, chloroplastic-like; K05359 arogenate/prephenate dehydratase [EC:4.2.1.91 4.2.1.51] (A)	--	hypothetical protein CISIN_1g0167022mg, partial [Citrus sinensis]
Azadirachtaindica_newGene_3382	Molecular Function: RNA binding (GO:0003723);; Biological Process: rRNA processing (GO:0006364);; Molecular Function: S-adenosylmethionine-dependent methyltransferase activity (GO:0008757);; Biological Process: methylation (GO:0032259);;	K14835|1.05122e-82|cic:CICLE_v10007740mg|hypothetical protein; K14835 ribosomal RNA methyltransferase Nop2 [EC:2.1.1.-] (A)	--	hypothetical protein CISIN_1g011002mg [Citrus sinensis]
Azadirachtaindica_newGene_906	Molecular Function: RNA binding (GO:0003723);; Molecular Function: RNA-directed DNA polymerase activity (GO:0003964);; Biological Process: RNA-dependent DNA replication (GO:0006278);; Molecular Function: zinc ion binding (GO:0008270);;	K09250|9.26283e-26|pper:PRUPE_ppa023921mg|hypothetical protein; K09250 cellular nucleic acid-binding protein (A)	--	hypothetical protein PRUPE_ppa023921mg [Prunus persica]
Azadirachtaindica_newGene_2083	--	--	--	hypothetical protein CISIN_1g022361mg [Citrus sinensis]
Azadirachtaindica_newGene_345	Molecular Function: isomerase activity (GO:0016853);; Biological Process: cell redox homeostasis (GO:0045454);;	--	5&apos;-adenylylsulfate reductase-like 5 (Precursor) GN=APRL5 OS=Arabidopsis thaliana (Mouse-ear cress) PE=2 SV=1	hypothetical protein CISIN_1g0462602mg, partial [Citrus sinensis]
Azadirachtaindica_newGene_2681	Molecular Function: ATP binding (GO:0005524);; Biological Process: ATP catabolic process (GO:0006200);; Cellular Component: membrane (GO:0016020);; Molecular Function: ATPase activity (GO:0016887);;	--	Probable pleiotropic drug resistance protein 2 OS=Oryza sativa subsp. japonica (Rice) PE=3 SV=1	unnamed protein product [Vitis vinifera]
Azadirachtaindica_newGene_1898	--	K11322|5.58584e-38|cic:CICLE_v10020009mg|hypothetical protein; K11322 enhancer of polycomb-like protein (A)	--	hypothetical protein CISIN_1g0206552mg [Citrus sinensis]
Azadirachtaindica_newGene_2483	Molecular Function: methyltransferase activity (GO:0008168);; Biological Process: methylation (GO:0032259);; Cellular Component: intracellular organelle (GO:0043229);;	--	Histone-lysine N-methyltransferase SUVR2 GN=MRH10.10 OS=Arabidopsis thaliana (Mouse-ear cress) PE=2 SV=2	hypothetical protein CISIN_1g043203mg [Citrus sinensis]
Azadirachtaindica_newGene_640	--	--	--	PREDICTED: uncharacterized protein LOC102610933 [Citrus sinensis]
Azadirachtaindica_newGene_6116	--	--	--	PREDICTED: uncharacterized protein LOC102627291 [Citrus sinensis]
Azadirachtaindica_newGene_317	Molecular Function: DNA binding (GO:0003677);; Molecular Function: chromatin binding (GO:0003682);;	--	Myb family transcription factor APL GN=APL OS=Arabidopsis thaliana (Mouse-ear cress) PE=2 SV=2	hypothetical protein PRUPE_ppa007491m2g, partial [Prunus persica]
Azadirachtaindica_newGene_4888	Molecular Function: trehalose-phosphatase activity (GO:0004805);; Biological Process: trehalose biosynthetic process (GO:0005992);;	K01087|6.78714e-129|cit:102628590|trehalose-phosphate phosphatase A-like; K01087 trehalose 6-phosphate phosphatase [EC:3.1.3.12] (A)	Trehalose-phosphate phosphatase A GN=TPPA OS=Arabidopsis thaliana (Mouse-ear cress) PE=1 SV=1	PREDICTED: trehalose-phosphate phosphatase A-like isoform X1 [Citrus sinensis]
Azadirachtaindica_newGene_4918	Biological Process: protein dephosphorylation (GO:0006470);; Molecular Function: protein tyrosine/serine/threonine phosphatase activity (GO:0008138);;	K14165|1.22618e-71|tcc:TCM_020521|Dual specificity protein phosphatase 1, putative isoform 1; K14165 atypical dual specificity phosphatase [EC:3.1.3.16 3.1.3.48] (A)	Dual specificity protein phosphatase 1B GN=F28L1.5 OS=Arabidopsis thaliana (Mouse-ear cress) PE=1 SV=1	Dual specificity protein phosphatase 1, putative isoform 1 [Theobroma cacao]
Azadirachtaindica_newGene_2307	Molecular Function: N-acetyltransferase activity (GO:0008080);; Molecular Function: zinc ion binding (GO:0008270);;	--	--	PREDICTED: uncharacterized protein LOC102626084 isoform X6 [Citrus sinensis]
Azadirachtaindica_newGene_2402	Molecular Function: DNA binding (GO:0003677);; Molecular Function: calmodulin binding (GO:0005516);; Cellular Component: nucleus (GO:0005634);; Biological Process: regulation of transcription, DNA-templated (GO:0006355);; Biological Process: response to cold (GO:0009409);;	--	Calmodulin-binding transcription activator 2 GN=MSJ1.6 OS=Arabidopsis thaliana (Mouse-ear cress) PE=1 SV=1	hypothetical protein EUTSA_v10003564mg [Eutrema salsugineum]
Azadirachtaindica_newGene_1440	--	--	--	Embryo defective 1381 isoform 2 [Theobroma cacao]
Azadirachtaindica_newGene_905	Molecular Function: nucleic acid binding (GO:0003676);; Molecular Function: zinc ion binding (GO:0008270);;	K09250|3.38508e-53|cit:102630381|DNA-binding protein HEXBP-like; K09250 cellular nucleic acid-binding protein (A)	Replication protein A 70 kDa DNA-binding subunit C OS=Oryza sativa subsp. japonica (Rice) PE=1 SV=1	hypothetical protein CICLE_v10029089mg [Citrus clementina]
Azadirachtaindica_newGene_416	Molecular Function: S-adenosylmethionine-dependent methyltransferase activity (GO:0008757);; Biological Process: methylation (GO:0032259);;	--	--	PREDICTED: methyltransferase-like protein 13 isoform X2 [Musa acuminata subsp. malaccensis]
Azadirachtaindica_newGene_3753	--	--	--	Sugar kinase [Gossypium arboreum]
Azadirachtaindica_newGene_2281	Molecular Function: 3-hydroxyacyl-CoA dehydrogenase activity (GO:0003857);; Molecular Function: enoyl-CoA hydratase activity (GO:0004300);; Cellular Component: cell wall (GO:0005618);; Cellular Component: nucleolus (GO:0005730);; Biological Process: fatty acid beta-oxidation (GO:0006635);; Molecular Function: coenzyme binding (GO:0050662);;	K10527|5.19651e-44|pop:POPTR_0010s01570g|POPTRDRAFT_725677; MULTIFUNCTIONAL family protein; K10527 enoyl-CoA hydratase/3-hydroxyacyl-CoA dehydrogenase [EC:4.2.1.17 1.1.1.35 1.1.1.211] (A)	3-hydroxyacyl-CoA dehydrogenase OS=Cucumis sativus (Cucumber) PE=1 SV=1	MULTIFUNCTIONAL family protein [Populus trichocarpa]
Azadirachtaindica_newGene_5884	--	--	--	hypothetical protein CISIN_1g037666mg, partial [Citrus sinensis]
Azadirachtaindica_newGene_1602	--	--	--	hypothetical protein JCGZ_01146 [Jatropha curcas]
Azadirachtaindica_newGene_1202	--	--	--	PREDICTED: uncharacterized protein LOC103341667 [Prunus mume]
Azadirachtaindica_newGene_4671	--	--	--	PREDICTED: protein CHUP1, chloroplastic-like [Prunus mume]
Azadirachtaindica_newGene_3932	Molecular Function: potassium ion transmembrane transporter activity (GO:0015079);; Cellular Component: membrane (GO:0016020);; Biological Process: potassium ion transmembrane transport (GO:0071805);;	K03549|6.22184e-86|cic:CICLE_v10014328mg|hypothetical protein; K03549 KUP system potassium uptake protein (A)	Potassium transporter 11 GN=F19I3.29 OS=Arabidopsis thaliana (Mouse-ear cress) PE=2 SV=1	hypothetical protein CISIN_1g003514mg [Citrus sinensis]
Azadirachtaindica_newGene_3597	Biological Process: RNA splicing, via endonucleolytic cleavage and ligation (GO:0000394);; Molecular Function: translation elongation factor activity (GO:0003746);; Cellular Component: cytosol (GO:0005829);; Biological Process: transcription from RNA polymerase II promoter (GO:0006366);; Biological Process: translational elongation (GO:0006414);; Biological Process: ubiquitin-dependent protein ca…	K03872|2.14597e-64|cit:102614386|transcription elongation factor B polypeptide 1-like; K03872 transcription elongation factor B, polypeptide 1 (A)	--	hypothetical protein CICLE_v10029658mg [Citrus clementina]
Azadirachtaindica_newGene_443	Molecular Function: potassium ion transmembrane transporter activity (GO:0015079);; Cellular Component: membrane (GO:0016020);; Biological Process: potassium ion transmembrane transport (GO:0071805);;	--	Potassium transporter 7 GN=T5E8_200 OS=Arabidopsis thaliana (Mouse-ear cress) PE=1 SV=2	hypothetical protein CISIN_1g003089mg [Citrus sinensis]
Azadirachtaindica_newGene_4584	Molecular Function: aspartic-type endopeptidase activity (GO:0004190);; Cellular Component: integral component of membrane (GO:0016021);;	K09597|1.3589e-37|cit:102627513|signal peptide peptidase-like 4-like (A)	Signal peptide peptidase-like 2 (Precursor) GN=SPPL2 OS=Arabidopsis thaliana (Mouse-ear cress) PE=2 SV=1	hypothetical protein CICLE_v10019661mg [Citrus clementina]
Azadirachtaindica_newGene_4268	--	--	--	PREDICTED: tetratricopeptide repeat protein 27 homolog [Citrus sinensis]
Azadirachtaindica_newGene_1891	Molecular Function: sequence-specific DNA binding transcription factor activity (GO:0003700);; Cellular Component: nucleus (GO:0005634);; Biological Process: regulation of transcription, DNA-templated (GO:0006355);; Biological Process: anthocyanin accumulation in tissues in response to UV light (GO:0043481);; Molecular Function: sequence-specific DNA binding (GO:0043565);; Biological Process: roo…	K09338|9.1874e-69|tcc:TCM_005412|HD domain class transcription factor isoform 1; K09338 homeobox-leucine zipper protein (A)	Homeobox-leucine zipper protein ANTHOCYANINLESS 2 GN=ANL2 OS=Arabidopsis thaliana (Mouse-ear cress) PE=2 SV=1	HD domain class transcription factor isoform 3, partial [Theobroma cacao]
Azadirachtaindica_newGene_2381	--	--	WAT1-related protein At3g28050 GN=At3g28050 OS=Arabidopsis thaliana (Mouse-ear cress) PE=2 SV=1	hypothetical protein CISIN_1g022220mg [Citrus sinensis]
Azadirachtaindica_newGene_4941	Biological Process: isopentenyl diphosphate biosynthetic process, methylerythritol 4-phosphate pathway (GO:0019288);;	--	--	hypothetical protein CICLE_v10031676mg [Citrus clementina]
Azadirachtaindica_newGene_6095	--	--	--	PREDICTED: uncharacterized protein LOC102607900 isoform X1 [Citrus sinensis]
Azadirachtaindica_newGene_1293	Molecular Function: oxidoreductase activity (GO:0016491);; Molecular Function: metal ion binding (GO:0046872);;	--	Cytochrome P450 72A14 GN=CYP72A14 OS=Arabidopsis thaliana (Mouse-ear cress) PE=2 SV=1	PREDICTED: 11-oxo-beta-amyrin 30-oxidase-like isoform X1 [Citrus sinensis]
Azadirachtaindica_newGene_4868	--	--	--	hypothetical protein CICLE_v10000043mg [Citrus clementina]
Azadirachtaindica_newGene_3838	Molecular Function: magnesium ion binding (GO:0000287);; Molecular Function: pyruvate kinase activity (GO:0004743);; Biological Process: glycolysis (GO:0006096);; Biological Process: phosphorylation (GO:0016310);; Molecular Function: potassium ion binding (GO:0030955);;	K00873|0|pmum:103331201|pyruvate kinase, cytosolic isozyme-like; K00873 pyruvate kinase [EC:2.7.1.40] (A)	Pyruvate kinase, cytosolic isozyme OS=Solanum tuberosum (Potato) PE=2 SV=1	PREDICTED: pyruvate kinase, cytosolic isozyme-like [Prunus mume]
Azadirachtaindica_newGene_3529	--	--	--	PREDICTED: uncharacterized protein LOC102607238 isoform X1 [Citrus sinensis]
Azadirachtaindica_newGene_2595	--	K17469|4.14556e-55|gmx:100776591|low affinity sulfate transporter 3-like; K17469 sulfate transporter 2, low-affinity (A)	Low affinity sulfate transporter 3 GN=ST3 OS=Stylosanthes hamata (Caribbean stylo) PE=2 SV=1	PREDICTED: low affinity sulfate transporter 3-like isoform X1 [Glycine max]
Azadirachtaindica_newGene_523	Biological Process: translational initiation (GO:0006413);; Cellular Component: chloroplast envelope (GO:0009941);;	--	Uncharacterized protein At5g02240 GN=At5g02240 OS=Arabidopsis thaliana (Mouse-ear cress) PE=1 SV=1	PREDICTED: uncharacterized protein LOC102624935 [Citrus sinensis]
Azadirachtaindica_newGene_3059	Molecular Function: damaged DNA binding (GO:0003684);; Molecular Function: DNA-directed DNA polymerase activity (GO:0003887);; Biological Process: DNA repair (GO:0006281);; Cellular Component: membrane (GO:0016020);;	K03511|5.8002e-58|cic:CICLE_v10027948mg|hypothetical protein; K03511 DNA polymerase kappa [EC:2.7.7.7] (A)	--	hypothetical protein CICLE_v10027948mg [Citrus clementina]
Azadirachtaindica_newGene_3636	--	K05674|2.91211e-06|cit:102626773|ABC transporter C family member 13-like; K05674 ATP-binding cassette, subfamily C (CFTR/MRP), member 10 (A)	--	PREDICTED: ABC transporter C family member 13-like isoform X2 [Citrus sinensis]
Azadirachtaindica_newGene_203	--	--	--	hypothetical protein CICLE_v10029628mg [Citrus clementina]
Azadirachtaindica_newGene_3378	Biological Process: response to stress (GO:0006950);; Molecular Function: oxidoreductase activity (GO:0016491);; Biological Process: monocarboxylic acid metabolic process (GO:0032787);; Biological Process: primary metabolic process (GO:0044238);; Molecular Function: metal ion binding (GO:0046872);; Biological Process: oxidation-reduction process (GO:0055114);;	--	Probable cinnamyl alcohol dehydrogenase 1 GN=F28P22.13 OS=Arabidopsis thaliana (Mouse-ear cress) PE=2 SV=1	putative cinnamyl alcohol dehydrogenase 1 [Morus notabilis]
Azadirachtaindica_newGene_3112	Cellular Component: endoplasmic reticulum (GO:0005783);; Biological Process: acetyl-CoA metabolic process (GO:0006084);; Biological Process: sterol biosynthetic process (GO:0016126);; Biological Process: brassinosteroid biosynthetic process (GO:0016132);;	--	--	PREDICTED: keratinocyte-associated protein 2-like [Citrus sinensis]
Azadirachtaindica_newGene_4707	Cellular Component: nucleus (GO:0005634);; Cellular Component: cytosol (GO:0005829);; Biological Process: DNA-dependent DNA replication (GO:0006261);; Biological Process: chromatin silencing at telomere (GO:0006348);; Biological Process: regulation of flower development (GO:0009909);; Molecular Function: H4 histone acetyltransferase activity (GO:0010485);; Biological Process: histone H4 acetylati…	K11303|2.37549e-155|cit:102613952|histone acetyltransferase type B catalytic subunit-like; K11303 histone acetyltransferase 1 [EC:2.3.1.48] (A)	Histone acetyltransferase type B catalytic subunit GN=MIK19.19 OS=Arabidopsis thaliana (Mouse-ear cress) PE=2 SV=1	PREDICTED: histone acetyltransferase type B catalytic subunit-like isoform X2 [Citrus sinensis]
Azadirachtaindica_newGene_5491	--	K11363|4.51098e-87|rcu:RCOM_1474460|hypothetical protein; K11363 SAGA-associated factor 11 (A)	--	conserved hypothetical protein [Ricinus communis]
Azadirachtaindica_newGene_671	Biological Process: cell wall biogenesis (GO:0042546);; Biological Process: cell wall macromolecule metabolic process (GO:0044036);;	--	--	hypothetical protein CISIN_1g008822mg [Citrus sinensis]
Azadirachtaindica_newGene_4395	Molecular Function: ubiquitin-protein ligase activity (GO:0004842);; Biological Process: protein ubiquitination (GO:0016567);; Biological Process: DNA endoreduplication (GO:0042023);; Biological Process: proteasome-mediated ubiquitin-dependent protein catabolic process (GO:0043161);; Biological Process: proteasome assembly (GO:0043248);; Biological Process: regulation of transport (GO:0051049);; …	K06689|1.54933e-70|cit:102611214|ubiquitin-conjugating enzyme E2 28-like; K06689 ubiquitin-conjugating enzyme E2 D/E [EC:6.3.2.19] (A)	SUMO-conjugating enzyme UBC9 GN=T13J8.70 OS=Arabidopsis thaliana (Mouse-ear cress) PE=1 SV=1	PREDICTED: ubiquitin-conjugating enzyme E2 28 [Eucalyptus grandis]
Azadirachtaindica_newGene_3708	Molecular Function: transferase activity, transferring phosphorus-containing groups (GO:0016772);; Molecular Function: ion binding (GO:0043167);;	--	--	PREDICTED: uncharacterized protein LOC102619637 [Citrus sinensis]
Azadirachtaindica_newGene_123	Cellular Component: nucleus (GO:0005634);; Biological Process: protein import into nucleus (GO:0006606);; Molecular Function: Ran GTPase binding (GO:0008536);;	--	Importin beta-like SAD2 {ECO:0000305} OS=Arabidopsis thaliana (Mouse-ear cress) PE=1 SV=1	hypothetical protein CISIN_1g001585mg [Citrus sinensis]
Azadirachtaindica_newGene_402	Molecular Function: peroxidase activity (GO:0004601);; Cellular Component: chloroplast stroma (GO:0009570);; Molecular Function: peroxiredoxin activity (GO:0051920);; Biological Process: oxidation-reduction process (GO:0055114);;	--	--	PREDICTED: thioredoxin-like protein AAED1, chloroplastic-like [Citrus sinensis]
Azadirachtaindica_newGene_2425	Molecular Function: protein serine/threonine kinase activity (GO:0004674);; Molecular Function: ATP binding (GO:0005524);; Biological Process: protein phosphorylation (GO:0006468);;	--	Cysteine-rich receptor-like protein kinase 2 (Precursor) GN=CRK2 OS=Arabidopsis thaliana (Mouse-ear cress) PE=2 SV=1	hypothetical protein CICLE_v10011290mg [Citrus clementina]
Azadirachtaindica_newGene_1445	Molecular Function: 4-hydroxy-tetrahydrodipicolinate synthase (GO:0008840);; Biological Process: lysine biosynthetic process via diaminopimelate (GO:0009089);; Cellular Component: chloroplast (GO:0009507);;	K01714|1.5904e-45|cit:102610554|4-hydroxy-tetrahydrodipicolinate synthase, chloroplastic-like; K01714 4-hydroxy-tetrahydrodipicolinate synthase [EC:4.3.3.7] (A)	4-hydroxy-tetrahydrodipicolinate synthase, chloroplastic (Precursor) GN=DHPS1 OS=Nicotiana tabacum (Common tobacco) PE=2 SV=1	PREDICTED: 4-hydroxy-tetrahydrodipicolinate synthase, chloroplastic-like [Citrus sinensis]
Azadirachtaindica_newGene_4424	Molecular Function: serine-type endopeptidase activity (GO:0004252);; Cellular Component: nucleus (GO:0005634);; Biological Process: pentose-phosphate shunt (GO:0006098);; Biological Process: proteolysis (GO:0006508);; Cellular Component: chloroplast thylakoid membrane (GO:0009535);; Cellular Component: chloroplast thylakoid lumen (GO:0009543);; Biological Process: photosystem II repair (GO:00102…	--	Protease Do-like 1, chloroplastic (Precursor) GN=K16N12.18 OS=Arabidopsis thaliana (Mouse-ear cress) PE=1 SV=2	PREDICTED: protease Do-like 1, chloroplastic-like [Citrus sinensis]
Azadirachtaindica_newGene_4565	--	--	--	hypothetical protein CICLE_v10017521mg, partial [Citrus clementina]
Azadirachtaindica_newGene_3098	Molecular Function: aminoacyl-tRNA editing activity (GO:0002161);; Molecular Function: leucine-tRNA ligase activity (GO:0004823);; Molecular Function: ATP binding (GO:0005524);; Biological Process: leucyl-tRNA aminoacylation (GO:0006429);; Biological Process: regulation of translational fidelity (GO:0006450);;	K01869|4.43811e-134|cit:102619836|putative leucine--tRNA ligase, mitochondrial-like; K01869 leucyl-tRNA synthetase [EC:6.1.1.4] (A)	--	hypothetical protein CISIN_1g002217mg [Citrus sinensis]
Azadirachtaindica_newGene_2263	Cellular Component: vacuole (GO:0005773);; Cellular Component: plasma membrane (GO:0005886);; Cellular Component: plasmodesma (GO:0009506);; Biological Process: response to auxin (GO:0009733);; Molecular Function: FMN binding (GO:0010181);; Biological Process: negative regulation of transcription, DNA-templated (GO:0045892);; Molecular Function: 2-hydroxy-1,4-benzoquinone reductase activity (GO:0…	K03809|9.10976e-35|rcu:RCOM_0066700|Minor allergen Alt a, putative; K03809 Trp repressor binding protein (A)	NAD(P)H dehydrogenase (quinone) FQR1 {ECO:0000305} OS=Arabidopsis thaliana (Mouse-ear cress) PE=1 SV=1	Minor allergen Alt a, putative [Ricinus communis]
Azadirachtaindica_newGene_5684	--	K15168|2.637e-29|cit:102624904|mediator of RNA polymerase II transcription subunit 25-like; K15168 mediator of RNA polymerase II transcription subunit 25 (A)	Mediator of RNA polymerase II transcription subunit 25 GN=F2J7.4 OS=Arabidopsis thaliana (Mouse-ear cress) PE=1 SV=1	hypothetical protein CISIN_1g003284mg [Citrus sinensis]
Azadirachtaindica_newGene_3186	--	K16287|4.78219e-27|cit:102610189|ubiquitin-like-specific protease 1D-like; K16287 ubiquitin-like-specific protease 1C/D [EC:3.4.22.68] (A)	--	PREDICTED: ubiquitin-like-specific protease 1D-like isoform X3 [Citrus sinensis]
Azadirachtaindica_newGene_4194	Molecular Function: structural molecule activity (GO:0005198);; Biological Process: intracellular protein transport (GO:0006886);; Cellular Component: chloroplast (GO:0009507);; Biological Process: vesicle-mediated transport (GO:0016192);; Cellular Component: COPI vesicle coat (GO:0030126);;	K17267|1.52783e-90|fve:101298124|coatomer subunit gamma-like; K17267 coatomer protein complex, subunit gamma (A)	Coatomer subunit gamma GN=At4g34450 OS=Arabidopsis thaliana (Mouse-ear cress) PE=1 SV=2	hypothetical protein VITISV_013386 [Vitis vinifera]
Azadirachtaindica_newGene_3578	--	--	--	Zinc-finger domain of monoamine-oxidase A repressor R1 protein, putative isoform 1 [Theobroma cacao]
Azadirachtaindica_newGene_576	Cellular Component: mitochondrion (GO:0005739);; Cellular Component: Golgi apparatus (GO:0005794);; Cellular Component: plasma membrane (GO:0005886);; Biological Process: membrane fusion (GO:0006944);; Biological Process: protein transport (GO:0015031);; Cellular Component: integral component of membrane (GO:0016021);; Biological Process: vesicle-mediated transport (GO:0016192);; Molecular Functi…	--	Secretory carrier-associated membrane protein 4 GN=SCAMP4 OS=Arabidopsis thaliana (Mouse-ear cress) PE=2 SV=1	PREDICTED: secretory carrier-associated membrane protein 4 [Cucumis melo]
Azadirachtaindica_newGene_338	Molecular Function: calmodulin-dependent protein kinase activity (GO:0004683);; Molecular Function: calcium ion binding (GO:0005509);; Molecular Function: ATP binding (GO:0005524);; Biological Process: protein phosphorylation (GO:0006468);;	K13412|5.143e-45|cic:CICLE_v10007983mg|hypothetical protein; K13412 calcium-dependent protein kinase [EC:2.7.11.1] (A)	Calcium-dependent protein kinase 9 GN=CPK9 OS=Arabidopsis thaliana (Mouse-ear cress) PE=1 SV=1	hypothetical protein CISIN_1g0096581mg, partial [Citrus sinensis]
Azadirachtaindica_newGene_5625	Molecular Function: methyltransferase activity (GO:0008168);; Biological Process: methylation (GO:0032259);;	K14568|3.59004e-42|cit:102606709|ribosomal RNA small subunit methyltransferase NEP1-like; K14568 rRNA small subunit pseudouridine methyltransferase Nep1 [EC:2.1.1.260] (A)	--	hypothetical protein CISIN_1g0221751mg [Citrus sinensis]
Azadirachtaindica_newGene_2066	Cellular Component: multivesicular body (GO:0005771);; Cellular Component: retromer complex (GO:0030904);;	K18468|5.48967e-80|cic:CICLE_v10024925mg|hypothetical protein; K18468 vacuolar protein sorting-associated protein 35 (A)	Vacuolar protein sorting-associated protein 35C GN=VPS35C OS=Arabidopsis thaliana (Mouse-ear cress) PE=2 SV=1	hypothetical protein CISIN_1g003856mg [Citrus sinensis]
Azadirachtaindica_newGene_5774	Molecular Function: serine-type endopeptidase activity (GO:0004252);; Cellular Component: Golgi apparatus (GO:0005794);; Cellular Component: plasma membrane (GO:0005886);; Biological Process: proteolysis (GO:0006508);; Cellular Component: integral component of membrane (GO:0016021);;	--	--	RHOMBOID-like 1 isoform 2 [Theobroma cacao]
Azadirachtaindica_newGene_2330	Molecular Function: damaged DNA binding (GO:0003684);; Molecular Function: ATP binding (GO:0005524);; Biological Process: DNA repair (GO:0006281);; Molecular Function: nucleoside-triphosphatase activity (GO:0017111);;	K04485|1.98781e-106|cic:CICLE_v10025165mg|hypothetical protein; K04485 DNA repair protein RadA/Sms (A)	--	hypothetical protein CISIN_1g007957mg [Citrus sinensis]
Azadirachtaindica_newGene_5860	--	--	--	PREDICTED: uncharacterized protein LOC102628591 isoform X1 [Citrus sinensis]
Azadirachtaindica_newGene_4596	Biological Process: metabolic process (GO:0008152);; Molecular Function: peptidase activity (GO:0008233);;	--	Subtilisin-like protease SBT5.3 (Precursor) OS=Arabidopsis thaliana (Mouse-ear cress) PE=2 SV=1	hypothetical protein CISIN_1g037007mg, partial [Citrus sinensis]
Azadirachtaindica_newGene_3648	--	--	--	hypothetical protein CICLE_v10014403mg [Citrus clementina]
Azadirachtaindica_newGene_4429	Molecular Function: magnesium ion binding (GO:0000287);; Molecular Function: isocitrate dehydrogenase (NADP+) activity (GO:0004450);; Molecular Function: copper ion binding (GO:0005507);; Cellular Component: peroxisome (GO:0005777);; Cellular Component: plasma membrane (GO:0005886);; Biological Process: tricarboxylic acid cycle (GO:0006099);; Biological Process: isocitrate metabolic process (GO:0…	K00031|0|cit:102609279|isocitrate dehydrogenase [NADP]-like; K00031 isocitrate dehydrogenase [EC:1.1.1.42] (A)	Isocitrate dehydrogenase [NADP] GN=ICDH-1 OS=Solanum tuberosum (Potato) PE=2 SV=1	hypothetical protein JCGZ_10511 [Jatropha curcas]
Azadirachtaindica_newGene_5698	--	--	--	PREDICTED: uncharacterized protein LOC102621124 [Citrus sinensis]
Azadirachtaindica_newGene_530	Molecular Function: ATP binding (GO:0005524);; Cellular Component: cytoplasm (GO:0005737);; Cellular Component: cytoskeleton (GO:0005856);;	K10355|0|cit:102612981|actin-like; K10355 actin, other eukaryote (A)	Actin OS=Gossypium hirsutum (Upland cotton) PE=3 SV=1	hypothetical protein CICLE_v10011973mg [Citrus clementina]
Azadirachtaindica_newGene_2257	--	--	Protease Do-like 1, chloroplastic (Precursor) GN=K16N12.18 OS=Arabidopsis thaliana (Mouse-ear cress) PE=1 SV=2	Protease degQ precursor, putative [Ricinus communis]
Azadirachtaindica_newGene_2967	Molecular Function: ATP binding (GO:0005524);; Cellular Component: cytosol (GO:0005829);; Cellular Component: plasma membrane (GO:0005886);; Biological Process: ATP catabolic process (GO:0006200);; Biological Process: ubiquitin-dependent protein catabolic process (GO:0006511);; Cellular Component: proteasome regulatory particle, base subcomplex (GO:0008540);; Molecular Function: ATPase activity (…	K03061|0|cit:102616620|26S protease regulatory subunit 7-like; K03061 26S proteasome regulatory subunit T1 (A)	26S protease regulatory subunit 7 GN=RPT1 OS=Prunus persica (Peach) PE=2 SV=1	hypothetical protein MIMGU_mgv1a005351mg [Erythranthe guttata]
Azadirachtaindica_newGene_4405	Molecular Function: protein domain specific binding (GO:0019904);;	K06630|7.21049e-32|rcu:RCOM_1727270|14-3-3 protein, putative; K06630 14-3-3 protein epsilon (A)	14-3-3 protein 4 GN=TFT4 OS=Solanum lycopersicum (Tomato) PE=2 SV=1	14-3-3 protein, putative [Ricinus communis]
Azadirachtaindica_newGene_2750	Molecular Function: serine-type endopeptidase activity (GO:0004252);; Cellular Component: integral component of membrane (GO:0016021);;	--	--	hypothetical protein CICLE_v10012184mg [Citrus clementina]
Azadirachtaindica_newGene_4848	Cellular Component: exocyst (GO:0000145);; Biological Process: cell plate assembly (GO:0000919);; Cellular Component: nucleus (GO:0005634);; Cellular Component: cytosol (GO:0005829);; Cellular Component: plasma membrane (GO:0005886);; Biological Process: glycolysis (GO:0006096);; Biological Process: protein targeting to vacuole (GO:0006623);; Biological Process: water transport (GO:0006833);; Bio…	K07195|3.00989e-62|cit:102629699|exocyst complex component EXO70A1-like; K07195 exocyst complex component 7 (A)	Exocyst complex component EXO70A1 GN=EXO70A1 OS=Arabidopsis thaliana (Mouse-ear cress) PE=1 SV=1	hypothetical protein CISIN_1g0426212mg, partial [Citrus sinensis]
Azadirachtaindica_newGene_4160	--	K01534|4.27879e-53|cic:CICLE_v100073872m|hypothetical protein; K01534 Cd2+/Zn2+-exporting ATPase [EC:3.6.3.3 3.6.3.5] (A)	Cadmium/zinc-transporting ATPase HMA2 GN=HMA2 OS=Arabidopsis thaliana (Mouse-ear cress) PE=2 SV=1	hypothetical protein CICLE_v100073872mg, partial [Citrus clementina]
Azadirachtaindica_newGene_1263	--	--	--	PREDICTED: sentrin-specific protease 1-like [Citrus sinensis]
Azadirachtaindica_newGene_4913	--	--	Formin-like protein 18 GN=FH18 OS=Arabidopsis thaliana (Mouse-ear cress) PE=2 SV=2	hypothetical protein CISIN_1g0008843mg, partial [Citrus sinensis]
Azadirachtaindica_newGene_1821	Molecular Function: nucleic acid binding (GO:0003676);; Biological Process: protein folding (GO:0006457);; Molecular Function: zinc ion binding (GO:0008270);; Biological Process: response to heat (GO:0009408);; Biological Process: response to high light intensity (GO:0009644);; Biological Process: response to endoplasmic reticulum stress (GO:0034976);; Biological Process: response to hydrogen per…	K09250|1.29723e-129|cic:CICLE_v10002195mg|hypothetical protein; K09250 cellular nucleic acid-binding protein (A)	Cold shock protein 1 GN=T19K4.150 OS=Arabidopsis thaliana (Mouse-ear cress) PE=1 SV=1	hypothetical protein CICLE_v10002195mg [Citrus clementina]
Azadirachtaindica_newGene_695	Biological Process: rRNA processing (GO:0006364);; Molecular Function: methyltransferase activity (GO:0008168);; Biological Process: methylation (GO:0032259);;	K09761|9.26443e-69|cit:102624062|uncharacterized LOC102624062; K09761 16S rRNA (uracil1498-N3)-methyltransferase [EC:2.1.1.193] (A)	--	PREDICTED: uncharacterized protein LOC102624062 isoform X1 [Citrus sinensis]
Azadirachtaindica_newGene_2154	Molecular Function: actin binding (GO:0003779);; Cellular Component: nucleus (GO:0005634);; Cellular Component: mitochondrion (GO:0005739);; Cellular Component: plasma membrane (GO:0005886);; Biological Process: response to oxidative stress (GO:0006979);; Cellular Component: chloroplast (GO:0009507);; Biological Process: defense response signaling pathway, resistance gene-dependent (GO:0009870);;…	K05765|5.32276e-85|cit:102609791|actin-depolymerizing factor 2-like; K05765 cofilin (A)	Actin-depolymerizing factor 2 GN=ADF2 OS=Petunia hybrida (Petunia) PE=2 SV=1	hypothetical protein CICLE_v10033029mg [Citrus clementina]
Azadirachtaindica_newGene_4410	Molecular Function: magnesium ion binding (GO:0000287);; Molecular Function: isocitrate dehydrogenase (NADP+) activity (GO:0004450);; Cellular Component: cytoplasm (GO:0005737);; Biological Process: glyoxylate cycle (GO:0006097);; Biological Process: tricarboxylic acid cycle (GO:0006099);; Biological Process: isocitrate metabolic process (GO:0006102);; Molecular Function: NAD binding (GO:0051287)…	K00031|8.21271e-45|cit:102618681|isocitrate dehydrogenase [NADP]-like; K00031 isocitrate dehydrogenase [EC:1.1.1.42] (A)	Isocitrate dehydrogenase [NADP] OS=Nicotiana tabacum (Common tobacco) PE=2 SV=1	NADP-dependent isocitrate dehydrogenase, partial [Dimocarpus longan]
Azadirachtaindica_newGene_1944	Molecular Function: ATP binding (GO:0005524);; Cellular Component: mitochondrial matrix (GO:0005759);; Biological Process: ATP catabolic process (GO:0006200);; Biological Process: protein folding (GO:0006457);; Biological Process: chlorophyll catabolic process (GO:0015996);; Molecular Function: ATPase activity (GO:0016887);; Molecular Function: unfolded protein binding (GO:0051082);;	K03544|5.24922e-48|cic:CICLE_v10019480mg|hypothetical protein; K03544 ATP-dependent Clp protease ATP-binding subunit ClpX (A)	--	hypothetical protein CICLE_v10019480mg [Citrus clementina]
Azadirachtaindica_newGene_2815	--	--	Double-stranded RNA-binding protein 2 OS=Oryza sativa subsp. japonica (Rice) PE=2 SV=1	hypothetical protein CICLE_v10000716mg [Citrus clementina]
Azadirachtaindica_newGene_3859	Molecular Function: 3-isopropylmalate dehydratase activity (GO:0003861);; Biological Process: cellular amino acid biosynthetic process (GO:0008652);; Molecular Function: 4 iron, 4 sulfur cluster binding (GO:0051539);;	K01703|8.67309e-65|tcc:TCM_021015|Isopropyl malate isomerase large subunit 1; K01703 3-isopropylmalate/(R)-2-methylmalate dehydratase large subunit [EC:4.2.1.33 4.2.1.35] (A)	3-isopropylmalate dehydratase large subunit (Precursor) GN=IIL1 OS=Arabidopsis thaliana (Mouse-ear cress) PE=1 SV=1	3-isopropylmalate dehydratase -like protein [Gossypium arboreum]
Azadirachtaindica_newGene_3078	Molecular Function: diacylglycerol O-acyltransferase activity (GO:0004144);; Biological Process: metabolic process (GO:0008152);;	K14457|1.18565e-85|cic:CICLE_v10005396mg|hypothetical protein; K14457 2-acylglycerol O-acyltransferase 2 [EC:2.3.1.22] (A)	Diacylglycerol O-acyltransferase 2 GN=DGAT2 OS=Arabidopsis thaliana (Mouse-ear cress) PE=2 SV=1	hypothetical protein CICLE_v10005396mg [Citrus clementina]
Azadirachtaindica_newGene_4144	Molecular Function: RNA-3'-phosphate cyclase activity (GO:0003963);; Cellular Component: nucleolus (GO:0005730);; Biological Process: RNA processing (GO:0006396);; Biological Process: ribosome biogenesis (GO:0042254);;	K11108|1.7178e-51|cit:102631349|probable RNA 3'-terminal phosphate cyclase-like protein-like; K11108 RNA 3'-terminal phosphate cyclase-like protein (A)	Probable RNA 3&apos;-terminal phosphate cyclase-like protein GN=At5g22100 OS=Arabidopsis thaliana (Mouse-ear cress) PE=2 SV=1	PREDICTED: probable RNA 3&apos;-terminal phosphate cyclase-like protein-like [Citrus sinensis]
Azadirachtaindica_newGene_3744	Biological Process: intracellular protein transport (GO:0006886);;	K15296|1.3743e-128|cit:102628863|alpha-soluble NSF attachment protein 2-like; K15296 alpha-soluble NSF attachment protein (A)	Alpha-soluble NSF attachment protein OS=Vitis vinifera (Grape) PE=2 SV=1	hypothetical protein CICLE_v10032291mg [Citrus clementina]
Azadirachtaindica_newGene_672	Biological Process: cell wall biogenesis (GO:0042546);; Biological Process: cell wall macromolecule metabolic process (GO:0044036);;	--	--	hypothetical protein CICLE_v10031151mg [Citrus clementina]
Azadirachtaindica_newGene_4178	--	--	--	PREDICTED: filamin A-interacting protein 1-like [Citrus sinensis]
Azadirachtaindica_newGene_5908	--	K11789|2.47589e-29|cit:102628260|DDB1- and CUL4-associated factor homolog 1-like; K11789 HIV-1 Vpr-binding protein (A)	DDB1- and CUL4-associated factor homolog 1 GN=DCAF1 OS=Arabidopsis thaliana (Mouse-ear cress) PE=1 SV=2	PREDICTED: DDB1- and CUL4-associated factor homolog 1-like [Citrus sinensis]
Azadirachtaindica_newGene_3539	Molecular Function: histone acetyltransferase activity (GO:0004402);; Cellular Component: nucleus (GO:0005634);; Biological Process: histone acetylation (GO:0016573);;	K10752|0|cit:102606687|WD-40 repeat-containing protein MSI4-like; K10752 histone-binding protein RBBP4 (A)	WD-40 repeat-containing protein MSI4 GN=F3P11.12 OS=Arabidopsis thaliana (Mouse-ear cress) PE=1 SV=3	hypothetical protein CICLE_v10025540mg [Citrus clementina]
Azadirachtaindica_newGene_2060	--	--	--	hypothetical protein CICLE_v10014980mg [Citrus clementina]
Azadirachtaindica_newGene_3089	--	--	--	PREDICTED: flocculation protein FLO11-like isoform X3 [Citrus sinensis]
Azadirachtaindica_newGene_223	Molecular Function: FMN binding (GO:0010181);; Molecular Function: oxidoreductase activity (GO:0016491);; Biological Process: oxidation-reduction process (GO:0055114);;	K05894|3.84161e-77|cit:102608791|putative 12-oxophytodienoate reductase 11-like; K05894 12-oxophytodienoic acid reductase [EC:1.3.1.42] (A)	Putative 12-oxophytodienoate reductase 11 GN=OPR11 OS=Oryza sativa subsp. japonica (Rice) PE=2 SV=1	PREDICTED: putative 12-oxophytodienoate reductase 11-like [Citrus sinensis]
Azadirachtaindica_newGene_2114	Molecular Function: damaged DNA binding (GO:0003684);; Molecular Function: peroxidase activity (GO:0004601);; Molecular Function: ATP binding (GO:0005524);; Cellular Component: nucleus (GO:0005634);; Biological Process: DNA repair (GO:0006281);; Biological Process: heme biosynthetic process (GO:0006783);; Molecular Function: ATP-dependent helicase activity (GO:0008026);;	--	--	hypothetical protein CISIN_1g003267mg [Citrus sinensis]
Azadirachtaindica_newGene_3530	--	--	--	PREDICTED: uncharacterized protein LOC102607238 isoform X1 [Citrus sinensis]
Azadirachtaindica_newGene_2901	Biological Process: RNA splicing, via endonucleolytic cleavage and ligation (GO:0000394);; Molecular Function: cystathionine beta-lyase activity (GO:0004121);; Molecular Function: cystathionine gamma-lyase activity (GO:0004123);; Cellular Component: chloroplast stroma (GO:0009570);; Biological Process: L-methionine biosynthetic process from L-homoserine via cystathionine (GO:0019279);; Molecular …	K01760|5.96661e-31|rcu:RCOM_1444740|cystathionine beta-lyase, putative (EC:4.4.1.1); K01760 cystathionine beta-lyase [EC:4.4.1.8] (A)	Cystathionine beta-lyase, chloroplastic (Precursor) GN=At3g57050 OS=Arabidopsis thaliana (Mouse-ear cress) PE=1 SV=1	cystathionine beta-lyase, putative [Ricinus communis]
Azadirachtaindica_newGene_2714	Cellular Component: nucleus (GO:0005634);;	K11446|6.8579e-87|cit:102607598|probable lysine-specific demethylase JMJ14-like; K11446 histone demethylase JARID1 [EC:1.14.11.-] (A)	Lysine-specific demethylase JMJ18 GN=JMJ18 OS=Arabidopsis thaliana (Mouse-ear cress) PE=2 SV=1	hypothetical protein CISIN_1g001595mg [Citrus sinensis]
Azadirachtaindica_newGene_1464	Molecular Function: zinc ion binding (GO:0008270);; Molecular Function: oxidoreductase activity (GO:0016491);; Biological Process: oxidation-reduction process (GO:0055114);;	K00083|6.62144e-73|cic:CICLE_v10025933mg|hypothetical protein; K00083 cinnamyl-alcohol dehydrogenase [EC:1.1.1.195] (A)	8-hydroxygeraniol dehydrogenase GN=10HGO OS=Catharanthus roseus (Madagascar periwinkle) PE=1 SV=1	hypothetical protein CICLE_v10025933mg [Citrus clementina]
Azadirachtaindica_newGene_4111	--	K01673|1.40133e-127|cit:102624289|carbonic anhydrase, chloroplastic-like; K01673 carbonic anhydrase [EC:4.2.1.1] (A)	Beta carbonic anhydrase 5, chloroplastic (Precursor) GN=BCA5 OS=Arabidopsis thaliana (Mouse-ear cress) PE=2 SV=1	hypothetical protein CICLE_v10001873mg [Citrus clementina]
Azadirachtaindica_newGene_5278	--	--	--	PREDICTED: uncharacterized protein LOC104441509 [Eucalyptus grandis]
Azadirachtaindica_newGene_3159	Cellular Component: nucleus (GO:0005634);; Cellular Component: cytosol (GO:0005829);; Biological Process: pyrimidine ribonucleotide biosynthetic process (GO:0009220);;	K14544|2.43589e-94|cit:102628475|nucleolar protein 6-like; K14544 U3 small nucleolar RNA-associated protein 22 (A)	--	hypothetical protein CISIN_1g0015551mg [Citrus sinensis]
Azadirachtaindica_newGene_4403	Cellular Component: chloroplast (GO:0009507);; Biological Process: myo-inositol hexakisphosphate biosynthetic process (GO:0010264);; Molecular Function: antioxidant activity (GO:0016209);; Molecular Function: oxidoreductase activity (GO:0016491);; Biological Process: oxidation-reduction process (GO:0055114);;	--	Thioredoxin-like protein AAED1, chloroplastic (Precursor) GN=At2g37240 OS=Arabidopsis thaliana (Mouse-ear cress) PE=2 SV=2	hypothetical protein CICLE_v10013683mg [Citrus clementina]
Azadirachtaindica_newGene_1914	Molecular Function: protein serine/threonine kinase activity (GO:0004674);; Molecular Function: ATP binding (GO:0005524);; Cellular Component: plasma membrane (GO:0005886);; Biological Process: protein phosphorylation (GO:0006468);; Cellular Component: chloroplast (GO:0009507);; Cellular Component: integral component of membrane (GO:0016021);;	--	Probable LRR receptor-like serine/threonine-protein kinase At1g06840 (Precursor) GN=At1g06840 OS=Arabidopsis thaliana (Mouse-ear cress) PE=2 SV=2	hypothetical protein CISIN_1g002174mg [Citrus sinensis]
Azadirachtaindica_newGene_5705	--	--	--	PREDICTED: uncharacterized protein LOC100789403 [Glycine max]
Azadirachtaindica_newGene_1165	Molecular Function: translation initiation factor activity (GO:0003743);; Biological Process: translational initiation (GO:0006413);; Cellular Component: chloroplast (GO:0009507);;	--	Uncharacterized protein ycf68 GN=ycf68-2 OS=Oryza sativa subsp. japonica (Rice) PE=3 SV=1	hypothetical protein [Crucihimalaya wallichii]
Azadirachtaindica_newGene_2628	Molecular Function: ATP binding (GO:0005524);; Biological Process: ATP catabolic process (GO:0006200);; Molecular Function: organic phosphonate transmembrane-transporting ATPase activity (GO:0015416);; Cellular Component: membrane (GO:0016020);;	--	Pleiotropic drug resistance protein 2 GN=PDR2 OS=Nicotiana plumbaginifolia (Leadwort-leaved tobacco) PE=2 SV=1	hypothetical protein CICLE_v10033294mg [Citrus clementina]
Azadirachtaindica_newGene_4165	--	--	--	hypothetical protein CICLE_v100319081mg, partial [Citrus clementina]
Azadirachtaindica_newGene_3919	--	K18633|2.48045e-12|cic:CICLE_v10010500mg|hypothetical protein; K18633 mitotic-spindle organizing protein 1 (A)	Mitotic-spindle organizing protein 1B GN=T15G18.30 OS=Arabidopsis thaliana (Mouse-ear cress) PE=1 SV=1	hypothetical protein CICLE_v10010500mg, partial [Citrus clementina]
Azadirachtaindica_newGene_526	Biological Process: leaf morphogenesis (GO:0009965);; Biological Process: cell differentiation (GO:0030154);; Biological Process: positive regulation of transcription, DNA-templated (GO:0045893);;	--	--	hypothetical protein CISIN_1g031102mg [Citrus sinensis]
Azadirachtaindica_newGene_6036	Biological Process: RNA splicing, via endonucleolytic cleavage and ligation (GO:0000394);; Biological Process: phosphatidylinositol biosynthetic process (GO:0006661);; Biological Process: methionine biosynthetic process (GO:0009086);; Cellular Component: integral component of membrane (GO:0016021);; Biological Process: vesicle-mediated transport (GO:0016192);;	--	--	PREDICTED: vesicle transport protein SFT2B-like [Citrus sinensis]
Azadirachtaindica_newGene_3236	Molecular Function: nucleotide binding (GO:0000166);; Molecular Function: nucleic acid binding (GO:0003676);;	K11294|1.3565e-99|cic:CICLE_v10030875mg|hypothetical protein; K11294 nucleolin (A)	Nucleolin 2 GN=OSJNBa0058K23.21 OS=Oryza sativa subsp. japonica (Rice) PE=2 SV=2	Nucleolin like 2 isoform 4, partial [Theobroma cacao]
Azadirachtaindica_newGene_3528	Molecular Function: DNA binding (GO:0003677);; Biological Process: regulation of transcription, DNA-templated (GO:0006355);;	--	--	PREDICTED: uncharacterized protein LOC102610276 [Citrus sinensis]
Azadirachtaindica_newGene_2979	Molecular Function: pyridoxine:NADP 4-dehydrogenase activity (GO:0050236);; Biological Process: oxidation-reduction process (GO:0055114);;	--	Perakine reductase GN=PR OS=Rauvolfia serpentina (Serpentine wood) PE=1 SV=1	hypothetical protein CISIN_1g0192001mg, partial [Citrus sinensis]
Azadirachtaindica_newGene_5976	--	--	NAC domain-containing protein 78 GN=T32M21.10 OS=Arabidopsis thaliana (Mouse-ear cress) PE=2 SV=2	PREDICTED: NAC domain-containing protein 4-like isoform X1 [Citrus sinensis]
Azadirachtaindica_newGene_710	--	K10706|3.43178e-27|cic:CICLE_v10006754mg|hypothetical protein; K10706 senataxin [EC:3.6.4.-] (A)	--	hypothetical protein CICLE_v10006754mg [Citrus clementina]
Azadirachtaindica_newGene_5286	--	--	--	hypothetical protein CICLE_v10019760mg [Citrus clementina]
Azadirachtaindica_newGene_2814	--	--	Double-stranded RNA-binding protein 2 GN=DRB2 OS=Arabidopsis thaliana (Mouse-ear cress) PE=1 SV=1	Double-stranded RNA-binding 2 [Gossypium arboreum]
Azadirachtaindica_newGene_2205	Biological Process: mRNA modification (GO:0016556);;	K10532|0|cit:102613930|heparan-alpha-glucosaminide N-acetyltransferase-like; K10532 heparan-alpha-glucosaminide N-acetyltransferase [EC:2.3.1.78] (A)	--	PREDICTED: heparan-alpha-glucosaminide N-acetyltransferase-like isoform X3 [Citrus sinensis]
Azadirachtaindica_newGene_5029	--	K13343|4.93495e-08|tcc:TCM_010368|Peroxin 14-like protein isoform 1; K13343 peroxin-14 (A)	--	Peroxin 14-like protein isoform 3 [Theobroma cacao]
Azadirachtaindica_newGene_3105	Molecular Function: structural constituent of ribosome (GO:0003735);; Cellular Component: nucleolus (GO:0005730);; Biological Process: translation (GO:0006412);; Cellular Component: cytosolic small ribosomal subunit (GO:0022627);;	K02973|4.81801e-75|cit:102622281|40S ribosomal protein S23-like; K02973 small subunit ribosomal protein S23e (A)	40S ribosomal protein S23 GN=RPS23 OS=Fragaria ananassa (Strawberry) PE=2 SV=1	unnamed protein product [Vitis vinifera]
Azadirachtaindica_newGene_1310	Molecular Function: phosphorelay response regulator activity (GO:0000156);; Biological Process: phosphorelay signal transduction system (GO:0000160);; Biological Process: regulation of transcription, DNA-templated (GO:0006355);; Biological Process: intracellular signal transduction (GO:0035556);;	K14492|2.20465e-23|cic:CICLE_v10002312mg|hypothetical protein; K14492 two-component response regulator ARR-A family (A)	Two-component response regulator ARR9 GN=F24I3.120 OS=Arabidopsis thaliana (Mouse-ear cress) PE=1 SV=1	unknown [Lotus japonicus]
Azadirachtaindica_newGene_5590	Molecular Function: structural constituent of ribosome (GO:0003735);; Cellular Component: ribosome (GO:0005840);; Biological Process: translation (GO:0006412);;	K02925|8.1284e-39|vvi:100260533|60S ribosomal protein L3; K02925 large subunit ribosomal protein L3e (A)	60S ribosomal protein L3-2 GN=T25B24.7 OS=Arabidopsis thaliana (Mouse-ear cress) PE=2 SV=4	60S ribosomal protein L3 [Morus notabilis]
Azadirachtaindica_newGene_3197	Molecular Function: starch synthase activity (GO:0009011);; Biological Process: glucan biosynthetic process (GO:0009250);; Molecular Function: starch binding (GO:2001070);;	K00703|1.60406e-88|cic:CICLE_v100143191m|hypothetical protein; K00703 starch synthase [EC:2.4.1.21] (A)	Soluble starch synthase 3, chloroplastic/amyloplastic (Precursor) GN=SS3 OS=Solanum tuberosum (Potato) PE=1 SV=1	hypothetical protein CICLE_v100143191mg, partial [Citrus clementina]
Azadirachtaindica_newGene_6013	Biological Process: auxin homeostasis (GO:0010252);; Biological Process: organ formation (GO:0048645);;	--	F-box/LRR-repeat protein 15 GN=FBL15 OS=Arabidopsis thaliana (Mouse-ear cress) PE=2 SV=2	hypothetical protein CISIN_1g001704mg [Citrus sinensis]
Azadirachtaindica_newGene_3541	--	K10752|7.88602e-29|tcc:TCM_029035|Transducin family protein / WD-40 repeat family protein; K10752 histone-binding protein RBBP4 (A)	WD-40 repeat-containing protein MSI4 GN=F3P11.12 OS=Arabidopsis thaliana (Mouse-ear cress) PE=1 SV=3	hypothetical protein Csa_1G588520 [Cucumis sativus]
Azadirachtaindica_newGene_3786	Biological Process: sodium ion transport (GO:0006814);; Molecular Function: bile acid:sodium symporter activity (GO:0008508);; Cellular Component: membrane (GO:0016020);;	K03453|1.20584e-42|rcu:RCOM_0759640|sodium-bile acid cotransporter, putative; K03453 bile acid:Na+ symporter, BASS family (A)	--	sodium-bile acid cotransporter, putative [Ricinus communis]
Azadirachtaindica_newGene_323	Molecular Function: aldehyde dehydrogenase [NAD(P)+] activity (GO:0004030);; Biological Process: cellular aldehyde metabolic process (GO:0006081);; Biological Process: oxidation-reduction process (GO:0055114);;	K00128|1.65733e-85|pop:POPTR_0001s26630g|POPTRDRAFT_706284; hypothetical protein; K00128 aldehyde dehydrogenase (NAD+) [EC:1.2.1.3] (A)	Aldehyde dehydrogenase family 3 member F1 GN=ALDH3F1 OS=Arabidopsis thaliana (Mouse-ear cress) PE=2 SV=2	PREDICTED: aldehyde dehydrogenase family 3 member F1-like [Eucalyptus grandis]
Azadirachtaindica_newGene_3025	--	--	--	hypothetical protein CISIN_1g007667mg [Citrus sinensis]
Azadirachtaindica_newGene_180	Cellular Component: nucleus (GO:0005634);; Cellular Component: cytosol (GO:0005829);; Biological Process: protein glycosylation (GO:0006486);; Biological Process: cytokinin-activated signaling pathway (GO:0009736);; Biological Process: negative regulation of gibberellic acid mediated signaling pathway (GO:0009938);; Molecular Function: transferase activity, transferring glycosyl groups (GO:001675…	--	Probable UDP-N-acetylglucosamine--peptide N-acetylglucosaminyltransferase SPINDLY GN=SPY OS=Petunia hybrida (Petunia) PE=2 SV=1	hypothetical protein CISIN_1g0022732mg, partial [Citrus sinensis]
Azadirachtaindica_newGene_491	Biological Process: protein peptidyl-prolyl isomerization (GO:0000413);; Molecular Function: DNA binding (GO:0003677);; Molecular Function: peptidyl-prolyl cis-trans isomerase activity (GO:0003755);; Molecular Function: nuclease activity (GO:0004518);; Biological Process: DNA metabolic process (GO:0006259);; Biological Process: protein folding (GO:0006457);; Biological Process: nucleic acid phosp…	--	--	Peptidyl-prolyl cis-trans isomerases isoform 2 [Theobroma cacao]
Azadirachtaindica_newGene_392	--	--	--	hypothetical protein CICLE_v10003972mg [Citrus clementina]
Azadirachtaindica_newGene_2623	Molecular Function: potassium ion transmembrane transporter activity (GO:0015079);; Cellular Component: membrane (GO:0016020);; Biological Process: potassium ion transmembrane transport (GO:0071805);;	K03549|5.92304e-32|pop:POPTR_0008s14040g|POPTRDRAFT_873122; hypothetical protein; K03549 KUP system potassium uptake protein (A)	Probable potassium transporter 17 OS=Oryza sativa subsp. japonica (Rice) PE=2 SV=2	hypothetical protein POPTR_0008s14040g [Populus trichocarpa]
Azadirachtaindica_newGene_136	--	--	Beta-carotene isomerase D27, chloroplastic (Precursor) GN=D27 OS=Arabidopsis thaliana (Mouse-ear cress) PE=1 SV=1	hypothetical protein EUGRSUZ_D01676 [Eucalyptus grandis]
Azadirachtaindica_newGene_2638	Molecular Function: ATP binding (GO:0005524);; Biological Process: ATP catabolic process (GO:0006200);; Cellular Component: integral component of membrane (GO:0016021);; Molecular Function: 2-alkenal reductase [NAD(P)] activity (GO:0032440);; Molecular Function: ATPase activity, coupled to transmembrane movement of substances (GO:0042626);; Biological Process: transmembrane transport (GO:0055085)…	--	ABC transporter C family member 11 OS=Arabidopsis thaliana (Mouse-ear cress) PE=2 SV=2	mgatp-energized glutathione s-conjugate pump, putative [Ricinus communis]
Azadirachtaindica_newGene_5100	Cellular Component: cytoplasm (GO:0005737);; Biological Process: proteolysis (GO:0006508);; Biological Process: autophagy (GO:0006914);; Molecular Function: cysteine-type peptidase activity (GO:0008234);; Biological Process: protein transport (GO:0015031);;	K08342|8.49141e-119|cit:102630051|cysteine protease ATG4-like; K08342 cysteine protease ATG4 [EC:3.4.22.-] (A)	Cysteine protease ATG4 GN=ATG4 OS=Medicago truncatula (Barrel medic) PE=3 SV=1	hypothetical protein CISIN_1g011418mg [Citrus sinensis]
Azadirachtaindica_newGene_1008	Cellular Component: mitochondrial respiratory chain complex III (GO:0005750);; Cellular Component: plasma membrane (GO:0005886);; Biological Process: mitochondrial electron transport, ubiquinol to cytochrome c (GO:0006122);; Cellular Component: plastid (GO:0009536);; Molecular Function: electron transporter, transferring electrons within CoQH2-cytochrome c reductase complex activity (GO:0045153);;	K00417|3.43674e-47|cic:CICLE_v10009887mg|hypothetical protein; K00417 ubiquinol-cytochrome c reductase subunit 7 (A)	Cytochrome b-c1 complex subunit 7-2 OS=Arabidopsis thaliana (Mouse-ear cress) PE=1 SV=1	hypothetical protein CICLE_v10009887mg [Citrus clementina]
Azadirachtaindica_newGene_3185	Molecular Function: nucleotide binding (GO:0000166);; Molecular Function: nucleic acid binding (GO:0003676);;	K14573|7.45648e-83|cic:CICLE_v10027768mg|hypothetical protein; K14573 nucleolar protein 4 (A)	33 kDa ribonucleoprotein, chloroplastic (Precursor) OS=Nicotiana sylvestris (Wood tobacco) PE=1 SV=1	hypothetical protein CICLE_v10027768mg [Citrus clementina]
Azadirachtaindica_newGene_2871	--	K01285|9.32799e-81|cic:CICLE_v10011529mg|hypothetical protein; K01285 lysosomal Pro-X carboxypeptidase [EC:3.4.16.2] (A)	Probable serine protease EDA2 (Precursor) GN=EDA2 OS=Arabidopsis thaliana (Mouse-ear cress) PE=2 SV=2	hypothetical protein CICLE_v10011529mg [Citrus clementina]
Azadirachtaindica_newGene_3865	Molecular Function: GTPase activity (GO:0003924);; Molecular Function: structural constituent of cytoskeleton (GO:0005200);; Molecular Function: GTP binding (GO:0005525);; Cellular Component: cytoplasm (GO:0005737);; Cellular Component: microtubule (GO:0005874);; Biological Process: GTP catabolic process (GO:0006184);; Biological Process: microtubule-based process (GO:0007017);; Biological Proces…	K07374|0|cit:102609137|tubulin alpha-3 chain-like; K07374 tubulin alpha (A)	Tubulin alpha-4 chain OS=Gossypium hirsutum (Upland cotton) PE=2 SV=1	PREDICTED: tubulin alpha chain isoform X2 [Prunus mume]
Azadirachtaindica_newGene_6030	--	K11778|9.63792e-07|tcc:TCM_047000|Undecaprenyl pyrophosphate synthetase family protein, putative; K11778 ditrans,polycis-polyprenyl diphosphate synthase [EC:2.5.1.87] (A)	--	hypothetical protein EUGRSUZ_F03779 [Eucalyptus grandis]
Azadirachtaindica_newGene_225	Molecular Function: FMN binding (GO:0010181);; Molecular Function: oxidoreductase activity (GO:0016491);; Biological Process: oxidation-reduction process (GO:0055114);;	K05894|7.59207e-62|mtr:MTR_5g006710|12-oxophytodienoate reductase; K05894 12-oxophytodienoic acid reductase [EC:1.3.1.42] (A)	12-oxophytodienoate reductase 1 GN=OPR1 OS=Arabidopsis thaliana (Mouse-ear cress) PE=1 SV=2	12-oxophytodienoate reductase [Medicago truncatula]
Azadirachtaindica_newGene_3379	Biological Process: response to stress (GO:0006950);; Molecular Function: oxidoreductase activity (GO:0016491);; Biological Process: monocarboxylic acid metabolic process (GO:0032787);; Biological Process: primary metabolic process (GO:0044238);; Molecular Function: metal ion binding (GO:0046872);; Biological Process: oxidation-reduction process (GO:0055114);;	--	Probable cinnamyl alcohol dehydrogenase 1 GN=F28P22.13 OS=Arabidopsis thaliana (Mouse-ear cress) PE=2 SV=1	putative cinnamyl alcohol dehydrogenase 1 [Morus notabilis]
Azadirachtaindica_newGene_3475	Molecular Function: copper ion binding (GO:0005507);; Molecular Function: L-ascorbate oxidase activity (GO:0008447);; Cellular Component: plant-type cell wall (GO:0009505);; Cellular Component: membrane (GO:0016020);; Biological Process: oxidation-reduction process (GO:0055114);;	--	L-ascorbate oxidase homolog (Precursor) GN=Bp10 OS=Brassica napus (Rape) PE=2 SV=1	SKU5 similar 5 isoform 1 [Theobroma cacao]
Azadirachtaindica_newGene_4561	Cellular Component: nucleus (GO:0005634);; Biological Process: regulation of transcription, DNA-templated (GO:0006355);; Biological Process: auxin-activated signaling pathway (GO:0009734);; Molecular Function: protein dimerization activity (GO:0046983);;	K14484|0|cit:102627489|auxin-responsive protein IAA9-like; K14484 auxin-responsive protein IAA (A)	Auxin-responsive protein IAA9 GN=IAA9 OS=Arabidopsis thaliana (Mouse-ear cress) PE=1 SV=1	PREDICTED: auxin-responsive protein IAA9-like [Citrus sinensis]
Azadirachtaindica_newGene_1170	Molecular Function: nucleotide binding (GO:0000166);; Molecular Function: nucleic acid binding (GO:0003676);;	K13161|2.39386e-144|cit:102619919|heterogeneous nuclear ribonucleoprotein R-like; K13161 heterogeneous nuclear ribonucleoprotein R (A)	28 kDa ribonucleoprotein, chloroplastic OS=Spinacia oleracea (Spinach) PE=1 SV=1	hypothetical protein CISIN_1g011574mg [Citrus sinensis]
Azadirachtaindica_newGene_3284	--	--	--	hypothetical protein CISIN_1g001365mg [Citrus sinensis]
Azadirachtaindica_newGene_4904	Molecular Function: metalloendopeptidase activity (GO:0004222);; Biological Process: proteolysis (GO:0006508);; Molecular Function: metal ion binding (GO:0046872);;	K01408|2.43393e-45|vvi:100241851|zinc-metallopeptidase, peroxisomal; K01408 insulysin [EC:3.4.24.56] (A)	Zinc-metallopeptidase, peroxisomal GN=PXM16 OS=Arabidopsis thaliana (Mouse-ear cress) PE=2 SV=1	PREDICTED: zinc-metallopeptidase, peroxisomal [Vitis vinifera]
Azadirachtaindica_newGene_3959	Cellular Component: nucleus (GO:0005634);; Cellular Component: cytosol (GO:0005829);; Cellular Component: plasmodesma (GO:0009506);; Biological Process: embryo development ending in seed dormancy (GO:0009793);; Biological Process: vegetative to reproductive phase transition of meristem (GO:0010228);; Cellular Component: membrane (GO:0016020);;	K00670|2.5811e-20|pper:PRUPEppa001163m2g|hypothetical protein; K00670 peptide alpha-N-acetyltransferase [EC:2.3.1.88] (A)	--	hypothetical protein PRUPE_ppa001163m2g, partial [Prunus persica]
Azadirachtaindica_newGene_2930	--	--	ABC transporter B family member 26, chloroplastic (Precursor) OS=Arabidopsis thaliana (Mouse-ear cress) PE=2 SV=1	hypothetical protein CISIN_1g005467mg [Citrus sinensis]
Azadirachtaindica_newGene_1723	--	K06892|1.72127e-14|cit:102607059|flavonol synthase/flavanone 3-hydroxylase-like; K06892 feruloyl-CoA ortho-hydroxylase [EC:1.14.11.-] (A)	--	hypothetical protein CISIN_1g0293441mg, partial [Citrus sinensis]
Azadirachtaindica_newGene_5468	--	--	--	PREDICTED: clathrin interactor EPSIN 2-like isoform X4 [Glycine max]
Azadirachtaindica_newGene_4851	Cellular Component: exocyst (GO:0000145);; Biological Process: cell plate assembly (GO:0000919);; Molecular Function: protein binding (GO:0005515);; Cellular Component: nucleus (GO:0005634);; Cellular Component: cytosol (GO:0005829);; Cellular Component: plasma membrane (GO:0005886);; Biological Process: glycolysis (GO:0006096);; Biological Process: protein targeting to vacuole (GO:0006623);; Bio…	K07195|1.33741e-82|cit:102629699|exocyst complex component EXO70A1-like; K07195 exocyst complex component 7 (A)	Exocyst complex component EXO70A1 GN=EXO70A1 OS=Arabidopsis thaliana (Mouse-ear cress) PE=1 SV=1	hypothetical protein CISIN_1g0426211mg, partial [Citrus sinensis]
Azadirachtaindica_newGene_1161	Biological Process: receptor recycling (GO:0001881);; Molecular Function: protein serine/threonine phosphatase activity (GO:0004722);; Cellular Component: multivesicular body (GO:0005771);; Biological Process: ubiquitin-dependent protein catabolic process (GO:0006511);; Biological Process: protein targeting to vacuole (GO:0006623);; Biological Process: membrane fusion (GO:0006944);; Biological Pr…	K18467|2.66096e-54|cit:102606787|vacuolar protein sorting-associated protein 29-like; K18467 vacuolar protein sorting-associated protein 29 (A)	Vacuolar protein sorting-associated protein 29 GN=At3g47810 OS=Arabidopsis thaliana (Mouse-ear cress) PE=2 SV=1	hypothetical protein CICLE_v10032832mg [Citrus clementina]
Azadirachtaindica_newGene_42	--	K03024|7.0925e-12|cit:102614475|DNA-directed RNA polymerase III subunit rpc31-like; K03024 DNA-directed RNA polymerase III subunit RPC7 (A)	--	hypothetical protein CISIN_1g028499mg [Citrus sinensis]
Azadirachtaindica_newGene_3858	--	K01703|5.58324e-112|tcc:TCM_021015|Isopropyl malate isomerase large subunit 1; K01703 3-isopropylmalate/(R)-2-methylmalate dehydratase large subunit [EC:4.2.1.33 4.2.1.35] (A)	3-isopropylmalate dehydratase large subunit (Precursor) GN=IIL1 OS=Arabidopsis thaliana (Mouse-ear cress) PE=1 SV=1	3-isopropylmalate dehydratase -like protein [Gossypium arboreum]
Azadirachtaindica_newGene_2276	Cellular Component: exocyst (GO:0000145);; Biological Process: exocytosis (GO:0006887);;	K06110|1.30852e-29|gmx:102670134|exocyst complex component SEC6-like (A)	Exocyst complex component SEC6 GN=SEC6 OS=Arabidopsis thaliana (Mouse-ear cress) PE=1 SV=1	PREDICTED: exocyst complex component SEC6-like [Glycine max]
Azadirachtaindica_newGene_3425	--	K00145|1.17525e-177|cic:CICLE_v10028560mg|hypothetical protein; K00145 N-acetyl-gamma-glutamyl-phosphate reductase [EC:1.2.1.38] (A)	Probable N-acetyl-gamma-glutamyl-phosphate reductase, chloroplastic (Precursor) GN=At2g19940 OS=Arabidopsis thaliana (Mouse-ear cress) PE=1 SV=2	hypothetical protein CICLE_v10028560mg [Citrus clementina]
Azadirachtaindica_newGene_1839	Cellular Component: nucleus (GO:0005634);; Biological Process: phosphatidylinositol biosynthetic process (GO:0006661);;	K15223|1.22445e-46|cit:102623572|upstream activation factor subunit UAF30-like (A)	Zinc finger CCCH domain-containing protein 19 GN=F16F14 OS=Arabidopsis thaliana (Mouse-ear cress) PE=1 SV=3	hypothetical protein CICLE_v10033040mg [Citrus clementina]
Azadirachtaindica_newGene_1878	--	--	--	hypothetical protein CISIN_1g004756mg [Citrus sinensis]
Azadirachtaindica_newGene_678	Biological Process: transcription, DNA-templated (GO:0006351);;	--	Putative B3 domain-containing protein At5g66980 GN=At5g66980 OS=Arabidopsis thaliana (Mouse-ear cress) PE=3 SV=1	hypothetical protein CICLE_v10028843mg [Citrus clementina]
Azadirachtaindica_newGene_1033	Molecular Function: transcription cofactor activity (GO:0003712);; Biological Process: regulation of transcription, DNA-templated (GO:0006355);;	--	Mediator of RNA polymerase II transcription subunit 15a GN=F7H2.12 OS=Arabidopsis thaliana (Mouse-ear cress) PE=1 SV=1	PREDICTED: mediator of RNA polymerase II transcription subunit 15a-like [Citrus sinensis]
Azadirachtaindica_newGene_3913	Molecular Function: protein serine/threonine kinase activity (GO:0004674);; Molecular Function: ATP binding (GO:0005524);; Biological Process: protein phosphorylation (GO:0006468);;	K04733|6.80105e-93|cit:102613386|probable LRR receptor-like serine/threonine-protein kinase At1g56140-like; K04733 interleukin-1 receptor-associated kinase 4 [EC:2.7.11.1] (A)	Probable LRR receptor-like serine/threonine-protein kinase At1g56140 (Precursor) GN=At1g56140 OS=Arabidopsis thaliana (Mouse-ear cress) PE=2 SV=2	PREDICTED: probable LRR receptor-like serine/threonine-protein kinase At1g56140-like [Citrus sinensis]
Azadirachtaindica_newGene_3833	Molecular Function: protein kinase activity (GO:0004672);; Molecular Function: ATP binding (GO:0005524);; Cellular Component: vacuole (GO:0005773);; Biological Process: protein phosphorylation (GO:0006468);; Biological Process: response to abscisic acid (GO:0009737);; Biological Process: brassinosteroid mediated signaling pathway (GO:0009742);; Cellular Component: cytoplasmic side of plasma membr…	K14500|1.02243e-49|rcu:RCOM_1600650|receptor protein kinase, putative; K14500 BR-signaling kinase [EC:2.7.11.1] (A)	Probable serine/threonine-protein kinase At4g35230 GN=At4g35230 OS=Arabidopsis thaliana (Mouse-ear cress) PE=1 SV=1	hypothetical protein CISIN_1g009750mg [Citrus sinensis]
Azadirachtaindica_newGene_2289	Cellular Component: DNA-directed RNA polymerase IV complex (GO:0000418);; Molecular Function: DNA binding (GO:0003677);; Molecular Function: DNA-directed RNA polymerase activity (GO:0003899);; Cellular Component: DNA-directed RNA polymerase II, core complex (GO:0005665);; Biological Process: transcription, DNA-templated (GO:0006351);;	K03014|7.42856e-60|pop:POPTR_0015s13600g|POPTRDRAFT_824910; DNA-directed RNA polymerase II family protein; K03014 DNA-directed RNA polymerases I, II, and III subunit RPABC2 (A)	DNA-directed RNA polymerases II, IV and V subunit 6A GN=MSG15.2 OS=Arabidopsis thaliana (Mouse-ear cress) PE=1 SV=1	DNA-directed RNA polymerase II family protein [Populus trichocarpa]
Azadirachtaindica_newGene_908	Biological Process: circadian rhythm (GO:0007623);;	--	--	PREDICTED: uncharacterized protein LOC102627496 [Citrus sinensis]
Azadirachtaindica_newGene_2719	Molecular Function: ATP binding (GO:0005524);; Biological Process: ATP catabolic process (GO:0006200);; Biological Process: transport (GO:0006810);; Cellular Component: chloroplast envelope (GO:0009941);; Molecular Function: ferric-transporting ATPase activity (GO:0015408);; Cellular Component: membrane (GO:0016020);;	--	ABC transporter I family member 11, chloroplastic (Precursor) GN=MUA22.10 OS=Arabidopsis thaliana (Mouse-ear cress) PE=2 SV=1	PREDICTED: ABC transporter I family member 11, chloroplastic isoform X2 [Vitis vinifera]
Azadirachtaindica_newGene_715	--	--	--	PREDICTED: phosphopantothenoylcysteine decarboxylase subunit VHS3-like [Citrus sinensis]
Azadirachtaindica_newGene_3614	--	--	--	PREDICTED: microtubule-associated protein futsch-like isoform X1 [Citrus sinensis]
Azadirachtaindica_newGene_4849	Cellular Component: plasma membrane (GO:0005886);;	--	--	hypothetical protein CICLE_v10016517mg [Citrus clementina]
Azadirachtaindica_newGene_4952	Molecular Function: copper ion binding (GO:0005507);; Molecular Function: L-ascorbate oxidase activity (GO:0008447);; Cellular Component: anchored component of plasma membrane (GO:0046658);; Biological Process: oxidation-reduction process (GO:0055114);;	--	Monocopper oxidase-like protein SKS2 (Precursor) GN=SKS2 OS=Arabidopsis thaliana (Mouse-ear cress) PE=1 SV=1	hypothetical protein CISIN_1g007635mg [Citrus sinensis]
Azadirachtaindica_newGene_3109	Molecular Function: DNA binding (GO:0003677);; Molecular Function: sequence-specific DNA binding transcription factor activity (GO:0003700);; Biological Process: regulation of transcription, DNA-templated (GO:0006355);; Cellular Component: CCAAT-binding factor complex (GO:0016602);;	K08064|2.82878e-38|cit:102608084|nuclear transcription factor Y subunit A-7-like; K08064 nuclear transcription factor Y, alpha (A)	--	PREDICTED: nuclear transcription factor Y subunit A-7-like isoform X1 [Citrus sinensis]
Azadirachtaindica_newGene_1945	--	K09566|6.84788e-66|cic:CICLE_v10019230mg|hypothetical protein; K09566 peptidyl-prolyl isomerase G (cyclophilin G) [EC:5.2.1.8] (A)	Peptidyl-prolyl cis-trans isomerase CYP63 GN=MAA21.30 OS=Arabidopsis thaliana (Mouse-ear cress) PE=1 SV=1	hypothetical protein CICLE_v10019230mg [Citrus clementina]
Azadirachtaindica_newGene_6066	Cellular Component: mitochondrial respiratory chain complex III (GO:0005750);;	--	ATP synthase 6 kDa subunit, mitochondrial (Fragment) OS=Solanum tuberosum (Potato) PE=1 SV=1	PREDICTED: uncharacterized protein LOC105159912 isoform X1 [Sesamum indicum]
Azadirachtaindica_newGene_186	Cellular Component: mitochondrion (GO:0005739);; Biological Process: protein folding (GO:0006457);; Biological Process: response to heat (GO:0009408);; Biological Process: response to high light intensity (GO:0009644);; Biological Process: response to endoplasmic reticulum stress (GO:0034976);; Biological Process: response to hydrogen peroxide (GO:0042542);; Biological Process: response to cadmiu…	K13993|1.45673e-37|cit:102631003|23.6 kDa heat shock protein, mitochondrial-like; K13993 HSP20 family protein (A)	23.6 kDa heat shock protein, mitochondrial (Precursor) GN=HSP23.6 OS=Arabidopsis thaliana (Mouse-ear cress) PE=2 SV=1	hypothetical protein CISIN_1g028463mg [Citrus sinensis]
Azadirachtaindica_newGene_531	Molecular Function: ATP binding (GO:0005524);; Cellular Component: cytoplasm (GO:0005737);; Cellular Component: cytoskeleton (GO:0005856);;	K10355|1.15971e-175|cit:102612981|actin-like; K10355 actin, other eukaryote (A)	Actin OS=Gossypium hirsutum (Upland cotton) PE=3 SV=1	Actin [Zygosaccharomyces bailii ISA1307]
Azadirachtaindica_newGene_3202	--	K13095|6.39029e-23|cic:CICLE_v10004301mg|hypothetical protein; K13095 splicing factor 1 (A)	--	hypothetical protein CICLE_v10004301mg [Citrus clementina]
Azadirachtaindica_newGene_2651	Molecular Function: tryptophan-tRNA ligase activity (GO:0004830);; Molecular Function: ATP binding (GO:0005524);; Cellular Component: cytosol (GO:0005829);; Biological Process: tryptophanyl-tRNA aminoacylation (GO:0006436);; Biological Process: nucleotide biosynthetic process (GO:0009165);;	K01867|0|cit:102624769|tryptophan--tRNA ligase, cytoplasmic-like; K01867 tryptophanyl-tRNA synthetase [EC:6.1.1.2] (A)	--	hypothetical protein CICLE_v10008518mg [Citrus clementina]
Azadirachtaindica_newGene_3542	Molecular Function: nucleic acid binding (GO:0003676);; Cellular Component: ribonucleoprotein complex (GO:0030529);;	K18757|4.2606e-19|cit:102621746|la-related protein 1B-like; K18757 la-related protein 1 (A)	La-related protein 1A GN=LARP1A OS=Arabidopsis thaliana (Mouse-ear cress) PE=1 SV=1	hypothetical protein L484_022514 [Morus notabilis]
Azadirachtaindica_newGene_5418	Molecular Function: structural constituent of ribosome (GO:0003735);; Cellular Component: nucleolus (GO:0005730);; Biological Process: translation (GO:0006412);; Cellular Component: cytosolic small ribosomal subunit (GO:0022627);;	K02973|1.6753e-77|pper:PRUPE_ppa012246mg|hypothetical protein; K02973 small subunit ribosomal protein S23e (A)	40S ribosomal protein S23 GN=RPS23 OS=Fragaria ananassa (Strawberry) PE=2 SV=1	hypothetical protein PRUPE_ppa012246mg [Prunus persica]
Azadirachtaindica_newGene_5777	Biological Process: GPI anchor biosynthetic process (GO:0006506);; Molecular Function: phosphatidylinositol N-acetylglucosaminyltransferase activity (GO:0017176);;	K03857|6.94082e-92|cic:CICLE_v10001076mg|hypothetical protein; K03857 phosphatidylinositol glycan, class A [EC:2.4.1.198] (A)	--	hypothetical protein CISIN_1g027511mg [Citrus sinensis]
Azadirachtaindica_newGene_5268	--	--	--	hypothetical protein CICLE_v10022821mg [Citrus clementina]
Azadirachtaindica_newGene_1962	Biological Process: embryo development ending in seed dormancy (GO:0009793);; Biological Process: suspensor development (GO:0010098);;	--	Pentatricopeptide repeat-containing protein At1g30610, chloroplastic (Precursor) GN=EMB2279 OS=Arabidopsis thaliana (Mouse-ear cress) PE=2 SV=1	PREDICTED: pentatricopeptide repeat-containing protein At1g30610, chloroplastic [Prunus mume]
Azadirachtaindica_newGene_5361	Molecular Function: sucrose alpha-glucosidase activity (GO:0004575);; Biological Process: starch metabolic process (GO:0005982);; Biological Process: sucrose catabolic process (GO:0005987);; Cellular Component: chloroplast (GO:0009507);; Molecular Function: glycopeptide alpha-N-acetylgalactosaminidase activity (GO:0033926);; Biological Process: cotyledon development (GO:0048825);;	--	Alkaline/neutral invertase E, chloroplastic {ECO:0000305} (Precursor) OS=Arabidopsis thaliana (Mouse-ear cress) PE=1 SV=1	hypothetical protein JCGZ_10912 [Jatropha curcas]
Azadirachtaindica_newGene_4794	Cellular Component: chloroplast envelope (GO:0009941);;	--	--	hypothetical protein CISIN_1g048244mg, partial [Citrus sinensis]
Azadirachtaindica_newGene_441	--	K13172|5.9685e-09|cit:102613072|dentin sialophosphoprotein-like; K13172 serine/arginine repetitive matrix protein 2 (A)	--	hypothetical protein CISIN_1g003900mg [Citrus sinensis]
Azadirachtaindica_newGene_5998	--	--	--	unnamed protein product [Vitis vinifera]
Azadirachtaindica_newGene_2525	Molecular Function: serine-type carboxypeptidase activity (GO:0004185);; Cellular Component: cell wall (GO:0005618);; Biological Process: proteolysis (GO:0006508);;	K16297|2.18745e-107|tcc:TCM_035446|Serine carboxypeptidase-like 42 isoform 1; K16297 serine carboxypeptidase-like clade II [EC:3.4.16.-] (A)	Serine carboxypeptidase-like 42 (Precursor) GN=SCPL42 OS=Arabidopsis thaliana (Mouse-ear cress) PE=2 SV=1	hypothetical protein CISIN_1g0117641mg [Citrus sinensis]
Azadirachtaindica_newGene_2649	--	K01867|1.34662e-28|cic:CICLE_v10008518mg|hypothetical protein; K01867 tryptophanyl-tRNA synthetase [EC:6.1.1.2] (A)	--	hypothetical protein CISIN_1g015582mg [Citrus sinensis]
Azadirachtaindica_newGene_1397	Cellular Component: Golgi membrane (GO:0000139);; Molecular Function: GTPase activity (GO:0003924);; Molecular Function: GTP binding (GO:0005525);; Cellular Component: plasma membrane (GO:0005886);; Biological Process: GTP catabolic process (GO:0006184);; Biological Process: intracellular protein transport (GO:0006886);; Biological Process: ER to Golgi vesicle-mediated transport (GO:0006888);; Bi…	K07874|1.42399e-86|cmo:103493312|ras-related protein RABD1; K07874 Ras-related protein Rab-1A (A)	GTP-binding protein YPTM1 GN=YPTM1 OS=Zea mays (Maize) PE=2 SV=2	PREDICTED: ras-related protein RABD1-like isoform 2 [Cucumis sativus]
Azadirachtaindica_newGene_3399	Molecular Function: nucleotide binding (GO:0000166);; Cellular Component: heterotrimeric G-protein complex (GO:0005834);; Cellular Component: Cul4-RING ubiquitin ligase complex (GO:0080008);;	K13124|1.565e-79|cit:102609790|WD repeat domain-containing protein 83-like; K13124 mitogen-activated protein kinase organizer 1 (A)	Protein Mut11 GN=Mut11 OS=Chlamydomonas reinhardtii (Chlamydomonas smithii) PE=2 SV=1	hypothetical protein CICLE_v10026172mg [Citrus clementina]
Azadirachtaindica_newGene_618	Molecular Function: oxygen-dependent protoporphyrinogen oxidase activity (GO:0004729);; Biological Process: porphyrin-containing compound biosynthetic process (GO:0006779);; Biological Process: auxin biosynthetic process (GO:0009851);; Cellular Component: chloroplast envelope (GO:0009941);; Biological Process: inflorescence development (GO:0010229);; Biological Process: cotyledon development (GO:…	K00231|7.25058e-122|cit:102621631|protoporphyrinogen oxidase, chloroplastic/mitochondrial-like; K00231 oxygen-dependent protoporphyrinogen oxidase [EC:1.3.3.4] (A)	Protoporphyrinogen oxidase, chloroplastic/mitochondrial (Precursor) GN=POX2 OS=Spinacia oleracea (Spinach) PE=1 SV=1	hypothetical protein CISIN_1g0130822mg, partial [Citrus sinensis]
Azadirachtaindica_newGene_4290	--	--	Tropinone reductase-like 1 OS=Erythroxylum coca (Coca plant) PE=2 SV=1	hypothetical protein CISIN_1g024145mg [Citrus sinensis]
Azadirachtaindica_newGene_5457	--	K16803|5.82606e-41|rcu:RCOM_0214170|microtubule associated protein xmap215, putative; K16803 cytoskeleton-associated protein 5 (A)	Protein MOR1 GN=T20F21.17 OS=Arabidopsis thaliana (Mouse-ear cress) PE=1 SV=1	BnaA06g13040D [Brassica napus]
Azadirachtaindica_newGene_1172	Molecular Function: nucleotide binding (GO:0000166);; Molecular Function: nucleic acid binding (GO:0003676);;	K13161|7.75144e-78|cic:CICLE_v10031378mg|hypothetical protein; K13161 heterogeneous nuclear ribonucleoprotein R (A)	Cleavage stimulating factor 64 {ECO:0000303|PubMed:12379796} OS=Arabidopsis thaliana (Mouse-ear cress) PE=1 SV=1	hypothetical protein CICLE_v10031378mg [Citrus clementina]
Azadirachtaindica_newGene_2395	--	--	--	PREDICTED: uncharacterized protein LOC102615883 isoform X1 [Citrus sinensis]
Azadirachtaindica_newGene_2215	Molecular Function: sequence-specific DNA binding transcription factor activity (GO:0003700);; Cellular Component: nucleus (GO:0005634);; Biological Process: regulation of transcription, DNA-templated (GO:0006355);; Molecular Function: sequence-specific DNA binding (GO:0043565);;	K09338|2.86307e-142|cit:102606682|homeobox-leucine zipper protein ATHB-15-like; K09338 homeobox-leucine zipper protein (A)	Homeobox-leucine zipper protein ATHB-15 OS=Arabidopsis thaliana (Mouse-ear cress) PE=1 SV=1	hypothetical protein CISIN_1g048771mg [Citrus sinensis]
Azadirachtaindica_newGene_2147	Molecular Function: transcription cofactor activity (GO:0003712);; Molecular Function: histone acetyltransferase activity (GO:0004402);; Cellular Component: nucleus (GO:0005634);; Biological Process: regulation of transcription, DNA-templated (GO:0006355);; Molecular Function: zinc ion binding (GO:0008270);; Biological Process: histone acetylation (GO:0016573);;	K04498|4.43448e-63|cit:102625213|histone acetyltransferase HAC1-like; K04498 E1A/CREB-binding protein [EC:2.3.1.48] (A)	Histone acetyltransferase HAC1 OS=Arabidopsis thaliana (Mouse-ear cress) PE=1 SV=2	hypothetical protein CICLE_v10027674mg [Citrus clementina]
Azadirachtaindica_newGene_5177	--	--	--	hypothetical protein CISIN_1g015846mg [Citrus sinensis]
Azadirachtaindica_newGene_6141	--	--	--	hypothetical protein CICLE_v10026697mg [Citrus clementina]
Azadirachtaindica_newGene_1239	--	--	--	PREDICTED: uncharacterized protein LOC103403035 [Malus domestica]
Azadirachtaindica_newGene_2526	Molecular Function: serine-type carboxypeptidase activity (GO:0004185);; Biological Process: proteolysis (GO:0006508);;	K16297|8.11936e-106|pvu:PHAVU_001G0732000|hypothetical protein; K16297 serine carboxypeptidase-like clade II [EC:3.4.16.-] (A)	Serine carboxypeptidase-like 42 (Precursor) GN=SCPL42 OS=Arabidopsis thaliana (Mouse-ear cress) PE=2 SV=1	hypothetical protein PHAVU_001G0732000g, partial [Phaseolus vulgaris]
Azadirachtaindica_newGene_4827	Molecular Function: protein tyrosine phosphatase activity (GO:0004725);; Biological Process: peptidyl-tyrosine dephosphorylation (GO:0035335);;	K18045|9.86499e-64|cit:102612228|probable tyrosine-protein phosphatase At1g05000-like; K18045 tyrosine-protein phosphatase SIW14 [EC:3.1.3.48] (A)	Probable tyrosine-protein phosphatase At1g05000 GN=At1g05000 OS=Arabidopsis thaliana (Mouse-ear cress) PE=1 SV=1	hypothetical protein CICLE_v10016646mg [Citrus clementina]
Azadirachtaindica_newGene_4208	Molecular Function: structural constituent of ribosome (GO:0003735);; Biological Process: translational elongation (GO:0006414);; Cellular Component: cytosolic ribosome (GO:0022626);;	K02942|1.38543e-32|rcu:RCOM_0969300|60S acidic ribosomal protein P1, putative; K02942 large subunit ribosomal protein LP1 (A)	60S acidic ribosomal protein P1 GN=RPP1A OS=Zea mays (Maize) PE=1 SV=1	60S acidic ribosomal protein P1, putative [Ricinus communis]
Azadirachtaindica_newGene_87	--	--	Carbon catabolite repressor protein 4 homolog 5 GN=CCR4-5 OS=Arabidopsis thaliana (Mouse-ear cress) PE=2 SV=2	PREDICTED: carbon catabolite repressor protein 4 homolog 5-like isoform X1 [Citrus sinensis]
Azadirachtaindica_newGene_3206	Cellular Component: intracellular part (GO:0044424);;	K00943|2.09615e-09|cit:102613130|thymidylate kinase-like; K00943 dTMP kinase [EC:2.7.4.9] (A)	--	PREDICTED: thymidylate kinase-like isoform X4 [Citrus sinensis]
Azadirachtaindica_newGene_5171	Cellular Component: mitochondrial proton-transporting ATP synthase complex, coupling factor F(o) (GO:0000276);; Molecular Function: hydrogen ion transmembrane transporter activity (GO:0015078);; Biological Process: ATP synthesis coupled proton transport (GO:0015986);;	K02140|1.7277e-65|cit:102618516|hypothetical protein; K02140 F-type H+-transporting ATPase subunit g (A)	--	hypothetical protein CICLE_v10009919mg [Citrus clementina]
Azadirachtaindica_newGene_5929	--	--	--	hypothetical protein CICLE_v10013140mg [Citrus clementina]
Azadirachtaindica_newGene_2115	--	K17943|4.59031e-29|cic:CICLE_v100306131m|hypothetical protein; K17943 pumilio RNA-binding family (A)	Pumilio homolog 3 GN=APUM3 OS=Arabidopsis thaliana (Mouse-ear cress) PE=1 SV=1	hypothetical protein CICLE_v100306131mg [Citrus clementina]
Azadirachtaindica_newGene_3802	Molecular Function: DNA binding (GO:0003677);; Cellular Component: nucleus (GO:0005634);; Biological Process: chromatin assembly or disassembly (GO:0006333);; Biological Process: regulation of transcription, DNA-templated (GO:0006355);; Molecular Function: zinc ion binding (GO:0008270);; Biological Process: seed germination (GO:0009845);; Biological Process: positive regulation of flower developm…	--	--	hypothetical protein CICLE_v10016559mg [Citrus clementina]
Azadirachtaindica_newGene_4204	--	--	--	hypothetical protein CISIN_1g014596mg [Citrus sinensis]
Azadirachtaindica_newGene_3308	Molecular Function: protein serine/threonine kinase activity (GO:0004674);; Molecular Function: ATP binding (GO:0005524);; Biological Process: protein phosphorylation (GO:0006468);; Cellular Component: integral component of membrane (GO:0016021);; Molecular Function: oxidoreductase activity (GO:0016491);; Biological Process: oxidation-reduction process (GO:0055114);;	--	Probable LRR receptor-like serine/threonine-protein kinase At1g06840 (Precursor) GN=At1g06840 OS=Arabidopsis thaliana (Mouse-ear cress) PE=2 SV=2	hypothetical protein CISIN_1g002174mg [Citrus sinensis]
Azadirachtaindica_newGene_4052	--	--	--	hypothetical protein CICLE_v10030636mg [Citrus clementina]
Azadirachtaindica_newGene_3925	Molecular Function: pyruvate dehydrogenase (acetyl-transferring) activity (GO:0004739);; Cellular Component: nucleolus (GO:0005730);; Cellular Component: mitochondrion (GO:0005739);; Cellular Component: plasma membrane (GO:0005886);; Biological Process: acetyl-CoA biosynthetic process from pyruvate (GO:0006086);; Biological Process: defense response to bacterium (GO:0042742);;	K00162|9.40752e-29|gmx:100817577|pyruvate dehydrogenase E1 component subunit beta, mitochondrial-like; K00162 pyruvate dehydrogenase E1 component beta subunit [EC:1.2.4.1] (A)	Pyruvate dehydrogenase E1 component subunit beta-1, mitochondrial (Precursor) OS=Oryza sativa subsp. japonica (Rice) PE=2 SV=1	PREDICTED: pyruvate dehydrogenase E1 component subunit beta-1, mitochondrial [Eucalyptus grandis]
Azadirachtaindica_newGene_1289	Biological Process: intracellular protein transport (GO:0006886);; Biological Process: vesicle-mediated transport (GO:0016192);; Biological Process: single-organism transport (GO:0044765);;	--	VHS domain-containing protein At3g16270 GN=At3g16270 OS=Arabidopsis thaliana (Mouse-ear cress) PE=1 SV=1	hypothetical protein CICLE_v10027380mg [Citrus clementina]
Azadirachtaindica_newGene_3455	Biological Process: respiratory burst involved in defense response (GO:0002679);; Molecular Function: glutamate-ammonia ligase activity (GO:0004356);; Cellular Component: cytosol (GO:0005829);; Biological Process: glutamine biosynthetic process (GO:0006542);; Biological Process: tryptophan catabolic process (GO:0006569);; Molecular Function: microtubule binding (GO:0008017);; Biological Process: …	--	--	hypothetical protein CISIN_1g0031941mg, partial [Citrus sinensis]
Azadirachtaindica_newGene_3401	Biological Process: nuclear-transcribed mRNA catabolic process (GO:0000956);; Molecular Function: DNA binding (GO:0003677);;	K11723|2.20879e-23|cic:CICLE_v10007654mg|hypothetical protein; K11723 bromodomain-containing protein 7/9 (A)	--	hypothetical protein CICLE_v10007654mg [Citrus clementina]
Azadirachtaindica_newGene_4031	Molecular Function: nucleic acid binding (GO:0003676);; Molecular Function: ATP binding (GO:0005524);; Molecular Function: ATP-dependent helicase activity (GO:0008026);; Biological Process: pyrimidine ribonucleotide biosynthetic process (GO:0009220);;	K14779|1.29457e-53|cic:CICLE_v100114571m|hypothetical protein; K14779 ATP-dependent RNA helicase DDX52/ROK1 [EC:3.6.4.13] (A)	DEAD-box ATP-dependent RNA helicase 57 GN=RH57 OS=Arabidopsis thaliana (Mouse-ear cress) PE=2 SV=1	hypothetical protein CICLE_v100114571mg, partial [Citrus clementina]
Azadirachtaindica_newGene_3139	Cellular Component: membrane (GO:0016020);; Molecular Function: transferase activity, transferring glycosyl groups (GO:0016757);;	--	Cellulose synthase-like protein E1 OS=Oryza sativa subsp. japonica (Rice) PE=2 SV=2	hypothetical protein CISIN_1g019994mg [Citrus sinensis]
Azadirachtaindica_newGene_2904	--	K09659|5.82094e-47|pper:PRUPE_ppa013743mg|hypothetical protein; K09659 dolichyl-phosphate mannosyltransferase polypeptide 3 (A)	--	PREDICTED: uncharacterized protein LOC104764433 [Camelina sativa]
Azadirachtaindica_newGene_2827	Molecular Function: calcium channel activity (GO:0005262);; Molecular Function: calcium-transporting ATPase activity (GO:0005388);; Molecular Function: calmodulin binding (GO:0005516);; Molecular Function: ATP binding (GO:0005524);; Cellular Component: endoplasmic reticulum (GO:0005783);; Cellular Component: plasma membrane (GO:0005886);; Biological Process: ATP biosynthetic process (GO:0006754);…	K01537|7.41905e-53|rcu:RCOM_1587560|cation-transporting atpase plant, putative (EC:3.6.3.8); K01537 Ca2+-transporting ATPase [EC:3.6.3.8] (A)	Calcium-transporting ATPase 1, chloroplastic (Precursor) OS=Arabidopsis thaliana (Mouse-ear cress) PE=1 SV=3	hypothetical protein L484_005263 [Morus notabilis]
Azadirachtaindica_newGene_5211	Biological Process: protein peptidyl-prolyl isomerization (GO:0000413);; Molecular Function: peptidyl-prolyl cis-trans isomerase activity (GO:0003755);; Biological Process: protein folding (GO:0006457);; Cellular Component: chloroplast thylakoid membrane (GO:0009535);; Cellular Component: chloroplast thylakoid lumen (GO:0009543);; Cellular Component: NAD(P)H dehydrogenase complex (plastoquinone) …	K01802|1.67744e-62|cit:102606671|peptidyl-prolyl cis-trans isomerase FKBP16-2, chloroplastic-like (A)	Peptidyl-prolyl cis-trans isomerase FKBP16-2, chloroplastic (Precursor) GN=At4g39710 OS=Arabidopsis thaliana (Mouse-ear cress) PE=1 SV=1	Peptidyl-prolyl cis-trans isomerase FKBP16-2 [Morus notabilis]
Azadirachtaindica_newGene_2880	Molecular Function: catalytic activity (GO:0003824);; Biological Process: metabolic process (GO:0008152);;	--	--	hypothetical protein CICLE_v10016000mg [Citrus clementina]
Azadirachtaindica_newGene_2601	--	--	WAT1-related protein At4g30420 GN=At4g30420 OS=Arabidopsis thaliana (Mouse-ear cress) PE=3 SV=1	PREDICTED: WAT1-related protein At4g28040-like [Citrus sinensis]
Azadirachtaindica_newGene_1141	Cellular Component: membrane (GO:0016020);;	--	Hypersensitive-induced response protein 1 GN=HIR1 OS=Arabidopsis thaliana (Mouse-ear cress) PE=1 SV=1	hypersensitive-induced response protein [Carica papaya]
Azadirachtaindica_newGene_3007	Molecular Function: glycine-tRNA ligase activity (GO:0004820);; Molecular Function: ATP binding (GO:0005524);; Cellular Component: mitochondrion (GO:0005739);; Biological Process: glycyl-tRNA aminoacylation (GO:0006426);; Cellular Component: chloroplast stroma (GO:0009570);; Biological Process: chloroplast organization (GO:0009658);; Biological Process: embryo development ending in seed dormancy …	K14164|8.30478e-46|cic:CICLE_v100187011m|hypothetical protein; K14164 glycyl-tRNA synthetase [EC:6.1.1.14] (A)	Glycine--tRNA ligase 2, chloroplastic/mitochondrial (Precursor) GN=T17F15.20 OS=Arabidopsis thaliana (Mouse-ear cress) PE=2 SV=1	hypothetical protein CICLE_v100187011mg, partial [Citrus clementina]
Azadirachtaindica_newGene_305	Molecular Function: nucleotide binding (GO:0000166);; Biological Process: mRNA splicing, via spliceosome (GO:0000398);; Molecular Function: RNA binding (GO:0003723);; Cellular Component: cytosol (GO:0005829);; Cellular Component: membrane (GO:0016020);; Cellular Component: nuclear speck (GO:0016607);; Biological Process: production of siRNA involved in RNA interference (GO:0030422);; Biological P…	K12891|2.2555e-15|mdm:103449659|uncharacterized LOC103449659 (A)	Serine/arginine-rich splicing factor SC35 GN=SC35 OS=Arabidopsis thaliana (Mouse-ear cress) PE=1 SV=1	hypothetical protein CISIN_1g024258mg [Citrus sinensis]
Azadirachtaindica_newGene_3718	Molecular Function: beta-galactosidase activity (GO:0004565);; Biological Process: carbohydrate metabolic process (GO:0005975);; Molecular Function: carbohydrate binding (GO:0030246);;	--	Beta-galactosidase 10 (Precursor) GN=BGAL10 OS=Arabidopsis thaliana (Mouse-ear cress) PE=2 SV=1	hypothetical protein JCGZ_19489 [Jatropha curcas]
Azadirachtaindica_newGene_5040	--	--	--	Aldose 1-epimerase [Theobroma cacao]
Azadirachtaindica_newGene_5170	--	--	Double-stranded RNA-binding protein 1 GN=F21M12.9 OS=Arabidopsis thaliana (Mouse-ear cress) PE=1 SV=1	PREDICTED: double-stranded RNA-binding protein 4-like [Citrus sinensis]
Azadirachtaindica_newGene_2991	Cellular Component: nucleus (GO:0005634);; Biological Process: ribosome biogenesis (GO:0042254);;	K14852|1.0658e-21|cit:102624768|ribosome biogenesis regulatory protein homolog; K14852 regulator of ribosome biosynthesis (A)	Ribosome biogenesis regulatory protein homolog GN=At2g37990 OS=Arabidopsis thaliana (Mouse-ear cress) PE=2 SV=2	hypothetical protein CICLE_v10008881mg [Citrus clementina]
Azadirachtaindica_newGene_690	Molecular Function: GTP binding (GO:0005525);; Cellular Component: intracellular (GO:0005622);; Biological Process: small GTPase mediated signal transduction (GO:0007264);; Cellular Component: membrane (GO:0016020);;	K04392|1.04032e-134|cit:102608421|rac-like GTP-binding protein 3-like; K04392 Ras-related C3 botulinum toxin substrate 1 (A)	Rac-like GTP-binding protein 3 GN=P0585G03.19 OS=Oryza sativa subsp. japonica (Rice) PE=2 SV=1	hypothetical protein CICLE_v10022245mg [Citrus clementina]
Azadirachtaindica_newGene_160	--	K12897|1.1293e-72|cit:102618653|ankyrin repeat domain-containing protein, chloroplastic-like (A)	Ankyrin repeat domain-containing protein, chloroplastic (Precursor) GN=K2A18.13 OS=Arabidopsis thaliana (Mouse-ear cress) PE=1 SV=2	hypothetical protein CISIN_1g013643mg [Citrus sinensis]
Azadirachtaindica_newGene_2726	Cellular Component: chloroplast (GO:0009507);; Biological Process: retrograde transport, endosome to Golgi (GO:0042147);;	K17600|7.57626e-28|cic:CICLE_v10014122mg|hypothetical protein; K17600 vacuolar protein sorting-associated protein 54 (A)	Vacuolar protein sorting-associated protein 54, chloroplastic (Precursor) GN=VPS54 OS=Arabidopsis thaliana (Mouse-ear cress) PE=1 SV=1	hypothetical protein CISIN_1g0016972mg [Citrus sinensis]
Azadirachtaindica_newGene_789	Molecular Function: DNA binding (GO:0003677);; Molecular Function: RNA binding (GO:0003723);; Cellular Component: nucleus (GO:0005634);; Biological Process: mitotic recombination (GO:0006312);; Biological Process: embryo sac egg cell differentiation (GO:0009560);; Biological Process: RNA metabolic process (GO:0016070);;	K17583|2.01342e-21|pmum:103319412|nucleolar MIF4G domain-containing protein 1; K17583 nucleolar MIF4G domain-containing protein 1 (A)	--	PREDICTED: nucleolar MIF4G domain-containing protein 1 [Tarenaya hassleriana]
Azadirachtaindica_newGene_2770	Biological Process: respiratory chain complex IV assembly (GO:0008535);; Cellular Component: chloroplast thylakoid membrane (GO:0009535);; Cellular Component: integral component of membrane (GO:0016021);; Biological Process: cytochrome complex assembly (GO:0017004);;	--	Cytochrome c biogenesis protein CcsA {ECO:0000255|HAMAP-Rule:MF_01391} OS=Citrus sinensis (Sweet orange) PE=3 SV=1	cytochrome c heme attachment protein (chloroplast) [Azadirachta indica]
Azadirachtaindica_newGene_556	Molecular Function: ureidoglycolate hydrolase activity (GO:0004848);;	--	--	hypothetical protein CICLE_v10032844mg [Citrus clementina]
Azadirachtaindica_newGene_2198	Biological Process: Group II intron splicing (GO:0000373);; Molecular Function: RNA binding (GO:0003723);;	--	Chloroplastic group IIA intron splicing facilitator CRS1, chloroplastic (Precursor) GN=At5g16180 OS=Arabidopsis thaliana (Mouse-ear cress) PE=3 SV=2	hypothetical protein CICLE_v10013368mg [Citrus clementina]
Azadirachtaindica_newGene_3809	--	--	--	hypothetical protein CISIN_1g008255mg [Citrus sinensis]
Azadirachtaindica_newGene_3351	Molecular Function: protein serine/threonine kinase activity (GO:0004674);; Molecular Function: protein tyrosine kinase activity (GO:0004713);; Molecular Function: ATP binding (GO:0005524);; Biological Process: DNA repair (GO:0006281);; Biological Process: chromatin organization (GO:0006325);; Biological Process: protein phosphorylation (GO:0006468);; Biological Process: circadian rhythm (GO:0007…	K03097|3.29627e-78|cic:CICLE_v10025683mg|hypothetical protein; K03097 casein kinase II subunit alpha [EC:2.7.11.1] (A)	Casein kinase II subunit alpha GN=ACK2 OS=Zea mays (Maize) PE=1 SV=1	hypothetical protein CISIN_1g014406mg [Citrus sinensis]
Azadirachtaindica_newGene_4699	Biological Process: biosynthetic process (GO:0009058);; Molecular Function: strictosidine synthase activity (GO:0016844);;	--	Protein STRICTOSIDINE SYNTHASE-LIKE 4 {ECO:0000303|PubMed:10777701} (Precursor) OS=Arabidopsis thaliana (Mouse-ear cress) PE=1 SV=1	hypothetical protein CISIN_1g0173172mg, partial [Citrus sinensis]
Azadirachtaindica_newGene_3278	Molecular Function: glutathione peroxidase activity (GO:0004602);; Cellular Component: nucleus (GO:0005634);; Cellular Component: cytosol (GO:0005829);; Cellular Component: plasma membrane (GO:0005886);; Biological Process: response to oxidative stress (GO:0006979);; Biological Process: toxin catabolic process (GO:0009407);; Cellular Component: chloroplast (GO:0009507);; Biological Process: respo…	K00432|4.88169e-84|pmum:103337468|probable phospholipid hydroperoxide glutathione peroxidase; K00432 glutathione peroxidase [EC:1.11.1.9] (A)	Probable phospholipid hydroperoxide glutathione peroxidase GN=GPXMC1 OS=Mesembryanthemum crystallinum (Common ice plant) PE=2 SV=1	glutathione peroxidase [Ziziphus jujuba]
Azadirachtaindica_newGene_3999	Molecular Function: nucleic acid binding (GO:0003676);; Cellular Component: nucleolus (GO:0005730);; Cellular Component: ribonucleoprotein complex (GO:0030529);;	K11099|4.35106e-33|cit:102617205|probable small nuclear ribonucleoprotein G-like; K11099 small nuclear ribonucleoprotein G (A)	Probable small nuclear ribonucleoprotein G GN=At2g23930 OS=Arabidopsis thaliana (Mouse-ear cress) PE=2 SV=1	hypothetical protein CICLE_v10013235mg [Citrus clementina]
Azadirachtaindica_newGene_331	--	--	--	PREDICTED: pre-mRNA-splicing factor CWC25 homolog [Citrus sinensis]
Azadirachtaindica_newGene_1366	Biological Process: transcription, DNA-templated (GO:0006351);; Biological Process: system development (GO:0048731);;	K09284|2.39832e-123|cit:102627474|ethylene-responsive transcription factor RAP2-7-like; K09284 AP2-like factor, euAP2 lineage (A)	Ethylene-responsive transcription factor RAP2-7 GN=T17D12.11 OS=Arabidopsis thaliana (Mouse-ear cress) PE=2 SV=2	hypothetical protein CICLE_v10031306mg [Citrus clementina]
Azadirachtaindica_newGene_2767	Molecular Function: magnesium ion binding (GO:0000287);; Molecular Function: pyruvate kinase activity (GO:0004743);; Molecular Function: ATP binding (GO:0005524);; Biological Process: glycolysis (GO:0006096);; Cellular Component: chloroplast (GO:0009507);; Biological Process: phosphorylation (GO:0016310);; Molecular Function: potassium ion binding (GO:0030955);;	K00873|1.78355e-34|zma:100273990|pco129562; LOC100273990; K00873 pyruvate kinase [EC:2.7.1.40] (A)	Pyruvate kinase isozyme G, chloroplastic (Fragment) OS=Ricinus communis (Castor bean) PE=2 SV=1	uncharacterized protein LOC100273990 [Zea mays]
Azadirachtaindica_newGene_5323	Molecular Function: chromatin binding (GO:0003682);; Molecular Function: Ran GTPase binding (GO:0008536);;	--	Ultraviolet-B receptor UVR8 GN=UVR8 OS=Arabidopsis thaliana (Mouse-ear cress) PE=1 SV=1	PREDICTED: probable E3 ubiquitin-protein ligase HERC4-like isoform X10 [Citrus sinensis]
Azadirachtaindica_newGene_1130	Molecular Function: GTP binding (GO:0005525);; Cellular Component: vacuole (GO:0005773);; Cellular Component: plasma membrane (GO:0005886);; Biological Process: small GTPase mediated signal transduction (GO:0007264);; Biological Process: protein transport (GO:0015031);; Molecular Function: hydrolase activity (GO:0016787);;	K07874|3.37498e-145|cit:102628383|ras-related protein RABD2a-like; K07874 Ras-related protein Rab-1A (A)	Ras-related protein RABD2a GN=T7I23.6 OS=Arabidopsis thaliana (Mouse-ear cress) PE=1 SV=3	PREDICTED: ras-related protein RABD2a-like [Citrus sinensis]
Azadirachtaindica_newGene_6026	Biological Process: carbohydrate transport (GO:0008643);; Cellular Component: integral component of membrane (GO:0016021);; Molecular Function: substrate-specific transmembrane transporter activity (GO:0022891);; Molecular Function: 2-alkenal reductase [NAD(P)] activity (GO:0032440);; Biological Process: transmembrane transport (GO:0055085);; Biological Process: oxidation-reduction process (GO:00…	--	Putative polyol transporter 1 GN=PLT1 OS=Arabidopsis thaliana (Mouse-ear cress) PE=3 SV=1	PREDICTED: putative polyol transporter 1, partial [Malus domestica]
Azadirachtaindica_newGene_2294	Cellular Component: nucleus (GO:0005634);; Cellular Component: cytosol (GO:0005829);; Biological Process: gluconeogenesis (GO:0006094);; Biological Process: cytoskeleton organization (GO:0007010);; Cellular Component: chloroplast (GO:0009507);; Biological Process: proteasomal protein catabolic process (GO:0010498);; Cellular Component: membrane (GO:0016020);; Biological Process: defense response …	--	--	hypothetical protein CISIN_1g000049mg [Citrus sinensis]
Azadirachtaindica_newGene_3305	--	--	--	PREDICTED: uncharacterized protein LOC102629674 isoform X1 [Citrus sinensis]
Azadirachtaindica_newGene_3696	Biological Process: cellulose biosynthetic process (GO:0030244);; Biological Process: Golgi vesicle transport (GO:0048193);;	--	--	hypothetical protein CISIN_1g0470211mg, partial [Citrus sinensis]
Azadirachtaindica_newGene_5671	Molecular Function: protein kinase activity (GO:0004672);; Biological Process: phosphorylation (GO:0016310);;	K14510|2.37628e-53|cit:102607804|serine/threonine-protein kinase CTR1-like; K14510 serine/threonine-protein kinase CTR1 [EC:2.7.11.1] (A)	Serine/threonine-protein kinase CTR1 GN=CTR1 OS=Arabidopsis thaliana (Mouse-ear cress) PE=1 SV=1	PREDICTED: serine/threonine-protein kinase CTR1-like isoform X3 [Citrus sinensis]
Azadirachtaindica_newGene_3585	--	--	40S ribosomal protein S27 GN=RPS27 OS=Hordeum vulgare (Barley) PE=3 SV=2	--
Azadirachtaindica_newGene_4341	--	--	--	hypothetical protein CICLE_v10000763mg [Citrus clementina]
Azadirachtaindica_newGene_4006	--	K08507|2.71467e-25|cic:CICLE_v10021956mg|hypothetical protein; K08507 unconventional SNARE in the endoplasmic reticulum protein 1 (A)	--	hypothetical protein CICLE_v10021956mg [Citrus clementina]
Azadirachtaindica_newGene_4984	--	K18178|1.2867e-43|cit:102619955|mitochondrial protein pet191 homolog; K18178 cytochrome c oxidase assembly factor 5 (A)	--	hypothetical protein CICLE_v10017354mg [Citrus clementina]
Azadirachtaindica_newGene_1121	--	--	Protein FAR1-RELATED SEQUENCE 3 GN=FRS3 OS=Arabidopsis thaliana (Mouse-ear cress) PE=2 SV=2	PREDICTED: protein FAR1-RELATED SEQUENCE 3 isoform X2 [Populus euphratica]
Azadirachtaindica_newGene_1259	--	K01358|1.59236e-141|tcc:TCM_007216|ATP-dependent Clp protease proteolytic subunit; K01358 ATP-dependent Clp protease, protease subunit [EC:3.4.21.92] (A)	ATP-dependent Clp protease proteolytic subunit-related protein 1, chloroplastic (Precursor) GN=F2J10.14 OS=Arabidopsis thaliana (Mouse-ear cress) PE=1 SV=1	ATP-dependent Clp protease proteolytic subunit [Theobroma cacao]
Azadirachtaindica_newGene_4676	Molecular Function: serine-type endopeptidase activity (GO:0004252);; Biological Process: proteolysis (GO:0006508);; Molecular Function: 2-alkenal reductase [NAD(P)] activity (GO:0032440);; Molecular Function: identical protein binding (GO:0042802);; Biological Process: negative regulation of catalytic activity (GO:0043086);; Biological Process: oxidation-reduction process (GO:0055114);;	--	Subtilisin-like protease (Precursor) GN=At5g67360 OS=Arabidopsis thaliana (Mouse-ear cress) PE=1 SV=1	PREDICTED: subtilisin-like protease-like [Citrus sinensis]
Azadirachtaindica_newGene_4791	Biological Process: calcium ion transport (GO:0006816);; Biological Process: intra-Golgi vesicle-mediated transport (GO:0006891);; Biological Process: membrane fusion (GO:0006944);; Biological Process: Golgi organization (GO:0007030);; Biological Process: response to salt stress (GO:0009651);;	--	--	Per1-like family protein isoform 7 [Theobroma cacao]
Azadirachtaindica_newGene_2350	Molecular Function: transferase activity, transferring hexosyl groups (GO:0016758);;	K13648|8.37443e-34|cic:CICLE_v10031200mg|hypothetical protein; K13648 alpha-1,4-galacturonosyltransferase [EC:2.4.1.43] (A)	Probable galacturonosyltransferase 15 GN=GAUT15 OS=Arabidopsis thaliana (Mouse-ear cress) PE=2 SV=1	hypothetical protein CISIN_1g0094682mg [Citrus sinensis]
Azadirachtaindica_newGene_4414	--	--	--	PREDICTED: uncharacterized protein LOC100258720 [Vitis vinifera]
Azadirachtaindica_newGene_3217	--	--	F-box protein At1g49360 GN=At1g49360 OS=Arabidopsis thaliana (Mouse-ear cress) PE=2 SV=1	hypothetical protein CISIN_1g040662mg [Citrus sinensis]
Azadirachtaindica_newGene_4900	Molecular Function: structural molecule activity (GO:0005198);;	--	Vesicle-associated protein 4-2 GN=PVA42 OS=Arabidopsis thaliana (Mouse-ear cress) PE=1 SV=1	PREDICTED: vesicle-associated protein 4-2-like [Citrus sinensis]
Azadirachtaindica_newGene_3361	Molecular Function: calcium ion binding (GO:0005509);; Cellular Component: endoplasmic reticulum (GO:0005783);; Biological Process: pollen wall assembly (GO:0010208);; Cellular Component: membrane (GO:0016020);;	--	--	hypothetical protein CISIN_1g0030122mg, partial [Citrus sinensis]
Azadirachtaindica_newGene_3405	Cellular Component: ubiquitin ligase complex (GO:0000151);; Molecular Function: ubiquitin-protein ligase activity (GO:0004842);; Biological Process: protein ubiquitination (GO:0016567);;	K09561|1.03568e-27|gmx:100798587|E3 ubiquitin-protein ligase CHIP-like; K09561 STIP1 homology and U-box containing protein 1 [EC:6.3.2.19] (A)	E3 ubiquitin-protein ligase CHIP {ECO:0000305} OS=Arabidopsis thaliana (Mouse-ear cress) PE=1 SV=1	unknown [Glycine max]
Azadirachtaindica_newGene_5216	Cellular Component: nucleus (GO:0005634);; Cellular Component: cytosol (GO:0005829);;	K06966|1.12381e-53|csv:101217215|cytokinin riboside 5'-monophosphate phosphoribohydrolase LOG1-like; K06966 (A)	Cytokinin riboside 5&apos;-monophosphate phosphoribohydrolase LOG1 GN=LOG1 OS=Arabidopsis thaliana (Mouse-ear cress) PE=1 SV=1	PREDICTED: cytokinin riboside 5&apos;-monophosphate phosphoribohydrolase LOG1 [Eucalyptus grandis]
Azadirachtaindica_newGene_515	--	--	--	hypothetical protein CISIN_1g000480mg [Citrus sinensis]
Azadirachtaindica_newGene_5563	--	--	--	UNC-50 family protein isoform 3 [Theobroma cacao]
Azadirachtaindica_newGene_3811	--	--	--	PREDICTED: inner centromere protein-like isoform X1 [Citrus sinensis]
Azadirachtaindica_newGene_257	Cellular Component: chloroplast (GO:0009507);;	--	--	hypothetical protein CISIN_1g023946mg [Citrus sinensis]
Azadirachtaindica_newGene_3445	--	--	--	F-box/LRR-repeat 16 [Gossypium arboreum]
Azadirachtaindica_newGene_3196	--	K06672|6.36273e-21|cit:102628065|nipped-B-like protein-like; K06672 cohesin loading factor subunit SCC2 (A)	--	hypothetical protein CISIN_1g0478452mg, partial [Citrus sinensis]
Azadirachtaindica_newGene_3563	Cellular Component: nucleus (GO:0005634);; Molecular Function: S-adenosylmethionine-dependent methyltransferase activity (GO:0008757);;	--	Probable S-adenosylmethionine-dependent methyltransferase At5g37990 GN=At5g37990 OS=Arabidopsis thaliana (Mouse-ear cress) PE=3 SV=2	hypothetical protein CISIN_1g017702mg [Citrus sinensis]
Azadirachtaindica_newGene_3188	Biological Process: RNA methylation (GO:0001510);; Molecular Function: GTP binding (GO:0005525);; Cellular Component: nucleolus (GO:0005730);; Cellular Component: plasmodesma (GO:0009506);; Biological Process: maintenance of inflorescence meristem identity (GO:0010077);; Biological Process: negative regulation of transcription, DNA-templated (GO:0045892);; Biological Process: floral organ morphog…	K14538|3.05797e-127|cit:102622968|guanine nucleotide-binding protein-like 3 homolog; K14538 nuclear GTP-binding protein (A)	Guanine nucleotide-binding protein-like NSN1 {ECO:0000305} OS=Arabidopsis thaliana (Mouse-ear cress) PE=2 SV=1	hypothetical protein CISIN_1g007611mg [Citrus sinensis]
Azadirachtaindica_newGene_9	--	--	Methyl-CpG-binding domain-containing protein 8 GN=MBD8 OS=Arabidopsis thaliana (Mouse-ear cress) PE=2 SV=1	PREDICTED: uncharacterized protein LOC102628030 [Citrus sinensis]
Azadirachtaindica_newGene_3698	Cellular Component: plasma membrane (GO:0005886);; Cellular Component: chloroplast (GO:0009507);;	--	Uncharacterized protein At5g41620 GN=At5g41620 OS=Arabidopsis thaliana (Mouse-ear cress) PE=2 SV=2	PREDICTED: uncharacterized protein At5g41620 isoform X1 [Vitis vinifera]
Azadirachtaindica_newGene_3322	--	K15135|1.20181e-21|cit:102619246|mediator of RNA polymerase II transcription subunit 18-like; K15135 mediator of RNA polymerase II transcription subunit 18 (A)	Mediator of RNA polymerase II transcription subunit 18 GN=F14M13.23 OS=Arabidopsis thaliana (Mouse-ear cress) PE=1 SV=1	PREDICTED: mediator of RNA polymerase II transcription subunit 18-like isoform X1 [Citrus sinensis]
Azadirachtaindica_newGene_3403	Biological Process: regulation of transcription, DNA-templated (GO:0006355);; Molecular Function: zinc ion binding (GO:0008270);; Molecular Function: histone binding (GO:0042393);;	--	PHD finger protein ALFIN-LIKE 1 GN=AL1 OS=Arabidopsis thaliana (Mouse-ear cress) PE=1 SV=1	hypothetical protein CICLE_v10012615mg [Citrus clementina]
Azadirachtaindica_newGene_3679	Biological Process: protein folding (GO:0006457);; Molecular Function: unfolded protein binding (GO:0051082);;	K09510|1.15361e-97|cit:102609671|dnaJ homolog subfamily B member 1-like; K09510 DnaJ homolog subfamily B member 4 (A)	DnaJ protein ERDJ3B (Precursor) GN=F26K9.30 OS=Arabidopsis thaliana (Mouse-ear cress) PE=1 SV=1	hypothetical protein CISIN_1g0195732mg, partial [Citrus sinensis]
Azadirachtaindica_newGene_1055	Cellular Component: endoplasmic reticulum (GO:0005783);; Biological Process: pollen development (GO:0009555);; Molecular Function: auxin:hydrogen symporter activity (GO:0009672);; Biological Process: auxin polar transport (GO:0009926);; Biological Process: auxin homeostasis (GO:0010252);; Biological Process: proton transport (GO:0015992);; Cellular Component: integral component of membrane (GO:00…	K13947|3.97361e-56|fve:101310908|putative auxin efflux carrier component 8-like; K13947 auxin efflux carrier family (A)	Putative auxin efflux carrier component 8 GN=MQK4.28 OS=Arabidopsis thaliana (Mouse-ear cress) PE=3 SV=2	PREDICTED: putative auxin efflux carrier component 8-like [Fragaria vesca subsp. vesca]
Azadirachtaindica_newGene_3010	Cellular Component: nucleus (GO:0005634);; Cellular Component: cytosol (GO:0005829);; Biological Process: DNA-dependent DNA replication (GO:0006261);; Biological Process: chromatin silencing at telomere (GO:0006348);; Biological Process: regulation of flower development (GO:0009909);; Molecular Function: H4 histone acetyltransferase activity (GO:0010485);; Biological Process: histone H4 acetylati…	K11303|4.53296e-106|cit:102613952|histone acetyltransferase type B catalytic subunit-like; K11303 histone acetyltransferase 1 [EC:2.3.1.48] (A)	Histone acetyltransferase type B catalytic subunit GN=MIK19.19 OS=Arabidopsis thaliana (Mouse-ear cress) PE=2 SV=1	PREDICTED: histone acetyltransferase type B catalytic subunit-like isoform X2 [Citrus sinensis]
Azadirachtaindica_newGene_3293	--	--	Phosphatidylinositol/phosphatidylcholine transfer protein SFH9 GN=SFH9 OS=Arabidopsis thaliana (Mouse-ear cress) PE=2 SV=1	hypothetical protein CISIN_1g007451mg [Citrus sinensis]
Azadirachtaindica_newGene_2319	Molecular Function: nucleic acid binding (GO:0003676);; Molecular Function: ATP-dependent RNA helicase activity (GO:0004004);; Molecular Function: ATP binding (GO:0005524);; Biological Process: ATP catabolic process (GO:0006200);;	K12823|1.71671e-89|cit:102608201|DEAD-box ATP-dependent RNA helicase 46-like; K12823 ATP-dependent RNA helicase DDX5/DBP2 [EC:3.6.4.13] (A)	DEAD-box ATP-dependent RNA helicase 46 GN=RH46 OS=Arabidopsis thaliana (Mouse-ear cress) PE=2 SV=2	hypothetical protein CISIN_1g005313mg [Citrus sinensis]
Azadirachtaindica_newGene_560	--	--	Putative F-box/LRR-repeat protein At5g02700 GN=At5g02700 OS=Arabidopsis thaliana (Mouse-ear cress) PE=4 SV=1	PREDICTED: F-box protein At5g03100-like isoform X1 [Populus euphratica]
Azadirachtaindica_newGene_221	Molecular Function: structural constituent of ribosome (GO:0003735);; Cellular Component: ribosome (GO:0005840);; Biological Process: translational elongation (GO:0006414);;	K02942|1.20543e-33|rcu:RCOM_0969300|60S acidic ribosomal protein P1, putative; K02942 large subunit ribosomal protein LP1 (A)	60S acidic ribosomal protein P1 GN=RPP1A OS=Zea mays (Maize) PE=1 SV=1	hypothetical protein EUGRSUZ_E00482 [Eucalyptus grandis]
Azadirachtaindica_newGene_349	Molecular Function: DNA binding (GO:0003677);; Molecular Function: chromatin binding (GO:0003682);;	K09422|1.50296e-56|tcc:TCM_004046|Myb domain protein 13, putative; K09422 myb proto-oncogene protein, plant (A)	Myb-related protein Myb4 GN=OSJNBa0073E02.6 OS=Oryza sativa subsp. japonica (Rice) PE=2 SV=2	Myb domain protein 13, putative [Theobroma cacao]
Azadirachtaindica_newGene_1036	--	--	--	PREDICTED: uncharacterized protein LOC102620416 isoform X1 [Citrus sinensis]
Azadirachtaindica_newGene_2960	Molecular Function: nucleotide binding (GO:0000166);; Molecular Function: nucleic acid binding (GO:0003676);; Molecular Function: zinc ion binding (GO:0008270);;	K13094|1.81134e-53|cit:102625364|RNA-binding protein 5-like; K13094 RNA-binding protein 5/10 (A)	--	hypothetical protein CICLE_v10010959mg [Citrus clementina]
Azadirachtaindica_newGene_2361	--	K11665|1.79504e-24|cic:CICLE_v10004142mg|hypothetical protein; K11665 DNA helicase INO80 [EC:3.6.4.12] (A)	DNA helicase INO80 GN=INO80 OS=Arabidopsis thaliana (Mouse-ear cress) PE=2 SV=2	DNA helicase INO80 -like protein [Gossypium arboreum]
Azadirachtaindica_newGene_2232	Molecular Function: calcium ion binding (GO:0005509);; Cellular Component: mitochondrion (GO:0005739);;	K17800|4.9213e-32|tcc:TCM_023432|LETM1 and EF-hand domain-containing protein 1 isoform 1; K17800 LETM1 and EF-hand domain-containing protein 1, mitochondrial (A)	--	LETM1 and EF-hand domain-containing protein 1 isoform 1 [Theobroma cacao]
Azadirachtaindica_newGene_2988	--	--	--	PREDICTED: transcriptional regulator ATRX homolog [Citrus sinensis]
Azadirachtaindica_newGene_5156	Molecular Function: hydrolase activity (GO:0016787);;	K12581|5.75334e-152|cit:102626974|probable CCR4-associated factor 1 homolog 7-like; K12581 CCR4-NOT transcription complex subunit 7/8 (A)	Probable CCR4-associated factor 1 homolog 6 GN=CAF1-6 OS=Arabidopsis thaliana (Mouse-ear cress) PE=2 SV=1	PREDICTED: probable CCR4-associated factor 1 homolog 7-like [Citrus sinensis]
Azadirachtaindica_newGene_146	Cellular Component: plasma membrane (GO:0005886);; Cellular Component: integral component of membrane (GO:0016021);;	--	Probable GABA transporter 2 GN=At5g41800 OS=Arabidopsis thaliana (Mouse-ear cress) PE=1 SV=1	hypothetical protein CISIN_1g012993mg [Citrus sinensis]
Azadirachtaindica_newGene_5155	Molecular Function: GTP binding (GO:0005525);; Cellular Component: endoplasmic reticulum (GO:0005783);; Cellular Component: Golgi apparatus (GO:0005794);; Biological Process: intracellular protein transport (GO:0006886);; Biological Process: vesicle-mediated transport (GO:0016192);;	K07953|6.82071e-60|crb:CARUB_v10021517mg|hypothetical protein; K07953 GTP-binding protein SAR1 [EC:3.6.5.-] (A)	GTP-binding protein SAR1B GN=F14G9.6 OS=Arabidopsis thaliana (Mouse-ear cress) PE=2 SV=1	GTP-binding SAR1A -like protein [Gossypium arboreum]
Azadirachtaindica_newGene_3671	--	--	Protein trichome birefringence-like 39 GN=TBL39 OS=Arabidopsis thaliana (Mouse-ear cress) PE=2 SV=1	hypothetical protein CISIN_1g017063mg [Citrus sinensis]
Azadirachtaindica_newGene_112	--	--	--	PREDICTED: uncharacterized protein LOC100853727 [Vitis vinifera]
Azadirachtaindica_newGene_534	Biological Process: MAPK cascade (GO:0000165);; Cellular Component: cytosol (GO:0005829);; Biological Process: protein targeting to membrane (GO:0006612);; Biological Process: Mo-molybdopterin cofactor biosynthetic process (GO:0006777);; Biological Process: response to cold (GO:0009409);; Biological Process: auxin-activated signaling pathway (GO:0009734);; Biological Process: abscisic acid-activa…	K15376|0|cit:102616746|molybdopterin biosynthesis protein CNX1-like; K15376 gephyrin [EC:2.10.1.1 2.7.7.75] (A)	Molybdopterin adenylyltransferase GN=CNX1 OS=Arabidopsis thaliana (Mouse-ear cress) PE=1 SV=2	PREDICTED: molybdopterin biosynthesis protein CNX1-like [Citrus sinensis]
Azadirachtaindica_newGene_2790	Molecular Function: ubiquitin thiolesterase activity (GO:0004221);; Biological Process: ubiquitin-dependent protein catabolic process (GO:0006511);; Molecular Function: cysteine-type peptidase activity (GO:0008234);;	K11858|3.02524e-97|cic:CICLE_v100073062m|hypothetical protein; K11858 ubiquitin carboxyl-terminal hydrolase 48 [EC:3.4.19.12] (A)	Ubiquitin carboxyl-terminal hydrolase 26 GN=T9C5.190 OS=Arabidopsis thaliana (Mouse-ear cress) PE=1 SV=3	hypothetical protein CICLE_v100073062mg, partial [Citrus clementina]
Azadirachtaindica_newGene_1189	Cellular Component: nucleus (GO:0005634);; Biological Process: intracellular protein transport (GO:0006886);; Molecular Function: Ran GTPase binding (GO:0008536);;	--	Importin beta-like SAD2 {ECO:0000305} OS=Arabidopsis thaliana (Mouse-ear cress) PE=1 SV=1	PREDICTED: probable importin-7 homolog [Citrus sinensis]
Azadirachtaindica_newGene_3538	Cellular Component: nucleus (GO:0005634);;	K10752|8.56545e-68|cit:102606687|WD-40 repeat-containing protein MSI4-like; K10752 histone-binding protein RBBP4 (A)	WD-40 repeat-containing protein MSI4 GN=F3P11.12 OS=Arabidopsis thaliana (Mouse-ear cress) PE=1 SV=3	PREDICTED: WD-40 repeat-containing protein MSI4-like, partial [Eucalyptus grandis]
Azadirachtaindica_newGene_287	--	--	--	hypothetical protein CICLE_v10023252mg [Citrus clementina]
Azadirachtaindica_newGene_5808	Molecular Function: structural constituent of ribosome (GO:0003735);; Cellular Component: nucleolus (GO:0005730);; Biological Process: translation (GO:0006412);; Cellular Component: cytosolic large ribosomal subunit (GO:0022625);;	K02912|8.76573e-66|cic:CICLE_v10032912mg|hypothetical protein; K02912 large subunit ribosomal protein L32e (A)	60S ribosomal protein L32-1 GN=RPL32A OS=Arabidopsis thaliana (Mouse-ear cress) PE=2 SV=2	hypothetical protein CICLE_v10032912mg [Citrus clementina]
Azadirachtaindica_newGene_536	Biological Process: protein peptidyl-prolyl isomerization (GO:0000413);; Molecular Function: peptidyl-prolyl cis-trans isomerase activity (GO:0003755);; Biological Process: protein folding (GO:0006457);;	K09566|3.03291e-97|cit:102614842|peptidyl-prolyl cis-trans isomerase G-like; K09566 peptidyl-prolyl isomerase G (cyclophilin G) [EC:5.2.1.8] (A)	Peptidyl-prolyl cis-trans isomerase CYP63 GN=MAA21.30 OS=Arabidopsis thaliana (Mouse-ear cress) PE=1 SV=1	hypothetical protein CICLE_v10019230mg [Citrus clementina]
Azadirachtaindica_newGene_3638	--	K13106|4.63237e-18|gmx:100783213|BUD13 homolog; K13106 pre-mRNA-splicing factor CWC26 (A)	--	PREDICTED: BUD13 homolog [Glycine max]
Azadirachtaindica_newGene_686	Molecular Function: microtubule motor activity (GO:0003777);; Molecular Function: calmodulin binding (GO:0005516);; Molecular Function: ATP binding (GO:0005524);; Cellular Component: kinesin complex (GO:0005871);; Cellular Component: plasma membrane (GO:0005886);; Biological Process: ATP catabolic process (GO:0006200);; Biological Process: microtubule-based movement (GO:0007018);; Molecular Funct…	--	Kinesin-like calmodulin-binding protein homolog GN=OSJNBa0087O24.20 OS=Oryza sativa subsp. japonica (Rice) PE=2 SV=1	unknown [Medicago truncatula]
Azadirachtaindica_newGene_1315	--	--	Probable S-adenosylmethionine-dependent methyltransferase At5g37970 GN=At5g37970 OS=Arabidopsis thaliana (Mouse-ear cress) PE=3 SV=1	hypothetical protein CISIN_1g040907mg, partial [Citrus sinensis]
Azadirachtaindica_newGene_3380	Cellular Component: integral component of membrane (GO:0016021);;	K13347|1.21064e-93|cic:CICLE_v10016857mg|hypothetical protein; K13347 peroxisomal membrane protein 2 (A)	Peroxisomal membrane protein PMP22 GN=PMP22 OS=Arabidopsis thaliana (Mouse-ear cress) PE=1 SV=1	hypothetical protein CICLE_v10016857mg [Citrus clementina]
Azadirachtaindica_newGene_3020	Cellular Component: nucleosome (GO:0000786);; Molecular Function: DNA binding (GO:0003677);; Cellular Component: nucleus (GO:0005634);; Biological Process: glucose catabolic process (GO:0006007);; Biological Process: nucleosome assembly (GO:0006334);; Biological Process: protein targeting (GO:0006605);; Molecular Function: protein heterodimerization activity (GO:0046982);;	K11253|9.57268e-92|crb:CARUB_v10002094mg|hypothetical protein; K11253 histone H3 (A)	Histone H3.3 OS=Vitis vinifera (Grape) PE=2 SV=3	hypothetical protein CARUB_v10002094mg, partial [Capsella rubella]
Azadirachtaindica_newGene_6074	Molecular Function: peptide-methionine (S)-S-oxide reductase activity (GO:0008113);; Cellular Component: chloroplast stroma (GO:0009570);; Molecular Function: peptide-methionine (R)-S-oxide reductase activity (GO:0033743);; Biological Process: oxidation-reduction process (GO:0055114);;	K07305|7.46442e-99|cit:102620912|peptide methionine sulfoxide reductase B1, chloroplastic-like; K07305 peptide-methionine (R)-S-oxide reductase [EC:1.8.4.12] (A)	Peptide methionine sulfoxide reductase B1, chloroplastic (Precursor) GN=MSRB1 OS=Arabidopsis thaliana (Mouse-ear cress) PE=1 SV=1	hypothetical protein CISIN_1g028408mg [Citrus sinensis]
Azadirachtaindica_newGene_2419	Biological Process: maltose metabolic process (GO:0000023);; Molecular Function: 3-isopropylmalate dehydratase activity (GO:0003861);; Biological Process: gluconeogenesis (GO:0006094);; Biological Process: glycolysis (GO:0006096);; Biological Process: cellular amino acid biosynthetic process (GO:0008652);; Cellular Component: chloroplast stroma (GO:0009570);; Biological Process: response to salt …	K01703|1.52948e-82|pper:PRUPE_ppa004448mg|hypothetical protein; K01703 3-isopropylmalate/(R)-2-methylmalate dehydratase large subunit [EC:4.2.1.33 4.2.1.35] (A)	3-isopropylmalate dehydratase large subunit (Precursor) GN=IIL1 OS=Arabidopsis thaliana (Mouse-ear cress) PE=1 SV=1	hypothetical protein PRUPE_ppa004448mg [Prunus persica]
Azadirachtaindica_newGene_714	Molecular Function: metalloendopeptidase activity (GO:0004222);; Biological Process: proteolysis (GO:0006508);; Molecular Function: metal ion binding (GO:0046872);;	K01408|3.42563e-32|cic:CICLE_v10004250mg|hypothetical protein; K01408 insulysin [EC:3.4.24.56] (A)	Zinc-metallopeptidase, peroxisomal GN=PXM16 OS=Arabidopsis thaliana (Mouse-ear cress) PE=2 SV=1	PREDICTED: zinc-metallopeptidase, peroxisomal-like isoform X4 [Citrus sinensis]
Azadirachtaindica_newGene_5433	Biological Process: carbohydrate metabolic process (GO:0005975);; Molecular Function: cellulase activity (GO:0008810);;	--	Endoglucanase 11 (Precursor) GN=At2g32990 OS=Arabidopsis thaliana (Mouse-ear cress) PE=2 SV=1	hypothetical protein CICLE_v10014884mg [Citrus clementina]
Azadirachtaindica_newGene_760	Molecular Function: cysteine synthase activity (GO:0004124);; Biological Process: cysteine biosynthetic process from serine (GO:0006535);; Molecular Function: transferase activity (GO:0016740);; Biological Process: cyanide metabolic process (GO:0019499);; Molecular Function: L-3-cyanoalanine synthase activity (GO:0050017);;	K13034|3.2805e-41|sly:101253940|bifunctional L-3-cyanoalanine synthase/cysteine synthase 1, mitochondrial; K13034 L-3-cyanoalanine synthase/ cysteine synthase [EC:2.5.1.47 4.4.1.9] (A)	Bifunctional L-3-cyanoalanine synthase/cysteine synthase, mitochondrial (Precursor) GN=CYSC OS=Spinacia oleracea (Spinach) PE=1 SV=1	chloroplast cysteine synthase [Solanum nigrum]
Azadirachtaindica_newGene_4771	--	--	--	PREDICTED: uncharacterized protein LOC102626871 [Citrus sinensis]
Azadirachtaindica_newGene_5410	Cellular Component: cell wall (GO:0005618);; Cellular Component: nucleolus (GO:0005730);; Cellular Component: vacuolar membrane (GO:0005774);; Biological Process: aging (GO:0007568);; Biological Process: response to salicylic acid (GO:0009751);; Biological Process: protein ubiquitination involved in ubiquitin-dependent protein catabolic process (GO:0042787);;	K08770|0|pxb:103935043|polyubiquitin; K08770 ubiquitin C (A)	NEDD8-like protein RUB2 (Precursor) GN=T20F21.24 OS=Arabidopsis thaliana (Mouse-ear cress) PE=1 SV=3	polyubiquitin (ubq10) [Arabidopsis thaliana]
Azadirachtaindica_newGene_1809	Molecular Function: organic cyclic compound binding (GO:0097159);; Molecular Function: heterocyclic compound binding (GO:1901363);;	K11294|9.20674e-113|tcc:TCM_007740|Nucleolin like 2 isoform 1; K11294 nucleolin (A)	Nucleolin 2 GN=OSJNBa0058K23.21 OS=Oryza sativa subsp. japonica (Rice) PE=2 SV=2	Nucleolin like 2 isoform 4, partial [Theobroma cacao]
Azadirachtaindica_newGene_2038	Molecular Function: transferase activity (GO:0016740);;	K14521|1.33441e-80|cic:CICLE_v10024790mg|hypothetical protein; K14521 N-acetyltransferase 10 [EC:2.3.1.-] (A)	UPF0202 protein At3g57940 GN=At3g57940 OS=Arabidopsis thaliana (Mouse-ear cress) PE=2 SV=2	hypothetical protein CISIN_1g0016722mg, partial [Citrus sinensis]
Azadirachtaindica_newGene_1010	Molecular Function: peroxidase activity (GO:0004601);; Biological Process: response to oxidative stress (GO:0006979);; Molecular Function: heme binding (GO:0020037);; Biological Process: oxidation-reduction process (GO:0055114);;	K00434|8.20542e-145|zma:100384480|POD; ascorbate peroxidase; K00434 L-ascorbate peroxidase [EC:1.11.1.11] (A)	L-ascorbate peroxidase, cytosolic GN=APX1 OS=Pisum sativum (Garden pea) PE=1 SV=2	L-ascorbate peroxidase 1, cytosolic [Gossypium arboreum]
Azadirachtaindica_newGene_3044	--	--	--	PREDICTED: N-alpha-acetyltransferase 35, NatC auxiliary subunit-like isoform X2 [Citrus sinensis]
Azadirachtaindica_newGene_3790	Molecular Function: glucuronyl-galactosyl-proteoglycan 4-alpha-N-acetylglucosaminyltransferase activity (GO:0001888);; Cellular Component: endosome (GO:0005768);; Cellular Component: Golgi apparatus (GO:0005794);; Cellular Component: trans-Golgi network (GO:0005802);; Biological Process: response to bacterium (GO:0009617);; Biological Process: phloem or xylem histogenesis (GO:0010087);; Biologica…	K02367|6.16493e-37|fve:101294521|exostosin-2-like; K02367 glucuronyl/N-acetylglucosaminyl transferase EXT2 [EC:2.4.1.224 2.4.1.225] (A)	Glycosyltransferase family 64 protein C4 {ECO:0000303|PubMed:24905498} OS=Arabidopsis thaliana (Mouse-ear cress) PE=2 SV=1	PREDICTED: exostosin-2-like, partial [Fragaria vesca subsp. vesca]
Azadirachtaindica_newGene_5966	Molecular Function: acetate-CoA ligase activity (GO:0003987);; Biological Process: metabolic process (GO:0008152);;	--	Probable acyl-activating enzyme 17, peroxisomal GN=AAE17 OS=Arabidopsis thaliana (Mouse-ear cress) PE=2 SV=1	hypothetical protein CICLE_v10019034mg [Citrus clementina]
Azadirachtaindica_newGene_3618	Biological Process: maltose metabolic process (GO:0000023);; Biological Process: chlorophyll catabolic process (GO:0015996);; Biological Process: starch biosynthetic process (GO:0019252);;	--	--	PREDICTED: uncharacterized protein LOC102612725 [Citrus sinensis]
Azadirachtaindica_newGene_2343	Molecular Function: carboxypeptidase activity (GO:0004180);; Biological Process: proteolysis (GO:0006508);; Molecular Function: serine-type peptidase activity (GO:0008236);;	K01285|1.19197e-28|pop:POPTR_0006s22440g|POPTRDRAFT_415889; hypothetical protein; K01285 lysosomal Pro-X carboxypeptidase [EC:3.4.16.2] (A)	--	hypothetical protein POPTR_0006s22440g [Populus trichocarpa]
Azadirachtaindica_newGene_5668	Molecular Function: protein serine/threonine kinase activity (GO:0004674);; Molecular Function: protein tyrosine kinase activity (GO:0004713);; Molecular Function: ATP binding (GO:0005524);; Biological Process: protein phosphorylation (GO:0006468);;	K14510|1.50227e-89|cic:CICLE_v10031182mg|hypothetical protein; K14510 serine/threonine-protein kinase CTR1 [EC:2.7.11.1] (A)	Serine/threonine-protein kinase CTR1 GN=CTR1 OS=Arabidopsis thaliana (Mouse-ear cress) PE=1 SV=1	hypothetical protein CICLE_v10031182mg [Citrus clementina]
Azadirachtaindica_newGene_4873	Molecular Function: methylmalonate-semialdehyde dehydrogenase (acylating) activity (GO:0004491);; Molecular Function: copper ion binding (GO:0005507);; Cellular Component: mitochondrion (GO:0005739);; Biological Process: response to oxidative stress (GO:0006979);; Biological Process: oxidation-reduction process (GO:0055114);;	K00140|1.36977e-110|cic:CICLE_v10028171mg|hypothetical protein; K00140 malonate-semialdehyde dehydrogenase (acetylating) / methylmalonate-semialdehyde dehydrogenase [EC:1.2.1.18 1.2.1.27] (A)	Methylmalonate-semialdehyde dehydrogenase [acylating], mitochondrial (Precursor) OS=Arabidopsis thaliana (Mouse-ear cress) PE=2 SV=2	hypothetical protein CISIN_1g0094071mg, partial [Citrus sinensis]
Azadirachtaindica_newGene_4074	Cellular Component: nucleus (GO:0005634);; Biological Process: metal ion transport (GO:0030001);; Molecular Function: metal ion binding (GO:0046872);;	--	--	Heavy metal transport/detoxification superfamily protein [Theobroma cacao]
Azadirachtaindica_newGene_3733	Cellular Component: integral component of membrane (GO:0016021);; Biological Process: transmembrane transport (GO:0055085);;	K15275|7.38306e-50|gmx:100811913|solute carrier family 35 member B1-like; K15275 solute carrier family 35 (UDP-galactose transporter), member B1 (A)	UDP-galactose/UDP-glucose transporter 3 GN=F14L17.13 OS=Arabidopsis thaliana (Mouse-ear cress) PE=1 SV=1	UDP-galactose/UDP-glucose transporter 3 [Glycine soja]
Azadirachtaindica_newGene_6128	Molecular Function: structural constituent of ribosome (GO:0003735);; Biological Process: translation (GO:0006412);; Cellular Component: large ribosomal subunit (GO:0015934);;	K02874|9.89584e-14|tcc:TCM_011271|Ribosomal protein L14p/L23e family protein isoform 1; K02874 large subunit ribosomal protein L14 (A)	50S ribosomal protein HLP, mitochondrial (Precursor) GN=HLP OS=Arabidopsis thaliana (Mouse-ear cress) PE=2 SV=1	Ribosomal protein L14p/L23e family protein isoform 1 [Theobroma cacao]
Azadirachtaindica_newGene_3780	--	--	Outer envelope protein 61 GN=T6G21.100 OS=Arabidopsis thaliana (Mouse-ear cress) PE=1 SV=1	PREDICTED: outer envelope protein 61, chloroplastic-like isoform X1 [Citrus sinensis]
Azadirachtaindica_newGene_4113	--	--	ABC transporter G family member 34 GN=F1O11.1 OS=Arabidopsis thaliana (Mouse-ear cress) PE=2 SV=1	Pleiotropic drug resistance 11 isoform 3 [Theobroma cacao]
Azadirachtaindica_newGene_4582	Biological Process: tRNA dihydrouridine synthesis (GO:0002943);; Molecular Function: tRNA dihydrouridine synthase activity (GO:0017150);; Molecular Function: flavin adenine dinucleotide binding (GO:0050660);; Biological Process: oxidation-reduction process (GO:0055114);;	K05543|9.7111e-133|cit:102628574|tRNA-dihydrouridine(20) synthase [NAD(P)+]-like; K05543 tRNA-dihydrouridine synthase 2 [EC:1.3.1.91] (A)	tRNA-dihydrouridine(47) synthase [NAD(P)(+)]-like OS=Oryza sativa subsp. japonica (Rice) PE=2 SV=2	PREDICTED: tRNA-dihydrouridine(20) synthase [NAD(P)+]-like isoform X1 [Citrus sinensis]
Azadirachtaindica_newGene_5112	Molecular Function: magnesium ion binding (GO:0000287);; Biological Process: RNA splicing, via endonucleolytic cleavage and ligation (GO:0000394);; Molecular Function: inorganic diphosphatase activity (GO:0004427);; Cellular Component: nucleus (GO:0005634);; Cellular Component: cytosol (GO:0005829);; Biological Process: phosphate-containing compound metabolic process (GO:0006796);; Biological Pro…	K01507|6.63343e-120|cit:102628694|soluble inorganic pyrophosphatase-like; K01507 inorganic pyrophosphatase [EC:3.6.1.1] (A)	Soluble inorganic pyrophosphatase GN=PPA OS=Solanum tuberosum (Potato) PE=2 SV=1	PREDICTED: soluble inorganic pyrophosphatase-like isoform X1 [Citrus sinensis]
Azadirachtaindica_newGene_2716	--	--	Putative ribonuclease H protein At1g65750 GN=At1g65750 OS=Arabidopsis thaliana (Mouse-ear cress) PE=3 SV=1	PREDICTED: putative ribonuclease H protein At1g65750-like [Fragaria vesca subsp. vesca]
Azadirachtaindica_newGene_4409	--	--	--	hypothetical protein CISIN_1g015535mg [Citrus sinensis]
Azadirachtaindica_newGene_1917	Molecular Function: microtubule motor activity (GO:0003777);; Molecular Function: ATP binding (GO:0005524);; Cellular Component: kinesin complex (GO:0005871);; Cellular Component: microtubule (GO:0005874);; Biological Process: microtubule-based movement (GO:0007018);; Molecular Function: microtubule binding (GO:0008017);;	--	Kinesin-like protein KCA1 GN=F12B17.180 OS=Arabidopsis thaliana (Mouse-ear cress) PE=1 SV=1	PREDICTED: geminivirus Rep-interacting motor protein-like isoform X1 [Citrus sinensis]
Azadirachtaindica_newGene_2208	--	K10532|2.72078e-68|cit:102613930|heparan-alpha-glucosaminide N-acetyltransferase-like; K10532 heparan-alpha-glucosaminide N-acetyltransferase [EC:2.3.1.78] (A)	--	hypothetical protein CISIN_1g012127mg [Citrus sinensis]
Azadirachtaindica_newGene_1483	--	--	--	hypothetical protein CISIN_1g000588mg [Citrus sinensis]
Azadirachtaindica_newGene_2963	Cellular Component: ribonucleoprotein complex (GO:0030529);;	K02870|9.73838e-09|rcu:RCOM_1356040|60S ribosomal protein L12, putative; K02870 large subunit ribosomal protein L12e (A)	60S ribosomal protein L12-1 GN=RPL12A OS=Arabidopsis thaliana (Mouse-ear cress) PE=2 SV=2	60S ribosomal protein L12, putative [Ricinus communis]
Azadirachtaindica_newGene_5383	Molecular Function: zinc ion binding (GO:0008270);; Molecular Function: 2-alkenal reductase [NAD(P)] activity (GO:0032440);; Biological Process: oxidation-reduction process (GO:0055114);;	K18932|2.05482e-151|cit:102611585|probable protein S-acyltransferase 16-like; K18932 palmitoyltransferase [EC:2.3.1.225] (A)	Probable protein S-acyltransferase 16 GN=PAT16 OS=Arabidopsis thaliana (Mouse-ear cress) PE=2 SV=1	PREDICTED: probable protein S-acyltransferase 16-like isoform X1 [Citrus sinensis]
Azadirachtaindica_newGene_4119	Biological Process: lipid metabolic process (GO:0006629);; Molecular Function: phosphoric diester hydrolase activity (GO:0008081);;	--	PI-PLC X domain-containing protein At5g67130 (Precursor) GN=At5g67130 OS=Arabidopsis thaliana (Mouse-ear cress) PE=1 SV=1	hypothetical protein JCGZ_25585 [Jatropha curcas]
Azadirachtaindica_newGene_124	Cellular Component: nucleus (GO:0005634);; Biological Process: protein import into nucleus (GO:0006606);; Molecular Function: Ran GTPase binding (GO:0008536);;	--	Importin beta-like SAD2 {ECO:0000305} OS=Arabidopsis thaliana (Mouse-ear cress) PE=1 SV=1	hypothetical protein CICLE_v100187401mg, partial [Citrus clementina]
Azadirachtaindica_newGene_3508	Molecular Function: beta-N-acetylhexosaminidase activity (GO:0004563);; Cellular Component: vacuole (GO:0005773);; Cellular Component: cytosol (GO:0005829);; Biological Process: carbohydrate metabolic process (GO:0005975);; Cellular Component: plant-type cell wall (GO:0009505);; Molecular Function: cation binding (GO:0043169);;	K12373|3.15023e-87|tcc:TCM_042957|Beta-hexosaminidase 1 isoform 1; K12373 hexosaminidase [EC:3.2.1.52] (A)	Beta-hexosaminidase 1 (Precursor) GN=T26I12.140 OS=Arabidopsis thaliana (Mouse-ear cress) PE=1 SV=1	PREDICTED: beta-hexosaminidase 1 [Sesamum indicum]
Azadirachtaindica_newGene_250	--	K05656|8.82227e-73|cit:102618671|ABC transporter B family member 26, chloroplastic-like (A)	ABC transporter B family member 26, chloroplastic (Precursor) OS=Arabidopsis thaliana (Mouse-ear cress) PE=2 SV=1	hypothetical protein CISIN_1g005467mg [Citrus sinensis]
Azadirachtaindica_newGene_2772	Molecular Function: nucleotide binding (GO:0000166);; Molecular Function: methenyltetrahydrofolate cyclohydrolase activity (GO:0004477);; Molecular Function: methylenetetrahydrofolate dehydrogenase (NADP+) activity (GO:0004488);; Biological Process: folic acid-containing compound biosynthetic process (GO:0009396);; Cellular Component: chloroplast (GO:0009507);; Biological Process: oxidation-reduc…	--	Methenyltetrahydrofolate cyclohydrolase (Precursor) GN=F6N23.26 OS=Arabidopsis thaliana (Mouse-ear cress) PE=2 SV=1	Amino acid dehydrogenase family protein [Theobroma cacao]
Azadirachtaindica_newGene_5765	--	--	--	hypothetical protein JCGZ_24591 [Jatropha curcas]
Azadirachtaindica_newGene_1236	Molecular Function: fumarate hydratase activity (GO:0004333);; Cellular Component: mitochondrion (GO:0005739);; Cellular Component: cytosol (GO:0005829);; Biological Process: tricarboxylic acid cycle (GO:0006099);; Biological Process: fumarate metabolic process (GO:0006106);; Biological Process: response to oxidative stress (GO:0006979);; Biological Process: response to salt stress (GO:0009651);;…	K01679|5.05685e-25|pop:POPTR_0002s20240g|POPTRDRAFT_552480; Fumarate hydratase 1 family protein; K01679 fumarate hydratase, class II [EC:4.2.1.2] (A)	Fumarate hydratase 1, mitochondrial (Precursor) GN=FUM1 OS=Arabidopsis thaliana (Mouse-ear cress) PE=2 SV=2	PREDICTED: fumarate hydratase 1, mitochondrial [Populus euphratica]
Azadirachtaindica_newGene_585	Molecular Function: alcohol dehydrogenase (NAD) activity (GO:0004022);; Molecular Function: zinc ion binding (GO:0008270);; Biological Process: oxidation-reduction process (GO:0055114);;	K00001|3.0432e-83|cic:CICLE_v10001382mg|hypothetical protein; K00001 alcohol dehydrogenase [EC:1.1.1.1] (A)	Alcohol dehydrogenase 1 GN=ADH1 OS=Petunia hybrida (Petunia) PE=3 SV=1	hypothetical protein CICLE_v10001382mg [Citrus clementina]
Azadirachtaindica_newGene_5770	Biological Process: proteolysis (GO:0006508);; Molecular Function: serine-type peptidase activity (GO:0008236);; Cellular Component: integral component of membrane (GO:0016021);;	K03100|1.67842e-82|cit:102630129|probable thylakoidal processing peptidase 2, chloroplastic-like; K03100 signal peptidase I [EC:3.4.21.89] (A)	Probable thylakoidal processing peptidase 2, chloroplastic (Precursor) GN=TPP2 OS=Arabidopsis thaliana (Mouse-ear cress) PE=2 SV=1	Peptidase S24/S26A/S26B/S26C family protein, putative isoform 3 [Theobroma cacao]
Azadirachtaindica_newGene_2631	Molecular Function: ATP binding (GO:0005524);; Biological Process: ATP catabolic process (GO:0006200);; Cellular Component: membrane (GO:0016020);; Molecular Function: ATPase activity (GO:0016887);;	--	Pleiotropic drug resistance protein 2 GN=PDR2 OS=Nicotiana plumbaginifolia (Leadwort-leaved tobacco) PE=2 SV=1	hypothetical protein CISIN_1g045902mg [Citrus sinensis]
Azadirachtaindica_newGene_689	Molecular Function: GTP binding (GO:0005525);; Cellular Component: intracellular (GO:0005622);; Biological Process: small GTPase mediated signal transduction (GO:0007264);; Cellular Component: membrane (GO:0016020);;	K04392|1.15079e-34|tcc:TCM_012004|RHO-related protein from plants 10 isoform 1; K04392 Ras-related C3 botulinum toxin substrate 1 (A)	Rac-like GTP-binding protein 4 OS=Oryza sativa subsp. japonica (Rice) PE=2 SV=1	RHO-related protein from plants 10 isoform 1 [Theobroma cacao]
Azadirachtaindica_newGene_4360	--	--	--	PREDICTED: uncharacterized protein LOC102629207 [Citrus sinensis]
Azadirachtaindica_newGene_208	Biological Process: carbohydrate transport (GO:0008643);; Cellular Component: integral component of membrane (GO:0016021);; Molecular Function: substrate-specific transmembrane transporter activity (GO:0022891);; Molecular Function: 2-alkenal reductase [NAD(P)] activity (GO:0032440);; Biological Process: transmembrane transport (GO:0055085);; Biological Process: oxidation-reduction process (GO:00…	--	Sugar transporter ERD6-like 5 GN=At1g54730 OS=Arabidopsis thaliana (Mouse-ear cress) PE=2 SV=2	hypothetical protein CISIN_1g011956mg [Citrus sinensis]
Azadirachtaindica_newGene_98	Molecular Function: ATP binding (GO:0005524);; Cellular Component: nucleolus (GO:0005730);; Cellular Component: cytosol (GO:0005829);; Cellular Component: plasma membrane (GO:0005886);; Molecular Function: microtubule-severing ATPase activity (GO:0008568);; Biological Process: response to cadmium ion (GO:0046686);; Biological Process: cell division (GO:0051301);;	K13525|0|cit:102630724|cell division cycle protein 48 homolog; K13525 transitional endoplasmic reticulum ATPase (A)	Cell division cycle protein 48 homolog GN=CDC48 OS=Glycine max (Soybean) PE=1 SV=1	PREDICTED: cell division cycle protein 48 homolog [Citrus sinensis]
Azadirachtaindica_newGene_4087	Molecular Function: RNA binding (GO:0003723);; Molecular Function: monooxygenase activity (GO:0004497);; Molecular Function: iron ion binding (GO:0005506);; Cellular Component: endoplasmic reticulum (GO:0005783);; Biological Process: phosphatidylglycerol biosynthetic process (GO:0006655);; Molecular Function: electron carrier activity (GO:0009055);; Biological Process: response to abscisic acid (…	--	Chloroplastic group IIA intron splicing facilitator CRS1, chloroplastic (Precursor) GN=OJ1014_E02.14 OS=Oryza sativa subsp. japonica (Rice) PE=2 SV=1	hypothetical protein CICLE_v10018859mg [Citrus clementina]
Azadirachtaindica_newGene_3834	Molecular Function: protein kinase activity (GO:0004672);; Molecular Function: protein binding (GO:0005515);; Molecular Function: ATP binding (GO:0005524);; Cellular Component: vacuole (GO:0005773);; Biological Process: protein phosphorylation (GO:0006468);; Biological Process: N-terminal protein myristoylation (GO:0006499);; Cellular Component: plasmodesma (GO:0009506);; Biological Process: resp…	K14500|1.47412e-99|pop:POPTR_0009s14480g|POPTRDRAFT_1086284; kinase family protein; K14500 BR-signaling kinase [EC:2.7.11.1] (A)	Probable serine/threonine-protein kinase At4g35230 GN=At4g35230 OS=Arabidopsis thaliana (Mouse-ear cress) PE=1 SV=1	BR-signaling kinase 1 isoform 2 [Theobroma cacao]
Azadirachtaindica_newGene_2661	Biological Process: cell adhesion (GO:0007155);; Cellular Component: plasmodesma (GO:0009506);; Biological Process: trichome morphogenesis (GO:0010090);; Biological Process: actin nucleation (GO:0045010);;	--	--	PREDICTED: uncharacterized protein LOC102609518 [Citrus sinensis]
Azadirachtaindica_newGene_5311	Molecular Function: translation initiation factor activity (GO:0003743);; Biological Process: translational initiation (GO:0006413);; Biological Process: petal development (GO:0048441);; Biological Process: stamen development (GO:0048443);; Biological Process: ovule development (GO:0048481);;	K11593|9.36075e-121|cic:CICLE_v10027750mg|hypothetical protein; K11593 eukaryotic translation initiation factor 2C (A)	Protein argonaute 5 GN=AGO5 OS=Arabidopsis thaliana (Mouse-ear cress) PE=1 SV=2	hypothetical protein CICLE_v10027750mg [Citrus clementina]
Azadirachtaindica_newGene_5096	Molecular Function: structural constituent of ribosome (GO:0003735);; Cellular Component: ribosome (GO:0005840);; Biological Process: translation (GO:0006412);;	K02953|2.3971e-78|cit:102623025|40S ribosomal protein S13-like; K02953 small subunit ribosomal protein S13e (A)	40S ribosomal protein S13 GN=RPS13 OS=Glycine max (Soybean) PE=2 SV=1	PREDICTED: 40S ribosomal protein S13-like [Nicotiana tomentosiformis]
Azadirachtaindica_newGene_4820	Molecular Function: DNA binding (GO:0003677);; Molecular Function: DNA topoisomerase type I activity (GO:0003917);; Molecular Function: DNA topoisomerase type II (ATP-hydrolyzing) activity (GO:0003918);; Cellular Component: chromosome (GO:0005694);; Biological Process: DNA topological change (GO:0006265);; Biological Process: chromatin remodeling (GO:0006338);; Biological Process: embryo developm…	K03163|6.41355e-129|cit:102630648|DNA topoisomerase 1-like; K03163 DNA topoisomerase I [EC:5.99.1.2] (A)	DNA topoisomerase 1 GN=TOP1 OS=Arabidopsis thaliana (Mouse-ear cress) PE=1 SV=1	hypothetical protein CICLE_v10007398mg [Citrus clementina]
Azadirachtaindica_newGene_1589	--	--	--	PREDICTED: cytochrome P450 94A1-like [Populus euphratica]
Azadirachtaindica_newGene_5554	Cellular Component: integral component of membrane (GO:0016021);; Biological Process: defense response to fungus (GO:0050832);;	--	UPF0057 membrane protein At2g24040 GN=At2g24040 OS=Arabidopsis thaliana (Mouse-ear cress) PE=3 SV=1	hypothetical protein CISIN_1g034455mg [Citrus sinensis]
Azadirachtaindica_newGene_1057	Molecular Function: oxidoreductase activity (GO:0016491);; Biological Process: oxidation-reduction process (GO:0055114);;	--	Aldo-keto reductase family 4 member C9 GN=AKR4C9 OS=Arabidopsis thaliana (Mouse-ear cress) PE=1 SV=1	hypothetical protein CICLE_v10012243mg [Citrus clementina]
Azadirachtaindica_newGene_3092	--	--	--	PREDICTED: flocculation protein FLO11-like isoform X3 [Citrus sinensis]
Azadirachtaindica_newGene_3973	Cellular Component: chromosome (GO:0005694);; Biological Process: DNA repair (GO:0006281);;	--	Structural maintenance of chromosomes protein 6B GN=MCI2.2 OS=Arabidopsis thaliana (Mouse-ear cress) PE=2 SV=1	hypothetical protein CICLE_v100042042mg, partial [Citrus clementina]
Azadirachtaindica_newGene_3586	Molecular Function: structural constituent of ribosome (GO:0003735);; Cellular Component: cell wall (GO:0005618);; Cellular Component: nucleolus (GO:0005730);; Cellular Component: plasma membrane (GO:0005886);; Biological Process: translation (GO:0006412);; Cellular Component: cytosolic small ribosomal subunit (GO:0022627);; Biological Process: ribosome biogenesis (GO:0042254);; Molecular Functio…	K02978|1.5155e-37|crb:CARUB_v10018269mg|hypothetical protein; K02978 small subunit ribosomal protein S27e (A)	40S ribosomal protein S27-2 OS=Arabidopsis thaliana (Mouse-ear cress) PE=2 SV=2	hypothetical protein CARUB_v10018269mg, partial [Capsella rubella]
Azadirachtaindica_newGene_1038	--	--	--	hypothetical protein CICLE_v10000428mg [Citrus clementina]
Azadirachtaindica_newGene_5107	--	K15102|9.48587e-39|tcc:TCM_007578|Phosphate transporter 3,3 isoform 1; K15102 solute carrier family 25 (mitochondrial phosphate transporter), member 3 (A)	Mitochondrial phosphate carrier protein 1, mitochondrial GN=F5J6 OS=Arabidopsis thaliana (Mouse-ear cress) PE=2 SV=1	Phosphate transporter 3,3 isoform 1 [Theobroma cacao]
Azadirachtaindica_newGene_2011	Molecular Function: ATP binding (GO:0005524);; Biological Process: ATP catabolic process (GO:0006200);; Cellular Component: integral component of membrane (GO:0016021);; Molecular Function: 2-alkenal reductase [NAD(P)] activity (GO:0032440);; Molecular Function: ATPase activity, coupled to transmembrane movement of substances (GO:0042626);; Biological Process: transmembrane transport (GO:0055085)…	--	ABC transporter C family member 1 GN=T4K22.12 OS=Arabidopsis thaliana (Mouse-ear cress) PE=1 SV=1	PREDICTED: ABC transporter C family member 2-like [Citrus sinensis]
Azadirachtaindica_newGene_1585	--	--	Uncharacterized protein At4g15545 GN=At4g15545 OS=Arabidopsis thaliana (Mouse-ear cress) PE=1 SV=1	hypothetical protein CICLE_v10005358mg [Citrus clementina]
Azadirachtaindica_newGene_1786	Biological Process: transport (GO:0006810);; Cellular Component: membrane (GO:0016020);;	K14638|1.65425e-108|cit:102615123|probable peptide/nitrate transporter At1g22540-like; K14638 solute carrier family 15 (peptide/histidine transporter), member 3/4 (A)	Protein NRT1/ PTR FAMILY 5.10 GN=NPF5.10 OS=Arabidopsis thaliana (Mouse-ear cress) PE=2 SV=1	hypothetical protein CISIN_1g045562mg, partial [Citrus sinensis]
Azadirachtaindica_newGene_4080	Molecular Function: magnesium ion transmembrane transporter activity (GO:0015095);; Biological Process: magnesium ion transport (GO:0015693);; Cellular Component: membrane (GO:0016020);;	--	Probable magnesium transporter NIPA4 GN=At1g71900 OS=Arabidopsis thaliana (Mouse-ear cress) PE=2 SV=1	PREDICTED: magnesium transporter NIPA2-like [Citrus sinensis]
Azadirachtaindica_newGene_3632	Biological Process: very long-chain fatty acid metabolic process (GO:0000038);; Molecular Function: nucleotide binding (GO:0000166);; Molecular Function: iron ion binding (GO:0005506);; Cellular Component: plasma membrane (GO:0005886);; Biological Process: fatty acid biosynthetic process (GO:0006633);; Biological Process: cuticle hydrocarbon biosynthetic process (GO:0006723);; Biological Process:…	--	Protein ECERIFERUM 3 GN=MTI20.3 OS=Arabidopsis thaliana (Mouse-ear cress) PE=1 SV=1	hypothetical protein CISIN_1g006768mg [Citrus sinensis]
Azadirachtaindica_newGene_2013	Molecular Function: ATP binding (GO:0005524);; Molecular Function: nucleoside-triphosphatase activity (GO:0017111);;	K03593|6.61072e-54|cic:CICLE_v10021421mg|hypothetical protein; K03593 ATP-binding protein involved in chromosome partitioning (A)	Fe-S cluster assembly factor HCF101, chloroplastic (Precursor) OS=Oryza sativa subsp. japonica (Rice) PE=3 SV=3	hypothetical protein CISIN_1g022525mg [Citrus sinensis]
Azadirachtaindica_newGene_3709	Molecular Function: calcium ion binding (GO:0005509);; Cellular Component: endoplasmic reticulum (GO:0005783);; Biological Process: protein folding (GO:0006457);; Molecular Function: unfolded protein binding (GO:0051082);;	K08057|1.34297e-94|tcc:TCM_019985|Calreticulin 3 isoform 1; K08057 calreticulin (A)	Calreticulin-3 (Precursor) GN=CRT3 OS=Arabidopsis thaliana (Mouse-ear cress) PE=1 SV=2	PREDICTED: calreticulin-3-like [Nelumbo nucifera]
Azadirachtaindica_newGene_759	Molecular Function: cysteine synthase activity (GO:0004124);; Molecular Function: copper ion binding (GO:0005507);; Cellular Component: mitochondrion (GO:0005739);; Biological Process: glycolysis (GO:0006096);; Biological Process: cysteine biosynthetic process from serine (GO:0006535);; Biological Process: water transport (GO:0006833);; Biological Process: hyperosmotic response (GO:0006972);; Bio…	K13034|1.8104e-33|rcu:RCOM_1615850|cysteine synthase, putative (EC:2.5.1.47); K13034 L-3-cyanoalanine synthase/ cysteine synthase [EC:2.5.1.47 4.4.1.9] (A)	Bifunctional L-3-cyanoalanine synthase/cysteine synthase C1, mitochondrial (Precursor) GN=F2A19.40 OS=Arabidopsis thaliana (Mouse-ear cress) PE=1 SV=1	PREDICTED: bifunctional L-3-cyanoalanine synthase/cysteine synthase 1, mitochondrial [Populus euphratica]
Azadirachtaindica_newGene_2110	Molecular Function: ATPase activator activity (GO:0001671);; Biological Process: positive regulation of ATPase activity (GO:0032781);; Molecular Function: chaperone binding (GO:0051087);;	--	--	hypothetical protein CICLE_v10009500mg [Citrus clementina]
Azadirachtaindica_newGene_382	Biological Process: RNA splicing, via endonucleolytic cleavage and ligation (GO:0000394);; Cellular Component: mitochondrion (GO:0005739);; Biological Process: methionine biosynthetic process (GO:0009086);; Biological Process: cellular cation homeostasis (GO:0030003);;	--	--	Alpha/beta-Hydrolases superfamily protein isoform 2 [Theobroma cacao]
Azadirachtaindica_newGene_3093	--	--	--	hypothetical protein CICLE_v10007752mg [Citrus clementina]
Azadirachtaindica_newGene_5757	Biological Process: intracellular protein transport (GO:0006886);;	K15296|1.94384e-180|cit:102628863|alpha-soluble NSF attachment protein 2-like; K15296 alpha-soluble NSF attachment protein (A)	Alpha-soluble NSF attachment protein OS=Vitis vinifera (Grape) PE=2 SV=1	hypothetical protein CICLE_v10032291mg [Citrus clementina]
Azadirachtaindica_newGene_4175	Biological Process: metabolic process (GO:0008152);;	K09284|1.75756e-82|cic:CICLE_v10011588mg|hypothetical protein; K09284 AP2-like factor, euAP2 lineage (A)	Floral homeotic protein APETALA 2 GN=AP2 OS=Arabidopsis thaliana (Mouse-ear cress) PE=1 SV=1	hypothetical protein CICLE_v10011588mg [Citrus clementina]
Azadirachtaindica_newGene_1988	Biological Process: maltose metabolic process (GO:0000023);; Molecular Function: ferrochelatase activity (GO:0004325);; Biological Process: pentose-phosphate shunt (GO:0006098);; Biological Process: heme biosynthetic process (GO:0006783);; Biological Process: carotenoid biosynthetic process (GO:0016117);; Biological Process: methylglyoxal catabolic process to D-lactate (GO:0019243);; Biological P…	K01772|6.65284e-108|mtr:MTR_8g095300|Ferrochelatase; K01772 ferrochelatase [EC:4.99.1.1] (A)	Ferrochelatase-2, chloroplastic (Precursor) GN=HEMH OS=Oryza sativa subsp. indica (Rice) PE=2 SV=2	hypothetical protein CISIN_1g009474mg [Citrus sinensis]
Azadirachtaindica_newGene_3053	--	K04733|2.69385e-52|cic:CICLE_v10000574mg|hypothetical protein (A)	G-type lectin S-receptor-like serine/threonine-protein kinase RKS1 (Precursor) GN=RKS1 OS=Arabidopsis thaliana (Mouse-ear cress) PE=3 SV=3	hypothetical protein CISIN_1g043262mg, partial [Citrus sinensis]
Azadirachtaindica_newGene_3912	Biological Process: transport (GO:0006810);; Cellular Component: integral component of membrane (GO:0016021);;	--	--	hypothetical protein CISIN_1g025201mg [Citrus sinensis]
Azadirachtaindica_newGene_121	Biological Process: phosphatidylinositol biosynthetic process (GO:0006661);;	--	--	hypothetical protein CICLE_v10023123mg [Citrus clementina]
Azadirachtaindica_newGene_5666	Molecular Function: kinase activity (GO:0016301);; Biological Process: cellular metabolic process (GO:0044237);;	K14510|2.52859e-68|cic:CICLE_v10031182mg|hypothetical protein; K14510 serine/threonine-protein kinase CTR1 [EC:2.7.11.1] (A)	Serine/threonine-protein kinase CTR1 GN=CTR1 OS=Arabidopsis thaliana (Mouse-ear cress) PE=1 SV=1	hypothetical protein CISIN_1g005247mg [Citrus sinensis]
Azadirachtaindica_newGene_4309	--	--	--	PREDICTED: uncharacterized protein LOC102616571, partial [Citrus sinensis]
Azadirachtaindica_newGene_3611	--	--	--	hypothetical protein CICLE_v10007497mg [Citrus clementina]
Azadirachtaindica_newGene_1324	Molecular Function: DNA binding (GO:0003677);; Molecular Function: sequence-specific DNA binding transcription factor activity (GO:0003700);; Biological Process: regulation of transcription, DNA-templated (GO:0006355);; Molecular Function: protein dimerization activity (GO:0046983);;	--	--	putative bHLH transcription factor [Citrus sinensis]
Azadirachtaindica_newGene_4575	--	K04506|1.59247e-62|cic:CICLE_v10012175mg|hypothetical protein; K04506 E3 ubiquitin-protein ligase SIAH1 [EC:6.3.2.19] (A)	E3 ubiquitin-protein ligase SINA-like 10 GN=At5g37930 OS=Arabidopsis thaliana (Mouse-ear cress) PE=2 SV=1	hypothetical protein CICLE_v10012175mg [Citrus clementina]
Azadirachtaindica_newGene_753	Molecular Function: oxidoreductase activity (GO:0016491);; Biological Process: single-organism metabolic process (GO:0044710);;	K06892|1.38093e-40|cic:CICLE_v10021069mg|hypothetical protein; K06892 feruloyl-CoA ortho-hydroxylase [EC:1.14.11.-] (A)	Gibberellin 20 oxidase 1-D GN=GA20ox1D OS=Triticum aestivum (Wheat) PE=1 SV=1	hypothetical protein CICLE_v10021069mg [Citrus clementina]
Azadirachtaindica_newGene_2762	Biological Process: RNA splicing, via endonucleolytic cleavage and ligation (GO:0000394);; Molecular Function: DNA binding (GO:0003677);; Cellular Component: nucleus (GO:0005634);; Biological Process: DNA-templated transcription, initiation (GO:0006352);; Biological Process: transcription from RNA polymerase II promoter (GO:0006366);; Molecular Function: protein heterodimerization activity (GO:00…	K03131|1.46946e-36|mdm:103428076|transcription initiation factor TFIID subunit 6-like; K03131 transcription initiation factor TFIID subunit 6 (A)	Transcription initiation factor TFIID subunit 6b GN=TAF6B OS=Arabidopsis thaliana (Mouse-ear cress) PE=1 SV=1	PREDICTED: transcription initiation factor TFIID subunit 6 isoform X2 [Nelumbo nucifera]
Azadirachtaindica_newGene_5510	Cellular Component: nucleosome (GO:0000786);; Molecular Function: DNA binding (GO:0003677);; Cellular Component: nucleus (GO:0005634);; Biological Process: glucose catabolic process (GO:0006007);; Biological Process: nucleosome assembly (GO:0006334);; Biological Process: protein targeting (GO:0006605);; Molecular Function: protein heterodimerization activity (GO:0046982);;	K11253|2.56493e-49|gmx:100783277|histone H3.3-like; K11253 histone H3 (A)	Histone H3.3 OS=Vitis vinifera (Grape) PE=2 SV=3	Histone H3 [Medicago truncatula]
Azadirachtaindica_newGene_3742	Molecular Function: UDP-glucose 4-epimerase activity (GO:0003978);; Biological Process: galactose metabolic process (GO:0006012);; Biological Process: cellular metabolic process (GO:0044237);; Molecular Function: coenzyme binding (GO:0050662);;	K01784|0|cit:102607055|UDP-glucose 4-epimerase GEPI48-like; K01784 UDP-glucose 4-epimerase [EC:5.1.3.2] (A)	UDP-glucose 4-epimerase GEPI48 OS=Cyamopsis tetragonoloba (Guar) PE=2 SV=1	hypothetical protein CICLE_v10020919mg [Citrus clementina]
Azadirachtaindica_newGene_2663	Biological Process: metal ion transport (GO:0030001);; Molecular Function: metal ion binding (GO:0046872);;	--	--	PREDICTED: uncharacterized protein LOC102624365 isoform X1 [Citrus sinensis]
Azadirachtaindica_newGene_4683	Molecular Function: ATP binding (GO:0005524);; Cellular Component: cell wall (GO:0005618);; Cellular Component: nucleus (GO:0005634);; Cellular Component: cytoplasm (GO:0005737);; Cellular Component: cytoskeleton (GO:0005856);; Cellular Component: plasma membrane (GO:0005886);; Biological Process: root hair elongation (GO:0048767);;	K10355|0|tcc:TCM_042772|Actin-11 isoform 1; K10355 actin, other eukaryote (A)	Actin OS=Nicotiana tabacum (Common tobacco) PE=3 SV=1	Actin-11 isoform 1 [Theobroma cacao]
Azadirachtaindica_newGene_768	Molecular Function: aspartic-type endopeptidase activity (GO:0004190);; Biological Process: proteolysis (GO:0006508);;	--	--	hypothetical protein CISIN_1g0444712mg, partial [Citrus sinensis]
Azadirachtaindica_newGene_2555	--	K14291|1.77934e-34|cit:102612464|hypothetical protein; K14291 phosphorylated adapter RNA export protein (A)	--	PREDICTED: uncharacterized protein LOC102612464 [Citrus sinensis]
Azadirachtaindica_newGene_839	Molecular Function: alcohol dehydrogenase (NAD) activity (GO:0004022);; Molecular Function: zinc ion binding (GO:0008270);; Molecular Function: S-(hydroxymethyl)glutathione dehydrogenase activity (GO:0051903);; Biological Process: oxidation-reduction process (GO:0055114);;	K18857|1.41711e-111|tcc:TCM_035433|Alcohol dehydrogenase 1; K18857 alcohol dehydrogenase class-P [EC:1.1.1.1] (A)	Alcohol dehydrogenase 1 GN=ADH1 OS=Petunia hybrida (Petunia) PE=3 SV=1	hypothetical protein CICLE_v10001382mg [Citrus clementina]
Azadirachtaindica_newGene_4957	--	--	--	hypothetical protein CISIN_1g0200702mg, partial [Citrus sinensis]
Azadirachtaindica_newGene_2230	Molecular Function: ATP binding (GO:0005524);; Biological Process: ATP catabolic process (GO:0006200);; Cellular Component: integral component of membrane (GO:0016021);; Molecular Function: 2-alkenal reductase [NAD(P)] activity (GO:0032440);; Molecular Function: ATPase activity, coupled to transmembrane movement of substances (GO:0042626);; Biological Process: transmembrane transport (GO:0055085)…	--	ABC transporter C family member 10 GN=F17J16.190 OS=Arabidopsis thaliana (Mouse-ear cress) PE=2 SV=2	hypothetical protein CISIN_1g0009011mg, partial [Citrus sinensis]
Azadirachtaindica_newGene_5885	Biological Process: microtubule cytoskeleton organization (GO:0000226);; Molecular Function: nucleic acid binding (GO:0003676);; Molecular Function: protein binding (GO:0005515);; Cellular Component: nuclear pore (GO:0005643);; Cellular Component: nucleolus (GO:0005730);; Cellular Component: cytosol (GO:0005829);; Biological Process: protein import into nucleus (GO:0006606);; Cellular Component: …	K09291|2.79246e-15|pop:POPTR_0008s08040g|POPTRDRAFT_820461; hypothetical protein; K09291 nucleoprotein TPR (A)	Nuclear-pore anchor {ECO:0000303|PubMed:17513499, ECO:0000303|PubMed:21189294} OS=Arabidopsis thaliana (Mouse-ear cress) PE=1 SV=1	YUP8H12R.9 [Arabidopsis thaliana]
Azadirachtaindica_newGene_2151	--	K16547|3.49129e-44|cit:102620295|protein NEDD1-like; K16547 protein NEDD1 (A)	--	PREDICTED: protein NEDD1-like [Citrus sinensis]
Azadirachtaindica_newGene_3820	Molecular Function: FMN binding (GO:0010181);; Molecular Function: oxidoreductase activity (GO:0016491);; Biological Process: oxidation-reduction process (GO:0055114);;	--	Uncharacterized protein At3g49140 GN=At3g49140 OS=Arabidopsis thaliana (Mouse-ear cress) PE=1 SV=2	hypothetical protein CICLE_v10004809mg [Citrus clementina]
Azadirachtaindica_newGene_3750	Cellular Component: membrane (GO:0016020);;	--	CASP-like protein 4A3 GN=At2g36330 OS=Arabidopsis thaliana (Mouse-ear cress) PE=2 SV=1	hypothetical protein CICLE_v10015951mg [Citrus clementina]
Azadirachtaindica_newGene_4795	Cellular Component: chloroplast envelope (GO:0009941);;	--	--	PREDICTED: uncharacterized protein LOC102609152 [Citrus sinensis]
Azadirachtaindica_newGene_36	Cellular Component: nucleus (GO:0005634);; Biological Process: intracellular protein transport (GO:0006886);; Molecular Function: Ran GTPase binding (GO:0008536);;	K14290|2.21818e-37|cit:102613824|uncharacterized LOC102613824 (A)	--	PREDICTED: uncharacterized protein LOC102613824 [Citrus sinensis]
Azadirachtaindica_newGene_4813	--	--	Uncharacterized protein At2g23090 GN=At2g23090 OS=Arabidopsis thaliana (Mouse-ear cress) PE=1 SV=1	PREDICTED: uncharacterized protein At2g23090-like [Cucumis sativus]
Azadirachtaindica_newGene_48	Molecular Function: metal ion binding (GO:0046872);;	--	--	hypothetical protein CICLE_v10003066mg [Citrus clementina]
Azadirachtaindica_newGene_89	Cellular Component: DNA-directed RNA polymerase IV complex (GO:0000418);; Molecular Function: RNA binding (GO:0003723);; Molecular Function: DNA-directed RNA polymerase activity (GO:0003899);; Biological Process: transcription, DNA-templated (GO:0006351);;	K16253|2.97896e-49|mtr:MTR_1g075140|DNA-directed RNA polymerase II subunit RPB7; K16253 DNA-directed RNA polymerase IV and V subunit 7 (A)	DNA-directed RNA polymerase V subunit 7 GN=NRPE7 OS=Arabidopsis thaliana (Mouse-ear cress) PE=1 SV=1	DNA-directed RNA polymerase II subunit RPB7 [Medicago truncatula]
Azadirachtaindica_newGene_5403	--	K14404|9.50779e-117|cit:102622087|uncharacterized LOC102622087; K14404 cleavage and polyadenylation specificity factor subunit 4 (A)	--	hypothetical protein CISIN_1g008521mg [Citrus sinensis]
Azadirachtaindica_newGene_2227	Biological Process: fatty acid beta-oxidation (GO:0006635);; Biological Process: protein import into peroxisome matrix (GO:0016558);;	--	--	hypothetical protein CISIN_1g041650mg, partial [Citrus sinensis]
Azadirachtaindica_newGene_2838	--	K00703|2.104e-16|cic:CICLE_v10007868mg|hypothetical protein; K00703 starch synthase [EC:2.4.1.21] (A)	--	hypothetical protein CICLE_v10007868mg [Citrus clementina]
Azadirachtaindica_newGene_2508	Biological Process: protein targeting to vacuole (GO:0006623);; Biological Process: gravitropism (GO:0009630);; Cellular Component: clathrin vesicle coat (GO:0030125);; Cellular Component: clathrin adaptor complex (GO:0030131);; Biological Process: cellulose biosynthetic process (GO:0030244);; Biological Process: Golgi vesicle transport (GO:0048193);;	K12398|2.58109e-92|cit:102607814|AP-3 complex subunit mu-like; K12398 AP-3 complex subunit mu (A)	AP-3 complex subunit mu GN=F25P12.96 OS=Arabidopsis thaliana (Mouse-ear cress) PE=1 SV=1	hypothetical protein CISIN_1g014292mg [Citrus sinensis]
Azadirachtaindica_newGene_1512	Cellular Component: integral component of membrane (GO:0016021);;	--	UPF0057 membrane protein At4g30660 GN=At4g30660 OS=Arabidopsis thaliana (Mouse-ear cress) PE=2 SV=1	PREDICTED: UPF0057 membrane protein At4g30660-like [Pyrus x bretschneideri]
Azadirachtaindica_newGene_1213	--	--	NAC transcription factor 29 GN=At1g69490 OS=Arabidopsis thaliana (Mouse-ear cress) PE=2 SV=1	hypothetical protein CICLE_v10001433mg [Citrus clementina]
Azadirachtaindica_newGene_5888	--	--	--	hypothetical protein CICLE_v10014995mg [Citrus clementina]
Azadirachtaindica_newGene_5030	--	K13343|3.40533e-26|cic:CICLE_v10024320mg|hypothetical protein; K13343 peroxin-14 (A)	Peroxisomal membrane protein PEX14 GN=MQB2.13 OS=Arabidopsis thaliana (Mouse-ear cress) PE=1 SV=2	PREDICTED: peroxisomal membrane protein PEX14 isoform X3 [Nelumbo nucifera]
Azadirachtaindica_newGene_4227	Molecular Function: calcium-dependent protein serine/threonine phosphatase activity (GO:0004723);; Molecular Function: calcium ion binding (GO:0005509);; Biological Process: detection of calcium ion (GO:0005513);; Cellular Component: cytoplasm (GO:0005737);; Cellular Component: plasma membrane (GO:0005886);; Cellular Component: calcineurin complex (GO:0005955);; Biological Process: stomatal movem…	K06268|1.06755e-24|vvi:100254683|CBL08; calcineurin B-like protein 08; K06268 serine/threonine-protein phosphatase 2B regulatory subunit (A)	Calcineurin B-like protein 8 GN=CBL8 OS=Arabidopsis thaliana (Mouse-ear cress) PE=1 SV=1	hypothetical protein JCGZ_20428 [Jatropha curcas]
Azadirachtaindica_newGene_3992	Molecular Function: phosphoprotein phosphatase activity (GO:0004721);; Cellular Component: nucleus (GO:0005634);;	--	RNA polymerase II C-terminal domain phosphatase-like 4 GN=CPL4 OS=Arabidopsis thaliana (Mouse-ear cress) PE=1 SV=1	unnamed protein product [Vitis vinifera]
Azadirachtaindica_newGene_3905	Molecular Function: oxidoreductase activity, acting on paired donors, with incorporation or reduction of molecular oxygen, 2-oxoglutarate as one donor, and incorporation of one atom each of oxygen into both donors (GO:0016706);; Biological Process: single-organism metabolic process (GO:0044710);;	K06892|1.79425e-42|pvu:PHAVU_004G170700g|hypothetical protein; K06892 feruloyl-CoA ortho-hydroxylase [EC:1.14.11.-] (A)	Gibberellin 2-beta-dioxygenase 8 GN=GA2OX8 OS=Arabidopsis thaliana (Mouse-ear cress) PE=1 SV=2	hypothetical protein MIMGU_mgv1a009730mg [Erythranthe guttata]
Azadirachtaindica_newGene_73	Molecular Function: beta-galactosidase activity (GO:0004565);; Biological Process: carbohydrate metabolic process (GO:0005975);; Cellular Component: plant-type cell wall (GO:0009505);; Molecular Function: cation binding (GO:0043169);;	--	Beta-galactosidase 10 (Precursor) GN=BGAL10 OS=Arabidopsis thaliana (Mouse-ear cress) PE=2 SV=1	hypothetical protein CISIN_1g004525mg [Citrus sinensis]
Azadirachtaindica_newGene_4742	Molecular Function: coproporphyrinogen oxidase activity (GO:0004109);; Biological Process: rRNA processing (GO:0006364);; Biological Process: protoporphyrinogen IX biosynthetic process (GO:0006782);; Biological Process: aromatic amino acid family biosynthetic process (GO:0009073);; Cellular Component: chloroplast stroma (GO:0009570);; Biological Process: leaf morphogenesis (GO:0009965);; Biologic…	K00228|1.50157e-171|cic:CICLE_v10011903mg|hypothetical protein; K00228 coproporphyrinogen III oxidase [EC:1.3.3.3] (A)	Oxygen-dependent coproporphyrinogen-III oxidase, chloroplastic (Precursor) GN=CPX OS=Glycine max (Soybean) PE=1 SV=1	hypothetical protein CICLE_v10011903mg [Citrus clementina]
Azadirachtaindica_newGene_4932	Cellular Component: membrane (GO:0016020);; Biological Process: intracellular signal transduction (GO:0035556);;	--	Protein cornichon homolog 4 GN=At1g12390 OS=Arabidopsis thaliana (Mouse-ear cress) PE=1 SV=1	hypothetical protein CISIN_1g027784mg [Citrus sinensis]
Azadirachtaindica_newGene_3823	Cellular Component: mitochondrion (GO:0005739);; Biological Process: pyrimidine ribonucleotide biosynthetic process (GO:0009220);;	--	--	PREDICTED: uncharacterized protein LOC102617882 isoform X1 [Citrus sinensis]
Azadirachtaindica_newGene_4577	Biological Process: transport (GO:0006810);;	--	Non-specific lipid-transfer protein 3 (Precursor) OS=Prunus dulcis (Almond) PE=2 SV=1	hypothetical protein CICLE_v10013114mg [Citrus clementina]
Azadirachtaindica_newGene_2710	--	--	Piezo-type mechanosensitive ion channel homolog GN=T9J23.19/T9J23.20/T9J23.21 OS=Arabidopsis thaliana (Mouse-ear cress) PE=2 SV=1	hypothetical protein CISIN_1g000058mg [Citrus sinensis]
Azadirachtaindica_newGene_3336	--	--	--	hypothetical protein CICLE_v10032867mg [Citrus clementina]
Azadirachtaindica_newGene_5282	--	--	--	hypothetical protein CISIN_1g017178mg [Citrus sinensis]
Azadirachtaindica_newGene_3075	Molecular Function: oxidoreductase activity (GO:0016491);; Biological Process: oxidation-reduction process (GO:0055114);;	--	Peroxiredoxin-2F, mitochondrial (Precursor) GN=PRXIIF OS=Arabidopsis thaliana (Mouse-ear cress) PE=1 SV=2	PREDICTED: peroxiredoxin-2F, mitochondrial-like [Citrus sinensis]
Azadirachtaindica_newGene_5701	Molecular Function: DNA binding (GO:0003677);; Molecular Function: DNA helicase activity (GO:0003678);; Molecular Function: ATP binding (GO:0005524);; Cellular Component: nucleus (GO:0005634);; Biological Process: DNA unwinding involved in DNA replication (GO:0006268);; Biological Process: DNA replication initiation (GO:0006270);; Molecular Function: DNA-dependent ATPase activity (GO:0008094);; C…	K02542|6.67025e-38|csv:101223575|MCM6; minichromosome maintenance complex component 6; K02542 DNA replication licensing factor MCM6 [EC:3.6.4.12] (A)	DNA replication licensing factor MCM6 GN=MCM6 OS=Oryza sativa subsp. indica (Rice) PE=3 SV=1	hypothetical protein Csa_6G538780 [Cucumis sativus]
Azadirachtaindica_newGene_5241	Molecular Function: DNA binding (GO:0003677);; Molecular Function: GTP binding (GO:0005525);; Cellular Component: nucleus (GO:0005634);; Cellular Component: Golgi apparatus (GO:0005794);; Biological Process: regulation of transcription, DNA-templated (GO:0006355);; Biological Process: N-terminal protein myristoylation (GO:0006499);; Biological Process: small GTPase mediated signal transduction (G…	K07937|1.20255e-72|pda:103722662|ADP-ribosylation factor 1-like; K07937 ADP-ribosylation factor 1 (A)	ADP-ribosylation factor GN=ARF OS=Vigna unguiculata (Cowpea) PE=2 SV=3	PREDICTED: ADP-ribosylation factor 1-like [Phoenix dactylifera]
Azadirachtaindica_newGene_545	Molecular Function: RNA binding (GO:0003723);;	--	--	hypothetical protein CISIN_1g002316mg [Citrus sinensis]
Azadirachtaindica_newGene_4032	--	--	--	Alpha/beta-Hydrolases superfamily protein isoform 1 [Theobroma cacao]
Azadirachtaindica_newGene_3481	--	K00972|3.176e-37|cit:102622725|UDP-N-acetylglucosamine diphosphorylase 1-like; K00972 UDP-N-acetylglucosamine/UDP-N-acetylgalactosamine diphosphorylase [EC:2.7.7.23 2.7.7.83] (A)	UDP-N-acetylglucosamine diphosphorylase 2 GN=F19I3.25 OS=Arabidopsis thaliana (Mouse-ear cress) PE=1 SV=1	hypothetical protein CICLE_v100149971mg, partial [Citrus clementina]
Azadirachtaindica_newGene_2453	Biological Process: nuclear-transcribed mRNA catabolic process (GO:0000956);; Molecular Function: aminoacyl-tRNA ligase activity (GO:0004812);; Biological Process: regulation of mitotic cell cycle (GO:0007346);;	--	--	hypothetical protein CICLE_v10019030mg [Citrus clementina]
Azadirachtaindica_newGene_5279	--	--	--	PREDICTED: uncharacterized protein LOC104878151 [Vitis vinifera]
Azadirachtaindica_newGene_3420	Cellular Component: nucleus (GO:0005634);; Biological Process: regulation of transcription, DNA-templated (GO:0006355);; Biological Process: auxin-activated signaling pathway (GO:0009734);; Molecular Function: protein dimerization activity (GO:0046983);;	K14484|3.43123e-88|cit:102612823|auxin-induced protein 22D-like; K14484 auxin-responsive protein IAA (A)	Auxin-induced protein 22D GN=AUX22D OS=Vigna radiata var. radiata (Mung bean) PE=2 SV=1	hypothetical protein CICLE_v10006002mg [Citrus clementina]
Azadirachtaindica_newGene_3230	Biological Process: protein targeting to vacuole (GO:0006623);; Biological Process: vesicle-mediated transport (GO:0016192);;	--	--	hypothetical protein CICLE_v10009455mg [Citrus clementina]
Azadirachtaindica_newGene_153	Molecular Function: ion channel activity (GO:0005216);; Cellular Component: membrane (GO:0016020);; Biological Process: single-organism transport (GO:0044765);;	--	Chloride channel protein CLC-e OS=Arabidopsis thaliana (Mouse-ear cress) PE=2 SV=2	hypothetical protein CICLE_v10030354mg, partial [Citrus clementina]
Azadirachtaindica_newGene_4684	--	K15276|1.45183e-09|cit:102619545|UDP-galactose/UDP-glucose transporter 5B-like; K15276 solute carrier family 35 (adenosine 3'-phospho 5'-phosphosulfate transporter), member B2 (A)	UDP-galactose/UDP-glucose transporter 5B GN=At5g59740 OS=Arabidopsis thaliana (Mouse-ear cress) PE=2 SV=1	hypothetical protein CISIN_1g018496mg [Citrus sinensis]
Azadirachtaindica_newGene_2497	--	--	--	hypothetical protein CICLE_v10015547mg [Citrus clementina]
Azadirachtaindica_newGene_3319	Cellular Component: integral component of membrane (GO:0016021);; Molecular Function: cellulose synthase (UDP-forming) activity (GO:0016760);; Biological Process: cellulose biosynthetic process (GO:0030244);;	K10999|0|cit:102629226|cellulose synthase A catalytic subunit 8 [UDP-forming]-like; K10999 cellulose synthase A [EC:2.4.1.12] (A)	Cellulose synthase A catalytic subunit 8 [UDP-forming] GN=F28A21.190 OS=Arabidopsis thaliana (Mouse-ear cress) PE=1 SV=1	PREDICTED: cellulose synthase A catalytic subunit 8 [UDP-forming]-like [Citrus sinensis]
Azadirachtaindica_newGene_4610	Molecular Function: 6-phosphofructokinase activity (GO:0003872);; Molecular Function: ATP binding (GO:0005524);; Cellular Component: 6-phosphofructokinase complex (GO:0005945);; Biological Process: glycolysis (GO:0006096);; Biological Process: response to sucrose (GO:0009744);; Biological Process: response to glucose (GO:0009749);; Biological Process: response to fructose (GO:0009750);; Biologica…	K00895|7.58841e-37|pper:PRUPE_ppa002571mg|hypothetical protein; K00895 pyrophosphate--fructose-6-phosphate 1-phosphotransferase [EC:2.7.1.90] (A)	Pyrophosphate--fructose 6-phosphate 1-phosphotransferase subunit alpha {ECO:0000255|HAMAP-Rule:MF_03185} OS=Ricinus communis (Castor bean) PE=3 SV=1	Pyrophosphate--fructose 6-phosphate 1-phosphotransferase subunit alpha [Morus notabilis]
Azadirachtaindica_newGene_2439	--	--	--	hypothetical protein CICLE_v10006109mg [Citrus clementina]
Azadirachtaindica_newGene_3183	--	--	Kinesin-like protein KCA1 GN=F12B17.180 OS=Arabidopsis thaliana (Mouse-ear cress) PE=1 SV=1	PREDICTED: kinesin-like protein KCA2 [Vitis vinifera]
Azadirachtaindica_newGene_3666	Molecular Function: aminopeptidase activity (GO:0004177);; Cellular Component: vacuole (GO:0005773);; Cellular Component: cytosol (GO:0005829);; Biological Process: proteolysis (GO:0006508);; Biological Process: cysteine biosynthetic process (GO:0019344);;	--	--	hypothetical protein CICLE_v10019743mg [Citrus clementina]
Azadirachtaindica_newGene_1128	--	--	Formin-like protein 20 GN=MBK20.20/MBK20.21 OS=Arabidopsis thaliana (Mouse-ear cress) PE=2 SV=3	hypothetical protein CISIN_1g0011561mg, partial [Citrus sinensis]
Azadirachtaindica_newGene_3968	--	--	Coiled-coil domain-containing protein SCD2 {ECO:0000305} OS=Arabidopsis thaliana (Mouse-ear cress) PE=1 SV=1	hypothetical protein CISIN_1g008906mg [Citrus sinensis]
Azadirachtaindica_newGene_4200	Molecular Function: DNA binding (GO:0003677);; Molecular Function: sequence-specific DNA binding transcription factor activity (GO:0003700);; Cellular Component: nucleus (GO:0005634);; Biological Process: regulation of transcription, DNA-templated (GO:0006355);; Biological Process: meristem maintenance (GO:0010073);; Biological Process: specification of floral organ identity (GO:0010093);; Molecu…	K09284|3.17018e-123|vvi:100268051|AP2; transcription factor APETALA2; K09284 AP2-like factor, euAP2 lineage (A)	Floral homeotic protein APETALA 2 GN=AP2 OS=Arabidopsis thaliana (Mouse-ear cress) PE=1 SV=1	unnamed protein product [Vitis vinifera]
Azadirachtaindica_newGene_6050	--	K08835|7.08635e-08|cit:102619199|uncharacterized LOC102619199; K08835 serine/threonine-protein kinase OSR1/STK39 [EC:2.7.11.1] (A)	--	hypothetical protein CISIN_1g0066641mg, partial [Citrus sinensis]
Azadirachtaindica_newGene_1346	--	--	--	hypothetical protein CICLE_v10027100mg [Citrus clementina]
Azadirachtaindica_newGene_1439	Biological Process: peptidyl-lysine modification to hypusine (GO:0008612);; Molecular Function: deoxyhypusine synthase activity (GO:0034038);; Molecular Function: homospermidine synthase (spermidine-specific) activity (GO:0050514);; Biological Process: deoxyhypusine biosynthetic process from spermidine (GO:0050983);;	K00809|1.3433e-87|cit:102616285|deoxyhypusine synthase-like; K00809 deoxyhypusine synthase [EC:2.5.1.46] (A)	Deoxyhypusine synthase GN=DHS1 OS=Senecio vernalis (Spring groundsel) PE=2 SV=1	PREDICTED: deoxyhypusine synthase-like [Citrus sinensis]
Azadirachtaindica_newGene_5481	--	--	--	PREDICTED: uncharacterized protein LOC102619629 [Citrus sinensis]
Azadirachtaindica_newGene_2637	--	K05666|1.18913e-40|cic:CICLE_v10014028mg|hypothetical protein (A)	ABC transporter C family member 12 GN=T4K22.13 OS=Arabidopsis thaliana (Mouse-ear cress) PE=2 SV=1	hypothetical protein MIMGU_mgv11b010115mg [Erythranthe guttata]
Azadirachtaindica_newGene_3493	Biological Process: lipid metabolic process (GO:0006629);; Molecular Function: hydrolase activity (GO:0016787);;	--	--	PREDICTED: patatin-like phospholipase domain-containing protein 2-like [Citrus sinensis]
Azadirachtaindica_newGene_4708	--	--	--	hypothetical protein CICLE_v10028843mg [Citrus clementina]
Azadirachtaindica_newGene_508	Molecular Function: protein serine/threonine kinase activity (GO:0004674);; Molecular Function: ATP binding (GO:0005524);; Biological Process: protein phosphorylation (GO:0006468);; Cellular Component: integral component of membrane (GO:0016021);;	--	Probable LRR receptor-like serine/threonine-protein kinase At5g10290 (Precursor) GN=At5g10290 OS=Arabidopsis thaliana (Mouse-ear cress) PE=2 SV=1	hypothetical protein CICLE_v10027400mg [Citrus clementina]
Azadirachtaindica_newGene_644	--	--	--	hypothetical protein CISIN_1g000495mg [Citrus sinensis]
Azadirachtaindica_newGene_3094	Molecular Function: glutathione transferase activity (GO:0004364);; Cellular Component: cytoplasm (GO:0005737);; Biological Process: aromatic amino acid family metabolic process (GO:0009072);; Molecular Function: maleylacetoacetate isomerase activity (GO:0016034);;	K01800|9.61355e-13|cit:102628801|glutathione S-transferase zeta class-like; K01800 maleylacetoacetate isomerase [EC:5.2.1.2] (A)	Glutathione S-transferase zeta class OS=Euphorbia esula (Leafy spurge) PE=2 SV=1	hypothetical protein CISIN_1g0277371mg [Citrus sinensis]
Azadirachtaindica_newGene_258	Cellular Component: chloroplast (GO:0009507);;	--	--	hypothetical protein CICLE_v10021618mg [Citrus clementina]
Azadirachtaindica_newGene_546	Cellular Component: integral component of membrane (GO:0016021);;	--	Amino acid permease 6 GN=AAP6 OS=Arabidopsis thaliana (Mouse-ear cress) PE=1 SV=1	hypothetical protein CISIN_1g011548mg [Citrus sinensis]
Azadirachtaindica_newGene_694	Biological Process: rRNA processing (GO:0006364);; Molecular Function: methyltransferase activity (GO:0008168);; Biological Process: methylation (GO:0032259);;	K09761|1.82528e-34|tcc:TCM_007256|Methyltransferases isoform 1; K09761 16S rRNA (uracil1498-N3)-methyltransferase [EC:2.1.1.193] (A)	--	Methyltransferases isoform 1 [Theobroma cacao]
Azadirachtaindica_newGene_1088	Molecular Function: DNA-directed RNA polymerase activity (GO:0003899);; Cellular Component: nucleus (GO:0005634);; Biological Process: transcription, DNA-templated (GO:0006351);; Biological Process: fatty acid catabolic process (GO:0009062);; Cellular Component: chloroplast (GO:0009507);;	K03022|1.46169e-19|ath:AT1G06790|RNA polymerase Rpb7 N-terminal domain-containing protein; K03022 DNA-directed RNA polymerase III subunit RPC8 (A)	--	DNA-directed RNA polymerase III subunit rpc8 [Morus notabilis]
Azadirachtaindica_newGene_5388	Molecular Function: metalloendopeptidase activity (GO:0004222);; Molecular Function: ATP binding (GO:0005524);; Cellular Component: mitochondrion (GO:0005739);; Biological Process: proteolysis (GO:0006508);; Cellular Component: chloroplast thylakoid membrane (GO:0009535);; Molecular Function: ATPase activity (GO:0016887);; Biological Process: protein catabolic process (GO:0030163);;	K08956|9.19601e-43|zma:100278654|uncharacterized LOC100278654; K08956 AFG3 family protein [EC:3.4.24.-] (A)	ATP-dependent zinc metalloprotease FTSH 10, mitochondrial (Precursor) GN=FTSH10 OS=Arabidopsis thaliana (Mouse-ear cress) PE=1 SV=1	putative AAA-metalloprotease FtsH, partial [Solanum tuberosum]
Azadirachtaindica_newGene_16	Cellular Component: phosphopyruvate hydratase complex (GO:0000015);; Molecular Function: magnesium ion binding (GO:0000287);; Molecular Function: DNA binding (GO:0003677);; Molecular Function: phosphopyruvate hydratase activity (GO:0004634);; Molecular Function: copper ion binding (GO:0005507);; Cellular Component: nucleus (GO:0005634);; Cellular Component: mitochondrial envelope (GO:0005740);; C…	K01689|5.00662e-56|tcc:TCM_014984|Enolase isoform 1; K01689 enolase [EC:4.2.1.11] (A)	Enolase GN=OSJNAb0015J03.9 OS=Oryza sativa subsp. japonica (Rice) PE=1 SV=2	Enolase isoform 2, partial [Theobroma cacao]
Azadirachtaindica_newGene_267	Cellular Component: cell wall (GO:0005618);; Biological Process: response to oxidative stress (GO:0006979);; Molecular Function: UDP-N-acetylmuramate dehydrogenase activity (GO:0008762);; Biological Process: embryo development ending in seed dormancy (GO:0009793);; Biological Process: polar nucleus fusion (GO:0010197);; Molecular Function: reticuline oxidase activity (GO:0050468);; Molecular Func…	--	Reticuline oxidase-like protein (Precursor) GN=At4g20830 OS=Arabidopsis thaliana (Mouse-ear cress) PE=1 SV=2	hypothetical protein CISIN_1g036220mg, partial [Citrus sinensis]
Azadirachtaindica_newGene_699	Molecular Function: aspartic-type endopeptidase activity (GO:0004190);; Cellular Component: integral component of membrane (GO:0016021);;	K09597|1.16856e-43|cic:CICLE_v10019670mg|hypothetical protein; K09597 signal peptide peptidase-like 2B [EC:3.4.23.-] (A)	Signal peptide peptidase-like 3 (Precursor) OS=Arabidopsis thaliana (Mouse-ear cress) PE=2 SV=1	hypothetical protein CICLE_v10019670mg [Citrus clementina]
Azadirachtaindica_newGene_6136	Molecular Function: AMP deaminase activity (GO:0003876);; Cellular Component: nucleus (GO:0005634);; Cellular Component: cytosol (GO:0005829);; Biological Process: IMP biosynthetic process (GO:0006188);; Biological Process: response to abscisic acid (GO:0009737);; Biological Process: embryo development ending in seed dormancy (GO:0009793);;	K01490|6.38073e-51|cic:CICLE_v10030660mg|hypothetical protein; K01490 AMP deaminase [EC:3.5.4.6] (A)	AMP deaminase GN=F16M14.21 OS=Arabidopsis thaliana (Mouse-ear cress) PE=1 SV=2	PREDICTED: AMP deaminase-like isoform X3 [Citrus sinensis]
Azadirachtaindica_newGene_446	Cellular Component: cytoplasmic mRNA processing body (GO:0000932);; Biological Process: deadenylation-independent decapping of nuclear-transcribed mRNA (GO:0031087);; Molecular Function: protein homodimerization activity (GO:0042803);;	K12611|7.54436e-67|cit:102609579|mRNA-decapping enzyme-like protein-like; K12611 mRNA-decapping enzyme 1B [EC:3.-.-.-] (A)	mRNA-decapping enzyme-like protein GN=At1g08370 OS=Arabidopsis thaliana (Mouse-ear cress) PE=1 SV=2	hypothetical protein CICLE_v10012009mg [Citrus clementina]
Azadirachtaindica_newGene_4369	Biological Process: RNA splicing, via endonucleolytic cleavage and ligation (GO:0000394);; Molecular Function: microtubule motor activity (GO:0003777);; Molecular Function: ATP binding (GO:0005524);; Cellular Component: cytoplasm (GO:0005737);; Cellular Component: kinesin complex (GO:0005871);; Cellular Component: microtubule (GO:0005874);; Biological Process: microtubule-based movement (GO:00070…	K10395|0|cit:102624205|chromosome-associated kinesin KIF4A-like; K10395 kinesin family member 4/21/27 (A)	--	hypothetical protein CICLE_v10024786mg [Citrus clementina]
Azadirachtaindica_newGene_1897	--	K01301|1.29584e-155|cic:CICLE_v10007621mg|hypothetical protein; K01301 N-acetylated-alpha-linked acidic dipeptidase [EC:3.4.17.21] (A)	Probable glutamate carboxypeptidase 2 GN=AMP1 OS=Arabidopsis thaliana (Mouse-ear cress) PE=1 SV=3	hypothetical protein CISIN_1g005260mg [Citrus sinensis]
Azadirachtaindica_newGene_6110	Molecular Function: protein serine/threonine kinase activity (GO:0004674);; Molecular Function: ATP binding (GO:0005524);; Biological Process: protein phosphorylation (GO:0006468);;	K03083|0|cam:101499607|shaggy-related protein kinase kappa-like; K03083 glycogen synthase kinase 3 beta [EC:2.7.11.26] (A)	Shaggy-related protein kinase kappa GN=ASK10 OS=Arabidopsis thaliana (Mouse-ear cress) PE=2 SV=2	PREDICTED: shaggy-related protein kinase kappa-like [Cicer arietinum]
Azadirachtaindica_newGene_1302	--	K17680|1.19506e-23|cic:CICLE_v10015609mg|hypothetical protein; K17680 twinkle protein [EC:3.6.4.12] (A)	Twinkle homolog protein, chloroplastic/mitochondrial (Precursor) GN=At1g30680 OS=Arabidopsis thaliana (Mouse-ear cress) PE=1 SV=1	hypothetical protein CICLE_v10015609mg [Citrus clementina]
Azadirachtaindica_newGene_350	Molecular Function: GTPase activity (GO:0003924);; Molecular Function: sphingomyelin phosphodiesterase activity (GO:0004767);; Molecular Function: GTP binding (GO:0005525);; Cellular Component: intracellular (GO:0005622);; Cellular Component: plasma membrane (GO:0005886);; Biological Process: GTP catabolic process (GO:0006184);; Biological Process: small GTPase mediated signal transduction (GO:00…	K04392|4.05341e-129|pop:POPTR_0014s05070g|RAC-like GTP binding protein ARAC9; K04392 Ras-related C3 botulinum toxin substrate 1 (A)	Rac-like GTP-binding protein ARAC9 (Precursor) GN=F16B22.18 OS=Arabidopsis thaliana (Mouse-ear cress) PE=2 SV=1	RAC-like GTP binding protein ARAC9 [Populus trichocarpa]
Azadirachtaindica_newGene_1427	Biological Process: protein transport (GO:0015031);;	K12193|1.27314e-52|cit:102631294|vacuolar protein sorting-associated protein 24 homolog 1-like; K12193 charged multivesicular body protein 3 (A)	Vacuolar protein sorting-associated protein 24 homolog 1 GN=MRN17.18 OS=Arabidopsis thaliana (Mouse-ear cress) PE=1 SV=1	PREDICTED: vacuolar protein sorting-associated protein 24 homolog 1-like [Citrus sinensis]
Azadirachtaindica_newGene_1352	Molecular Function: DNA binding (GO:0003677);; Biological Process: transcription, DNA-templated (GO:0006351);;	--	--	hypothetical protein CISIN_1g000279mg [Citrus sinensis]
Azadirachtaindica_newGene_2819	Molecular Function: nucleic acid binding (GO:0003676);; Molecular Function: helicase activity (GO:0004386);; Cellular Component: nucleus (GO:0005634);; Cellular Component: membrane (GO:0016020);;	--	Switch 2 {ECO:0000312|EMBL:AEE27606.1} OS=Arabidopsis thaliana (Mouse-ear cress) PE=3 SV=1	hypothetical protein CISIN_1g0440362mg, partial [Citrus sinensis]
Azadirachtaindica_newGene_3450	--	--	--	hypothetical protein CICLE_v10000938mg [Citrus clementina]
Azadirachtaindica_newGene_3166	Molecular Function: protein kinase activity (GO:0004672);;	--	Probable LRR receptor-like serine/threonine-protein kinase At1g67720 (Precursor) GN=At1g67720 OS=Arabidopsis thaliana (Mouse-ear cress) PE=2 SV=1	hypothetical protein CISIN_1g002336mg [Citrus sinensis]
Azadirachtaindica_newGene_2844	--	K15296|7.64427e-12|cmo:103496599|alpha-soluble NSF attachment protein 2; K15296 alpha-soluble NSF attachment protein (A)	Alpha-soluble NSF attachment protein 2 GN=F18O21_150 OS=Arabidopsis thaliana (Mouse-ear cress) PE=1 SV=1	PREDICTED: alpha-soluble NSF attachment protein 2 [Cucumis melo]
Azadirachtaindica_newGene_5442	Molecular Function: hydrolase activity, hydrolyzing O-glycosyl compounds (GO:0004553);; Biological Process: carbohydrate metabolic process (GO:0005975);; Cellular Component: chloroplast (GO:0009507);; Molecular Function: carbohydrate binding (GO:0030246);;	K01187|9.2182e-105|cit:102618676|neutral alpha-glucosidase C-like; K01187 alpha-glucosidase [EC:3.2.1.20] (A)	Probable glucan 1,3-alpha-glucosidase (Precursor) OS=Oryza sativa subsp. japonica (Rice) PE=3 SV=1	hypothetical protein CISIN_1g020492mg [Citrus sinensis]
Azadirachtaindica_newGene_2955	Molecular Function: ATP binding (GO:0005524);; Biological Process: response to stress (GO:0006950);;	K09490|1.05637e-23|cit:102621671|luminal-binding protein 5-like; K09490 heat shock 70kDa protein 5 (A)	Luminal-binding protein 5 (Precursor) GN=BIP5 OS=Nicotiana tabacum (Common tobacco) PE=2 SV=1	PREDICTED: luminal-binding protein 5-like [Citrus sinensis]
Azadirachtaindica_newGene_5854	Molecular Function: oxidoreductase activity (GO:0016491);; Molecular Function: metal ion binding (GO:0046872);;	--	Cytochrome P450 76C2 GN=F17K2.10 OS=Arabidopsis thaliana (Mouse-ear cress) PE=2 SV=1	PREDICTED: cytochrome P450 76C3-like [Camelina sativa]
Azadirachtaindica_newGene_5866	Cellular Component: intracellular (GO:0005622);; Molecular Function: zinc ion binding (GO:0008270);;	K13104|2.65135e-43|cit:102613201|zinc finger protein 830-like; K13104 zinc finger protein 830 (A)	--	hypothetical protein CISIN_1g019989mg [Citrus sinensis]
Azadirachtaindica_newGene_3124	Biological Process: cytokinesis by cell plate formation (GO:0000911);; Molecular Function: regulatory region DNA binding (GO:0000975);; Molecular Function: ATP binding (GO:0005524);; Cellular Component: nucleus (GO:0005634);; Cellular Component: cytoplasm (GO:0005737);; Cellular Component: plasma membrane (GO:0005886);; Biological Process: sister chromatid cohesion (GO:0007062);; Biological Proce…	K07203|9.51193e-45|brp:103849545|serine/threonine-protein kinase TOR-like; K07203 FKBP12-rapamycin complex-associated protein (A)	Serine/threonine-protein kinase TOR GN=TOR OS=Arabidopsis thaliana (Mouse-ear cress) PE=1 SV=1	PREDICTED: LOW QUALITY PROTEIN: serine/threonine-protein kinase TOR-like [Brassica rapa]
Azadirachtaindica_newGene_2728	--	--	Pentatricopeptide repeat-containing protein At4g04790, mitochondrial (Precursor) GN=At4g04790 OS=Arabidopsis thaliana (Mouse-ear cress) PE=2 SV=2	PREDICTED: pentatricopeptide repeat-containing protein At4g04790, mitochondrial-like [Citrus sinensis]
Azadirachtaindica_newGene_788	Molecular Function: DNA binding (GO:0003677);; Molecular Function: RNA binding (GO:0003723);; Biological Process: RNA metabolic process (GO:0016070);;	K17583|1.03413e-38|cit:102630248|nucleolar MIF4G domain-containing protein 1-like; K17583 nucleolar MIF4G domain-containing protein 1 (A)	--	hypothetical protein CISIN_1g009532mg [Citrus sinensis]
Azadirachtaindica_newGene_2023	--	--	--	PREDICTED: cell wall protein AWA1-like [Citrus sinensis]
Azadirachtaindica_newGene_3431	Molecular Function: magnesium ion binding (GO:0000287);; Molecular Function: phospholipid-translocating ATPase activity (GO:0004012);; Molecular Function: ATP binding (GO:0005524);; Biological Process: cation transport (GO:0006812);; Biological Process: phospholipid transport (GO:0015914);; Cellular Component: integral component of membrane (GO:0016021);; Molecular Function: cation-transporting A…	K01530|3.3074e-87|cic:CICLE_v100140951m|hypothetical protein; K01530 phospholipid-translocating ATPase [EC:3.6.3.1] (A)	Phospholipid-transporting ATPase 2 GN=ALA2 OS=Arabidopsis thaliana (Mouse-ear cress) PE=1 SV=1	hypothetical protein CICLE_v100140951mg, partial [Citrus clementina]
Azadirachtaindica_newGene_2536	Cellular Component: mitochondrion (GO:0005739);;	--	--	hypothetical protein CICLE_v10026827mg [Citrus clementina]
Azadirachtaindica_newGene_510	Molecular Function: kinase activity (GO:0016301);; Biological Process: phosphorylation (GO:0016310);;	K00891|1.29401e-22|cit:102624107|shikimate kinase 1, chloroplastic-like; K00891 shikimate kinase [EC:2.7.1.71] (A)	Shikimate kinase 1, chloroplastic (Precursor) GN=SK1 OS=Arabidopsis thaliana (Mouse-ear cress) PE=1 SV=2	hypothetical protein CISIN_1g025114mg [Citrus sinensis]
Azadirachtaindica_newGene_5367	Molecular Function: lyase activity (GO:0016829);; Molecular Function: ion binding (GO:0043167);;	K11808|5.31425e-31|gmx:100812377|phosphoribosylaminoimidazole carboxylase, chloroplastic-like; K11808 phosphoribosylaminoimidazole carboxylase [EC:4.1.1.21] (A)	Phosphoribosylaminoimidazole carboxylase, chloroplastic (Precursor; Fragment) GN=PURKE OS=Vigna aconitifolia (Moth bean) PE=2 SV=1	Phosphoribosylaminoimidazole carboxylase, chloroplastic [Glycine soja]
Azadirachtaindica_newGene_4642	Biological Process: response to light stimulus (GO:0009416);; Cellular Component: chloroplast (GO:0009507);; Biological Process: flavin-containing compound metabolic process (GO:0042726);; Molecular Function: FAD diphosphatase activity (GO:0047884);;	K18453|1.19742e-127|cit:102624667|nudix hydrolase 23, chloroplastic-like; K18453 ADP-ribose/FAD diphosphatase [EC:3.6.1.13 3.6.1.18] (A)	Nudix hydrolase 23, chloroplastic (Precursor) GN=T6D20.4 OS=Arabidopsis thaliana (Mouse-ear cress) PE=1 SV=2	PREDICTED: nudix hydrolase 23, chloroplastic-like isoform X1 [Citrus sinensis]
Azadirachtaindica_newGene_1465	--	K13459|2.62536e-12|cic:CICLE_v10003660mg|hypothetical protein; K13459 disease resistance protein RPS2 (A)	--	hypothetical protein CISIN_1g002024mg [Citrus sinensis]
Azadirachtaindica_newGene_3726	Molecular Function: ATP-dependent peptidase activity (GO:0004176);; Molecular Function: serine-type endopeptidase activity (GO:0004252);; Molecular Function: ATP binding (GO:0005524);; Biological Process: proteolysis (GO:0006508);; Biological Process: cellular response to phosphate starvation (GO:0016036);; Biological Process: galactolipid biosynthetic process (GO:0019375);;	--	Uncharacterized protein ycf45 GN=ycf45 OS=Porphyra purpurea (Red seaweed) PE=3 SV=1	hypothetical protein CISIN_1g038101mg [Citrus sinensis]
Azadirachtaindica_newGene_2059	Cellular Component: nucleus (GO:0005634);; Cellular Component: cytosol (GO:0005829);; Biological Process: glucose catabolic process (GO:0006007);; Biological Process: N-terminal protein myristoylation (GO:0006499);; Biological Process: protein import into nucleus (GO:0006606);; Biological Process: protein targeting to membrane (GO:0006612);; Biological Process: nucleotide transport (GO:0006862);;…	--	Importin subunit alpha-4 {ECO:0000305} OS=Arabidopsis thaliana (Mouse-ear cress) PE=1 SV=1	Importin alpha isoform 1 [Theobroma cacao]
Azadirachtaindica_newGene_27	--	K14842|1.8648e-92|cit:102625363|ribosome biogenesis protein NSA2 homolog; K14842 ribosome biogenesis protein NSA2 (A)	--	PREDICTED: ribosome biogenesis protein NSA2 homolog [Citrus sinensis]
Azadirachtaindica_newGene_2141	--	K11718|6.73874e-147|cit:102612429|UDP-glucose:glycoprotein glucosyltransferase-like; K11718 UDP-glucose:glycoprotein glucosyltransferase [EC:2.4.1.-] (A)	UDP-glucose:glycoprotein glucosyltransferase (Precursor) OS=Arabidopsis thaliana (Mouse-ear cress) PE=1 SV=1	hypothetical protein CISIN_1g000334mg [Citrus sinensis]
Azadirachtaindica_newGene_5558	--	--	--	PREDICTED: putative ribonuclease H protein At1g65750-like [Fragaria vesca subsp. vesca]
Azadirachtaindica_newGene_4135	Molecular Function: DNA binding (GO:0003677);; Molecular Function: zinc ion binding (GO:0008270);; Molecular Function: kinase activity (GO:0016301);; Biological Process: phosphorylation (GO:0016310);; Molecular Function: polynucleotide 3'-phosphatase activity (GO:0046403);;	K08073|1.97793e-15|cit:102622568|polynucleotide 3'-phosphatase ZDP-like; K08073 bifunctional polynucleotide phosphatase/kinase [EC:3.1.3.32 2.7.1.78] (A)	Polynucleotide 3&apos;-phosphatase ZDP GN=ZDP OS=Arabidopsis thaliana (Mouse-ear cress) PE=1 SV=1	PREDICTED: polynucleotide 3&apos;-phosphatase ZDP-like isoform X2 [Citrus sinensis]
Azadirachtaindica_newGene_4205	--	--	--	hypothetical protein CISIN_1g014596mg [Citrus sinensis]
Azadirachtaindica_newGene_254	--	--	Vacuolar protein sorting-associated protein 55 homolog GN=At1g32410 OS=Arabidopsis thaliana (Mouse-ear cress) PE=2 SV=1	PREDICTED: vacuolar protein sorting-associated protein 55 homolog [Citrus sinensis]
Azadirachtaindica_newGene_4874	Molecular Function: methylmalonate-semialdehyde dehydrogenase (acylating) activity (GO:0004491);; Molecular Function: copper ion binding (GO:0005507);; Cellular Component: mitochondrion (GO:0005739);; Biological Process: response to oxidative stress (GO:0006979);; Biological Process: oxidation-reduction process (GO:0055114);;	K00140|1.17976e-80|cic:CICLE_v10028171mg|hypothetical protein; K00140 malonate-semialdehyde dehydrogenase (acetylating) / methylmalonate-semialdehyde dehydrogenase [EC:1.2.1.18 1.2.1.27] (A)	Methylmalonate-semialdehyde dehydrogenase [acylating], mitochondrial (Precursor) OS=Arabidopsis thaliana (Mouse-ear cress) PE=2 SV=2	hypothetical protein CICLE_v10028171mg [Citrus clementina]
Azadirachtaindica_newGene_3480	Biological Process: metal ion transport (GO:0030001);; Molecular Function: metal ion binding (GO:0046872);;	--	Putative late blight resistance protein homolog R1B-12 GN=R1B-12 OS=Solanum demissum (Wild potato) PE=3 SV=2	hypothetical protein CICLE_v10006198mg [Citrus clementina]
Azadirachtaindica_newGene_2366	Biological Process: maltose metabolic process (GO:0000023);; Biological Process: pentose-phosphate shunt (GO:0006098);; Cellular Component: chloroplast thylakoid membrane (GO:0009535);; Biological Process: defense response to fungus, incompatible interaction (GO:0009817);; Cellular Component: chloroplast envelope (GO:0009941);; Biological Process: photosystem II assembly (GO:0010207);; Biological…	--	--	PREDICTED: NAD(P)H-quinone oxidoreductase subunit N, organellar chromatophore-like [Glycine max]
Azadirachtaindica_newGene_2757	Biological Process: mRNA splicing, via spliceosome (GO:0000398);; Molecular Function: nucleic acid binding (GO:0003676);; Cellular Component: spliceosomal complex (GO:0005681);;	K11097|3.00708e-44|sbi:SORBI_03g001950|SORBIDRAFT_03g001950, Sb03g001950; hypothetical protein; K11097 small nuclear ribonucleoprotein E (A)	Sm-like protein LSM5 {ECO:0000305} OS=Arabidopsis thaliana (Mouse-ear cress) PE=1 SV=1	hypothetical protein SORBIDRAFT_03g001950 [Sorghum bicolor]
Azadirachtaindica_newGene_3086	Molecular Function: catalytic activity (GO:0003824);; Biological Process: metabolic process (GO:0008152);;	K01897|1.44479e-155|mdm:103443012|long chain acyl-CoA synthetase 8-like; K01897 long-chain acyl-CoA synthetase [EC:6.2.1.3] (A)	Long chain acyl-CoA synthetase 8 GN=LACS8 OS=Arabidopsis thaliana (Mouse-ear cress) PE=1 SV=1	Long chain acyl-CoA synthetase 8 [Glycine soja]
Azadirachtaindica_newGene_5305	Molecular Function: GDP-Man:Man3GlcNAc2-PP-Dol alpha-1,2-mannosyltransferase activity (GO:0004377);; Biological Process: oligosaccharide-lipid intermediate biosynthetic process (GO:0006490);; Biological Process: GPI anchor biosynthetic process (GO:0006506);; Molecular Function: carbohydrate binding (GO:0030246);; Biological Process: ER-associated ubiquitin-dependent protein catabolic process (GO:…	K03846|2.17662e-39|tcc:TCM_031772|Alg9-like mannosyltransferase family isoform 1; K03846 alpha-1,2-mannosyltransferase [EC:2.4.1.259 2.4.1.261] (A)	Dol-P-Man:Man(6)GlcNAc(2)-PP-Dol alpha-1,2-mannosyltransferase GN=ALG9 OS=Arabidopsis thaliana (Mouse-ear cress) PE=1 SV=1	Alg9-like mannosyltransferase family isoform 1 [Theobroma cacao]
Azadirachtaindica_newGene_5568	--	--	--	hypothetical protein CISIN_1g047178mg [Citrus sinensis]
Azadirachtaindica_newGene_670	--	--	--	hypothetical protein CISIN_1g008822mg [Citrus sinensis]
Azadirachtaindica_newGene_826	--	--	--	unnamed protein product [Thellungiella halophila]
Azadirachtaindica_newGene_1895	--	K01301|4.13168e-179|cic:CICLE_v10007621mg|hypothetical protein; K01301 N-acetylated-alpha-linked acidic dipeptidase [EC:3.4.17.21] (A)	Probable glutamate carboxypeptidase 2 GN=AMP1 OS=Arabidopsis thaliana (Mouse-ear cress) PE=1 SV=3	hypothetical protein CICLE_v10007621mg [Citrus clementina]
Azadirachtaindica_newGene_3816	--	--	--	hypothetical protein CISIN_1g0031421mg, partial [Citrus sinensis]
Azadirachtaindica_newGene_770	--	--	--	hypothetical protein CICLE_v10012641mg [Citrus clementina]
Azadirachtaindica_newGene_6114	Molecular Function: ubiquitin-protein ligase activity (GO:0004842);; Molecular Function: protein binding (GO:0005515);; Cellular Component: nucleus (GO:0005634);; Biological Process: ubiquitin-dependent protein catabolic process (GO:0006511);; Biological Process: multicellular organismal development (GO:0007275);; Molecular Function: zinc ion binding (GO:0008270);; Biological Process: protein ubi…	K04506|1.56368e-165|cit:102619672|E3 ubiquitin-protein ligase SINAT2-like; K04506 E3 ubiquitin-protein ligase SIAH1 [EC:6.3.2.19] (A)	E3 ubiquitin-protein ligase SINAT2 GN=SINAT2 OS=Arabidopsis thaliana (Mouse-ear cress) PE=1 SV=1	PREDICTED: E3 ubiquitin-protein ligase SINAT2-like isoform X1 [Citrus sinensis]
Azadirachtaindica_newGene_5366	Molecular Function: phosphoribosylaminoimidazole carboxylase activity (GO:0004638);; Molecular Function: ATP binding (GO:0005524);; Biological Process: 'de novo' IMP biosynthetic process (GO:0006189);; Molecular Function: 5-(carboxyamino)imidazole ribonucleotide mutase activity (GO:0034023);; Molecular Function: metal ion binding (GO:0046872);;	K11808|2.86541e-28|gmx:100812377|phosphoribosylaminoimidazole carboxylase, chloroplastic-like; K11808 phosphoribosylaminoimidazole carboxylase [EC:4.1.1.21] (A)	Phosphoribosylaminoimidazole carboxylase, chloroplastic (Precursor; Fragment) GN=PURKE OS=Vigna aconitifolia (Moth bean) PE=2 SV=1	Phosphoribosylaminoimidazole carboxylase, chloroplastic [Glycine soja]
Azadirachtaindica_newGene_5329	--	--	NAC domain-containing protein 4 GN=NAC004 OS=Arabidopsis thaliana (Mouse-ear cress) PE=2 SV=2	hypothetical protein CICLE_v10001433mg [Citrus clementina]
Azadirachtaindica_newGene_5652	Molecular Function: DNA binding (GO:0003677);; Cellular Component: nucleus (GO:0005634);; Biological Process: transcription, DNA-templated (GO:0006351);;	--	Protein ALTERED XYLOGLUCAN 4-like GN=MMG15.18 OS=Arabidopsis thaliana (Mouse-ear cress) PE=2 SV=1	Trichome birefringence-like 22, putative [Theobroma cacao]
Azadirachtaindica_newGene_4816	Cellular Component: endosome (GO:0005768);; Cellular Component: trans-Golgi network (GO:0005802);; Biological Process: cell tip growth (GO:0009932);; Biological Process: carbohydrate biosynthetic process (GO:0016051);; Molecular Function: cellulose synthase activity (GO:0016759);; Biological Process: cellulose metabolic process (GO:0030243);; Biological Process: root hair cell differentiation (GO…	--	Probable xyloglucan glycosyltransferase 6 GN=CSLC6 OS=Arabidopsis thaliana (Mouse-ear cress) PE=1 SV=1	glycosyl transferase family 2 family protein, partial [Populus trichocarpa]
Azadirachtaindica_newGene_5051	Biological Process: drug transmembrane transport (GO:0006855);; Molecular Function: drug transmembrane transporter activity (GO:0015238);; Molecular Function: antiporter activity (GO:0015297);; Cellular Component: membrane (GO:0016020);;	K03327|9.62454e-69|vvi:100257810|MATE efflux family protein 6; K03327 multidrug resistance protein, MATE family (A)	MATE efflux family protein 7 GN=F3L12.9 OS=Arabidopsis thaliana (Mouse-ear cress) PE=2 SV=1	PREDICTED: MATE efflux family protein 6 isoform X2 [Vitis vinifera]
Azadirachtaindica_newGene_3110	--	--	--	hypothetical protein CISIN_1g006875mg [Citrus sinensis]
Azadirachtaindica_newGene_1695	--	K11423|2.86391e-55|mdm:103429455|uncharacterized LOC103429455 (A)	--	PREDICTED: uncharacterized protein LOC103429455, partial [Malus domestica]
Azadirachtaindica_newGene_3303	--	--	--	PREDICTED: uncharacterized protein LOC104607453 isoform X2 [Nelumbo nucifera]
Azadirachtaindica_newGene_6016	--	--	--	hypothetical protein CICLE_v10031412mg [Citrus clementina]
Azadirachtaindica_newGene_4743	Cellular Component: peroxisome (GO:0005777);; Molecular Function: oxidoreductase activity, acting on single donors with incorporation of molecular oxygen, incorporation of two atoms of oxygen (GO:0016702);; Molecular Function: flavonol synthase activity (GO:0045431);; Biological Process: flavonol biosynthetic process (GO:0051555);; Biological Process: oxidation-reduction process (GO:0055114);;	--	Probable 2-oxoglutarate/Fe(II)-dependent dioxygenase GN=DIOX2 OS=Papaver somniferum (Opium poppy) PE=2 SV=1	hypothetical protein CICLE_v10012063mg [Citrus clementina]
Azadirachtaindica_newGene_5973	Molecular Function: magnesium ion binding (GO:0000287);; Biological Process: sucrose biosynthetic process (GO:0005986);; Biological Process: dephosphorylation (GO:0016311);; Molecular Function: sucrose-phosphate phosphatase activity (GO:0050307);;	--	Sucrose-phosphatase 2 GN=SPP2 OS=Nicotiana tabacum (Common tobacco) PE=1 SV=1	hypothetical protein CICLE_v10011822mg [Citrus clementina]
Azadirachtaindica_newGene_604	Molecular Function: catalytic activity (GO:0003824);; Biological Process: metabolic process (GO:0008152);;	K18482|1.82339e-44|cit:102618166|branched-chain-amino-acid aminotransferase-like protein 3, chloroplastic-like; K18482 4-amino-4-deoxychorismate lyase [EC:4.1.3.38] (A)	D-amino-acid transaminase, chloroplastic {ECO:0000303|PubMed:18318836} (Precursor) OS=Arabidopsis thaliana (Mouse-ear cress) PE=1 SV=1	hypothetical protein CISIN_1g017245mg [Citrus sinensis]
Azadirachtaindica_newGene_2033	Molecular Function: NADPH-hemoprotein reductase activity (GO:0003958);; Molecular Function: iron ion binding (GO:0005506);; Cellular Component: endoplasmic reticulum membrane (GO:0005789);; Cellular Component: chloroplast (GO:0009507);; Biological Process: phenylpropanoid metabolic process (GO:0009698);; Molecular Function: FMN binding (GO:0010181);; Biological Process: oxidation-reduction proces…	K00327|1.24092e-142|cit:102609558|NADPH--cytochrome P450 reductase-like; K00327 NADPH-ferrihemoprotein reductase [EC:1.6.2.4] (A)	NADPH--cytochrome P450 reductase GN=CPR OS=Catharanthus roseus (Madagascar periwinkle) PE=2 SV=1	NADPH-cytochrome P450 reductase 2 [Azadirachta indica]
Azadirachtaindica_newGene_1870	Molecular Function: ATP binding (GO:0005524);; Biological Process: ATP catabolic process (GO:0006200);; Cellular Component: membrane (GO:0016020);; Molecular Function: ATPase activity (GO:0016887);;	--	ABC transporter G family member 32 GN=F12C20.5 OS=Arabidopsis thaliana (Mouse-ear cress) PE=1 SV=1	hypothetical protein CISIN_1g000562mg [Citrus sinensis]
Azadirachtaindica_newGene_1142	Molecular Function: serine-type endopeptidase activity (GO:0004252);; Cellular Component: integral component of membrane (GO:0016021);;	--	--	PREDICTED: ubiquitin-associated domain-containing protein 2-like isoform X3 [Citrus sinensis]
Azadirachtaindica_newGene_785	Molecular Function: DNA binding (GO:0003677);; Molecular Function: RNA binding (GO:0003723);; Biological Process: mitotic recombination (GO:0006312);; Biological Process: embryo sac egg cell differentiation (GO:0009560);; Biological Process: RNA metabolic process (GO:0016070);;	K17583|3.74381e-112|pop:POPTR_0013s05810g|POPTRDRAFT_571243; hypothetical protein; K17583 nucleolar MIF4G domain-containing protein 1 (A)	--	PREDICTED: nucleolar MIF4G domain-containing protein 1 [Populus euphratica]
Azadirachtaindica_newGene_3194	--	K11339|3.83694e-26|cic:CICLE_v10001792mg|hypothetical protein; K11339 mortality factor 4-like protein 1 (A)	--	hypothetical protein CICLE_v10001792mg [Citrus clementina]
Azadirachtaindica_newGene_1188	Cellular Component: nucleus (GO:0005634);; Biological Process: intracellular protein transport (GO:0006886);; Molecular Function: Ran GTPase binding (GO:0008536);;	--	Importin beta-like SAD2 {ECO:0000305} OS=Arabidopsis thaliana (Mouse-ear cress) PE=1 SV=1	PREDICTED: probable importin-7 homolog [Citrus sinensis]
Azadirachtaindica_newGene_4294	--	--	Pleiotropic drug resistance protein 3 GN=PDR3 OS=Nicotiana tabacum (Common tobacco) PE=2 SV=1	PREDICTED: pleiotropic drug resistance protein 3-like [Malus domestica]
Azadirachtaindica_newGene_59	--	K09013|2.33082e-30|cit:102616704|ABC transporter I family member 6, chloroplastic-like; K09013 Fe-S cluster assembly ATP-binding protein (A)	ABC transporter I family member 6, chloroplastic (Precursor) OS=Arabidopsis thaliana (Mouse-ear cress) PE=1 SV=1	hypothetical protein CICLE_v10015923mg [Citrus clementina]
Azadirachtaindica_newGene_5914	Biological Process: autophagy (GO:0006914);; Molecular Function: microtubule binding (GO:0008017);; Biological Process: CVT pathway (GO:0032258);; Biological Process: para-aminobenzoic acid metabolic process (GO:0046482);;	K08341|1.50654e-28|pxb:103944676|autophagy-related protein 8i-like; K08341 GABA(A) receptor-associated protein (A)	Autophagy-related protein 8i GN=MQD17.3 OS=Arabidopsis thaliana (Mouse-ear cress) PE=2 SV=1	hypothetical protein L484_025138 [Morus notabilis]
Azadirachtaindica_newGene_4704	--	--	--	PREDICTED: uncharacterized protein LOC100262721 isoform X1 [Vitis vinifera]
Azadirachtaindica_newGene_5954	Molecular Function: DNA binding (GO:0003677);; Molecular Function: DNA topoisomerase activity (GO:0003916);; Molecular Function: ATP binding (GO:0005524);; Cellular Component: chromosome (GO:0005694);; Biological Process: DNA topological change (GO:0006265);;	K02469|8.46508e-105|cit:102623274|DNA gyrase subunit A, chloroplastic/mitochondrial-like; K02469 DNA gyrase subunit A [EC:5.99.1.3] (A)	Probable DNA gyrase subunit A, chloroplastic/mitochondrial (Precursor) GN=GYRA OS=Arabidopsis thaliana (Mouse-ear cress) PE=1 SV=2	hypothetical protein CISIN_1g0022903mg, partial [Citrus sinensis]
Azadirachtaindica_newGene_5869	--	--	36.4 kDa proline-rich protein GN=TPRP-F1 OS=Solanum lycopersicum (Tomato) PE=2 SV=1	putative proline-rich cell wall protein [Prunus dulcis]
Azadirachtaindica_newGene_4933	Cellular Component: membrane (GO:0016020);; Biological Process: intracellular signal transduction (GO:0035556);;	--	Protein cornichon homolog 4 GN=At1g12390 OS=Arabidopsis thaliana (Mouse-ear cress) PE=1 SV=1	hypothetical protein CICLE_v10022158mg [Citrus clementina]
Azadirachtaindica_newGene_8	--	--	--	hypothetical protein CISIN_1g002466mg [Citrus sinensis]
Azadirachtaindica_newGene_232	Molecular Function: transferase activity (GO:0016740);;	--	Cellulose synthase-like protein E1 OS=Oryza sativa subsp. japonica (Rice) PE=2 SV=2	hypothetical protein CICLE_v10007586mg [Citrus clementina]
Azadirachtaindica_newGene_3014	--	--	Sugar transporter ERD6-like 5 GN=At1g54730 OS=Arabidopsis thaliana (Mouse-ear cress) PE=2 SV=2	PREDICTED: sugar transporter ERD6-like 5 [Eucalyptus grandis]
Azadirachtaindica_newGene_4378	Molecular Function: transporter activity (GO:0005215);; Biological Process: transport (GO:0006810);; Cellular Component: integral component of membrane (GO:0016021);;	K09872|6.39426e-111|cic:CICLE_v10021502mg|hypothetical protein; K09872 aquaporin PIP (A)	Probable aquaporin PIP1-2 OS=Oryza sativa subsp. japonica (Rice) PE=2 SV=3	hypothetical protein CISIN_1g023107mg [Citrus sinensis]
Azadirachtaindica_newGene_5280	Molecular Function: aspartic-type endopeptidase activity (GO:0004190);; Cellular Component: endosome (GO:0005768);; Cellular Component: Golgi apparatus (GO:0005794);; Cellular Component: trans-Golgi network (GO:0005802);; Biological Process: proteolysis (GO:0006508);;	--	--	Eukaryotic aspartyl protease family protein isoform 2 [Theobroma cacao]
Azadirachtaindica_newGene_2931	--	--	Probable thiol methyltransferase 2 GN=HOL3 OS=Arabidopsis thaliana (Mouse-ear cress) PE=1 SV=1	PREDICTED: probable thiol methyltransferase 2-like isoform X3 [Citrus sinensis]
Azadirachtaindica_newGene_5169	--	--	Double-stranded RNA-binding protein 4 GN=B1090H08.31 OS=Oryza sativa subsp. japonica (Rice) PE=2 SV=1	hypothetical protein CICLE_v10011836mg [Citrus clementina]
Azadirachtaindica_newGene_1320	--	--	--	hypothetical protein CISIN_1g048300mg [Citrus sinensis]
Azadirachtaindica_newGene_2401	--	--	--	hypothetical protein CICLE_v10024764mg [Citrus clementina]
Azadirachtaindica_newGene_1061	Molecular Function: ATP binding (GO:0005524);; Cellular Component: cytoplasm (GO:0005737);; Cellular Component: cytoskeleton (GO:0005856);;	K10355|0|vvi:100246825|actin-101; K10355 actin, other eukaryote (A)	Actin OS=Gossypium hirsutum (Upland cotton) PE=3 SV=1	PREDICTED: actin-82-like isoform X3 [Cucumis melo]
Azadirachtaindica_newGene_5584	Cellular Component: mitochondrion (GO:0005739);; Cellular Component: plastid (GO:0009536);;	--	Mitochondrial import receptor subunit TOM5 homolog GN=TOM5 OS=Arabidopsis thaliana (Mouse-ear cress) PE=1 SV=3	Mitochondrial import receptor subunit TOM5 [Theobroma cacao]
Azadirachtaindica_newGene_1635	Molecular Function: UTP:glucose-1-phosphate uridylyltransferase activity (GO:0003983);; Cellular Component: plasma membrane (GO:0005886);; Biological Process: metabolic process (GO:0008152);; Biological Process: pollen development (GO:0009555);; Biological Process: response to salt stress (GO:0009651);; Biological Process: cellular response to phosphate starvation (GO:0016036);; Biological Proces…	K00963|2.81045e-11|sbi:SORBI_04g001320|SORBIDRAFT_04g001320, Sb04g001320; hypothetical protein; K00963 UTP--glucose-1-phosphate uridylyltransferase [EC:2.7.7.9] (A)	UTP--glucose-1-phosphate uridylyltransferase OS=Hordeum vulgare (Barley) PE=2 SV=1	hypothetical protein SORBIDRAFT_04g001320 [Sorghum bicolor]
Azadirachtaindica_newGene_240	Molecular Function: zinc ion binding (GO:0008270);; Molecular Function: 2-alkenal reductase [NAD(P)] activity (GO:0032440);; Biological Process: oxidation-reduction process (GO:0055114);;	K07119|5.08472e-156|cit:102615811|2-alkenal reductase (NADP(+)-dependent)-like (A)	2-alkenal reductase (NADP(+)-dependent) GN=DBR OS=Nicotiana tabacum (Common tobacco) PE=1 SV=1	PREDICTED: 2-alkenal reductase (NADP(+)-dependent)-like [Citrus sinensis]
Azadirachtaindica_newGene_2162	--	K06955|2.90229e-33|cit:102628137|uncharacterized LOC102628137; K06955 (A)	--	hypothetical protein CISIN_1g020469mg [Citrus sinensis]
Azadirachtaindica_newGene_19	--	--	Protein FAR-RED ELONGATED HYPOCOTYL 3 GN=FHY3 OS=Arabidopsis thaliana (Mouse-ear cress) PE=1 SV=1	PREDICTED: protein FAR-RED IMPAIRED RESPONSE 1-like isoform X3 [Citrus sinensis]
Azadirachtaindica_newGene_1983	Molecular Function: nucleotide binding (GO:0000166);; Molecular Function: estradiol 17-beta-dehydrogenase activity (GO:0004303);; Cellular Component: endoplasmic reticulum (GO:0005783);; Cellular Component: plasma membrane (GO:0005886);; Biological Process: fatty acid beta-oxidation (GO:0006635);; Biological Process: protein import into peroxisome matrix (GO:0016558);;	K11165|1.64601e-79|rcu:RCOM_1077640|short-chain dehydrogenase, putative (EC:1.1.1.62); K11165 dehydrogenase/reductase SDR family member 7 [EC:1.1.-.-] (A)	Tropinone reductase 2 GN=TR2 OS=Datura stramonium (Jimsonweed) PE=1 SV=1	short-chain dehydrogenase, putative [Ricinus communis]
Azadirachtaindica_newGene_5553	Cellular Component: integral component of membrane (GO:0016021);; Biological Process: defense response to fungus (GO:0050832);;	--	UPF0057 membrane protein At4g30660 GN=At4g30660 OS=Arabidopsis thaliana (Mouse-ear cress) PE=2 SV=1	PREDICTED: UPF0057 membrane protein At4g30660-like isoform X2 [Citrus sinensis]
Azadirachtaindica_newGene_58	Molecular Function: ATP binding (GO:0005524);; Biological Process: ATP catabolic process (GO:0006200);; Biological Process: rRNA processing (GO:0006364);; Biological Process: tryptophan catabolic process (GO:0006569);; Biological Process: transport (GO:0006810);; Biological Process: aromatic amino acid family biosynthetic process (GO:0009073);; Cellular Component: chloroplast stroma (GO:0009570);…	K09013|1.23719e-69|cit:102616704|ABC transporter I family member 6, chloroplastic-like; K09013 Fe-S cluster assembly ATP-binding protein (A)	ABC transporter I family member 6, chloroplastic (Precursor) OS=Arabidopsis thaliana (Mouse-ear cress) PE=1 SV=1	Non-intrinsic ABC protein 7 isoform 7 [Theobroma cacao]
Azadirachtaindica_newGene_889	Molecular Function: GTP diphosphokinase activity (GO:0008728);; Biological Process: guanosine tetraphosphate metabolic process (GO:0015969);; Molecular Function: hydrolase activity (GO:0016787);;	--	Probable GTP diphosphokinase RSH2, chloroplastic (Precursor) OS=Oryza sativa subsp. japonica (Rice) PE=2 SV=1	hypothetical protein CISIN_1g003224mg [Citrus sinensis]
Azadirachtaindica_newGene_4310	--	--	--	PREDICTED: uncharacterized protein LOC102616571, partial [Citrus sinensis]
Azadirachtaindica_newGene_251	--	K13168|3.70152e-23|cit:102621722|CLK4-associating serine/arginine rich protein-like; K13168 splicing factor, arginine/serine-rich 16 (A)	--	CLK4-associating serine/arginine rich protein [Glycine soja]
Azadirachtaindica_newGene_2736	Molecular Function: protein serine/threonine kinase activity (GO:0004674);; Molecular Function: non-membrane spanning protein tyrosine kinase activity (GO:0004715);; Molecular Function: ATP binding (GO:0005524);; Biological Process: protein phosphorylation (GO:0006468);; Molecular Function: 2-alkenal reductase [NAD(P)] activity (GO:0032440);; Biological Process: oxidation-reduction process (GO:00…	--	Probable LRR receptor-like serine/threonine-protein kinase At1g07650 (Precursor) GN=At1g07650 OS=Arabidopsis thaliana (Mouse-ear cress) PE=1 SV=1	hypothetical protein CICLE_v10014126mg [Citrus clementina]
Azadirachtaindica_newGene_3149	Cellular Component: intracellular (GO:0005622);; Molecular Function: zinc ion binding (GO:0008270);;	K13104|2.50707e-41|pmum:103330772|zinc finger protein 830; K13104 zinc finger protein 830 (A)	--	PREDICTED: zinc finger protein 830 isoform X2 [Prunus mume]
Azadirachtaindica_newGene_2399	Molecular Function: transporter activity (GO:0005215);; Cellular Component: intracellular (GO:0005622);; Cellular Component: plasma membrane (GO:0005886);; Biological Process: transport (GO:0006810);;	--	Phosphatidylinositol/phosphatidylcholine transfer protein SFH8 GN=SFH8 OS=Arabidopsis thaliana (Mouse-ear cress) PE=2 SV=1	hypothetical protein CISIN_1g006449mg [Citrus sinensis]
Azadirachtaindica_newGene_2625	--	--	Pleiotropic drug resistance protein 2 GN=PDR2 OS=Nicotiana plumbaginifolia (Leadwort-leaved tobacco) PE=2 SV=1	hypothetical protein CICLE_v10033294mg [Citrus clementina]
Azadirachtaindica_newGene_947	Biological Process: carbohydrate metabolic process (GO:0005975);; Molecular Function: beta-glucosidase activity (GO:0008422);; Cellular Component: plant-type cell wall (GO:0009505);; Cellular Component: chloroplast (GO:0009507);; Cellular Component: apoplast (GO:0048046);;	--	Probable beta-D-xylosidase 7 (Precursor) GN=BXL7 OS=Arabidopsis thaliana (Mouse-ear cress) PE=2 SV=2	hypothetical protein CISIN_1g004054mg [Citrus sinensis]
Azadirachtaindica_newGene_3084	--	--	WPP domain-interacting tail-anchored protein 1 GN=WIT1 OS=Arabidopsis thaliana (Mouse-ear cress) PE=1 SV=2	hypothetical protein CISIN_1g005569mg [Citrus sinensis]
Azadirachtaindica_newGene_863	Molecular Function: translation elongation factor activity (GO:0003746);; Molecular Function: copper ion binding (GO:0005507);; Cellular Component: cell wall (GO:0005618);; Cellular Component: vacuole (GO:0005773);; Cellular Component: eukaryotic translation elongation factor 1 complex (GO:0005853);; Cellular Component: plasma membrane (GO:0005886);; Biological Process: translational elongation (…	K03233|3.13752e-73|vvi:100264325|elongation factor 1-gamma-like; K03233 elongation factor 1-gamma (A)	Elongation factor 1-gamma 2 OS=Oryza sativa subsp. japonica (Rice) PE=2 SV=2	elongation factor 1-gamma-like protein, partial [Caragana korshinskii]
Azadirachtaindica_newGene_1340	Cellular Component: vacuolar proton-transporting V-type ATPase, V0 domain (GO:0000220);; Molecular Function: hydrogen ion transmembrane transporter activity (GO:0015078);; Biological Process: ATP hydrolysis coupled proton transport (GO:0015991);;	K02154|2.82602e-29|gmx:100793301|vacuolar proton ATPase a1-like; K02154 V-type H+-transporting ATPase subunit a (A)	V-type proton ATPase subunit a1 GN=VHA-a1 OS=Arabidopsis thaliana (Mouse-ear cress) PE=2 SV=1	vacuolar proton ATPase a3-like protein [Medicago truncatula]
Azadirachtaindica_newGene_2274	Biological Process: amino acid transmembrane transport (GO:0003333);;	K03834|6.59544e-33|cit:102613851|uncharacterized LOC102613851 (A)	--	PREDICTED: uncharacterized protein LOC102613851 isoform X1 [Citrus sinensis]
Azadirachtaindica_newGene_2129	Biological Process: cellular process (GO:0009987);; Biological Process: organic substance biosynthetic process (GO:1901576);;	--	Transcription factor JUNGBRUNNEN 1 GN=F23E6.1 OS=Arabidopsis thaliana (Mouse-ear cress) PE=1 SV=1	hypothetical protein CICLE_v10001433mg [Citrus clementina]
Azadirachtaindica_newGene_4426	Cellular Component: integral component of mitochondrial outer membrane (GO:0031307);;	--	--	PREDICTED: uncharacterized protein LOC102617442 [Citrus sinensis]
Azadirachtaindica_newGene_407	Biological Process: glycerol ether metabolic process (GO:0006662);; Molecular Function: electron carrier activity (GO:0009055);; Molecular Function: protein disulfide oxidoreductase activity (GO:0015035);; Biological Process: cell redox homeostasis (GO:0045454);;	K03671|1.25521e-65|cit:102623497|thioredoxin O1, mitochondrial-like; K03671 thioredoxin 1 (A)	Thioredoxin O1, mitochondrial (Precursor) GN=At2g35010 OS=Arabidopsis thaliana (Mouse-ear cress) PE=2 SV=1	PREDICTED: thioredoxin O1, mitochondrial-like [Citrus sinensis]
Azadirachtaindica_newGene_462	Molecular Function: structural constituent of ribosome (GO:0003735);; Cellular Component: nucleolus (GO:0005730);; Cellular Component: plasma membrane (GO:0005886);; Biological Process: translation (GO:0006412);; Cellular Component: chloroplast (GO:0009507);; Cellular Component: cytosolic large ribosomal subunit (GO:0022625);;	K02915|2.05635e-61|pop:POPTR_0012s11020g|ribosomal protein L34; K02915 large subunit ribosomal protein L34e (A)	60S ribosomal protein L34 GN=RPL34 OS=Nicotiana tabacum (Common tobacco) PE=2 SV=1	PREDICTED: 60S ribosomal protein L34-like [Nicotiana tomentosiformis]
Azadirachtaindica_newGene_4097	--	--	--	PREDICTED: TBC domain-containing protein C1952.17c-like isoform X2 [Citrus sinensis]
Azadirachtaindica_newGene_5594	Molecular Function: non-membrane spanning protein tyrosine kinase activity (GO:0004715);; Molecular Function: ATP binding (GO:0005524);; Biological Process: protein phosphorylation (GO:0006468);; Molecular Function: polysaccharide binding (GO:0030247);;	--	Probable serine/threonine-protein kinase At1g18390 (Precursor) GN=At1g18390 OS=Arabidopsis thaliana (Mouse-ear cress) PE=2 SV=2	hypothetical protein CICLE_v10014492mg [Citrus clementina]
Azadirachtaindica_newGene_3949	Biological Process: signal transduction (GO:0007165);; Cellular Component: plant-type cell wall (GO:0009505);; Molecular Function: phosphatidylinositol binding (GO:0035091);;	--	--	hypothetical protein CICLE_v100313141mg, partial [Citrus clementina]
Azadirachtaindica_newGene_2196	--	--	Formin-like protein 1 (Precursor) GN=MWL2.16 OS=Arabidopsis thaliana (Mouse-ear cress) PE=1 SV=1	PREDICTED: formin-like protein 2-like isoform X1 [Citrus sinensis]
Azadirachtaindica_newGene_6139	Molecular Function: translation initiation factor activity (GO:0003743);; Biological Process: translational initiation (GO:0006413);; Molecular Function: zinc ion binding (GO:0008270);; Molecular Function: transferase activity (GO:0016740);;	K03125|3.19944e-56|cit:102622749|transcription initiation factor TFIID subunit 1-like; K03125 transcription initiation factor TFIID subunit 1 (A)	Transcription initiation factor TFIID subunit 1 GN=At1g32750 OS=Arabidopsis thaliana (Mouse-ear cress) PE=1 SV=1	hypothetical protein CISIN_1g0007921mg, partial [Citrus sinensis]
Azadirachtaindica_newGene_5822	Biological Process: isopentenyl diphosphate biosynthetic process, methylerythritol 4-phosphate pathway (GO:0019288);;	--	--	PREDICTED: uncharacterized protein LOC104439587 [Eucalyptus grandis]
Azadirachtaindica_newGene_4125	Biological Process: base-excision repair (GO:0006284);; Molecular Function: DNA-3-methyladenine glycosylase activity (GO:0008725);; Biological Process: response to blue light (GO:0009637);; Biological Process: regulation of proton transport (GO:0010155);; Biological Process: protein autophosphorylation (GO:0046777);;	K01246|2.56278e-41|pvu:PHAVU_005G045900g|hypothetical protein; K01246 DNA-3-methyladenine glycosylase I [EC:3.2.2.20] (A)	--	hypothetical protein PHAVU_005G045900g [Phaseolus vulgaris]
Azadirachtaindica_newGene_1276	Biological Process: carbohydrate metabolic process (GO:0005975);; Molecular Function: raffinose alpha-galactosidase activity (GO:0052692);;	K07407|3.1038e-37|cit:102629675|alpha-galactosidase-like; K07407 alpha-galactosidase [EC:3.2.1.22] (A)	Alpha-galactosidase (Precursor) OS=Coffea arabica (Arabian coffee) PE=1 SV=1	PREDICTED: alpha-galactosidase-like [Citrus sinensis]
Azadirachtaindica_newGene_1013	--	--	--	PREDICTED: uncharacterized protein LOC102630048 [Citrus sinensis]
Azadirachtaindica_newGene_1184	--	--	--	PREDICTED: uncharacterized protein LOC103713031 [Phoenix dactylifera]
Azadirachtaindica_newGene_952	--	K12345|1.62109e-54|cic:CICLE_v10028796mg|hypothetical protein; K12345 3-oxo-5-alpha-steroid 4-dehydrogenase 3 [EC:1.3.1.22 1.3.1.94] (A)	Polyprenol reductase 2 GN=At2g16530 OS=Arabidopsis thaliana (Mouse-ear cress) PE=1 SV=2	hypothetical protein CISIN_1g0196081mg, partial [Citrus sinensis]
Azadirachtaindica_newGene_5044	Biological Process: metabolic process (GO:0008152);; Molecular Function: methylisocitrate lyase activity (GO:0046421);;	--	Carboxyvinyl-carboxyphosphonate phosphorylmutase, chloroplastic (Precursor) GN=At1g77060 OS=Arabidopsis thaliana (Mouse-ear cress) PE=2 SV=2	hypothetical protein CISIN_1g010953mg [Citrus sinensis]
Azadirachtaindica_newGene_862	Molecular Function: translation elongation factor activity (GO:0003746);; Molecular Function: copper ion binding (GO:0005507);; Cellular Component: cell wall (GO:0005618);; Cellular Component: vacuole (GO:0005773);; Cellular Component: eukaryotic translation elongation factor 1 complex (GO:0005853);; Cellular Component: plasma membrane (GO:0005886);; Biological Process: translational elongation (…	K03233|6.87475e-48|cic:CICLE_v10003566mg|hypothetical protein; K03233 elongation factor 1-gamma (A)	Probable elongation factor 1-gamma 1 GN=At1g09640 OS=Arabidopsis thaliana (Mouse-ear cress) PE=2 SV=1	hypothetical protein CISIN_1g021153mg [Citrus sinensis]
Azadirachtaindica_newGene_1608	Cellular Component: integral component of membrane (GO:0016021);; Biological Process: transmembrane transport (GO:0055085);;	--	Probable sphingolipid transporter spinster homolog 2 GN=At5g64500 OS=Arabidopsis thaliana (Mouse-ear cress) PE=2 SV=1	hypothetical protein CICLE_v10025309mg [Citrus clementina]
Azadirachtaindica_newGene_3444	--	--	--	hypothetical protein CISIN_1g009672mg [Citrus sinensis]
Azadirachtaindica_newGene_5999	Biological Process: microtubule cytoskeleton organization (GO:0000226);; Molecular Function: GTP binding (GO:0005525);; Cellular Component: nucleolus (GO:0005730);; Cellular Component: plasma membrane (GO:0005886);; Biological Process: small GTPase mediated signal transduction (GO:0007264);; Biological Process: response to light stimulus (GO:0009416);; Cellular Component: phragmoplast (GO:0009524…	K04392|9.65427e-15|mus:103977405|ras and EF-hand domain-containing protein homolog (A)	Rac-like GTP-binding protein RAC1 (Precursor) GN=RAC1 OS=Lotus japonicus (Lotus corniculatus var. japonicus) PE=2 SV=1	PREDICTED: ras and EF-hand domain-containing protein homolog [Musa acuminata subsp. malaccensis]
Azadirachtaindica_newGene_3975	Biological Process: double-strand break repair via homologous recombination (GO:0000724);; Molecular Function: ATP binding (GO:0005524);; Cellular Component: Smc5-Smc6 complex (GO:0030915);; Biological Process: chromosome organization (GO:0051276);;	--	Structural maintenance of chromosomes protein 6B GN=MCI2.2 OS=Arabidopsis thaliana (Mouse-ear cress) PE=2 SV=1	hypothetical protein CISIN_1g0015362mg, partial [Citrus sinensis]
Azadirachtaindica_newGene_1086	Molecular Function: RNA binding (GO:0003723);; Cellular Component: small nucleolar ribonucleoprotein complex (GO:0005732);; Biological Process: response to water deprivation (GO:0009414);; Biological Process: response to abscisic acid (GO:0009737);;	K12624|5.21861e-57|tcc:TCM_003004|Small nuclear ribonucleoprotein family protein; K12624 U6 snRNA-associated Sm-like protein LSm5 (A)	Sm-like protein LSM5 {ECO:0000305} OS=Arabidopsis thaliana (Mouse-ear cress) PE=1 SV=1	PREDICTED: U6 snRNA-associated Sm-like protein LSm5-like [Cicer arietinum]
Azadirachtaindica_newGene_4925	Molecular Function: chorismate synthase activity (GO:0004107);; Cellular Component: nucleolus (GO:0005730);; Biological Process: N-terminal protein myristoylation (GO:0006499);; Biological Process: amino acid transport (GO:0006865);; Biological Process: aromatic amino acid family biosynthetic process (GO:0009073);; Biological Process: chorismate biosynthetic process (GO:0009423);; Cellular Compon…	K01736|8.58148e-29|pop:POPTR_0010s22840g|POPTRDRAFT_724971; chorismate synthase family protein; K01736 chorismate synthase [EC:4.2.3.5] (A)	Chorismate synthase, chloroplastic (Precursor) GN=EMB1144 OS=Arabidopsis thaliana (Mouse-ear cress) PE=2 SV=2	embryo defective 1144 [Helianthus petiolaris]
Azadirachtaindica_newGene_1275	Biological Process: carbohydrate metabolic process (GO:0005975);; Molecular Function: raffinose alpha-galactosidase activity (GO:0052692);;	K07407|5.3002e-29|pop:POPTR_0018s14920g|hypothetical protein; K07407 alpha-galactosidase [EC:3.2.1.22] (A)	Alpha-galactosidase (Precursor) OS=Cyamopsis tetragonoloba (Guar) PE=1 SV=1	alpha galactosidase [Camellia sinensis]
Azadirachtaindica_newGene_5984	Cellular Component: membrane (GO:0016020);; Biological Process: sterol biosynthetic process (GO:0016126);; Biological Process: sphingoid biosynthetic process (GO:0046520);;	--	--	hypothetical protein CICLE_v10015493mg [Citrus clementina]
Azadirachtaindica_newGene_473	--	K14490|2.49773e-67|cit:102613240|histidine-containing phosphotransfer protein 1-like; K14490 histidine-containing phosphotransfer peotein (A)	Histidine-containing phosphotransfer protein 1 GN=OJ1155_H10.30 OS=Oryza sativa subsp. japonica (Rice) PE=1 SV=1	hypothetical protein CICLE_v10033008mg [Citrus clementina]
Azadirachtaindica_newGene_1771	--	K02213|8.53587e-37|cit:102615076|cell division control protein 6 homolog; K02213 cell division control protein 6 (A)	--	unknown [Populus trichocarpa]
Azadirachtaindica_newGene_6047	--	--	--	fadA [Gossypium arboreum]
Azadirachtaindica_newGene_3897	Molecular Function: methyltransferase activity (GO:0008168);; Biological Process: methylation (GO:0032259);;	K16219|9.15903e-92|cit:102626144|alpha N-terminal protein methyltransferase 1-like; K16219 protein N-terminal methyltransferase [EC:2.1.1.244] (A)	Alpha N-terminal protein methyltransferase 1 GN=At5g44450 OS=Arabidopsis thaliana (Mouse-ear cress) PE=2 SV=1	hypothetical protein CISIN_1g018970mg [Citrus sinensis]
Azadirachtaindica_newGene_4759	Biological Process: phosphatidylinositol biosynthetic process (GO:0006661);;	--	--	hypothetical protein CICLE_v10006041mg [Citrus clementina]
Azadirachtaindica_newGene_299	Biological Process: mitotic G2 phase (GO:0000085);; Biological Process: formation of translation preinitiation complex (GO:0001731);; Molecular Function: translation initiation factor activity (GO:0003743);; Cellular Component: cytosol (GO:0005829);; Cellular Component: eukaryotic translation initiation factor 3 complex (GO:0005852);; Biological Process: regulation of translational initiation (GO…	K03247|1.10698e-173|vvi:100248036|eukaryotic translation initiation factor 3 subunit H; K03247 translation initiation factor 3 subunit H (A)	Eukaryotic translation initiation factor 3 subunit H {ECO:0000255|HAMAP-Rule:MF_03007} GN=TIF3H1 OS=Arabidopsis thaliana (Mouse-ear cress) PE=1 SV=2	hypothetical protein CICLE_v10005378mg [Citrus clementina]
Azadirachtaindica_newGene_6046	--	K05853|1.61019e-25|pvu:PHAVU_009G072800g|hypothetical protein; K05853 Ca2+ transporting ATPase, sarcoplasmic/endoplasmic reticulum [EC:3.6.3.8] (A)	Calcium-transporting ATPase 3, endoplasmic reticulum-type OS=Arabidopsis thaliana (Mouse-ear cress) PE=2 SV=3	PREDICTED: calcium-transporting ATPase 3, endoplasmic reticulum-type-like [Nicotiana tomentosiformis]
Azadirachtaindica_newGene_2774	--	--	--	PREDICTED: uncharacterized protein LOC102620672 isoform X2 [Citrus sinensis]
Azadirachtaindica_newGene_5865	--	K13104|1.58932e-32|tcc:TCM_027137|Zinc ion binding, putative isoform 1; K13104 zinc finger protein 830 (A)	--	Zinc ion binding, putative isoform 1 [Theobroma cacao]
Azadirachtaindica_newGene_5272	Molecular Function: transferase activity, transferring acyl groups (GO:0016746);;	--	Salutaridinol 7-O-acetyltransferase GN=SALAT OS=Papaver somniferum (Opium poppy) PE=1 SV=1	hypothetical protein CISIN_1g043811mg [Citrus sinensis]
Azadirachtaindica_newGene_5566	Biological Process: protein peptidyl-prolyl isomerization (GO:0000413);; Molecular Function: chromatin binding (GO:0003682);; Molecular Function: peptidyl-prolyl cis-trans isomerase activity (GO:0003755);; Cellular Component: nucleus (GO:0005634);; Biological Process: protein folding (GO:0006457);; Biological Process: regulation of flower development (GO:0009909);; Biological Process: meristem st…	K12736|2.87404e-88|cic:CICLE_v10028028mg|hypothetical protein; K12736 peptidylprolyl isomerase domain and WD repeat-containing protein 1 [EC:5.2.1.8] (A)	Peptidyl-prolyl cis-trans isomerase CYP71 GN=CYP71 OS=Arabidopsis thaliana (Mouse-ear cress) PE=1 SV=1	hypothetical protein CISIN_1g010302mg [Citrus sinensis]
Azadirachtaindica_newGene_3775	--	K18643|5.70735e-41|cic:CICLE_v10014112mg|hypothetical protein; K18643 katanin p80 WD40 repeat-containing subunit B1 (A)	--	hypothetical protein CICLE_v10014112mg [Citrus clementina]
Azadirachtaindica_newGene_1812	--	--	--	hypothetical protein CICLE_v10001596mg [Citrus clementina]
Azadirachtaindica_newGene_5524	--	--	--	PREDICTED: transcription factor LHW-like [Citrus sinensis]
Azadirachtaindica_newGene_3886	Molecular Function: structural constituent of ribosome (GO:0003735);; Cellular Component: ribosome (GO:0005840);; Biological Process: translation (GO:0006412);;	K02885|1.95263e-106|cit:102627110|60S ribosomal protein L19-1-like; K02885 large subunit ribosomal protein L19e (A)	60S ribosomal protein L19-1 GN=F22D16.23 OS=Arabidopsis thaliana (Mouse-ear cress) PE=2 SV=1	hypothetical protein CISIN_1g028783mg [Citrus sinensis]
Azadirachtaindica_newGene_2440	Molecular Function: RNA binding (GO:0003723);; Biological Process: regulation of transcription, DNA-templated (GO:0006355);; Biological Process: tRNA metabolic process (GO:0006399);; Molecular Function: rRNA methyltransferase activity (GO:0008649);; Biological Process: chloroplast organization (GO:0009658);; Biological Process: rRNA methylation (GO:0031167);; Biological Process: protein targeting…	K03500|6.4451e-37|pop:POPTR_0001s37720g|POPTRDRAFT_798161; NOL1/NOP2/sun family protein; K03500 16S rRNA (cytosine967-C5)-methyltransferase [EC:2.1.1.176] (A)	--	PREDICTED: probable 28S rRNA (cytosine(4447)-C(5))-methyltransferase [Populus euphratica]
Azadirachtaindica_newGene_40	--	K14290|5.56504e-49|pvu:PHAVU_011G020900g|hypothetical protein; K14290 exportin-1 (A)	--	Exportin-1 [Gossypium arboreum]
Azadirachtaindica_newGene_4416	--	--	--	PREDICTED: uncharacterized protein LOC102611205 [Citrus sinensis]
Azadirachtaindica_newGene_4667	Cellular Component: membrane (GO:0016020);;	--	Putative ALA-interacting subunit 2 GN=ALIS2 OS=Arabidopsis thaliana (Mouse-ear cress) PE=2 SV=1	PREDICTED: putative ALA-interacting subunit 2-like isoform X1 [Citrus sinensis]
Azadirachtaindica_newGene_962	Molecular Function: nucleic acid binding (GO:0003676);; Biological Process: petal development (GO:0048441);; Biological Process: stamen development (GO:0048443);; Biological Process: ovule development (GO:0048481);;	K11593|5.79577e-64|cit:102617219|protein argonaute MEL1-like; K11593 eukaryotic translation initiation factor 2C (A)	Protein argonaute MEL1 GN=OSJNBa0052F07.11 OS=Oryza sativa subsp. japonica (Rice) PE=2 SV=1	hypothetical protein CISIN_1g0390481mg, partial [Citrus sinensis]
Azadirachtaindica_newGene_460	Cellular Component: 1,3-beta-D-glucan synthase complex (GO:0000148);; Molecular Function: 1,3-beta-D-glucan synthase activity (GO:0003843);; Biological Process: (1->3)-beta-D-glucan biosynthetic process (GO:0006075);; Biological Process: membrane fusion (GO:0006944);; Cellular Component: cell plate (GO:0009504);; Cellular Component: plasmodesma (GO:0009506);; Biological Process: microsporogenesis…	K11000|0|cit:102624514|callose synthase 2-like; K11000 callose synthase [EC:2.4.1.-] (A)	Callose synthase 1 OS=Arabidopsis thaliana (Mouse-ear cress) PE=1 SV=2	hypothetical protein CISIN_1g000585mg [Citrus sinensis]
Azadirachtaindica_newGene_4331	--	--	--	hypothetical protein CISIN_1g036461mg, partial [Citrus sinensis]
Azadirachtaindica_newGene_3624	Biological Process: carotenoid biosynthetic process (GO:0016117);; Molecular Function: oxidoreductase activity, acting on paired donors, with incorporation or reduction of molecular oxygen (GO:0016705);; Biological Process: oxidation-reduction process (GO:0055114);;	K02293|2.91099e-62|cic:CICLE_v10007114mg|hypothetical protein; K02293 15-cis-phytoene desaturase [EC:1.3.5.5] (A)	Phytoene dehydrogenase, chloroplastic/chromoplastic (Precursor) GN=PDS1 OS=Glycine max (Soybean) PE=2 SV=1	hypothetical protein CISIN_1g0091982mg, partial [Citrus sinensis]
Azadirachtaindica_newGene_4641	--	--	--	PREDICTED: uncharacterized protein LOC102625132 isoform X2 [Citrus sinensis]
Azadirachtaindica_newGene_5240	Cellular Component: cytoplasm (GO:0005737);; Molecular Function: rRNA methyltransferase activity (GO:0008649);; Biological Process: rRNA methylation (GO:0031167);;	K03501|2.14359e-67|cic:CICLE_v10021480mg|hypothetical protein; K03501 16S rRNA (guanine527-N7)-methyltransferase [EC:2.1.1.170] (A)	--	hypothetical protein CISIN_1g022962mg [Citrus sinensis]
Azadirachtaindica_newGene_4722	Molecular Function: phosphoric diester hydrolase activity (GO:0008081);; Biological Process: metabolic process (GO:0008152);; Molecular Function: metal ion binding (GO:0046872);;	--	--	hypothetical protein CISIN_1g007976mg [Citrus sinensis]
Azadirachtaindica_newGene_399	--	--	Ultraviolet-B receptor UVR8 GN=UVR8 OS=Arabidopsis thaliana (Mouse-ear cress) PE=1 SV=1	hypothetical protein CISIN_1g013084mg [Citrus sinensis]
Azadirachtaindica_newGene_3589	--	K00574|1.7134e-84|cic:CICLE_v10004346mg|hypothetical protein (A)	--	hypothetical protein CICLE_v10004346mg [Citrus clementina]
Azadirachtaindica_newGene_5571	Molecular Function: catalytic activity (GO:0003824);;	--	--	hypothetical protein CICLE_v10021404mg [Citrus clementina]
Azadirachtaindica_newGene_5082	Molecular Function: structural constituent of ribosome (GO:0003735);; Cellular Component: ribosome (GO:0005840);; Biological Process: translation (GO:0006412);;	K02923|3.15395e-41|sita:101764670|60S ribosomal protein L38-like; K02923 large subunit ribosomal protein L38e (A)	60S ribosomal protein L38 GN=RPL38B OS=Arabidopsis thaliana (Mouse-ear cress) PE=3 SV=1	unnamed protein product [Coffea canephora]
Azadirachtaindica_newGene_1774	Molecular Function: nucleotide binding (GO:0000166);; Molecular Function: nucleic acid binding (GO:0003676);;	K12890|1.05596e-102|cic:CICLE_v10021764mg|hypothetical protein; K12890 splicing factor, arginine/serine-rich 1/9 (A)	Serine/arginine-rich-splicing factor SR34 OS=Arabidopsis thaliana (Mouse-ear cress) PE=1 SV=1	hypothetical protein CISIN_1g022301mg [Citrus sinensis]
Azadirachtaindica_newGene_793	--	K17607|5.59117e-53|pop:POPTR_0001s30580g|POPTRDRAFT_1069657; TIP41-like family protein; K17607 type 2A phosphatase activator TIP41 (A)	--	TIP41-like family protein [Populus trichocarpa]
Azadirachtaindica_newGene_439	--	--	B3 domain-containing transcription factor VRN1 GN=VRN1 OS=Arabidopsis thaliana (Mouse-ear cress) PE=1 SV=1	hypothetical protein CICLE_v10028642mg [Citrus clementina]
Azadirachtaindica_newGene_3357	Cellular Component: cytoplasm (GO:0005737);; Biological Process: aromatic amino acid family metabolic process (GO:0009072);; Molecular Function: transferase activity (GO:0016740);;	K01800|5.94685e-35|cit:102628801|glutathione S-transferase zeta class-like; K01800 maleylacetoacetate isomerase [EC:5.2.1.2] (A)	Glutathione S-transferase zeta class OS=Euphorbia esula (Leafy spurge) PE=2 SV=1	hypothetical protein CISIN_1g0277371mg [Citrus sinensis]
Azadirachtaindica_newGene_396	Molecular Function: structural constituent of ribosome (GO:0003735);; Cellular Component: ribosome (GO:0005840);; Biological Process: translation (GO:0006412);;	K02875|2.35753e-88|cit:102624652|60S ribosomal protein L14-2-like; K02875 large subunit ribosomal protein L14e (A)	60S ribosomal protein L14-1 GN=RPL14A OS=Arabidopsis thaliana (Mouse-ear cress) PE=2 SV=1	hypothetical protein CICLE_v10006195mg [Citrus clementina]
Azadirachtaindica_newGene_3250	Biological Process: carbohydrate metabolic process (GO:0005975);; Molecular Function: beta-glucosidase activity (GO:0008422);; Cellular Component: chloroplast (GO:0009507);; Cellular Component: apoplast (GO:0048046);;	K01188|2.86123e-21|cit:102626910|beta-glucosidase 40-like; K01188 beta-glucosidase [EC:3.2.1.21] (A)	Beta-glucosidase 40 (Precursor) GN=BGLU40 OS=Arabidopsis thaliana (Mouse-ear cress) PE=2 SV=1	PREDICTED: beta-glucosidase 40-like [Citrus sinensis]
Azadirachtaindica_newGene_2926	--	--	Probable LRR receptor-like serine/threonine-protein kinase At1g53430 (Precursor) GN=At1g53430 OS=Arabidopsis thaliana (Mouse-ear cress) PE=1 SV=1	hypothetical protein CICLE_v10020672mg [Citrus clementina]
Azadirachtaindica_newGene_5488	Molecular Function: oxidoreductase activity (GO:0016491);; Cellular Component: intracellular part (GO:0044424);; Biological Process: response to stimulus (GO:0050896);;	K07119|1.9325e-101|cit:102617769|2-alkenal reductase (NADP(+)-dependent)-like; K07119 (A)	2-alkenal reductase (NADP(+)-dependent) GN=DBR OS=Nicotiana tabacum (Common tobacco) PE=1 SV=1	hypothetical protein CICLE_v10024617mg [Citrus clementina]
Azadirachtaindica_newGene_1379	Molecular Function: iron ion binding (GO:0005506);; Molecular Function: flavonol synthase activity (GO:0045431);; Molecular Function: iron-sulfur cluster binding (GO:0051536);; Biological Process: flavonol biosynthetic process (GO:0051555);; Biological Process: oxidation-reduction process (GO:0055114);;	K06892|1.26278e-31|rcu:RCOM_0005310|Flavonol synthase/flavanone 3-hydroxylase, putative (EC:1.14.11.23); K06892 feruloyl-CoA ortho-hydroxylase [EC:1.14.11.-] (A)	--	Flavonol synthase/flavanone 3-hydroxylase, putative [Ricinus communis]
Azadirachtaindica_newGene_4225	Molecular Function: calcium ion binding (GO:0005509);;	K06268|1.26959e-22|pda:103711181|calcineurin B-like protein 7; K06268 serine/threonine-protein phosphatase 2B regulatory subunit (A)	Calcineurin B-like protein 4 OS=Oryza sativa subsp. japonica (Rice) PE=1 SV=1	PREDICTED: calcineurin B-like protein 7 isoform X4 [Elaeis guineensis]
Azadirachtaindica_newGene_2832	Molecular Function: histone acetyltransferase activity (GO:0004402);; Biological Process: histone acetylation (GO:0016573);;	--	Probable cytosolic iron-sulfur protein assembly protein CIAO1 homolog {ECO:0000255|HAMAP-Rule:MF_03037} GN=CHLREDRAFT_130093 OS=Chlamydomonas reinhardtii (Chlamydomonas smithii) PE=3 SV=1	hypothetical protein CICLE_v10012077mg [Citrus clementina]
Azadirachtaindica_newGene_4120	Biological Process: lipid metabolic process (GO:0006629);; Molecular Function: phosphoric diester hydrolase activity (GO:0008081);;	--	--	hypothetical protein CISIN_1g0438802mg, partial [Citrus sinensis]
Azadirachtaindica_newGene_2666	Molecular Function: iron ion binding (GO:0005506);; Molecular Function: oxidoreductase activity, acting on paired donors, with incorporation or reduction of molecular oxygen, 2-oxoglutarate as one donor, and incorporation of one atom each of oxygen into both donors (GO:0016706);; Biological Process: oxidation-reduction process (GO:0055114);;	K06892|3.06842e-28|cic:CICLE_v10023815mg|hypothetical protein (A)	Gibberellin 3-beta-dioxygenase 3 GN=GA3OX3 OS=Arabidopsis thaliana (Mouse-ear cress) PE=2 SV=1	hypothetical protein CICLE_v10023815mg [Citrus clementina]
Azadirachtaindica_newGene_5712	--	--	--	S-adenosyl-L-methionine-dependent methyltransferases superfamily protein isoform 2 [Theobroma cacao]
Azadirachtaindica_newGene_189	Molecular Function: voltage-gated potassium channel activity (GO:0005249);; Biological Process: potassium ion transport (GO:0006813);; Cellular Component: voltage-gated potassium channel complex (GO:0008076);; Biological Process: protein homooligomerization (GO:0051260);;	--	FH protein interacting protein FIP2 GN=FIP2 OS=Arabidopsis thaliana (Mouse-ear cress) PE=1 SV=1	PREDICTED: FH protein interacting protein FIP2 isoform X3 [Prunus mume]
Azadirachtaindica_newGene_1691	--	--	--	PREDICTED: uncharacterized protein LOC103420839 [Malus domestica]
Azadirachtaindica_newGene_5466	--	--	--	PREDICTED: uncharacterized protein LOC102617616 [Citrus sinensis]
Azadirachtaindica_newGene_1935	--	--	Protein trichome birefringence-like 35 GN=TBL35 OS=Arabidopsis thaliana (Mouse-ear cress) PE=2 SV=1	hypothetical protein CISIN_1g013547mg [Citrus sinensis]
Azadirachtaindica_newGene_3218	Cellular Component: vacuole (GO:0005773);; Biological Process: unsaturated fatty acid biosynthetic process (GO:0006636);; Biological Process: phosphatidylglycerol biosynthetic process (GO:0006655);; Biological Process: pollen development (GO:0009555);; Biological Process: thylakoid membrane organization (GO:0010027);; Biological Process: tetracyclic triterpenoid biosynthetic process (GO:0010686);…	K01853|3.80283e-82|mdm:103425750|cycloartenol synthase-like; K01853 cycloartenol synthase [EC:5.4.99.8] (A)	Cycloartenol synthase OS=Ricinus communis (Castor bean) PE=1 SV=1	cycloartenol synthase protein [Azadirachta indica]
Azadirachtaindica_newGene_286	--	--	--	hypothetical protein CICLE_v10023252mg [Citrus clementina]
Azadirachtaindica_newGene_1554	Molecular Function: hydrolase activity, acting on glycosyl bonds (GO:0016798);;	--	--	hypothetical protein CICLE_v10030938mg [Citrus clementina]
Azadirachtaindica_newGene_1139	Cellular Component: cell wall (GO:0005618);; Cellular Component: nucleolus (GO:0005730);; Cellular Component: mitochondrial outer membrane (GO:0005741);; Cellular Component: vacuole (GO:0005773);; Cellular Component: plasma membrane (GO:0005886);; Molecular Function: voltage-gated anion channel activity (GO:0008308);; Cellular Component: chloroplast envelope (GO:0009941);; Molecular Function: por…	K15040|2.57292e-142|cit:102619225|mitochondrial outer membrane protein porin of 34 kDa-like; K15040 voltage-dependent anion channel protein 2 (A)	Mitochondrial outer membrane protein porin of 34 kDa OS=Solanum tuberosum (Potato) PE=1 SV=2	PREDICTED: mitochondrial outer membrane protein porin of 34 kDa-like [Citrus sinensis]
Azadirachtaindica_newGene_2430	Biological Process: nucleobase-containing compound metabolic process (GO:0006139);;	K14546|7.38305e-33|cit:102623293|WD repeat-containing protein 43-like; K14546 U3 small nucleolar RNA-associated protein 5 (A)	--	hypothetical protein CISIN_1g0068081mg, partial [Citrus sinensis]
Azadirachtaindica_newGene_918	Biological Process: RNA methylation (GO:0001510);; Molecular Function: copper ion binding (GO:0005507);; Cellular Component: mitochondrial inner membrane (GO:0005743);; Cellular Component: mitochondrial intermembrane space (GO:0005758);; Molecular Function: P-P-bond-hydrolysis-driven protein transmembrane transporter activity (GO:0015450);; Biological Process: protein import into mitochondrial in…	K17781|3.43294e-27|cit:102623334|mitochondrial import inner membrane translocase subunit Tim13-like; K17781 mitochondrial import inner membrane translocase subunit TIM13 (A)	Mitochondrial import inner membrane translocase subunit Tim13 GN=OJ1123_G04.16 OS=Oryza sativa subsp. japonica (Rice) PE=3 SV=2	hypothetical protein CICLE_v10023088mg [Citrus clementina]
Azadirachtaindica_newGene_2542	--	K08472|1.66272e-40|cit:102630798|MLO-like protein 4-like; K08472 mlo protein (A)	MLO-like protein 4 GN=MLO4 OS=Arabidopsis thaliana (Mouse-ear cress) PE=2 SV=2	hypothetical protein CISIN_1g0092231mg, partial [Citrus sinensis]
Azadirachtaindica_newGene_5469	Cellular Component: plasma membrane (GO:0005886);;	K12471|1.37112e-107|cit:102625355|clathrin interactor EPSIN 2-like; K12471 epsin (A)	Clathrin interactor EPSIN 2 OS=Arabidopsis thaliana (Mouse-ear cress) PE=1 SV=1	hypothetical protein CISIN_1g009576mg [Citrus sinensis]
Azadirachtaindica_newGene_2559	--	K08873|6.31524e-42|cic:CICLE_v10027657mg|hypothetical protein; K08873 PI-3-kinase-related kinase SMG-1 (A)	--	hypothetical protein CICLE_v10027657mg [Citrus clementina]
Azadirachtaindica_newGene_3719	Molecular Function: hydrolase activity, acting on glycosyl bonds (GO:0016798);;	--	Beta-galactosidase 10 (Precursor) GN=BGAL10 OS=Arabidopsis thaliana (Mouse-ear cress) PE=2 SV=1	hypothetical protein JCGZ_19489 [Jatropha curcas]
Azadirachtaindica_newGene_201	Molecular Function: glucose-6-phosphate isomerase activity (GO:0004347);; Cellular Component: cytosol (GO:0005829);; Biological Process: gluconeogenesis (GO:0006094);; Biological Process: glycolysis (GO:0006096);; Biological Process: response to sucrose (GO:0009744);; Biological Process: flavonoid biosynthetic process (GO:0009813);; Biological Process: defense response to fungus, incompatible int…	K01810|1.5085e-133|cam:101502187|glucose-6-phosphate isomerase, cytosolic 1-like; K01810 glucose-6-phosphate isomerase [EC:5.3.1.9] (A)	Glucose-6-phosphate isomerase, cytosolic 1 GN=PGIC1 OS=Clarkia franciscana PE=3 SV=1	PREDICTED: glucose-6-phosphate isomerase, cytosolic 1-like isoform X1 [Cicer arietinum]
Azadirachtaindica_newGene_319	--	--	--	hypothetical protein CISIN_1g022064mg [Citrus sinensis]
Azadirachtaindica_newGene_213	Molecular Function: nucleotide binding (GO:0000166);; Biological Process: RNA splicing, via endonucleolytic cleavage and ligation (GO:0000394);; Molecular Function: DNA-directed RNA polymerase activity (GO:0003899);; Cellular Component: DNA-directed RNA polymerase II, core complex (GO:0005665);; Biological Process: transcription from RNA polymerase II promoter (GO:0006366);;	K03012|1.39049e-93|pop:POPTR_0007s06660g|hypothetical protein; K03012 DNA-directed RNA polymerase II subunit RPB4 (A)	DNA-directed RNA polymerase II subunit 4 GN=MYH9.13 OS=Arabidopsis thaliana (Mouse-ear cress) PE=1 SV=1	hypothetical protein CICLE_v10026735mg [Citrus clementina]
Azadirachtaindica_newGene_4418	--	--	--	PREDICTED: snakin-2-like [Citrus sinensis]
Azadirachtaindica_newGene_2640	Molecular Function: poly(A)-specific ribonuclease activity (GO:0004535);;	K12603|1.20515e-94|cit:102615682|carbon catabolite repressor protein 4 homolog 1-like; K12603 CCR4-NOT transcription complex subunit 6 [EC:3.1.13.4] (A)	Carbon catabolite repressor protein 4 homolog 2 GN=CCR4-2 OS=Arabidopsis thaliana (Mouse-ear cress) PE=2 SV=2	hypothetical protein CISIN_1g0074092mg, partial [Citrus sinensis]
Azadirachtaindica_newGene_5951	Molecular Function: ubiquitin-protein ligase activity (GO:0004842);; Biological Process: protein ubiquitination (GO:0016567);; Biological Process: DNA endoreduplication (GO:0042023);; Biological Process: proteasome-mediated ubiquitin-dependent protein catabolic process (GO:0043161);; Biological Process: proteasome assembly (GO:0043248);; Biological Process: regulation of transport (GO:0051049);; …	K06689|2.27992e-85|pper:PRUPE_ppa012628mg|hypothetical protein; K06689 ubiquitin-conjugating enzyme E2 D/E [EC:6.3.2.19] (A)	SUMO-conjugating enzyme UBC9 GN=T13J8.70 OS=Arabidopsis thaliana (Mouse-ear cress) PE=1 SV=1	hypothetical protein PRUPE_ppa012628mg [Prunus persica]
Azadirachtaindica_newGene_3942	--	--	--	hypothetical protein CISIN_1g0009532mg, partial [Citrus sinensis]
Azadirachtaindica_newGene_5404	--	K14404|5.42538e-24|cic:CICLE_v10015184mg|hypothetical protein; K14404 cleavage and polyadenylation specificity factor subunit 4 (A)	--	hypothetical protein CISIN_1g008521mg [Citrus sinensis]
Azadirachtaindica_newGene_3363	--	--	--	hypothetical protein CISIN_1g008737mg [Citrus sinensis]
Azadirachtaindica_newGene_2812	Molecular Function: nucleic acid binding (GO:0003676);; Molecular Function: ATP binding (GO:0005524);; Molecular Function: ATP-dependent helicase activity (GO:0008026);;	--	--	hypothetical protein CICLE_v10033885mg, partial [Citrus clementina]
Azadirachtaindica_newGene_3695	--	--	--	hypothetical protein CARUB_v10028171mg [Capsella rubella]
Azadirachtaindica_newGene_4469	--	--	TMV resistance protein N GN=N OS=Nicotiana glutinosa (Tobacco) PE=1 SV=1	hypothetical protein CICLE_v10024379mg [Citrus clementina]
Azadirachtaindica_newGene_1999	--	--	--	PREDICTED: uncharacterized protein LOC105123549 [Populus euphratica]
Azadirachtaindica_newGene_4936	Molecular Function: iron ion binding (GO:0005506);; Molecular Function: electron carrier activity (GO:0009055);; Molecular Function: heme binding (GO:0020037);; Molecular Function: flavonoid 3',5'-hydroxylase activity (GO:0033772);; Biological Process: oxidation-reduction process (GO:0055114);;	--	Licodione synthase GN=CYP93B1 OS=Glycyrrhiza echinata (Licorice) PE=1 SV=2	hypothetical protein CICLE_v10027549mg [Citrus clementina]
Azadirachtaindica_newGene_2521	--	--	--	hypothetical protein CISIN_1g0083982mg, partial [Citrus sinensis]
Azadirachtaindica_newGene_2570	Molecular Function: L-aspartate:2-oxoglutarate aminotransferase activity (GO:0004069);; Biological Process: L-phenylalanine biosynthetic process (GO:0009094);; Cellular Component: chloroplast stroma (GO:0009570);; Biological Process: embryo development ending in seed dormancy (GO:0009793);; Molecular Function: pyridoxal phosphate binding (GO:0030170);; Molecular Function: aspartate-prephenate ami…	K15849|6.37672e-47|tcc:TCM_001170|Aspartate aminotransferase isoform 1; K15849 bifunctional aspartate aminotransferase and glutamate/aspartate-prephenate aminotransferase [EC:2.6.1.1 2.6.1.78 2.6.1.79] (A)	Bifunctional aspartate aminotransferase and glutamate/aspartate-prephenate aminotransferase (Precursor) OS=Petunia hybrida (Petunia) PE=1 SV=1	hypothetical protein CISIN_1g012095mg [Citrus sinensis]
Azadirachtaindica_newGene_235	Molecular Function: phosphoprotein phosphatase activity (GO:0004721);; Biological Process: metabolic process (GO:0008152);;	K17506|0|cit:102608973|probable protein phosphatase 2C 58-like; K17506 protein phosphatase 1L [EC:3.1.3.16] (A)	Probable protein phosphatase 2C 58 GN=At4g28400 OS=Arabidopsis thaliana (Mouse-ear cress) PE=2 SV=1	hypothetical protein CICLE_v10016165mg [Citrus clementina]
Azadirachtaindica_newGene_1946	Molecular Function: potassium ion transmembrane transporter activity (GO:0015079);; Cellular Component: membrane (GO:0016020);; Biological Process: potassium ion transmembrane transport (GO:0071805);;	--	Potassium transporter 7 GN=T5E8_200 OS=Arabidopsis thaliana (Mouse-ear cress) PE=1 SV=2	potassium transporter family protein [Populus trichocarpa]
Azadirachtaindica_newGene_2122	--	--	--	RNA ligase, putative [Medicago truncatula]
Azadirachtaindica_newGene_1274	--	--	--	hypothetical protein CISIN_1g020806mg [Citrus sinensis]
Azadirachtaindica_newGene_3312	Molecular Function: ubiquitin thiolesterase activity (GO:0004221);; Molecular Function: ubiquitin-specific protease activity (GO:0004843);; Cellular Component: nucleus (GO:0005634);; Cellular Component: cytosol (GO:0005829);; Biological Process: glucose catabolic process (GO:0006007);; Biological Process: ubiquitin-dependent protein catabolic process (GO:0006511);;	K11838|7.02488e-55|cit:102619605|ubiquitin carboxyl-terminal hydrolase 12-like; K11838 ubiquitin carboxyl-terminal hydrolase 7 [EC:3.4.19.12] (A)	Ubiquitin carboxyl-terminal hydrolase 12 GN=UBP12 OS=Arabidopsis thaliana (Mouse-ear cress) PE=1 SV=2	hypothetical protein CISIN_1g001242mg [Citrus sinensis]
Azadirachtaindica_newGene_3207	Molecular Function: RNA binding (GO:0003723);; Molecular Function: tRNA (cytosine-5-)-methyltransferase activity (GO:0016428);; Biological Process: methylation (GO:0032259);;	K15334|2.11134e-72|vvi:100247473|tRNA (cytosine(34)-C(5))-methyltransferase; K15334 multisite-specific tRNA:(cytosine-C5)-methyltransferase [EC:2.1.1.202] (A)	--	PREDICTED: tRNA (cytosine(34)-C(5))-methyltransferase [Vitis vinifera]
Azadirachtaindica_newGene_1031	Molecular Function: transcription cofactor activity (GO:0003712);; Biological Process: regulation of transcription, DNA-templated (GO:0006355);;	K14972|3.54576e-20|vvi:100853144|mediator of RNA polymerase II transcription subunit 15a-like (A)	Mediator of RNA polymerase II transcription subunit 15a GN=F7H2.12 OS=Arabidopsis thaliana (Mouse-ear cress) PE=1 SV=1	hypothetical protein JCGZ_06078 [Jatropha curcas]
Azadirachtaindica_newGene_3191	Molecular Function: nucleic acid binding (GO:0003676);; Molecular Function: ATP binding (GO:0005524);; Molecular Function: ATP-dependent helicase activity (GO:0008026);; Biological Process: pyrimidine ribonucleotide biosynthetic process (GO:0009220);;	K14779|1.24171e-60|cic:CICLE_v100114571m|hypothetical protein; K14779 ATP-dependent RNA helicase DDX52/ROK1 [EC:3.6.4.13] (A)	DEAD-box ATP-dependent RNA helicase 57 GN=RH57 OS=Arabidopsis thaliana (Mouse-ear cress) PE=2 SV=1	hypothetical protein CICLE_v100114571mg, partial [Citrus clementina]
Azadirachtaindica_newGene_2480	--	--	Proton pump-interactor 1 GN=PPI1 OS=Arabidopsis thaliana (Mouse-ear cress) PE=1 SV=2	hypothetical protein CISIN_1g009998mg [Citrus sinensis]
Azadirachtaindica_newGene_3764	Cellular Component: chromatin (GO:0000785);; Molecular Function: DNA binding (GO:0003677);; Cellular Component: nucleus (GO:0005634);; Biological Process: regulation of transcription, DNA-templated (GO:0006355);;	K15200|6.9651e-87|cit:102609984|uncharacterized LOC102609984; K15200 general transcription factor 3C polypeptide 2 (A)	--	PREDICTED: uncharacterized protein LOC102609984 isoform X1 [Citrus sinensis]
Azadirachtaindica_newGene_3937	--	--	--	PREDICTED: uncharacterized protein LOC102609312 [Citrus sinensis]
Azadirachtaindica_newGene_2846	Biological Process: formation of translation preinitiation complex (GO:0001731);; Molecular Function: translation initiation factor activity (GO:0003743);; Cellular Component: eukaryotic translation initiation factor 3 complex (GO:0005852);; Biological Process: regulation of translational initiation (GO:0006446);; Biological Process: response to salt stress (GO:0009651);; Cellular Component: euka…	K03246|4.3405e-34|gmx:100781100|eukaryotic translation initiation factor 3 subunit I-like; K03246 translation initiation factor 3 subunit I (A)	Eukaryotic translation initiation factor 3 subunit I {ECO:0000255|HAMAP-Rule:MF_03008} GN=TIF3I1 OS=Arabidopsis thaliana (Mouse-ear cress) PE=2 SV=2	Eukaryotic translation initiation factor 3 subunit I [Glycine soja]
Azadirachtaindica_newGene_4706	--	--	--	PREDICTED: uncharacterized protein LOC104588205 [Nelumbo nucifera]
Azadirachtaindica_newGene_2137	--	--	--	PREDICTED: protein furry-like [Citrus sinensis]
Azadirachtaindica_newGene_5023	Molecular Function: DNA binding (GO:0003677);; Molecular Function: chromatin binding (GO:0003682);;	--	--	PREDICTED: uncharacterized protein LOC102612668 [Citrus sinensis]
Azadirachtaindica_newGene_4241	Biological Process: photoreactive repair (GO:0000719);; Molecular Function: deoxyribodipyrimidine photo-lyase activity (GO:0003904);; Biological Process: UV protection (GO:0009650);;	K01669|1.38039e-46|tcc:TCM_016083|Photolyase 1 isoform 1; K01669 deoxyribodipyrimidine photo-lyase [EC:4.1.99.3] (A)	Deoxyribodipyrimidine photo-lyase GN=OSJNAb0015J03.12 OS=Oryza sativa subsp. japonica (Rice) PE=1 SV=1	hypothetical protein MIMGU_mgv1a005220mg [Erythranthe guttata]
Azadirachtaindica_newGene_445	--	K12611|4.97833e-29|cic:CICLE_v10028751mg|hypothetical protein; K12611 mRNA-decapping enzyme 1B [EC:3.-.-.-] (A)	mRNA-decapping enzyme-like protein GN=At1g08370 OS=Arabidopsis thaliana (Mouse-ear cress) PE=1 SV=2	hypothetical protein CICLE_v10028751mg [Citrus clementina]
Azadirachtaindica_newGene_3599	Cellular Component: 1,3-beta-D-glucan synthase complex (GO:0000148);; Molecular Function: 1,3-beta-D-glucan synthase activity (GO:0003843);; Biological Process: (1->3)-beta-D-glucan biosynthetic process (GO:0006075);; Biological Process: membrane fusion (GO:0006944);; Biological Process: microsporogenesis (GO:0009556);; Biological Process: vegetative to reproductive phase transition of meristem (…	K11000|7.89545e-119|cit:102624514|callose synthase 2-like; K11000 callose synthase [EC:2.4.1.-] (A)	Callose synthase 2 GN=F22D22.29 OS=Arabidopsis thaliana (Mouse-ear cress) PE=2 SV=3	hypothetical protein CICLE_v10030476mg [Citrus clementina]
Azadirachtaindica_newGene_4956	Cellular Component: spindle microtubule (GO:0005876);; Cellular Component: phragmoplast (GO:0009524);; Molecular Function: microtubule minus-end binding (GO:0051011);;	--	--	hypothetical protein CISIN_1g0200701mg, partial [Citrus sinensis]
Azadirachtaindica_newGene_5536	Molecular Function: ATP binding (GO:0005524);; Cellular Component: nucleus (GO:0005634);; Biological Process: mismatch repair (GO:0006298);; Molecular Function: mismatched DNA binding (GO:0030983);;	K08734|1.59567e-38|pop:POPTR_0019s10740g|POPTRDRAFT_913572; hypothetical protein; K08734 DNA mismatch repair protein MLH1 (A)	DNA mismatch repair protein MLH1 GN=MLH1 OS=Arabidopsis thaliana (Mouse-ear cress) PE=2 SV=1	hypothetical protein POPTR_0019s10740g [Populus trichocarpa]
Azadirachtaindica_newGene_1233	--	--	--	hypothetical protein CICLE_v10010456mg [Citrus clementina]
Azadirachtaindica_newGene_2050	--	--	--	hypothetical protein CICLE_v10025565mg [Citrus clementina]
Azadirachtaindica_newGene_51	Molecular Function: beta-galactosidase activity (GO:0004565);; Biological Process: carbohydrate metabolic process (GO:0005975);; Cellular Component: beta-galactosidase complex (GO:0009341);; Cellular Component: chloroplast (GO:0009507);; Molecular Function: carbohydrate binding (GO:0030246);; Molecular Function: cation binding (GO:0043169);;	K01190|3.15332e-149|cic:CICLE_v10027821mg|hypothetical protein; K01190 beta-galactosidase [EC:3.2.1.23] (A)	--	hypothetical protein CISIN_1g004315mg [Citrus sinensis]
Azadirachtaindica_newGene_4612	--	--	--	PREDICTED: uncharacterized protein LOC102620047 isoform X6 [Citrus sinensis]
Azadirachtaindica_newGene_2394	--	--	--	PREDICTED: uncharacterized protein LOC102615883 isoform X1 [Citrus sinensis]
Azadirachtaindica_newGene_5203	Molecular Function: ATP binding (GO:0005524);; Molecular Function: zinc ion binding (GO:0008270);; Molecular Function: microtubule-severing ATPase activity (GO:0008568);;	K17681|1.25156e-36|cic:CICLE_v10025141mg|hypothetical protein; K17681 ATPase family AAA domain-containing protein 3A/B (A)	--	hypothetical protein CISIN_1g006700mg [Citrus sinensis]
Azadirachtaindica_newGene_3762	Molecular Function: transporter activity (GO:0005215);; Cellular Component: mitochondrial inner membrane (GO:0005743);; Biological Process: mitochondrial transport (GO:0006839);; Cellular Component: integral component of membrane (GO:0016021);; Biological Process: transmembrane transport (GO:0055085);;	K15119|1.11747e-28|cic:CICLE_v10021414mg|hypothetical protein; K15119 solute carrier family 25, member 39/40 (A)	Mitochondrial carrier protein MTM1 GN=MTM1 OS=Arabidopsis thaliana (Mouse-ear cress) PE=2 SV=1	hypothetical protein CICLE_v10021414mg [Citrus clementina]
Azadirachtaindica_newGene_2672	--	--	--	hypothetical protein CICLE_v10014995mg [Citrus clementina]
Azadirachtaindica_newGene_3011	Molecular Function: phospholipid binding (GO:0005543);; Molecular Function: metal ion binding (GO:0046872);;	--	--	hypothetical protein CISIN_1g001236mg [Citrus sinensis]
Azadirachtaindica_newGene_1401	Biological Process: mitotic cell cycle (GO:0000278);; Molecular Function: protein kinase activity (GO:0004672);; Molecular Function: ATP binding (GO:0005524);; Cellular Component: cytosol (GO:0005829);; Cellular Component: plasma membrane (GO:0005886);; Biological Process: protein phosphorylation (GO:0006468);; Biological Process: endocytosis (GO:0006897);; Biological Process: cell adhesion (GO:0…	K12489|2.32363e-27|cit:102619435|ADP-ribosylation factor GTPase-activating protein AGD3-like; K12489 Arf-GAP with coiled-coil, ANK repeat and PH domain-containing protein (A)	ADP-ribosylation factor GTPase-activating protein AGD3 GN=T31B5.120 OS=Arabidopsis thaliana (Mouse-ear cress) PE=1 SV=1	hypothetical protein CISIN_1g0033092mg, partial [Citrus sinensis]
Azadirachtaindica_newGene_2799	Molecular Function: nucleotide binding (GO:0000166);; Molecular Function: RNA binding (GO:0003723);; Cellular Component: intracellular (GO:0005622);; Biological Process: N-terminal protein myristoylation (GO:0006499);; Biological Process: nucleocytoplasmic transport (GO:0006913);; Biological Process: pyrimidine ribonucleotide biosynthetic process (GO:0009220);;	--	--	hypothetical protein CICLE_v10020094mg [Citrus clementina]
Azadirachtaindica_newGene_5794	--	--	Uncharacterized protein ycf36 GN=ycf36 OS=Porphyra purpurea (Red seaweed) PE=3 SV=1	PREDICTED: uncharacterized protein LOC105112702 isoform X2 [Populus euphratica]
Azadirachtaindica_newGene_2341	--	--	--	PREDICTED: NACHT, LRR and PYD domains-containing protein 3-like isoform X5 [Citrus sinensis]
Azadirachtaindica_newGene_6115	Molecular Function: ubiquitin-protein ligase activity (GO:0004842);; Molecular Function: protein binding (GO:0005515);; Cellular Component: nucleus (GO:0005634);; Biological Process: ubiquitin-dependent protein catabolic process (GO:0006511);; Biological Process: multicellular organismal development (GO:0007275);; Molecular Function: zinc ion binding (GO:0008270);; Biological Process: protein ubi…	K04506|1.28368e-168|cit:102619672|E3 ubiquitin-protein ligase SINAT2-like; K04506 E3 ubiquitin-protein ligase SIAH1 [EC:6.3.2.19] (A)	E3 ubiquitin-protein ligase SINAT2 GN=SINAT2 OS=Arabidopsis thaliana (Mouse-ear cress) PE=1 SV=1	PREDICTED: E3 ubiquitin-protein ligase SINAT2-like isoform X1 [Citrus sinensis]
Azadirachtaindica_newGene_1936	--	--	Protein trichome birefringence-like 35 GN=TBL35 OS=Arabidopsis thaliana (Mouse-ear cress) PE=2 SV=1	hypothetical protein CISIN_1g013547mg [Citrus sinensis]
Azadirachtaindica_newGene_1698	Molecular Function: DNA binding (GO:0003677);; Molecular Function: DNA-directed RNA polymerase activity (GO:0003899);; Biological Process: transcription, DNA-templated (GO:0006351);; Molecular Function: ribonucleoside binding (GO:0032549);;	K03021|7.35606e-24|cit:102608510|DNA-directed RNA polymerase III subunit RPC2-like; K03021 DNA-directed RNA polymerase III subunit RPC2 [EC:2.7.7.6] (A)	DNA-directed RNA polymerase II subunit 2 GN=At4g21710 OS=Arabidopsis thaliana (Mouse-ear cress) PE=1 SV=2	PREDICTED: DNA-directed RNA polymerase III subunit RPC2-like isoform X1 [Citrus sinensis]
Azadirachtaindica_newGene_2656	Molecular Function: transferase activity (GO:0016740);; Molecular Function: ion binding (GO:0043167);;	K15631|3.26979e-115|cit:102577967|ABA3; MoCo sulfurase; K15631 molybdenum cofactor sulfurtransferase [EC:2.8.1.9] (A)	Molybdenum cofactor sulfurase {ECO:0000255|HAMAP-Rule:MF_03050} GN=FLACCA OS=Solanum lycopersicum (Tomato) PE=2 SV=1	PREDICTED: molybdenum cofactor sulfurase isoform X3 [Citrus sinensis]
Azadirachtaindica_newGene_620	--	--	Putative nuclear matrix constituent protein 1-like protein GN=At5g65770 OS=Arabidopsis thaliana (Mouse-ear cress) PE=2 SV=1	hypothetical protein CISIN_1g048767mg [Citrus sinensis]
Azadirachtaindica_newGene_5084	--	--	--	hypothetical protein CICLE_v10032769mg [Citrus clementina]
Azadirachtaindica_newGene_2560	Molecular Function: phosphorelay sensor kinase activity (GO:0000155);; Biological Process: phosphorelay signal transduction system (GO:0000160);; Molecular Function: ATP binding (GO:0005524);; Cellular Component: membrane (GO:0016020);; Biological Process: signal transduction by phosphorylation (GO:0023014);;	K08873|1.31608e-96|tcc:TCM_006288|Target of rapamycin; K08873 PI-3-kinase-related kinase SMG-1 (A)	Serine/threonine-protein kinase ATR GN=ATR OS=Arabidopsis thaliana (Mouse-ear cress) PE=2 SV=2	hypothetical protein CISIN_1g037207mg [Citrus sinensis]
Azadirachtaindica_newGene_5580	Cellular Component: mitochondrial respiratory chain complex I (GO:0005747);;	--	NADH dehydrogenase [ubiquinone] 1 beta subcomplex subunit 3-B GN=At1g14450 OS=Arabidopsis thaliana (Mouse-ear cress) PE=3 SV=1	PREDICTED: NADH dehydrogenase [ubiquinone] 1 beta subcomplex subunit 3-B-like, partial [Citrus sinensis]
Azadirachtaindica_newGene_1242	Cellular Component: Golgi apparatus (GO:0005794);; Cellular Component: plasma membrane (GO:0005886);; Biological Process: secondary cell wall biogenesis (GO:0009834);; Biological Process: glucuronoxylan biosynthetic process (GO:0010417);; Molecular Function: glucuronosyltransferase activity (GO:0015020);;	--	Probable glucuronoxylan glucuronosyltransferase IRX7 GN=F24D13.10 OS=Arabidopsis thaliana (Mouse-ear cress) PE=2 SV=1	PREDICTED: probable glucuronoxylan glucuronosyltransferase IRX7-like isoform X2 [Citrus sinensis]
Azadirachtaindica_newGene_1941	Molecular Function: oxidoreductase activity (GO:0016491);; Molecular Function: iron-sulfur cluster binding (GO:0051536);;	--	Protochlorophyllide-dependent translocon component 52, chloroplastic (Precursor) GN=L73G19.30 OS=Arabidopsis thaliana (Mouse-ear cress) PE=1 SV=1	hypothetical protein CISIN_1g009213mg [Citrus sinensis]
Azadirachtaindica_newGene_233	Cellular Component: membrane (GO:0016020);; Molecular Function: transferase activity, transferring glycosyl groups (GO:0016757);;	--	Cellulose synthase-like protein E1 OS=Oryza sativa subsp. japonica (Rice) PE=2 SV=2	hypothetical protein CICLE_v10007586mg [Citrus clementina]
Azadirachtaindica_newGene_4593	Molecular Function: ATP binding (GO:0005524);; Biological Process: ATP catabolic process (GO:0006200);; Cellular Component: integral component of membrane (GO:0016021);; Molecular Function: 2-alkenal reductase [NAD(P)] activity (GO:0032440);; Molecular Function: ATPase activity, coupled to transmembrane movement of substances (GO:0042626);; Biological Process: transmembrane transport (GO:0055085)…	--	ABC transporter C family member 12 GN=T4K22.13 OS=Arabidopsis thaliana (Mouse-ear cress) PE=2 SV=1	hypothetical protein CISIN_1g0007461mg, partial [Citrus sinensis]
Azadirachtaindica_newGene_2260	Molecular Function: DNA binding (GO:0003677);; Molecular Function: chromatin binding (GO:0003682);; Molecular Function: sequence-specific DNA binding transcription factor activity (GO:0003700);; Cellular Component: nucleus (GO:0005634);; Biological Process: regulation of transcription, DNA-templated (GO:0006355);; Molecular Function: zinc ion binding (GO:0008270);;	K11649|4.1456e-33|cit:102609330|SWI/SNF complex subunit SWI3D-like; K11649 SWI/SNF related-matrix-associated actin-dependent regulator of chromatin subfamily C (A)	SWI/SNF complex subunit SWI3D OS=Arabidopsis thaliana (Mouse-ear cress) PE=1 SV=3	PREDICTED: SWI/SNF complex subunit SWI3D-like [Citrus sinensis]
Azadirachtaindica_newGene_1950	--	--	Probable LRR receptor-like serine/threonine-protein kinase At1g29720 (Precursor) GN=RFK1 OS=Arabidopsis thaliana (Mouse-ear cress) PE=2 SV=3	PREDICTED: probable LRR receptor-like serine/threonine-protein kinase RFK1-like [Citrus sinensis]
Azadirachtaindica_newGene_4040	Molecular Function: DNA binding (GO:0003677);; Molecular Function: chromatin binding (GO:0003682);; Molecular Function: sequence-specific DNA binding transcription factor activity (GO:0003700);; Cellular Component: nucleus (GO:0005634);; Biological Process: regulation of transcription, DNA-templated (GO:0006355);; Biological Process: response to ethylene (GO:0009723);; Biological Process: respons…	K09422|5.66301e-38|fve:101306459|transcription factor MYB12-like; K09422 myb proto-oncogene protein, plant (A)	Myb-related protein 308 OS=Antirrhinum majus (Garden snapdragon) PE=2 SV=1	BnaC08g06060D [Brassica napus]
Azadirachtaindica_newGene_1651	Molecular Function: beta-galactosidase activity (GO:0004565);; Cellular Component: cell wall (GO:0005618);; Biological Process: carbohydrate metabolic process (GO:0005975);; Biological Process: plant-type cell wall modification (GO:0009827);; Molecular Function: cation binding (GO:0043169);; Cellular Component: apoplast (GO:0048046);; Biological Process: mucilage biosynthetic process involved in …	--	Beta-galactosidase 6 (Precursor) GN=BGAL6 OS=Arabidopsis thaliana (Mouse-ear cress) PE=2 SV=1	hypothetical protein CICLE_v10000420mg [Citrus clementina]
Azadirachtaindica_newGene_5995	Molecular Function: phospholipase D activity (GO:0004630);; Molecular Function: calcium ion binding (GO:0005509);; Cellular Component: membrane (GO:0016020);; Biological Process: lipid catabolic process (GO:0016042);; Biological Process: phosphatidylcholine metabolic process (GO:0046470);; Molecular Function: NAPE-specific phospholipase D activity (GO:0070290);;	K01115|1.91858e-171|cit:102578045|phospholipase D gamma; K01115 phospholipase D1/2 [EC:3.1.4.4] (A)	Phospholipase D beta 1 GN=PLDBETA1 OS=Arabidopsis thaliana (Mouse-ear cress) PE=2 SV=4	hypothetical protein CISIN_1g003057mg [Citrus sinensis]
Azadirachtaindica_newGene_5971	Cellular Component: integral component of membrane (GO:0016021);;	--	--	hypoia-responsive family protein 2 [Hevea brasiliensis]
Azadirachtaindica_newGene_2568	Molecular Function: metal ion binding (GO:0046872);;	--	Zinc finger CCCH domain-containing protein 58 GN=At5g18550 OS=Arabidopsis thaliana (Mouse-ear cress) PE=2 SV=1	hypothetical protein CISIN_1g0118532mg, partial [Citrus sinensis]
Azadirachtaindica_newGene_5149	--	--	--	hypothetical protein CISIN_1g033592mg [Citrus sinensis]
Azadirachtaindica_newGene_5039	Molecular Function: ubiquitin-protein ligase activity (GO:0004842);; Biological Process: ubiquitin-dependent protein catabolic process (GO:0006511);; Biological Process: protein ubiquitination (GO:0016567);;	K10688|4.11663e-93|tcc:TCM_000290|Ubiquitin-conjugating enzyme 16; K10688 ubiquitin-conjugating enzyme E2 W [EC:6.3.2.19] (A)	Probable ubiquitin-conjugating enzyme E2 16 GN=UBC16 OS=Arabidopsis thaliana (Mouse-ear cress) PE=2 SV=1	Ubiquitin-conjugating enzyme 16 [Theobroma cacao]
Azadirachtaindica_newGene_2214	Molecular Function: sequence-specific DNA binding transcription factor activity (GO:0003700);; Cellular Component: nucleus (GO:0005634);; Biological Process: regulation of transcription, DNA-templated (GO:0006355);; Biological Process: leaf morphogenesis (GO:0009965);; Biological Process: meristem initiation (GO:0010014);; Biological Process: regulation of meristem growth (GO:0010075);; Biologica…	K09338|9.23463e-40|vvi:100260057|homeobox-leucine zipper protein ATHB-15; K09338 homeobox-leucine zipper protein (A)	Homeobox-leucine zipper protein ATHB-15 OS=Arabidopsis thaliana (Mouse-ear cress) PE=1 SV=1	HB1-like protein [Eucalyptus cladocalyx]
Azadirachtaindica_newGene_664	Molecular Function: ATP binding (GO:0005524);; Cellular Component: cell wall (GO:0005618);; Cellular Component: cytoplasm (GO:0005737);; Biological Process: protein folding (GO:0006457);; Cellular Component: anchored component of plasma membrane (GO:0046658);; Molecular Function: unfolded protein binding (GO:0051082);;	K09494|8.50473e-46|rcu:RCOM_1600010|chaperonin containing t-complex protein 1, beta subunit, tcpb, putative; K09494 T-complex protein 1 subunit beta (A)	T-complex protein 1 subunit beta {ECO:0000303|PubMed:11599560} OS=Arabidopsis thaliana (Mouse-ear cress) PE=1 SV=1	BnaA03g08140D [Brassica napus]
Azadirachtaindica_newGene_5237	--	--	--	PREDICTED: uncharacterized protein LOC101219639 [Cucumis sativus]
Azadirachtaindica_newGene_2599	Cellular Component: membrane (GO:0016020);;	--	WAT1-related protein At4g30420 GN=At4g30420 OS=Arabidopsis thaliana (Mouse-ear cress) PE=3 SV=1	hypothetical protein CICLE_v10010601mg [Citrus clementina]
Azadirachtaindica_newGene_5300	Molecular Function: phospho-N-acetylmuramoyl-pentapeptide-transferase activity (GO:0008963);; Cellular Component: integral component of membrane (GO:0016021);;	K01001|1.38002e-44|cic:CICLE_v10005020mg|hypothetical protein; K01001 UDP-N-acetylglucosamine--dolichyl-phosphate N-acetylglucosaminephosphotransferase [EC:2.7.8.15] (A)	--	hypothetical protein CICLE_v10005020mg [Citrus clementina]
Azadirachtaindica_newGene_5369	--	K04733|1.4633e-24|pxb:103943726|G-type lectin S-receptor-like serine/threonine-protein kinase At1g11410; K04733 interleukin-1 receptor-associated kinase 4 [EC:2.7.11.1] (A)	Putative cysteine-rich receptor-like protein kinase 35 (Precursor) GN=CRK35 OS=Arabidopsis thaliana (Mouse-ear cress) PE=3 SV=3	PREDICTED: G-type lectin S-receptor-like serine/threonine-protein kinase RKS1 [Eucalyptus grandis]
Azadirachtaindica_newGene_1238	--	--	--	hypothetical protein F383_04284 [Gossypium arboreum]
Azadirachtaindica_newGene_5376	--	--	Perakine reductase GN=PR OS=Rauvolfia serpentina (Serpentine wood) PE=1 SV=1	hypothetical protein CISIN_1g0192001mg, partial [Citrus sinensis]
Azadirachtaindica_newGene_1341	Cellular Component: vacuolar proton-transporting V-type ATPase, V0 domain (GO:0000220);; Cellular Component: endosome (GO:0005768);; Cellular Component: trans-Golgi network (GO:0005802);; Biological Process: ATP catabolic process (GO:0006200);; Cellular Component: trans-Golgi network transport vesicle membrane (GO:0012510);; Molecular Function: hydrogen ion transmembrane transporter activity (GO:…	K02154|2.64217e-133|cit:102628578|vacuolar proton ATPase a1-like; K02154 V-type H+-transporting ATPase subunit a (A)	V-type proton ATPase subunit a1 GN=VHA-a1 OS=Arabidopsis thaliana (Mouse-ear cress) PE=2 SV=1	hypothetical protein CISIN_1g003454mg [Citrus sinensis]
Azadirachtaindica_newGene_3323	Cellular Component: chloroplast stroma (GO:0009570);; Cellular Component: chloroplast envelope (GO:0009941);; Molecular Function: hydrolase activity (GO:0016787);; Biological Process: glucosinolate biosynthetic process (GO:0019761);;	--	Haloacid dehalogenase-like hydrolase domain-containing protein At4g39970 (Precursor) GN=At4g39970 OS=Arabidopsis thaliana (Mouse-ear cress) PE=2 SV=1	hypothetical protein CICLE_v10026081mg [Citrus clementina]
Azadirachtaindica_newGene_2648	--	--	--	hypothetical protein CISIN_1g015955mg [Citrus sinensis]
Azadirachtaindica_newGene_5727	--	--	--	uncharacterized protein [Arabidopsis thaliana]
Azadirachtaindica_newGene_5881	Molecular Function: microtubule motor activity (GO:0003777);; Molecular Function: ATP binding (GO:0005524);; Cellular Component: kinesin complex (GO:0005871);; Cellular Component: microtubule (GO:0005874);; Biological Process: microtubule-based movement (GO:0007018);; Molecular Function: microtubule binding (GO:0008017);;	K10398|4.98896e-53|cit:102613213|125 kDa kinesin-related protein-like; K10398 kinesin family member 11 (A)	Probable 125 kDa kinesin-related protein GN=At2g36200 OS=Arabidopsis thaliana (Mouse-ear cress) PE=2 SV=2	PREDICTED: 125 kDa kinesin-related protein-like isoform X1 [Citrus sinensis]
Azadirachtaindica_newGene_2434	Cellular Component: vacuole (GO:0005773);; Molecular Function: hydrogen ion transmembrane transporter activity (GO:0015078);; Biological Process: ATP hydrolysis coupled proton transport (GO:0015991);; Cellular Component: integral component of membrane (GO:0016021);; Cellular Component: proton-transporting V-type ATPase, V0 domain (GO:0033179);;	K03661|2.2185e-41|tcc:TCM_038351|ATPase, F0/V0 complex, subunit C protein; K03661 V-type H+-transporting ATPase 21kDa proteolipid subunit (A)	V-type proton ATPase subunit c&apos;&apos;2 GN=F3N11.6 OS=Arabidopsis thaliana (Mouse-ear cress) PE=1 SV=1	putative V-type proton ATPase 20 kDa proteolipid subunit [Gossypium arboreum]
Azadirachtaindica_newGene_461	Biological Process: protein peptidyl-prolyl isomerization (GO:0000413);; Molecular Function: peptidyl-prolyl cis-trans isomerase activity (GO:0003755);; Cellular Component: endosome (GO:0005768);; Cellular Component: Golgi apparatus (GO:0005794);; Cellular Component: trans-Golgi network (GO:0005802);; Biological Process: protein folding (GO:0006457);;	--	Peptidyl-prolyl cis-trans isomerase CYP21-1 (Precursor) GN=CYP21-1 OS=Arabidopsis thaliana (Mouse-ear cress) PE=2 SV=1	hypothetical protein CICLE_v10029236mg [Citrus clementina]
Azadirachtaindica_newGene_2212	Molecular Function: sequence-specific DNA binding transcription factor activity (GO:0003700);; Cellular Component: nucleus (GO:0005634);; Biological Process: regulation of transcription, DNA-templated (GO:0006355);; Biological Process: leaf morphogenesis (GO:0009965);; Biological Process: meristem initiation (GO:0010014);; Biological Process: regulation of meristem growth (GO:0010075);; Biologica…	K09338|1.87961e-99|pxb:103966929|homeobox-leucine zipper protein ATHB-15-like; K09338 homeobox-leucine zipper protein (A)	Homeobox-leucine zipper protein ATHB-15 OS=Arabidopsis thaliana (Mouse-ear cress) PE=1 SV=1	PREDICTED: homeobox-leucine zipper protein ATHB-15-like, partial [Pyrus x bretschneideri]
Azadirachtaindica_newGene_3653	Biological Process: protein targeting to mitochondrion (GO:0006626);; Molecular Function: rRNA binding (GO:0019843);; Cellular Component: cytosolic small ribosomal subunit (GO:0022627);;	K14560|3.73355e-47|vvi:100261745|U3 small nucleolar ribonucleoprotein protein IMP3; K14560 U3 small nucleolar ribonucleoprotein protein IMP3 (A)	--	hypothetical protein VITISV_016975 [Vitis vinifera]
Azadirachtaindica_newGene_2665	Molecular Function: ubiquitin-protein ligase activity (GO:0004842);; Cellular Component: nucleus (GO:0005634);; Cellular Component: cytosol (GO:0005829);; Biological Process: ubiquitin-dependent protein catabolic process (GO:0006511);; Biological Process: UV protection (GO:0009650);; Biological Process: negative regulation of flower development (GO:0009910);; Biological Process: leaf morphogenesi…	K10573|1.39467e-28|rcu:RCOM_1514070|ubiquitin-conjugating enzyme rad6, putative; K10573 ubiquitin-conjugating enzyme E2 A [EC:6.3.2.19] (A)	Ubiquitin-conjugating enzyme E2 2 GN=UBC2 OS=Arabidopsis thaliana (Mouse-ear cress) PE=2 SV=1	ubiquitin-conjugating enzyme rad6, putative [Ricinus communis]
Azadirachtaindica_newGene_4887	Molecular Function: trehalose-phosphatase activity (GO:0004805);; Biological Process: trehalose biosynthetic process (GO:0005992);;	K01087|5.89373e-61|rcu:RCOM_1500340|trehalose-6-phosphate synthase, putative; K01087 trehalose 6-phosphate phosphatase [EC:3.1.3.12] (A)	Probable trehalose-phosphate phosphatase 2 GN=OSJNBa0015J15.3 OS=Oryza sativa subsp. japonica (Rice) PE=1 SV=1	trehalose-6-phosphate synthase, putative [Ricinus communis]
Azadirachtaindica_newGene_2093	Cellular Component: vacuole (GO:0005773);;	--	Protein PLANT CADMIUM RESISTANCE 1 GN=PCR1 OS=Arabidopsis thaliana (Mouse-ear cress) PE=1 SV=1	PREDICTED: protein PLANT CADMIUM RESISTANCE 2-like [Brassica rapa]
Azadirachtaindica_newGene_1746	Molecular Function: nucleic acid binding (GO:0003676);; Molecular Function: zinc ion binding (GO:0008270);; Biological Process: DNA integration (GO:0015074);;	--	Endonuclease OS=Nicotiana tabacum (Common tobacco) PE=2 SV=1	hypothetical protein VITISV_024814 [Vitis vinifera]
Azadirachtaindica_newGene_5792	Molecular Function: catalytic activity (GO:0003824);; Molecular Function: calcium ion binding (GO:0005509);; Cellular Component: plasma membrane (GO:0005886);; Biological Process: metabolic process (GO:0008152);; Cellular Component: plant-type vacuole membrane (GO:0009705);; Biological Process: hyperosmotic salinity response (GO:0042538);; Biological Process: regulation of ion homeostasis (GO:200…	K06268|7.46568e-41|pda:103712856|calcineurin B-like protein 9; K06268 serine/threonine-protein phosphatase 2B regulatory subunit (A)	Calcineurin B-like protein 9 GN=CBL9 OS=Oryza sativa subsp. japonica (Rice) PE=2 SV=2	hypothetical protein CICLE_v10026324mg [Citrus clementina]
Azadirachtaindica_newGene_2936	--	--	--	hypothetical protein CICLE_v10032078mg [Citrus clementina]
Azadirachtaindica_newGene_3274	--	--	Tobamovirus multiplication protein 1 GN=TOM1 OS=Nicotiana tabacum (Common tobacco) PE=1 SV=1	Tobamovirus multiplication 1 isoform 2, partial [Theobroma cacao]
Azadirachtaindica_newGene_1435	Molecular Function: zinc ion binding (GO:0008270);;	--	Probable E3 ubiquitin-protein ligase LOG2 OS=Arabidopsis thaliana (Mouse-ear cress) PE=1 SV=1	hypothetical protein CICLE_v10011997mg [Citrus clementina]
Azadirachtaindica_newGene_3068	Biological Process: pseudouridine synthesis (GO:0001522);; Molecular Function: RNA binding (GO:0003723);; Molecular Function: pseudouridine synthase activity (GO:0009982);;	K06176|1.97352e-13|mdm:103451018|multisubstrate pseudouridine synthase 7-like; K06176 tRNA pseudouridine13 synthase [EC:5.4.99.27] (A)	--	PREDICTED: multisubstrate pseudouridine synthase 7-like [Malus domestica]
Azadirachtaindica_newGene_4885	Molecular Function: catalytic activity (GO:0003824);; Biological Process: trehalose biosynthetic process (GO:0005992);;	K01087|8.32136e-59|cit:102628590|trehalose-phosphate phosphatase A-like; K01087 trehalose 6-phosphate phosphatase [EC:3.1.3.12] (A)	Probable trehalose-phosphate phosphatase 2 GN=OSJNBa0015J15.3 OS=Oryza sativa subsp. japonica (Rice) PE=1 SV=1	PREDICTED: trehalose-phosphate phosphatase A-like isoform X1 [Citrus sinensis]
Azadirachtaindica_newGene_4560	Cellular Component: nucleus (GO:0005634);; Biological Process: regulation of transcription, DNA-templated (GO:0006355);; Biological Process: auxin-activated signaling pathway (GO:0009734);; Molecular Function: protein dimerization activity (GO:0046983);;	K14484|2.29438e-103|cit:102627489|auxin-responsive protein IAA9-like; K14484 auxin-responsive protein IAA (A)	Auxin-responsive protein IAA9 GN=IAA9 OS=Arabidopsis thaliana (Mouse-ear cress) PE=1 SV=1	PREDICTED: auxin-responsive protein IAA9-like [Citrus sinensis]
Azadirachtaindica_newGene_2892	--	--	Putative SWI/SNF-related matrix-associated actin-dependent regulator of chromatin subfamily A member 3-like 3 GN=At5g43530 OS=Arabidopsis thaliana (Mouse-ear cress) PE=3 SV=1	hypothetical protein PRUPE_ppa001306mg [Prunus persica]
Azadirachtaindica_newGene_4750	Biological Process: metabolic process (GO:0008152);; Molecular Function: lyase activity (GO:0016829);; Molecular Function: metal ion binding (GO:0046872);;	--	(E)-beta-farnesene synthase OS=Citrus junos (Yuzu) PE=1 SV=1	hypothetical protein CISIN_1g008767mg [Citrus sinensis]
Azadirachtaindica_newGene_6108	--	--	Elicitor-responsive protein 1 GN=ERG1 OS=Oryza sativa subsp. japonica (Rice) PE=2 SV=1	PREDICTED: elicitor-responsive protein 1-like [Citrus sinensis]
Azadirachtaindica_newGene_131	Biological Process: microtubule cytoskeleton organization (GO:0000226);; Molecular Function: sphingomyelin phosphodiesterase activity (GO:0004767);; Molecular Function: GTP binding (GO:0005525);; Cellular Component: nucleolus (GO:0005730);; Cellular Component: plasma membrane (GO:0005886);; Biological Process: small GTPase mediated signal transduction (GO:0007264);; Biological Process: response t…	K04392|1.01837e-115|cit:102630577|rac-like GTP-binding protein ARAC3-like; K04392 Ras-related C3 botulinum toxin substrate 1 (A)	Rac-like GTP-binding protein 5 (Precursor) OS=Oryza sativa subsp. japonica (Rice) PE=2 SV=2	small GTPase Rac4 family protein [Populus trichocarpa]
Azadirachtaindica_newGene_2682	Molecular Function: ATP binding (GO:0005524);; Biological Process: ATP catabolic process (GO:0006200);; Molecular Function: organic phosphonate transmembrane-transporting ATPase activity (GO:0015416);; Cellular Component: membrane (GO:0016020);;	--	ABC transporter G family member 39 OS=Arabidopsis thaliana (Mouse-ear cress) PE=3 SV=1	PREDICTED: ABC transporter G family member 34-like [Pyrus x bretschneideri]
Azadirachtaindica_newGene_3180	Molecular Function: sequence-specific DNA binding transcription factor activity (GO:0003700);; Biological Process: regulation of transcription, DNA-templated (GO:0006355);; Molecular Function: sequence-specific DNA binding (GO:0043565);;	--	Light-inducible protein CPRF2 GN=CPRF2 OS=Petroselinum crispum (Parsley) PE=2 SV=2	hypothetical protein CICLE_v100201331mg, partial [Citrus clementina]
Azadirachtaindica_newGene_663	Molecular Function: ATP binding (GO:0005524);; Cellular Component: cell wall (GO:0005618);; Cellular Component: cytosol (GO:0005829);; Biological Process: gluconeogenesis (GO:0006094);; Biological Process: rRNA processing (GO:0006364);; Biological Process: protein folding (GO:0006457);; Biological Process: cytoskeleton organization (GO:0007010);; Biological Process: plant-type cell wall organizat…	K09494|1.20284e-66|rcu:RCOM_1600010|chaperonin containing t-complex protein 1, beta subunit, tcpb, putative; K09494 T-complex protein 1 subunit beta (A)	T-complex protein 1 subunit beta {ECO:0000303|PubMed:11599560} OS=Arabidopsis thaliana (Mouse-ear cress) PE=1 SV=1	T-complex protein 1 subunit beta [Morus notabilis]
Azadirachtaindica_newGene_155	--	--	Pentatricopeptide repeat-containing protein At5g16860 GN=PCMP-H92 OS=Arabidopsis thaliana (Mouse-ear cress) PE=2 SV=1	PREDICTED: pentatricopeptide repeat-containing protein At5g16860-like [Citrus sinensis]
Azadirachtaindica_newGene_243	Cellular Component: mediator complex (GO:0016592);;	K15141|2.8001e-33|cic:CICLE_v10033890mg|hypothetical protein (A)	Mediator of RNA polymerase II transcription subunit 28 GN=F8J2.30 OS=Arabidopsis thaliana (Mouse-ear cress) PE=1 SV=1	hypothetical protein CICLE_v10033890mg [Citrus clementina]
Azadirachtaindica_newGene_3435	--	--	Probable S-adenosylmethionine-dependent methyltransferase At5g38780 GN=At5g38780 OS=Arabidopsis thaliana (Mouse-ear cress) PE=2 SV=1	hypothetical protein CISIN_1g017702mg [Citrus sinensis]
Azadirachtaindica_newGene_3216	--	--	F-box protein At1g69090 GN=At1g69090 OS=Arabidopsis thaliana (Mouse-ear cress) PE=4 SV=2	hypothetical protein CISIN_1g040662mg [Citrus sinensis]
Azadirachtaindica_newGene_763	--	--	Ultraviolet-B receptor UVR8 GN=UVR8 OS=Arabidopsis thaliana (Mouse-ear cress) PE=1 SV=1	hypothetical protein CICLE_v10003980mg [Citrus clementina]
Azadirachtaindica_newGene_4012	Molecular Function: phospholipase D activity (GO:0004630);; Molecular Function: calcium ion binding (GO:0005509);; Cellular Component: membrane (GO:0016020);; Biological Process: lipid catabolic process (GO:0016042);; Biological Process: phosphatidylcholine metabolic process (GO:0046470);; Molecular Function: NAPE-specific phospholipase D activity (GO:0070290);;	K01115|0|cic:CICLE_v10024876mg|hypothetical protein; K01115 phospholipase D1/2 [EC:3.1.4.4] (A)	Phospholipase D delta GN=PLDDELTA OS=Arabidopsis thaliana (Mouse-ear cress) PE=1 SV=2	hypothetical protein CICLE_v10024876mg [Citrus clementina]
Azadirachtaindica_newGene_3856	Biological Process: protein peptidyl-prolyl isomerization (GO:0000413);; Molecular Function: peptidyl-prolyl cis-trans isomerase activity (GO:0003755);; Biological Process: protein folding (GO:0006457);;	--	Peptidyl-prolyl cis-trans isomerase FKBP17-2, chloroplastic (Precursor) GN=FKBP17-2 OS=Arabidopsis thaliana (Mouse-ear cress) PE=1 SV=1	Peptidyl-prolyl cis-trans isomerase FKBP17-2 [Morus notabilis]
Azadirachtaindica_newGene_5449	--	--	--	hypothetical protein CICLE_v10019596mg [Citrus clementina]
Azadirachtaindica_newGene_2275	--	K06110|4.08322e-78|cic:CICLE_v100003762m|hypothetical protein; K06110 exocyst complex component 3 (A)	Exocyst complex component SEC6 GN=SEC6 OS=Arabidopsis thaliana (Mouse-ear cress) PE=1 SV=1	hypothetical protein CICLE_v100003762mg, partial [Citrus clementina]
Azadirachtaindica_newGene_2443	--	K14442|2.48137e-144|cit:102607120|probable ATP-dependent RNA helicase DHX36-like; K14442 ATP-dependent RNA helicase DHX36 [EC:3.6.4.13] (A)	Probable pre-mRNA-splicing factor ATP-dependent RNA helicase GN=At3g26560 OS=Arabidopsis thaliana (Mouse-ear cress) PE=1 SV=2	hypothetical protein CISIN_1g002521mg [Citrus sinensis]
Azadirachtaindica_newGene_3818	--	K09250|2.49493e-22|cit:102620174|transcriptional regulator ATRX homolog (A)	--	hypothetical protein CISIN_1g006619mg [Citrus sinensis]
Azadirachtaindica_newGene_2179	Molecular Function: catalytic activity (GO:0003824);; Biological Process: metabolic process (GO:0008152);;	--	Putative D-cysteine desulfhydrase 1, mitochondrial (Precursor) OS=Oryza sativa subsp. japonica (Rice) PE=2 SV=2	Putative 1-aminocyclopropane-1-carboxylate deaminase [Morus notabilis]
Azadirachtaindica_newGene_539	Cellular Component: exocyst (GO:0000145);; Cellular Component: cytosol (GO:0005829);; Cellular Component: plasma membrane (GO:0005886);; Biological Process: vesicle docking involved in exocytosis (GO:0006904);; Biological Process: pollen germination (GO:0009846);; Biological Process: pollen tube growth (GO:0009860);; Biological Process: protein transport (GO:0015031);; Biological Process: mucilag…	K06111|2.07694e-16|cic:CICLE_v100306172m|hypothetical protein (A)	Exocyst complex component SEC8 GN=SEC8 OS=Arabidopsis thaliana (Mouse-ear cress) PE=1 SV=1	hypothetical protein CICLE_v100306172mg, partial [Citrus clementina]
Azadirachtaindica_newGene_2199	Molecular Function: RNA binding (GO:0003723);;	--	Chloroplastic group IIA intron splicing facilitator CRS1, chloroplastic (Precursor) GN=At5g16180 OS=Arabidopsis thaliana (Mouse-ear cress) PE=3 SV=2	PREDICTED: chloroplastic group IIA intron splicing facilitator CRS1, chloroplastic-like isoform X1 [Citrus sinensis]
Azadirachtaindica_newGene_3013	--	--	--	hypothetical protein CISIN_1g012511mg [Citrus sinensis]
Azadirachtaindica_newGene_2798	Molecular Function: catalytic activity (GO:0003824);; Cellular Component: nucleolus (GO:0005730);; Cellular Component: peroxisome (GO:0005777);; Biological Process: metabolic process (GO:0008152);; Biological Process: peroxisomal transport (GO:0043574);;	--	--	hypothetical protein CISIN_1g0195692mg, partial [Citrus sinensis]
Azadirachtaindica_newGene_5075	Biological Process: carbohydrate metabolic process (GO:0005975);; Cellular Component: chloroplast (GO:0009507);; Molecular Function: carbohydrate binding (GO:0030246);; Molecular Function: maltose alpha-glucosidase activity (GO:0032450);;	K01187|5.12478e-179|cit:102609079|neutral alpha-glucosidase AB-like; K01187 alpha-glucosidase [EC:3.2.1.20] (A)	Probable glucan 1,3-alpha-glucosidase (Precursor) OS=Oryza sativa subsp. japonica (Rice) PE=3 SV=1	PREDICTED: neutral alpha-glucosidase AB-like isoform X1 [Citrus sinensis]
Azadirachtaindica_newGene_2186	Molecular Function: glycogenin glucosyltransferase activity (GO:0008466);; Molecular Function: intramolecular transferase activity (GO:0016866);; Biological Process: cellulose biosynthetic process (GO:0030244);;	K13379|4.8224e-158|cit:102618724|alpha-1,4-glucan-protein synthase [UDP-forming] 2-like; K13379 reversibly glycosylated polypeptide / UDP-arabinopyranose mutase [EC:2.4.1.- 5.4.99.30] (A)	UDP-arabinopyranose mutase 3 GN=RGP3 OS=Arabidopsis thaliana (Mouse-ear cress) PE=1 SV=2	hypothetical protein CICLE_v10031914mg [Citrus clementina]
Azadirachtaindica_newGene_4352	--	K09527|7.45511e-11|tcc:TCM_024524|Heat shock protein DnaJ with tetratricopeptide repeat, putative isoform 1; K09527 DnaJ homolog subfamily C member 7 (A)	--	Heat shock protein DnaJ with tetratricopeptide repeat, putative isoform 1 [Theobroma cacao]
Azadirachtaindica_newGene_6094	--	K10569|1.83415e-30|cic:CICLE_v10014656mg|hypothetical protein (A)	--	hypothetical protein CISIN_1g021205mg [Citrus sinensis]
Azadirachtaindica_newGene_4963	--	--	--	hypothetical protein CICLE_v10008173mg [Citrus clementina]
Azadirachtaindica_newGene_360	Molecular Function: L-glutamate transmembrane transporter activity (GO:0005313);; Biological Process: sodium ion transport (GO:0006814);; Cellular Component: chloroplast thylakoid (GO:0009534);; Biological Process: response to nematode (GO:0009624);; Cellular Component: chloroplast envelope (GO:0009941);; Molecular Function: oxaloacetate transmembrane transporter activity (GO:0015131);; Molecular…	K03319|6.09471e-14|sot:102600931|dicarboxylate transporter 2.1, chloroplastic-like; K03319 divalent anion:Na+ symporter, DASS family (A)	Dicarboxylate transporter 2.1, chloroplastic (Precursor) GN=MSJ1.13 OS=Arabidopsis thaliana (Mouse-ear cress) PE=1 SV=1	PREDICTED: dicarboxylate transporter 2.1, chloroplastic [Tarenaya hassleriana]
Azadirachtaindica_newGene_4774	Biological Process: protein targeting to mitochondrion (GO:0006626);; Biological Process: fatty acid catabolic process (GO:0009062);;	--	--	Uncharacterized protein TCM_047014 [Theobroma cacao]
Azadirachtaindica_newGene_249	--	K05656|4.25278e-41|cit:102618671|ABC transporter B family member 26, chloroplastic-like (A)	ABC transporter B family member 26, chloroplastic (Precursor) OS=Arabidopsis thaliana (Mouse-ear cress) PE=2 SV=1	hypothetical protein CISIN_1g005467mg [Citrus sinensis]
Azadirachtaindica_newGene_6002	Molecular Function: 3-dehydroquinate synthase activity (GO:0003856);; Cellular Component: endosome (GO:0005768);; Cellular Component: Golgi apparatus (GO:0005794);; Cellular Component: trans-Golgi network (GO:0005802);; Biological Process: ubiquinone biosynthetic process (GO:0006744);; Biological Process: aromatic amino acid family biosynthetic process (GO:0009073);; Cellular Component: chloropla…	K01735|0|cit:102631297|pentafunctional AROM polypeptide-like; K01735 3-dehydroquinate synthase [EC:4.2.3.4] (A)	3-dehydroquinate synthase, chloroplastic (Precursor) GN=DHQS OS=Actinidia chinensis (Kiwi) PE=1 SV=2	PREDICTED: pentafunctional AROM polypeptide-like [Citrus sinensis]
Azadirachtaindica_newGene_1063	Molecular Function: ATP binding (GO:0005524);; Cellular Component: cell wall (GO:0005618);; Cellular Component: nucleus (GO:0005634);; Cellular Component: cytoplasm (GO:0005737);; Cellular Component: cytoskeleton (GO:0005856);; Cellular Component: plasma membrane (GO:0005886);; Biological Process: root hair elongation (GO:0048767);;	K10355|2.51441e-138|tcc:TCM_024911|Actin-11; K10355 actin, other eukaryote (A)	Actin OS=Gossypium hirsutum (Upland cotton) PE=3 SV=1	actin, partial [Betula luminifera]
Azadirachtaindica_newGene_1183	Cellular Component: chloroplast (GO:0009507);; Cellular Component: photosystem (GO:0009521);; Biological Process: photosynthetic electron transport chain (GO:0009767);; Cellular Component: integral component of membrane (GO:0016021);; Molecular Function: chlorophyll binding (GO:0016168);; Biological Process: protein-chromophore linkage (GO:0018298);;	K02704|1.8695e-36|crb:CARUB_v10011746mg|hypothetical protein; K02704 photosystem II CP47 chlorophyll apoprotein (A)	Photosystem II CP47 reaction center protein {ECO:0000255|HAMAP-Rule:MF_01495} OS=Spinacia oleracea (Spinach) PE=1 SV=2	chlorophyll-A binding protein P5, partial (chloroplast) [Tetracera asiatica]
Azadirachtaindica_newGene_1640	--	--	--	hypothetical protein CICLE_v10010896mg [Citrus clementina]
Azadirachtaindica_newGene_5800	--	--	--	PREDICTED: DNA ligase 1-like isoform X1 [Citrus sinensis]
Azadirachtaindica_newGene_3372	--	--	--	hypothetical protein CICLE_v10009748mg [Citrus clementina]
Azadirachtaindica_newGene_767	--	K09286|2.28418e-24|cit:102614278|ethylene-responsive transcription factor RAP2-4-like; K09286 EREBP-like factor (A)	Ethylene-responsive transcription factor ERF057 GN=ERF057 OS=Arabidopsis thaliana (Mouse-ear cress) PE=2 SV=1	hypothetical protein CISIN_1g018103mg [Citrus sinensis]
Azadirachtaindica_newGene_3813	Cellular Component: mRNA cleavage and polyadenylation specificity factor complex (GO:0005847);; Biological Process: RNA processing (GO:0006396);; Biological Process: posttranscriptional gene silencing by RNA (GO:0035194);;	K06100|1.83464e-44|tcc:TCM_021691|HEAT repeat-containing protein isoform 1; K06100 symplekin (A)	--	HEAT repeat-containing protein isoform 2 [Theobroma cacao]
Azadirachtaindica_newGene_1348	--	K13106|1.63063e-102|cit:102619914|BUD13 homolog; K13106 pre-mRNA-splicing factor CWC26 (A)	--	hypothetical protein CICLE_v10033653mg [Citrus clementina]
Azadirachtaindica_newGene_4740	Cellular Component: nucleus (GO:0005634);;	--	Ubiquitin carboxyl-terminal hydrolase 12 GN=UBP12 OS=Arabidopsis thaliana (Mouse-ear cress) PE=1 SV=2	hypothetical protein CISIN_1g0215931mg, partial [Citrus sinensis]
Azadirachtaindica_newGene_1900	Molecular Function: nucleic acid binding (GO:0003676);; Cellular Component: ribonucleoprotein complex (GO:0030529);;	K12623|1.77345e-63|cit:102620919|probable U6 snRNA-associated Sm-like protein LSm4-like; K12623 U6 snRNA-associated Sm-like protein LSm4 (A)	Probable U6 snRNA-associated Sm-like protein LSm4 OS=Nicotiana tabacum (Common tobacco) PE=2 SV=1	PREDICTED: probable U6 snRNA-associated Sm-like protein LSm4 isoform X1 [Nelumbo nucifera]
Azadirachtaindica_newGene_2702	--	--	--	unnamed protein product [Thellungiella halophila]
Azadirachtaindica_newGene_3333	--	--	--	hypothetical protein CICLE_v10010087mg [Citrus clementina]
Azadirachtaindica_newGene_5192	--	--	--	PREDICTED: uncharacterized protein LOC102623938 [Citrus sinensis]
Azadirachtaindica_newGene_2392	--	--	--	hypothetical protein CISIN_1g000806mg [Citrus sinensis]
Azadirachtaindica_newGene_4883	Biological Process: peptidyl-lysine modification to hypusine (GO:0008612);; Biological Process: embryo sac development (GO:0009553);; Molecular Function: deoxyhypusine synthase activity (GO:0034038);; Molecular Function: homospermidine synthase (spermidine-specific) activity (GO:0050514);; Biological Process: deoxyhypusine biosynthetic process from spermidine (GO:0050983);;	K00809|1.39676e-37|cit:102616285|deoxyhypusine synthase-like; K00809 deoxyhypusine synthase [EC:2.5.1.46] (A)	Deoxyhypusine synthase GN=DHS OS=Brassica napus (Rape) PE=2 SV=1	PREDICTED: deoxyhypusine synthase-like [Citrus sinensis]
Azadirachtaindica_newGene_2409	--	--	--	hypothetical protein CICLE_v10023145mg [Citrus clementina]
Azadirachtaindica_newGene_3963	--	--	--	hypothetical protein CISIN_1g0045351mg, partial [Citrus sinensis]
Azadirachtaindica_newGene_1911	Biological Process: mitotic cell cycle (GO:0000278);; Biological Process: RNA processing (GO:0006396);;	--	--	hypothetical protein CICLE_v10014277mg [Citrus clementina]
Azadirachtaindica_newGene_6084	Molecular Function: nucleotide binding (GO:0000166);; Molecular Function: RNA binding (GO:0003723);; Cellular Component: nucleus (GO:0005634);; Molecular Function: metal ion binding (GO:0046872);;	K12836|1.96455e-117|cit:102616318|splicing factor U2af small subunit A-like; K12836 splicing factor U2AF 35 kDa subunit (A)	Splicing factor U2af small subunit A GN=OsJ_028686 OS=Oryza sativa subsp. japonica (Rice) PE=2 SV=1	PREDICTED: splicing factor U2af small subunit A-like isoform X1 [Citrus sinensis]
Azadirachtaindica_newGene_1154	Molecular Function: protein serine/threonine kinase activity (GO:0004674);; Molecular Function: ATP binding (GO:0005524);; Cellular Component: endoplasmic reticulum (GO:0005783);; Biological Process: protein phosphorylation (GO:0006468);; Biological Process: protein retention in ER lumen (GO:0006621);; Biological Process: protein transport (GO:0015031);; Cellular Component: integral component of …	K10949|7.01232e-35|cit:102609866|ER lumen protein retaining receptor-like; K10949 ER lumen protein retaining receptor (A)	ER lumen protein-retaining receptor GN=ERD2 OS=Petunia hybrida (Petunia) PE=2 SV=1	hypothetical protein CICLE_v10022127mg [Citrus clementina]
Azadirachtaindica_newGene_93	--	--	--	hypothetical protein CISIN_1g034616mg [Citrus sinensis]
Azadirachtaindica_newGene_1020	--	--	--	hypothetical protein CISIN_1g041052mg, partial [Citrus sinensis]
Azadirachtaindica_newGene_3353	--	--	--	hypothetical protein CISIN_1g033388mg [Citrus sinensis]
Azadirachtaindica_newGene_159	--	--	--	hypothetical protein CICLE_v100031692mg, partial [Citrus clementina]
Azadirachtaindica_newGene_3548	Molecular Function: oxidoreductase activity, acting on paired donors, with incorporation or reduction of molecular oxygen, 2-oxoglutarate as one donor, and incorporation of one atom each of oxygen into both donors (GO:0016706);; Biological Process: single-organism metabolic process (GO:0044710);;	K06892|1.24962e-77|cit:102608428|flavonol synthase/flavanone 3-hydroxylase-like; K06892 feruloyl-CoA ortho-hydroxylase [EC:1.14.11.-] (A)	2&apos;-deoxymugineic-acid 2&apos;-dioxygenase GN=IDS3 OS=Hordeum vulgare (Barley) PE=1 SV=3	PREDICTED: flavonol synthase/flavanone 3-hydroxylase-like [Citrus sinensis]
Azadirachtaindica_newGene_101	Molecular Function: transporter activity (GO:0005215);; Cellular Component: mitochondrial inner membrane (GO:0005743);; Biological Process: mitochondrial transport (GO:0006839);; Cellular Component: integral component of membrane (GO:0016021);; Biological Process: transmembrane transport (GO:0055085);;	--	Mitochondrial adenine nucleotide transporter ADNT1 OS=Arabidopsis thaliana (Mouse-ear cress) PE=2 SV=1	hypothetical protein VITISV_003846 [Vitis vinifera]
Azadirachtaindica_newGene_4586	--	--	--	hypothetical protein CISIN_1g003569mg [Citrus sinensis]
Azadirachtaindica_newGene_1923	--	--	--	hypothetical protein CISIN_1g000068mg [Citrus sinensis]
Azadirachtaindica_newGene_4244	Cellular Component: nucleus (GO:0005634);;	--	--	hypothetical protein CICLE_v10022503mg [Citrus clementina]
Azadirachtaindica_newGene_3641	Cellular Component: vacuolar proton-transporting V-type ATPase, V0 domain (GO:0000220);; Molecular Function: hydrogen ion transmembrane transporter activity (GO:0015078);; Biological Process: ATP hydrolysis coupled proton transport (GO:0015991);; Molecular Function: hydrolase activity (GO:0016787);;	K02154|1.11823e-45|pper:PRUPEppa001483m1g|hypothetical protein; K02154 V-type H+-transporting ATPase subunit a (A)	V-type proton ATPase subunit a2 GN=VHA-a2 OS=Arabidopsis thaliana (Mouse-ear cress) PE=1 SV=1	hypothetical protein PRUPE_ppa001483m1g, partial [Prunus persica]
Azadirachtaindica_newGene_5463	--	K17413|4.95254e-34|cit:102630659|uncharacterized LOC102630659 (A)	--	PREDICTED: uncharacterized protein LOC102630659 isoform X1 [Citrus sinensis]
Azadirachtaindica_newGene_307	--	K01533|1.23514e-49|mdm:103411985|copper-transporting ATPase PAA1, chloroplastic-like; K01533 Cu2+-exporting ATPase [EC:3.6.3.4] (A)	Copper-transporting ATPase PAA1, chloroplastic (Precursor) OS=Arabidopsis thaliana (Mouse-ear cress) PE=2 SV=1	hypothetical protein POPTR_0001s21260g [Populus trichocarpa]
Azadirachtaindica_newGene_1845	Molecular Function: beta-galactosidase activity (GO:0004565);; Biological Process: carbohydrate metabolic process (GO:0005975);; Molecular Function: carbohydrate binding (GO:0030246);;	--	Beta-galactosidase 9 (Precursor) GN=BGAL9 OS=Arabidopsis thaliana (Mouse-ear cress) PE=2 SV=1	Beta galactosidase 9 isoform 3 [Theobroma cacao]
Azadirachtaindica_newGene_5787	--	K14845|2.85932e-57|cic:CICLE_v10019303mg|hypothetical protein; K14845 RAT1-interacting protein (A)	Decapping nuclease DXO homolog, chloroplastic (Precursor) GN=At4g17620 OS=Arabidopsis thaliana (Mouse-ear cress) PE=1 SV=1	PREDICTED: decapping nuclease DXO homolog, chloroplastic [Sesamum indicum]
Azadirachtaindica_newGene_6021	--	--	F-box/FBD/LRR-repeat protein At5g53840 GN=At5g53840 OS=Arabidopsis thaliana (Mouse-ear cress) PE=2 SV=1	hypothetical protein CICLE_v10020079mg [Citrus clementina]
Azadirachtaindica_newGene_4607	Molecular Function: acid phosphatase activity (GO:0003993);;	K13024|2.46923e-91|pop:POPTR_0004s135002|POPTRDRAFT_831208; hypothetical protein; K13024 inositol hexakisphosphate/diphosphoinositol-pentakisphosphate kinase [EC:2.7.4.21 2.7.4.24] (A)	--	hypothetical protein POPTR_0004s135002g, partial [Populus trichocarpa]
Azadirachtaindica_newGene_2500	Molecular Function: protein serine/threonine kinase activity (GO:0004674);; Molecular Function: calcium ion binding (GO:0005509);; Molecular Function: ATP binding (GO:0005524);; Cellular Component: plasma membrane (GO:0005886);; Biological Process: protein phosphorylation (GO:0006468);;	K00924|9.63549e-101|mus:103991694|CDPK-related kinase 5-like (A)	CDPK-related protein kinase GN=CRK OS=Daucus carota (Wild carrot) PE=2 SV=1	hypothetical protein CISIN_1g007253mg [Citrus sinensis]
Azadirachtaindica_newGene_3747	--	K03509|1.83476e-98|cic:CICLE_v10014398mg|hypothetical protein; K03509 DNA polymerase eta [EC:2.7.7.7] (A)	DNA polymerase eta OS=Arabidopsis thaliana (Mouse-ear cress) PE=1 SV=1	hypothetical protein CICLE_v10014398mg [Citrus clementina]
Azadirachtaindica_newGene_5586	Cellular Component: chloroplast inner membrane (GO:0009706);;	--	--	hypothetical protein CISIN_1g023596mg [Citrus sinensis]
Azadirachtaindica_newGene_1823	--	K08272|0|cit:102624450|putative MO25-like protein At5g47540-like; K08272 calcium binding protein 39 (A)	Putative MO25-like protein At5g47540 GN=At5g47540 OS=Arabidopsis thaliana (Mouse-ear cress) PE=2 SV=1	hypothetical protein CICLE_v10015837mg [Citrus clementina]
Azadirachtaindica_newGene_5738	--	K14018|5.34056e-31|cit:102620389|phospholipase A-2-activating protein-like; K14018 phospholipase A-2-activating protein (A)	--	hypothetical protein CICLE_v10027868mg [Citrus clementina]
Azadirachtaindica_newGene_2090	Cellular Component: endoplasmic reticulum (GO:0005783);; Cellular Component: plasma membrane (GO:0005886);;	--	--	PREDICTED: uncharacterized protein LOC104718757 [Camelina sativa]
Azadirachtaindica_newGene_1663	Molecular Function: N-acetyltransferase activity (GO:0008080);; Biological Process: cellular amino acid biosynthetic process (GO:0008652);; Cellular Component: chloroplast (GO:0009507);;	K00620|7.16461e-19|cit:102609577|arginine biosynthesis bifunctional protein ArgJ, chloroplastic-like; K00620 glutamate N-acetyltransferase / amino-acid N-acetyltransferase [EC:2.3.1.35 2.3.1.1] (A)	Arginine biosynthesis bifunctional protein ArgJ beta chain {ECO:0000255|HAMAP-Rule:MF_03124} (Precursor) GN=VITISV_037692 OS=Vitis vinifera (Grape) PE=3 SV=1	hypothetical protein CISIN_1g012099mg [Citrus sinensis]
Azadirachtaindica_newGene_3799	--	--	--	hypothetical protein CICLE_v10010082mg [Citrus clementina]
Azadirachtaindica_newGene_5609	Molecular Function: nucleotide binding (GO:0000166);; Molecular Function: protein kinase activity (GO:0004672);; Cellular Component: membrane (GO:0016020);; Biological Process: phosphorylation (GO:0016310);; Molecular Function: oxidoreductase activity (GO:0016491);;	--	Probable LRR receptor-like serine/threonine-protein kinase At4g30520 (Precursor) GN=At4g30520 OS=Arabidopsis thaliana (Mouse-ear cress) PE=2 SV=1	hypothetical protein JCGZ_04090 [Jatropha curcas]
Azadirachtaindica_newGene_1474	--	K14165|3.03569e-83|cit:102630871|dual specificity protein phosphatase PHS1-like; K14165 atypical dual specificity phosphatase [EC:3.1.3.16 3.1.3.48] (A)	Dual specificity protein phosphatase PHS1 GN=PHS1 OS=Arabidopsis thaliana (Mouse-ear cress) PE=1 SV=1	hypothetical protein CISIN_1g038745mg, partial [Citrus sinensis]
Azadirachtaindica_newGene_5547	--	--	--	hypothetical protein CICLE_v10021832mg [Citrus clementina]
Azadirachtaindica_newGene_645	--	--	--	hypothetical protein CISIN_1g000495mg [Citrus sinensis]
Azadirachtaindica_newGene_3997	Cellular Component: cell part (GO:0044464);;	--	--	hypothetical protein CISIN_1g012833mg [Citrus sinensis]
Azadirachtaindica_newGene_4762	Biological Process: metabolic process (GO:0008152);;	K03240|3.01337e-30|tcc:TCM_025971|Trimeric LpxA-like enzyme isoform 1; K03240 translation initiation factor eIF-2B subunit epsilon (A)	--	Trimeric LpxA-like enzyme isoform 5 [Theobroma cacao]
Azadirachtaindica_newGene_2363	--	--	Probable pectin methyltransferase QUA2 OS=Arabidopsis thaliana (Mouse-ear cress) PE=1 SV=2	hypothetical protein CISIN_1g005417mg [Citrus sinensis]
Azadirachtaindica_newGene_1961	Cellular Component: chloroplast (GO:0009507);; Biological Process: embryo development ending in seed dormancy (GO:0009793);; Biological Process: suspensor development (GO:0010098);;	--	Pentatricopeptide repeat-containing protein At1g30610, chloroplastic (Precursor) GN=EMB2279 OS=Arabidopsis thaliana (Mouse-ear cress) PE=2 SV=1	hypothetical protein CISIN_1g048235mg [Citrus sinensis]
Azadirachtaindica_newGene_5670	Biological Process: activation of MAPKK activity (GO:0000186);; Molecular Function: MAP kinase kinase kinase activity (GO:0004709);; Molecular Function: protein serine/threonine/tyrosine kinase activity (GO:0004712);; Molecular Function: protein tyrosine kinase activity (GO:0004713);; Molecular Function: ATP binding (GO:0005524);; Cellular Component: endoplasmic reticulum membrane (GO:0005789);; …	K14510|6.708e-60|cic:CICLE_v10031182mg|hypothetical protein; K14510 serine/threonine-protein kinase CTR1 [EC:2.7.11.1] (A)	Serine/threonine-protein kinase CTR1 GN=CTR1 OS=Arabidopsis thaliana (Mouse-ear cress) PE=1 SV=1	hypothetical protein CISIN_1g005247mg [Citrus sinensis]
Azadirachtaindica_newGene_2598	Cellular Component: membrane (GO:0016020);;	--	WAT1-related protein At4g30420 GN=At4g30420 OS=Arabidopsis thaliana (Mouse-ear cress) PE=3 SV=1	hypothetical protein CISIN_1g017523mg [Citrus sinensis]
Azadirachtaindica_newGene_1864	Molecular Function: protein serine/threonine kinase activity (GO:0004674);; Molecular Function: protein tyrosine kinase activity (GO:0004713);; Molecular Function: ATP binding (GO:0005524);; Cellular Component: plasma membrane (GO:0005886);; Biological Process: protein phosphorylation (GO:0006468);; Biological Process: transmembrane receptor protein tyrosine kinase signaling pathway (GO:0007169);…	--	Probable LRR receptor-like serine/threonine-protein kinase At1g06840 (Precursor) GN=At1g06840 OS=Arabidopsis thaliana (Mouse-ear cress) PE=2 SV=2	PREDICTED: probable LRR receptor-like serine/threonine-protein kinase At1g06840 isoform X1 [Pyrus x bretschneideri]
Azadirachtaindica_newGene_92	--	--	--	hypothetical protein CISIN_1g034616mg [Citrus sinensis]
Azadirachtaindica_newGene_1300	--	K17680|7.85892e-25|cit:102625402|twinkle homolog protein, chloroplastic/mitochondrial-like; K17680 twinkle protein [EC:3.6.4.12] (A)	--	PREDICTED: twinkle homolog protein, chloroplastic/mitochondrial-like isoform X1 [Citrus sinensis]
Azadirachtaindica_newGene_648	--	--	--	PREDICTED: uncharacterized protein LOC102608613 isoform X2 [Citrus sinensis]
Azadirachtaindica_newGene_1342	--	K02154|3.15512e-104|cit:102628578|vacuolar proton ATPase a1-like; K02154 V-type H+-transporting ATPase subunit a (A)	V-type proton ATPase subunit a1 GN=VHA-a1 OS=Arabidopsis thaliana (Mouse-ear cress) PE=2 SV=1	Vacuolar proton ATPase A1 isoform 6 [Theobroma cacao]
Azadirachtaindica_newGene_2882	--	--	F-box protein PP2-A12 GN=P2A12 OS=Arabidopsis thaliana (Mouse-ear cress) PE=2 SV=1	PREDICTED: F-box protein PP2-A12-like [Citrus sinensis]
Azadirachtaindica_newGene_2546	--	--	--	hypothetical protein CISIN_1g0131331mg, partial [Citrus sinensis]
Azadirachtaindica_newGene_1760	Molecular Function: phosphoprotein phosphatase activity (GO:0004721);; Cellular Component: nucleus (GO:0005634);; Biological Process: metabolic process (GO:0008152);;	--	Probable protein phosphatase 2C 33 GN=PPC6-1 OS=Arabidopsis thaliana (Mouse-ear cress) PE=1 SV=1	hypothetical protein CICLE_v100115761mg, partial [Citrus clementina]
Azadirachtaindica_newGene_2209	--	K10532|8.05322e-47|pmum:103344600|heparan-alpha-glucosaminide N-acetyltransferase; K10532 heparan-alpha-glucosaminide N-acetyltransferase [EC:2.3.1.78] (A)	--	hypothetical protein CISIN_1g012127mg [Citrus sinensis]
Azadirachtaindica_newGene_2113	Biological Process: polysaccharide biosynthetic process (GO:0000271);; Cellular Component: nucleus (GO:0005634);; Cellular Component: cytoplasm (GO:0005737);; Biological Process: pattern specification process (GO:0007389);; Biological Process: regulation of cell size (GO:0008361);; Biological Process: multidimensional cell growth (GO:0009825);; Biological Process: auxin polar transport (GO:000992…	K18787|8.0436e-22|cit:102612657|thermospermine synthase ACAULIS5-like; K18787 thermospermine synthase [EC:2.5.1.79] (A)	Thermospermine synthase ACAULIS5 GN=T20D1.50 OS=Arabidopsis thaliana (Mouse-ear cress) PE=1 SV=1	PREDICTED: thermospermine synthase ACAULIS5-like [Citrus sinensis]
Azadirachtaindica_newGene_3777	Biological Process: pentose-phosphate shunt (GO:0006098);; Biological Process: rRNA processing (GO:0006364);; Biological Process: tetrahydrobiopterin biosynthetic process (GO:0006729);; Molecular Function: 4-alpha-hydroxytetrahydrobiopterin dehydratase activity (GO:0008124);; Biological Process: aromatic amino acid family biosynthetic process (GO:0009073);; Biological Process: chloroplast relocat…	K01724|2.27505e-116|cic:CICLE_v10032722mg|hypothetical protein (A)	--	hypothetical protein CICLE_v10032722mg [Citrus clementina]
Azadirachtaindica_newGene_1309	--	--	E3 ubiquitin-protein ligase RHF2A GN=RHF2A OS=Arabidopsis thaliana (Mouse-ear cress) PE=2 SV=1	hypothetical protein L484_017147 [Morus notabilis]
Azadirachtaindica_newGene_1908	--	K11446|4.72271e-59|cic:CICLE_v10018462mg|hypothetical protein; K11446 histone demethylase JARID1 [EC:1.14.11.-] (A)	--	hypothetical protein CISIN_1g0002123mg, partial [Citrus sinensis]
Azadirachtaindica_newGene_3170	Molecular Function: N-acetyltransferase activity (GO:0008080);; Biological Process: cellular amino acid biosynthetic process (GO:0008652);; Cellular Component: chloroplast (GO:0009507);;	K00620|5.0565e-37|cit:102609577|arginine biosynthesis bifunctional protein ArgJ, chloroplastic-like; K00620 glutamate N-acetyltransferase / amino-acid N-acetyltransferase [EC:2.3.1.35 2.3.1.1] (A)	Arginine biosynthesis bifunctional protein ArgJ beta chain {ECO:0000255|HAMAP-Rule:MF_03124} (Precursor) GN=Sb01g039230 OS=Sorghum bicolor (Sorghum) PE=3 SV=1	unnamed protein product [Coffea canephora]
Azadirachtaindica_newGene_4840	--	--	--	PREDICTED: uncharacterized protein LOC100854636 [Vitis vinifera]
Azadirachtaindica_newGene_404	Biological Process: ubiquitin-dependent protein catabolic process (GO:0006511);; Biological Process: multicellular organismal development (GO:0007275);; Cellular Component: COP9 signalosome (GO:0008180);; Biological Process: COP9 signalosome assembly (GO:0010387);;	K12179|3.54333e-39|cit:102619095|COP9 signalosome complex subunit 6a-like; K12179 COP9 signalosome complex subunit 6 (A)	COP9 signalosome complex subunit 6b GN=CSN6B OS=Arabidopsis thaliana (Mouse-ear cress) PE=1 SV=2	unknown [Populus trichocarpa]
Azadirachtaindica_newGene_2540	Molecular Function: magnesium ion binding (GO:0000287);; Molecular Function: adenylosuccinate synthase activity (GO:0004019);; Molecular Function: GTP binding (GO:0005525);; Cellular Component: cytosol (GO:0005829);; Biological Process: pyrimidine ribonucleotide biosynthetic process (GO:0009220);; Cellular Component: chloroplast stroma (GO:0009570);; Biological Process: 'de novo' AMP biosynthetic…	K01939|1.60717e-29|cit:102613779|adenylosuccinate synthetase 2, chloroplastic-like; K01939 adenylosuccinate synthase [EC:6.3.4.4] (A)	Adenylosuccinate synthetase 2, chloroplastic {ECO:0000255|HAMAP-Rule:MF_03125} (Precursor) OS=Ricinus communis (Castor bean) PE=3 SV=1	hypothetical protein CICLE_v10031350mg [Citrus clementina]
Azadirachtaindica_newGene_1610	Biological Process: fatty acid beta-oxidation (GO:0006635);; Biological Process: photoperiodism, flowering (GO:0048573);;	--	--	hypothetical protein CICLE_v10029282mg [Citrus clementina]
Azadirachtaindica_newGene_3677	--	K16075|1.33256e-129|cic:CICLE_v10028468mg|hypothetical protein; K16075 magnesium transporter (A)	Magnesium transporter MRS2-A, chloroplastic (Precursor) OS=Oryza sativa subsp. japonica (Rice) PE=2 SV=1	hypothetical protein CICLE_v10028468mg [Citrus clementina]
Azadirachtaindica_newGene_939	--	--	DNA topoisomerase 6 subunit B {ECO:0000255|HAMAP-Rule:MF_03165} GN=MOE17.8 OS=Arabidopsis thaliana (Mouse-ear cress) PE=1 SV=1	PREDICTED: DNA topoisomerase 6 subunit B-like [Cicer arietinum]
Azadirachtaindica_newGene_5576	--	--	--	hypothetical protein CISIN_1g022671mg [Citrus sinensis]
Azadirachtaindica_newGene_5187	Cellular Component: vacuole (GO:0005773);; Molecular Function: hydrogen ion transmembrane transporter activity (GO:0015078);; Biological Process: ATP hydrolysis coupled proton transport (GO:0015991);; Cellular Component: proton-transporting V-type ATPase, V0 domain (GO:0033179);;	K02153|4.0377e-22|pxb:103951430|V-type proton ATPase subunit e-like; K02153 V-type H+-transporting ATPase subunit e (A)	V-type proton ATPase subunit e1 GN=MCO15_24 OS=Arabidopsis thaliana (Mouse-ear cress) PE=2 SV=1	PREDICTED: V-type proton ATPase subunit e-like [Malus domestica]
Azadirachtaindica_newGene_4910	--	--	--	PREDICTED: RNA polymerase II-associated protein 3-like [Citrus sinensis]
Azadirachtaindica_newGene_2627	Molecular Function: ATP binding (GO:0005524);; Biological Process: ATP catabolic process (GO:0006200);; Cellular Component: membrane (GO:0016020);; Molecular Function: ATPase activity (GO:0016887);;	--	Pleiotropic drug resistance protein 2 GN=PDR2 OS=Nicotiana plumbaginifolia (Leadwort-leaved tobacco) PE=2 SV=1	Pleiotropic drug resistance 6 [Theobroma cacao]
Azadirachtaindica_newGene_786	Molecular Function: DNA binding (GO:0003677);; Molecular Function: RNA binding (GO:0003723);; Biological Process: RNA metabolic process (GO:0016070);;	K17583|5.2939e-140|cit:102630248|nucleolar MIF4G domain-containing protein 1-like; K17583 nucleolar MIF4G domain-containing protein 1 (A)	--	PREDICTED: nucleolar MIF4G domain-containing protein 1-like isoform X3 [Citrus sinensis]
Azadirachtaindica_newGene_2605	Molecular Function: recombinase activity (GO:0000150);; Biological Process: mitotic cell cycle (GO:0000278);; Molecular Function: damaged DNA binding (GO:0003684);; Molecular Function: single-stranded DNA binding (GO:0003697);; Molecular Function: ATP binding (GO:0005524);; Biological Process: DNA-dependent DNA replication (GO:0006261);; Biological Process: regulation of DNA replication (GO:00062…	K10870|3.29693e-38|pvu:PHAVU_010G082100g|hypothetical protein; K10870 RAD51-like protein 2 (A)	DNA repair protein RAD51 homolog 3 GN=RAD51C OS=Arabidopsis thaliana (Mouse-ear cress) PE=1 SV=2	PREDICTED: DNA repair protein RAD51 homolog 3 isoform X1 [Eucalyptus grandis]
Azadirachtaindica_newGene_3459	Molecular Function: tRNA binding (GO:0000049);; Molecular Function: glutamate-tRNA ligase activity (GO:0004818);; Molecular Function: ATP binding (GO:0005524);; Cellular Component: cytoplasm (GO:0005737);; Biological Process: glutamyl-tRNA aminoacylation (GO:0006424);;	K01885|1.96014e-87|cit:102612397|glutamate--tRNA ligase, chloroplastic/mitochondrial-like; K01885 glutamyl-tRNA synthetase [EC:6.1.1.17] (A)	Glutamate--tRNA ligase, chloroplastic/mitochondrial (Precursor) OS=Nicotiana tabacum (Common tobacco) PE=2 SV=1	hypothetical protein CISIN_1g008289mg [Citrus sinensis]
Azadirachtaindica_newGene_5795	--	--	Uncharacterized protein ycf36 GN=ycf36 OS=Porphyra purpurea (Red seaweed) PE=3 SV=1	PREDICTED: uncharacterized protein ycf36-like [Citrus sinensis]
Azadirachtaindica_newGene_935	Molecular Function: DNA binding (GO:0003677);;	--	--	hypothetical protein CISIN_1g016976mg [Citrus sinensis]
Azadirachtaindica_newGene_4602	--	K14486|9.08113e-21|cit:102620437|auxin response factor 5-like; K14486 auxin response factor (A)	Auxin response factor 11 GN=OSJNBa0084K01.22 OS=Oryza sativa subsp. japonica (Rice) PE=2 SV=1	PREDICTED: auxin response factor 5-like [Populus euphratica]
Azadirachtaindica_newGene_5214	Molecular Function: lyase activity (GO:0016829);;	K06966|8.72436e-74|vvi:100256973|cytokinin riboside 5'-monophosphate phosphoribohydrolase LOG1; K06966 (A)	Cytokinin riboside 5&apos;-monophosphate phosphoribohydrolase LOG1 GN=LOG1 OS=Arabidopsis thaliana (Mouse-ear cress) PE=1 SV=1	PREDICTED: cytokinin riboside 5&apos;-monophosphate phosphoribohydrolase LOG1 [Vitis vinifera]
Azadirachtaindica_newGene_277	Biological Process: response to brassinosteroid (GO:0009741);; Biological Process: regulation of protein localization (GO:0032880);;	--	--	hypothetical protein CICLE_v10002843mg [Citrus clementina]
Azadirachtaindica_newGene_665	Cellular Component: peroxisome (GO:0005777);; Biological Process: peroxisome organization (GO:0007031);; Biological Process: toxin catabolic process (GO:0009407);; Biological Process: organ senescence (GO:0010260);; Molecular Function: oxidoreductase activity (GO:0016491);; Biological Process: fatty acid beta-oxidation, unsaturated, even number (GO:0033542);; Molecular Function: 3alpha,7alpha,12a…	--	Enoyl-CoA hydratase 2, peroxisomal GN=ECH2 OS=Arabidopsis thaliana (Mouse-ear cress) PE=1 SV=1	hypothetical protein JCGZ_08141 [Jatropha curcas]
Azadirachtaindica_newGene_3841	Molecular Function: dolichyl-phosphate beta-glucosyltransferase activity (GO:0004581);; Cellular Component: endoplasmic reticulum (GO:0005783);; Biological Process: protein glycosylation (GO:0006486);; Biological Process: sterol biosynthetic process (GO:0016126);; Biological Process: sphingoid biosynthetic process (GO:0046520);;	K00729|3.18123e-59|cit:102620481|dolichyl-phosphate beta-glucosyltransferase-like; K00729 dolichyl-phosphate beta-glucosyltransferase [EC:2.4.1.117] (A)	--	hypothetical protein VITISV_027543 [Vitis vinifera]
Azadirachtaindica_newGene_1394	--	--	Uncharacterized protein At2g23090 GN=At2g23090 OS=Arabidopsis thaliana (Mouse-ear cress) PE=1 SV=1	hypothetical protein CICLE_v10026876mg [Citrus clementina]
Azadirachtaindica_newGene_1158	--	--	--	PREDICTED: uncharacterized protein LOC102626871 [Citrus sinensis]
Azadirachtaindica_newGene_4939	--	--	--	hypothetical protein CISIN_1g040907mg, partial [Citrus sinensis]
Azadirachtaindica_newGene_1653	Molecular Function: hydrolase activity, hydrolyzing O-glycosyl compounds (GO:0004553);; Biological Process: metabolic process (GO:0008152);; Biological Process: cellular process (GO:0009987);; Biological Process: single-organism process (GO:0044699);;	--	Beta-galactosidase 6 (Precursor) GN=BGAL6 OS=Arabidopsis thaliana (Mouse-ear cress) PE=2 SV=1	hypothetical protein CICLE_v10000420mg [Citrus clementina]
Azadirachtaindica_newGene_3957	Molecular Function: structural constituent of ribosome (GO:0003735);; Cellular Component: ribosome (GO:0005840);; Biological Process: translation (GO:0006412);;	K02884|1.148e-83|rcu:RCOM_0868180|50S ribosomal protein L19, putative; K02884 large subunit ribosomal protein L19 (A)	50S ribosomal protein L19, chloroplastic (Precursor) GN=RPL19 OS=Spinacia oleracea (Spinach) PE=1 SV=2	50S ribosomal protein L19, putative [Ricinus communis]
Azadirachtaindica_newGene_4461	Molecular Function: phosphomannomutase activity (GO:0004615);; Cellular Component: cytosol (GO:0005829);; Biological Process: gluconeogenesis (GO:0006094);; Biological Process: glycolysis (GO:0006096);; Biological Process: water transport (GO:0006833);; Biological Process: hyperosmotic response (GO:0006972);; Biological Process: cytoskeleton organization (GO:0007010);; Biological Process: Golgi o…	K17497|4.10286e-37|rcu:RCOM_1614580|phosphomannomutase, putative (EC:5.4.2.8); K17497 phosphomannomutase [EC:5.4.2.8] (A)	Phosphomannomutase OS=Glycine max (Soybean) PE=2 SV=1	hypothetical protein EUGRSUZ_E00184 [Eucalyptus grandis]
Azadirachtaindica_newGene_196	Cellular Component: proteasome complex (GO:0000502);; Molecular Function: enzyme regulator activity (GO:0030234);; Biological Process: regulation of protein catabolic process (GO:0042176);; Biological Process: regulation of catalytic activity (GO:0050790);;	K03028|0|cit:102617825|26S proteasome non-ATPase regulatory subunit 2 homolog A-like; K03028 26S proteasome regulatory subunit N1 (A)	26S proteasome non-ATPase regulatory subunit 2 homolog A GN=RPN1A OS=Arabidopsis thaliana (Mouse-ear cress) PE=1 SV=2	hypothetical protein CICLE_v10014210mg [Citrus clementina]
Azadirachtaindica_newGene_5636	Cellular Component: plasma membrane (GO:0005886);; Cellular Component: chloroplast (GO:0009507);;	K09775|2.62292e-36|cic:CICLE_v10016908mg|hypothetical protein; K09775 hypothetical protein (A)	--	hypothetical protein JCGZ_13721 [Jatropha curcas]
Azadirachtaindica_newGene_2842	--	--	Probable S-adenosylmethionine-dependent methyltransferase At5g37990 GN=At5g37990 OS=Arabidopsis thaliana (Mouse-ear cress) PE=3 SV=2	hypothetical protein CISIN_1g040907mg, partial [Citrus sinensis]
Azadirachtaindica_newGene_2159	Cellular Component: integral component of membrane (GO:0016021);;	--	ASC1-like protein 3 OS=Oryza sativa subsp. japonica (Rice) PE=2 SV=1	longevity assurance protein 1-like protein [Gossypium hirsutum]
Azadirachtaindica_newGene_3867	Biological Process: regulation of transcription, DNA-templated (GO:0006355);;	--	Topless-related protein 1 OS=Arabidopsis thaliana (Mouse-ear cress) PE=1 SV=3	hypothetical protein CISIN_1g0012242mg, partial [Citrus sinensis]
Azadirachtaindica_newGene_4054	Biological Process: phosphatidylinositol biosynthetic process (GO:0006661);; Cellular Component: integral component of membrane (GO:0016021);;	--	--	Transmembrane protein 50A, putative [Ricinus communis]
Azadirachtaindica_newGene_498	--	--	--	PREDICTED: retrotransposon-like protein 1-like [Citrus sinensis]
Azadirachtaindica_newGene_2747	Molecular Function: transmembrane receptor protein tyrosine kinase activity (GO:0004714);; Molecular Function: ATP binding (GO:0005524);; Biological Process: protein phosphorylation (GO:0006468);; Cellular Component: integral component of membrane (GO:0016021);;	--	Protein STRUBBELIG-RECEPTOR FAMILY 4 (Precursor) GN=SRF4 OS=Arabidopsis thaliana (Mouse-ear cress) PE=2 SV=1	hypothetical protein CISIN_1g040888mg, partial [Citrus sinensis]
Azadirachtaindica_newGene_3362	--	--	--	hypothetical protein CISIN_1g008737mg [Citrus sinensis]
Azadirachtaindica_newGene_722	--	--	RNA pseudouridine synthase 7 OS=Oryza sativa subsp. japonica (Rice) PE=2 SV=2	PREDICTED: RNA pseudouridine synthase 7-like isoform X3 [Eucalyptus grandis]
Azadirachtaindica_newGene_3343	Biological Process: metabolic process (GO:0008152);; Cellular Component: chloroplast stroma (GO:0009570);; Biological Process: response to wounding (GO:0009611);; Biological Process: response to jasmonic acid (GO:0009753);; Molecular Function: terpene synthase activity (GO:0010333);; Molecular Function: metal ion binding (GO:0046872);; Biological Process: response to herbivore (GO:0080027);;	--	Isoprene synthase, chloroplastic (Precursor) GN=ISPS OS=Pueraria montana var. lobata (Kudzu vine) PE=1 SV=1	PREDICTED: tricyclene synthase EBOS, chloroplastic-like [Fragaria vesca subsp. vesca]
Azadirachtaindica_newGene_5589	Cellular Component: exosome (RNase complex) (GO:0000178);; Molecular Function: RNA binding (GO:0003723);; Molecular Function: structural constituent of ribosome (GO:0003735);; Cellular Component: ribosome (GO:0005840);; Biological Process: translation (GO:0006412);; Biological Process: protein targeting to mitochondrion (GO:0006626);;	K07573|1.84213e-48|sly:101246918|exosome complex component CSL4; K07573 exosome complex component CSL4 (A)	--	PREDICTED: exosome complex component CSL4 [Nicotiana sylvestris]
Azadirachtaindica_newGene_4237	Biological Process: RNA methylation (GO:0001510);; Molecular Function: structural constituent of ribosome (GO:0003735);; Cellular Component: nucleolus (GO:0005730);; Biological Process: translation (GO:0006412);; Biological Process: embryo development ending in seed dormancy (GO:0009793);; Biological Process: protein ubiquitination (GO:0016567);; Cellular Component: cytosolic large ribosomal subu…	K02927|1.71659e-90|tcc:TCM_015479|Ubiquitin supergroup,Ribosomal protein L40e; K02927 large subunit ribosomal protein L40e (A)	60S ribosomal protein L40 (Precursor) GN=UBICEP52-7 OS=Nicotiana sylvestris (Wood tobacco) PE=2 SV=2	Ubiquitin supergroup,Ribosomal protein L40e [Theobroma cacao]
Azadirachtaindica_newGene_647	--	--	--	Uncharacterized protein isoform 4 [Theobroma cacao]
Azadirachtaindica_newGene_3525	Molecular Function: DNA binding (GO:0003677);; Biological Process: regulation of transcription, DNA-templated (GO:0006355);;	--	--	PREDICTED: uncharacterized protein LOC102610276 [Citrus sinensis]
Azadirachtaindica_newGene_5062	Cellular Component: chloroplast (GO:0009507);;	--	Putative uncharacterized protein ycf15 GN=ycf15-B OS=Gossypium hirsutum (Upland cotton) PE=5 SV=1	hypothetical chloroplast RF15 [Gossypium thurberi]
Azadirachtaindica_newGene_1516	Cellular Component: nucleosome (GO:0000786);; Molecular Function: DNA binding (GO:0003677);; Cellular Component: nucleus (GO:0005634);; Cellular Component: vacuole (GO:0005773);; Biological Process: nucleosome assembly (GO:0006334);; Biological Process: chromatin remodeling (GO:0006338);; Biological Process: response to temperature stimulus (GO:0009266);; Biological Process: regulation of flower …	K11251|8.63943e-35|cic:CICLE_v10010700mg|hypothetical protein; K11251 histone H2A (A)	Probable histone H2A variant 3 GN=At1g52740 OS=Arabidopsis thaliana (Mouse-ear cress) PE=1 SV=1	PREDICTED: probable histone H2A variant 3 [Beta vulgaris subsp. vulgaris]
Azadirachtaindica_newGene_5395	--	--	--	hypothetical protein CISIN_1g0055711mg, partial [Citrus sinensis]
Azadirachtaindica_newGene_2869	Molecular Function: DNA binding (GO:0003677);; Cellular Component: nucleus (GO:0005634);;	--	Calmodulin-binding transcription activator 6 OS=Arabidopsis thaliana (Mouse-ear cress) PE=2 SV=1	hypothetical protein EUGRSUZ_H04035 [Eucalyptus grandis]
Azadirachtaindica_newGene_3616	--	--	--	PREDICTED: microtubule-associated protein futsch-like isoform X3 [Citrus sinensis]
Azadirachtaindica_newGene_2476	--	--	Ubiquitin carboxyl-terminal hydrolase 12 GN=UBP12 OS=Arabidopsis thaliana (Mouse-ear cress) PE=1 SV=2	PREDICTED: uncharacterized protein LOC102619254 [Citrus sinensis]
Azadirachtaindica_newGene_4568	--	--	--	hypothetical protein CICLE_v10011125mg [Citrus clementina]
Azadirachtaindica_newGene_3410	Cellular Component: nucleus (GO:0005634);; Cellular Component: plant-type vacuole membrane (GO:0009705);; Biological Process: flavonoid biosynthetic process (GO:0009813);; Biological Process: response to UV-B (GO:0010224);; Cellular Component: extrinsic component of endoplasmic reticulum membrane (GO:0042406);; Molecular Function: chalcone isomerase activity (GO:0045430);; Biological Process: res…	K01859|2.12772e-121|cit:102615441|CHI; chalcone--flavonone isomerase-like (EC:5.5.1.6); K01859 chalcone isomerase [EC:5.5.1.6] (A)	Chalcone--flavonone isomerase GN=CHI OS=Camellia sinensis (Tea) PE=2 SV=2	chalcone isomerase [Acer x freemanii]
Azadirachtaindica_newGene_5834	--	--	--	PREDICTED: protein TIFY 6B-like isoform X3 [Cicer arietinum]
Azadirachtaindica_newGene_6077	Cellular Component: plasma membrane (GO:0005886);; Biological Process: syncytium formation (GO:0006949);; Cellular Component: integral component of membrane (GO:0016021);; Biological Process: response to karrikin (GO:0080167);;	--	CASP-like protein F16 GN=F16 OS=Gossypium hirsutum (Upland cotton) PE=2 SV=1	hypothetical protein CICLE_v10022266mg [Citrus clementina]
Azadirachtaindica_newGene_2026	--	--	--	PREDICTED: uncharacterized protein LOC102609644 [Citrus sinensis]
Azadirachtaindica_newGene_1303	Cellular Component: nucleolus (GO:0005730);; Cellular Component: plasma membrane (GO:0005886);; Cellular Component: chloroplast (GO:0009507);; Biological Process: auxin-activated signaling pathway (GO:0009734);; Cellular Component: cytosolic large ribosomal subunit (GO:0022625);; Biological Process: gynoecium development (GO:0048467);;	K02896|2.88857e-68|rcu:RCOM_0840480|60S ribosomal protein L24, putative; K02896 large subunit ribosomal protein L24e (A)	60S ribosomal protein L24 GN=RPL24 OS=Prunus avium (Cherry) PE=2 SV=1	60S ribosomal protein L24, putative [Ricinus communis]
Azadirachtaindica_newGene_5439	Biological Process: DNA metabolic process (GO:0006259);; Biological Process: macromolecule methylation (GO:0043414);; Biological Process: single-organism process (GO:0044699);;	--	Protein STRUBBELIG-RECEPTOR FAMILY 4 (Precursor) GN=SRF4 OS=Arabidopsis thaliana (Mouse-ear cress) PE=2 SV=1	LIM domain-containing protein A, putative isoform 3 [Theobroma cacao]
Azadirachtaindica_newGene_6075	Cellular Component: plasma membrane (GO:0005886);; Biological Process: syncytium formation (GO:0006949);; Cellular Component: integral component of membrane (GO:0016021);;	--	CASP-like protein 2A1 GN=RCOM_0477780 OS=Ricinus communis (Castor bean) PE=2 SV=1	hypothetical protein CICLE_v10022266mg [Citrus clementina]
Azadirachtaindica_newGene_5184	Molecular Function: N-acetyltransferase activity (GO:0008080);; Biological Process: cellular amino acid biosynthetic process (GO:0008652);; Cellular Component: chloroplast (GO:0009507);;	K00620|4.39771e-37|pda:103720013|arginine biosynthesis bifunctional protein ArgJ, chloroplastic; K00620 glutamate N-acetyltransferase / amino-acid N-acetyltransferase [EC:2.3.1.35 2.3.1.1] (A)	Arginine biosynthesis bifunctional protein ArgJ beta chain {ECO:0000255|HAMAP-Rule:MF_03124} (Precursor) GN=Sb01g039230 OS=Sorghum bicolor (Sorghum) PE=3 SV=1	PREDICTED: arginine biosynthesis bifunctional protein ArgJ, chloroplastic [Phoenix dactylifera]
Azadirachtaindica_newGene_5669	Biological Process: activation of MAPKK activity (GO:0000186);; Molecular Function: MAP kinase kinase kinase activity (GO:0004709);; Molecular Function: ATP binding (GO:0005524);;	K14510|1.74536e-47|cit:102607804|serine/threonine-protein kinase CTR1-like; K14510 serine/threonine-protein kinase CTR1 [EC:2.7.11.1] (A)	Serine/threonine-protein kinase CTR1 GN=CTR1 OS=Arabidopsis thaliana (Mouse-ear cress) PE=1 SV=1	PREDICTED: serine/threonine-protein kinase CTR1-like isoform X3 [Citrus sinensis]
Azadirachtaindica_newGene_2211	Molecular Function: hydrolase activity (GO:0016787);;	--	Endo-1,3;1,4-beta-D-glucanase (Precursor) OS=Zea mays (Maize) PE=1 SV=1	PREDICTED: endo-1,3;1,4-beta-D-glucanase-like isoform X1 [Citrus sinensis]
Azadirachtaindica_newGene_5384	Molecular Function: metalloendopeptidase activity (GO:0004222);; Molecular Function: ATP binding (GO:0005524);; Cellular Component: mitochondrion (GO:0005739);; Biological Process: proteolysis (GO:0006508);; Molecular Function: zinc ion binding (GO:0008270);; Molecular Function: microtubule-severing ATPase activity (GO:0008568);; Cellular Component: chloroplast thylakoid membrane (GO:0009535);; C…	K08956|4.38631e-30|cit:102612679|ATP-dependent zinc metalloprotease FTSH 8, mitochondrial-like; K08956 AFG3 family protein [EC:3.4.24.-] (A)	ATP-dependent zinc metalloprotease FTSH 8, mitochondrial (Precursor) OS=Oryza sativa subsp. japonica (Rice) PE=3 SV=1	Cell division protease ftsH isoform 2 [Theobroma cacao]
Azadirachtaindica_newGene_2464	Molecular Function: DNA binding (GO:0003677);; Cellular Component: nucleus (GO:0005634);;	--	Calmodulin-binding transcription activator 2 GN=MSJ1.6 OS=Arabidopsis thaliana (Mouse-ear cress) PE=1 SV=1	hypothetical protein CISIN_1g001365mg [Citrus sinensis]
Azadirachtaindica_newGene_4379	Molecular Function: transporter activity (GO:0005215);; Cellular Component: mitochondrion (GO:0005739);; Cellular Component: vacuole (GO:0005773);; Biological Process: water transport (GO:0006833);; Biological Process: response to water deprivation (GO:0009414);; Biological Process: response to salt stress (GO:0009651);; Cellular Component: chloroplast envelope (GO:0009941);; Cellular Component: …	K09872|3.59968e-45|rcu:RCOM_1687030|Aquaporin PIP1.3, putative; K09872 aquaporin PIP (A)	Probable aquaporin PIP1-5 GN=F16G20.100 OS=Arabidopsis thaliana (Mouse-ear cress) PE=2 SV=2	Aquaporin PIP1.3, putative [Ricinus communis]
Azadirachtaindica_newGene_1888	Molecular Function: RNA binding (GO:0003723);; Molecular Function: RNA-directed DNA polymerase activity (GO:0003964);; Biological Process: RNA-dependent DNA replication (GO:0006278);;	--	Pentatricopeptide repeat-containing protein At4g21190 GN=EMB1417 OS=Arabidopsis thaliana (Mouse-ear cress) PE=2 SV=1	PREDICTED: uncharacterized protein LOC103344145, partial [Prunus mume]
Azadirachtaindica_newGene_2578	Molecular Function: hydrolase activity, hydrolyzing O-glycosyl compounds (GO:0004553);; Biological Process: carbohydrate metabolic process (GO:0005975);; Molecular Function: cation binding (GO:0043169);;	K00700|2.60132e-72|pmum:103339720|1,4-alpha-glucan-branching enzyme 1, chloroplastic/amyloplastic; K00700 1,4-alpha-glucan branching enzyme [EC:2.4.1.18] (A)	1,4-alpha-glucan-branching enzyme 1, chloroplastic/amyloplastic (Precursor) GN=SBEI OS=Pisum sativum (Garden pea) PE=1 SV=1	PREDICTED: 1,4-alpha-glucan-branching enzyme 2-2, chloroplastic/amyloplastic isoform X1 [Eucalyptus grandis]
Azadirachtaindica_newGene_266	Biological Process: protein glycosylation (GO:0006486);; Biological Process: transport (GO:0006810);; Cellular Component: integral component of membrane (GO:0016021);;	--	--	hypothetical protein CICLE_v10011748mg [Citrus clementina]
Azadirachtaindica_newGene_1984	Molecular Function: nucleotide binding (GO:0000166);; Cellular Component: endoplasmic reticulum (GO:0005783);; Cellular Component: plasma membrane (GO:0005886);; Biological Process: fatty acid beta-oxidation (GO:0006635);; Molecular Function: oxidoreductase activity (GO:0016491);; Biological Process: protein import into peroxisome matrix (GO:0016558);;	K11165|1.51806e-31|tcc:TCM_025096|NAD(P)-binding Rossmann-fold superfamily protein; K11165 dehydrogenase/reductase SDR family member 7 [EC:1.1.-.-] (A)	11-beta-hydroxysteroid dehydrogenase-like 3 GN=HSD3 OS=Arabidopsis thaliana (Mouse-ear cress) PE=3 SV=1	hypothetical protein CISIN_1g020382mg [Citrus sinensis]
Azadirachtaindica_newGene_4425	--	--	--	PREDICTED: uncharacterized protein LOC102617442 [Citrus sinensis]
Azadirachtaindica_newGene_2371	Cellular Component: ESCRT II complex (GO:0000814);; Molecular Function: transporter activity (GO:0005215);; Biological Process: vesicle-mediated transport (GO:0016192);; Molecular Function: phosphatidylinositol-3-phosphate binding (GO:0032266);; Molecular Function: ubiquitin binding (GO:0043130);;	K12190|7.2969e-42|mdm:103420554|vacuolar protein sorting-associated protein 36-like; K12190 ESCRT-II complex subunit VPS36 (A)	Vacuolar protein sorting-associated protein 36 GN=VPS36 OS=Arabidopsis thaliana (Mouse-ear cress) PE=1 SV=1	unnamed protein product [Vitis vinifera]
Azadirachtaindica_newGene_3392	Molecular Function: oxidoreductase activity, acting on paired donors, with incorporation or reduction of molecular oxygen, NAD(P)H as one donor, and incorporation of one atom of oxygen (GO:0016709);; Molecular Function: metal ion binding (GO:0046872);;	--	Cytochrome P450 71B34 GN=CYP71B34 OS=Arabidopsis thaliana (Mouse-ear cress) PE=2 SV=1	hypothetical protein CICLE_v10004106mg, partial [Citrus clementina]
Azadirachtaindica_newGene_3049	Molecular Function: magnesium ion binding (GO:0000287);; Biological Process: sucrose biosynthetic process (GO:0005986);; Biological Process: dephosphorylation (GO:0016311);; Molecular Function: sucrose-phosphate phosphatase activity (GO:0050307);;	--	Sucrose-phosphatase 2 GN=SPP2 OS=Nicotiana tabacum (Common tobacco) PE=1 SV=1	hypothetical protein CICLE_v10015425mg [Citrus clementina]
Azadirachtaindica_newGene_5616	Molecular Function: cysteine synthase activity (GO:0004124);; Biological Process: cysteine biosynthetic process from serine (GO:0006535);; Molecular Function: transferase activity (GO:0016740);;	K01738|3.35358e-35|cit:102612737|bifunctional L-3-cyanoalanine synthase/cysteine synthase D2-like; K01738 cysteine synthase A [EC:2.5.1.47] (A)	Cysteine synthase OS=Citrullus lanatus (Watermelon) PE=1 SV=1	hypothetical protein CISIN_1g020617mg [Citrus sinensis]
Azadirachtaindica_newGene_726	--	K17662|8.16707e-42|tcc:TCM_014860|Ubiquinol-cytochrome C chaperone family protein isoform 1; K17662 cytochrome b pre-mRNA-processing protein 3 (A)	--	Ubiquinol-cytochrome C chaperone family protein isoform 1 [Theobroma cacao]
Azadirachtaindica_newGene_719	Molecular Function: cysteine synthase activity (GO:0004124);; Molecular Function: copper ion binding (GO:0005507);; Cellular Component: mitochondrion (GO:0005739);; Biological Process: cysteine biosynthetic process from serine (GO:0006535);; Cellular Component: chloroplast (GO:0009507);; Molecular Function: transferase activity (GO:0016740);; Biological Process: cyanide metabolic process (GO:0019…	K13034|4.81474e-28|rcu:RCOM_1615850|cysteine synthase, putative (EC:2.5.1.47); K13034 L-3-cyanoalanine synthase/ cysteine synthase [EC:2.5.1.47 4.4.1.9] (A)	Bifunctional L-3-cyanoalanine synthase/cysteine synthase, mitochondrial (Precursor) GN=CYSC OS=Spinacia oleracea (Spinach) PE=1 SV=1	PREDICTED: bifunctional L-3-cyanoalanine synthase/cysteine synthase 1, mitochondrial [Populus euphratica]
Azadirachtaindica_newGene_1225	--	K01507|4.26143e-18|cit:102622763|soluble inorganic pyrophosphatase-like; K01507 inorganic pyrophosphatase [EC:3.6.1.1] (A)	Soluble inorganic pyrophosphatase GN=IPP OS=Zea mays (Maize) PE=2 SV=1	hypothetical protein CICLE_v10012723mg [Citrus clementina]
Azadirachtaindica_newGene_5916	--	--	Probable S-adenosylmethionine-dependent methyltransferase At5g37990 GN=At5g37990 OS=Arabidopsis thaliana (Mouse-ear cress) PE=3 SV=2	hypothetical protein CISIN_1g017702mg [Citrus sinensis]
Azadirachtaindica_newGene_1782	--	K01510|4.33608e-54|vvi:100256492|probable apyrase 6; K01510 apyrase [EC:3.6.1.5] (A)	Probable apyrase 5 GN=APY5 OS=Arabidopsis thaliana (Mouse-ear cress) PE=2 SV=1	PREDICTED: probable apyrase 6 isoform X1 [Vitis vinifera]
Azadirachtaindica_newGene_4422	Molecular Function: catalytic activity (GO:0003824);; Cellular Component: chloroplast thylakoid (GO:0009534);; Biological Process: protein metabolic process (GO:0019538);; Biological Process: cellular metabolic process (GO:0044237);; Cellular Component: thylakoid part (GO:0044436);; Biological Process: single-organism metabolic process (GO:0044710);; Biological Process: organic substance cataboli…	--	Protease Do-like 1, chloroplastic (Precursor) GN=K16N12.18 OS=Arabidopsis thaliana (Mouse-ear cress) PE=1 SV=2	hypothetical protein CICLE_v100152141mg, partial [Citrus clementina]
Azadirachtaindica_newGene_774	Cellular Component: plasma membrane (GO:0005886);; Biological Process: drug transmembrane transport (GO:0006855);; Molecular Function: drug transmembrane transporter activity (GO:0015238);; Molecular Function: antiporter activity (GO:0015297);;	K03327|2.13964e-63|cic:CICLE_v10031703mg|hypothetical protein; K03327 multidrug resistance protein, MATE family (A)	Protein TRANSPARENT TESTA 12 GN=F17J16_80 OS=Arabidopsis thaliana (Mouse-ear cress) PE=2 SV=1	hypothetical protein CICLE_v10031703mg [Citrus clementina]
Azadirachtaindica_newGene_278	Biological Process: response to brassinosteroid (GO:0009741);; Biological Process: regulation of protein localization (GO:0032880);;	--	--	hypothetical protein CISIN_1g033116mg [Citrus sinensis]
Azadirachtaindica_newGene_551	Cellular Component: vacuolar membrane (GO:0005774);; Cellular Component: endoplasmic reticulum (GO:0005783);;	--	--	hypothetical protein CISIN_1g022239mg [Citrus sinensis]
Azadirachtaindica_newGene_1789	--	K14772|6.09802e-74|cic:CICLE_v10004117mg|hypothetical protein; K14772 U3 small nucleolar RNA-associated protein 20 (A)	--	hypothetical protein CICLE_v10004117mg [Citrus clementina]
Azadirachtaindica_newGene_1767	--	--	--	hypothetical protein CICLE_v10025899mg [Citrus clementina]
Azadirachtaindica_newGene_5948	--	--	Fatty acid 2-hydroxylase 2 GN=FAH2 OS=Arabidopsis thaliana (Mouse-ear cress) PE=1 SV=1	PREDICTED: fatty acid 2-hydroxylase 1-like isoform X1 [Citrus sinensis]
Azadirachtaindica_newGene_147	Cellular Component: membrane (GO:0016020);;	--	WAT1-related protein At4g30420 GN=At4g30420 OS=Arabidopsis thaliana (Mouse-ear cress) PE=3 SV=1	hypothetical protein CICLE_v10008665mg [Citrus clementina]
Azadirachtaindica_newGene_3817	--	--	Cold shock protein 1 GN=T19K4.150 OS=Arabidopsis thaliana (Mouse-ear cress) PE=1 SV=1	hypothetical protein CICLE_v10011928mg [Citrus clementina]
Azadirachtaindica_newGene_4603	Molecular Function: DNA binding (GO:0003677);; Cellular Component: nucleus (GO:0005634);; Biological Process: regulation of transcription, DNA-templated (GO:0006355);; Biological Process: auxin-activated signaling pathway (GO:0009734);; Molecular Function: protein dimerization activity (GO:0046983);;	K14486|2.74389e-29|cit:102620437|auxin response factor 5-like; K14486 auxin response factor (A)	Auxin response factor 5 GN=F6F9.10 OS=Arabidopsis thaliana (Mouse-ear cress) PE=1 SV=3	hypothetical protein CISIN_1g0025161mg, partial [Citrus sinensis]
Azadirachtaindica_newGene_910	Molecular Function: magnesium ion binding (GO:0000287);; Molecular Function: inorganic diphosphatase activity (GO:0004427);; Cellular Component: cytosol (GO:0005829);; Biological Process: phosphate-containing compound metabolic process (GO:0006796);; Cellular Component: membrane (GO:0016020);; Biological Process: response to cadmium ion (GO:0046686);;	K01507|1.9359e-111|pop:POPTR_0006s08250g|POPTRDRAFT_652945; inorganic pyrophosphatase family protein; K01507 inorganic pyrophosphatase [EC:3.6.1.1] (A)	Soluble inorganic pyrophosphatase GN=PPA OS=Solanum tuberosum (Potato) PE=2 SV=1	PREDICTED: soluble inorganic pyrophosphatase [Populus euphratica]
Azadirachtaindica_newGene_3176	--	--	Membrane-anchored ubiquitin-fold protein 4 (Precursor) GN=MUB4 OS=Arabidopsis thaliana (Mouse-ear cress) PE=1 SV=1	hypothetical protein CICLE_v10017208mg [Citrus clementina]
Azadirachtaindica_newGene_2351	Molecular Function: malate dehydrogenase (decarboxylating) (NADP+) activity (GO:0004473);; Cellular Component: cytoplasm (GO:0005737);; Biological Process: malate metabolic process (GO:0006108);; Molecular Function: malate dehydrogenase (decarboxylating) (NAD+) activity (GO:0016619);; Molecular Function: metal ion binding (GO:0046872);; Biological Process: protein homooligomerization (GO:0051260)…	K00029|3.20258e-70|pop:POPTR_0018s09380g|POPTRDRAFT_737670; hypothetical protein; K00029 malate dehydrogenase (oxaloacetate-decarboxylating)(NADP+) [EC:1.1.1.40] (A)	NADP-dependent malic enzyme OS=Populus trichocarpa (Western balsam poplar) PE=2 SV=3	RecName: Full=NADP-dependent malic enzyme; Short=NADP-ME [Populus trichocarpa]
Azadirachtaindica_newGene_4265	Cellular Component: integral component of membrane (GO:0016021);; Biological Process: transmembrane transport (GO:0055085);;	K14684|7.48299e-81|cic:CICLE_v10020845mg|hypothetical protein; K14684 solute carrier family 25 (mitochondrial phosphate transporter), member 23/24/25/41 (A)	Mitochondrial adenine nucleotide transporter ADNT1 OS=Arabidopsis thaliana (Mouse-ear cress) PE=2 SV=1	hypothetical protein CISIN_1g018449mg [Citrus sinensis]
Azadirachtaindica_newGene_5925	Molecular Function: oxidoreductase activity (GO:0016491);; Biological Process: cellular biosynthetic process (GO:0044249);; Biological Process: single-organism metabolic process (GO:0044710);; Biological Process: organic substance biosynthetic process (GO:1901576);;	--	Pyridoxine/pyridoxamine 5&apos;-phosphate oxidase 2 GN=PPOX2 OS=Arabidopsis thaliana (Mouse-ear cress) PE=1 SV=2	hypothetical protein CISIN_1g028990mg [Citrus sinensis]
Azadirachtaindica_newGene_1706	Biological Process: malate transport (GO:0015743);;	--	Aluminum-activated malate transporter 9 GN=ALMT9 OS=Arabidopsis thaliana (Mouse-ear cress) PE=2 SV=1	hypothetical protein CICLE_v10019485mg [Citrus clementina]
Azadirachtaindica_newGene_3198	Biological Process: protein folding (GO:0006457);; Molecular Function: cytoskeletal protein binding (GO:0008092);; Biological Process: positive gravitropism (GO:0009958);; Molecular Function: heat shock protein binding (GO:0031072);; Molecular Function: unfolded protein binding (GO:0051082);;	--	Chaperone protein dnaJ 15 GN=T2E12.8 OS=Arabidopsis thaliana (Mouse-ear cress) PE=1 SV=1	hypothetical protein CISIN_1g015015mg [Citrus sinensis]
Azadirachtaindica_newGene_2593	Biological Process: rRNA processing (GO:0006364);; Biological Process: pyrimidine ribonucleotide biosynthetic process (GO:0009220);; Biological Process: embryo sac development (GO:0009553);; Biological Process: pollen development (GO:0009555);;	K14797|5.56499e-66|cit:102606860|bystin-like; K14797 essential nuclear protein 1 (A)	--	PREDICTED: bystin-like isoform X3 [Citrus sinensis]
Azadirachtaindica_newGene_4199	Cellular Component: Golgi apparatus (GO:0005794);; Cellular Component: plasma membrane (GO:0005886);; Biological Process: glucose catabolic process (GO:0006007);; Biological Process: mitochondrial transport (GO:0006839);; Biological Process: photorespiration (GO:0009853);; Biological Process: proton transport (GO:0015992);; Cellular Component: integral component of membrane (GO:0016021);; Molecul…	K15103|7.5581e-51|cit:102627988|mitochondrial uncoupling protein 2-like; K15103 solute carrier family 25 (mitochondrial uncoupling protein), member 8/9 (A)	Mitochondrial uncoupling protein 2 GN=K19M22.16 OS=Arabidopsis thaliana (Mouse-ear cress) PE=2 SV=1	hypothetical protein CISIN_1g0219261mg, partial [Citrus sinensis]
Azadirachtaindica_newGene_3805	Molecular Function: motor activity (GO:0003774);; Molecular Function: ATP binding (GO:0005524);; Cellular Component: plasma membrane (GO:0005886);; Cellular Component: cell plate (GO:0009504);; Cellular Component: phragmoplast (GO:0009524);; Cellular Component: myosin complex (GO:0016459);;	--	Myosin-3 GN=F14I3.6 OS=Arabidopsis thaliana (Mouse-ear cress) PE=2 SV=1	hypothetical protein CICLE_v10030552mg [Citrus clementina]
Azadirachtaindica_newGene_3091	Biological Process: mitotic G2 phase (GO:0000085);; Biological Process: response to auxin (GO:0009733);; Biological Process: specification of floral organ identity (GO:0010093);; Biological Process: negative regulation of photomorphogenesis (GO:0010100);; Biological Process: COP9 signalosome assembly (GO:0010387);; Biological Process: cullin deneddylation (GO:0010388);;	K09613|0|vvi:100265887|COP9 signalosome complex subunit 5b-like; K09613 COP9 signalosome complex subunit 5 [EC:3.4.-.-] (A)	COP9 signalosome complex subunit 5b GN=F19G10.12 OS=Arabidopsis thaliana (Mouse-ear cress) PE=1 SV=2	PREDICTED: COP9 signalosome complex subunit 5b-like [Vitis vinifera]
Azadirachtaindica_newGene_3517	Molecular Function: RNA binding (GO:0003723);; Molecular Function: RNA-directed DNA polymerase activity (GO:0003964);; Molecular Function: phospholipid binding (GO:0005543);; Biological Process: RNA-dependent DNA replication (GO:0006278);;	--	--	hypothetical protein CICLE_v10024056mg, partial [Citrus clementina]
Azadirachtaindica_newGene_5714	Biological Process: porphyrin-containing compound biosynthetic process (GO:0006779);; Molecular Function: methyltransferase activity (GO:0008168);; Biological Process: single-organism metabolic process (GO:0044710);;	--	Uroporphyrinogen-III C-methyltransferase GN=cobA OS=Cyanidium caldarium PE=3 SV=1	unnamed protein product [Vitis vinifera]
Azadirachtaindica_newGene_1965	--	--	--	PREDICTED: uncharacterized protein LOC102628621 isoform X1 [Citrus sinensis]
Azadirachtaindica_newGene_127	Cellular Component: core TFIIH complex (GO:0000439);; Biological Process: nucleotide-excision repair (GO:0006289);; Biological Process: transcription, DNA-templated (GO:0006351);;	K03141|7.07253e-25|cit:102606944|probable RNA polymerase II transcription factor B subunit 1-1-like; K03141 transcription initiation factor TFIIH subunit 1 (A)	Probable RNA polymerase II transcription factor B subunit 1-1 GN=TFB1-1 OS=Arabidopsis thaliana (Mouse-ear cress) PE=2 SV=1	hypothetical protein CICLE_v10007802mg [Citrus clementina]
Azadirachtaindica_newGene_840	Molecular Function: alcohol dehydrogenase (NAD) activity (GO:0004022);; Molecular Function: zinc ion binding (GO:0008270);; Biological Process: oxidation-reduction process (GO:0055114);;	K00001|4.64701e-120|cic:CICLE_v10001382mg|hypothetical protein; K00001 alcohol dehydrogenase [EC:1.1.1.1] (A)	Alcohol dehydrogenase 1 GN=ADH1 OS=Petunia hybrida (Petunia) PE=3 SV=1	hypothetical protein CICLE_v10001382mg [Citrus clementina]
Azadirachtaindica_newGene_308	Cellular Component: nucleus (GO:0005634);; Cellular Component: cytosol (GO:0005829);;	K12846|1.34962e-35|cit:102612655|probable splicing factor, arginine/serine-rich 7-like; K12846 U4/U6.U5 tri-snRNP-associated protein 3 (A)	--	hypothetical protein CICLE_v10009582mg [Citrus clementina]
Azadirachtaindica_newGene_2382	--	K14288|1.77567e-27|cit:102624441|exportin-T-like; K14288 exportin-T (A)	Exportin-T GN=PSD OS=Arabidopsis thaliana (Mouse-ear cress) PE=2 SV=1	PREDICTED: exportin-T-like [Citrus sinensis]
Azadirachtaindica_newGene_3739	Cellular Component: nucleus (GO:0005634);;	K15208|1.13792e-44|cit:102622940|uncharacterized LOC102622940; K15208 snRNA-activating protein complex subunit 1 (A)	--	hypothetical protein CISIN_1g046341mg, partial [Citrus sinensis]
Azadirachtaindica_newGene_3822	--	--	--	PREDICTED: uncharacterized protein LOC102623062 isoform X3 [Citrus sinensis]
Azadirachtaindica_newGene_1441	--	--	--	hypothetical protein CICLE_v10017756mg [Citrus clementina]
Azadirachtaindica_newGene_3915	Molecular Function: structural constituent of ribosome (GO:0003735);; Cellular Component: cell wall (GO:0005618);; Biological Process: translation (GO:0006412);; Cellular Component: membrane (GO:0016020);; Cellular Component: cytosolic small ribosomal subunit (GO:0022627);;	K02949|1.61652e-27|rcu:RCOM_0510080|40S ribosomal protein S11, putative; K02949 small subunit ribosomal protein S11e (A)	40S ribosomal protein S11 GN=RPS11 OS=Euphorbia esula (Leafy spurge) PE=2 SV=1	40S ribosomal protein S11 [Aegilops tauschii]
Azadirachtaindica_newGene_1294	Molecular Function: monooxygenase activity (GO:0004497);; Molecular Function: iron ion binding (GO:0005506);; Molecular Function: electron carrier activity (GO:0009055);; Molecular Function: oxidoreductase activity, acting on paired donors, with incorporation or reduction of molecular oxygen (GO:0016705);; Molecular Function: heme binding (GO:0020037);; Biological Process: oxidation-reduction pro…	--	Cytochrome P450 72A14 GN=CYP72A14 OS=Arabidopsis thaliana (Mouse-ear cress) PE=2 SV=1	PREDICTED: 11-oxo-beta-amyrin 30-oxidase-like isoform X2 [Citrus sinensis]
Azadirachtaindica_newGene_381	Biological Process: cellular protein modification process (GO:0006464);; Biological Process: lipoate biosynthetic process (GO:0009107);; Cellular Component: chloroplast (GO:0009507);; Molecular Function: octanoyltransferase activity (GO:0016415);; Molecular Function: lipoyltransferase activity (GO:0017118);; Biological Process: methylglyoxal catabolic process to D-lactate (GO:0019243);;	K03801|4.25773e-123|cit:102610869|plastidial lipoyltransferase 2-like; K03801 lipoyl(octanoyl) transferase [EC:2.3.1.181] (A)	Putative lipoyltransferase-like protein, chloroplastic (Precursor) GN=At1g47578 OS=Arabidopsis thaliana (Mouse-ear cress) PE=3 SV=1	PREDICTED: plastidial lipoyltransferase 2-like isoform X1 [Citrus sinensis]
Azadirachtaindica_newGene_471	Molecular Function: nucleic acid binding (GO:0003676);; Molecular Function: exonuclease activity (GO:0004527);;	--	Protein NEN1 {ECO:0000303|PubMed:25081480} OS=Arabidopsis thaliana (Mouse-ear cress) PE=2 SV=1	hypothetical protein CICLE_v10020652mg [Citrus clementina]
Azadirachtaindica_newGene_309	Cellular Component: nucleus (GO:0005634);; Cellular Component: cytosol (GO:0005829);;	K12846|3.74891e-32|mdm:103453827|U4/U6.U5 small nuclear ribonucleoprotein 27 kDa protein-like; K12846 U4/U6.U5 tri-snRNP-associated protein 3 (A)	--	PREDICTED: U4/U6.U5 small nuclear ribonucleoprotein 27 kDa protein-like [Malus domestica]
Azadirachtaindica_newGene_5455	--	--	--	conserved hypothetical protein [Ricinus communis]
Azadirachtaindica_newGene_5360	--	K00889|8.97464e-85|cit:102606744|phosphatidylinositol 4-phosphate 5-kinase 9-like; K00889 1-phosphatidylinositol-4-phosphate 5-kinase [EC:2.7.1.68] (A)	Phosphatidylinositol 4-phosphate 5-kinase 9 GN=PIP5K9 OS=Arabidopsis thaliana (Mouse-ear cress) PE=1 SV=2	hypothetical protein CISIN_1g0405341mg, partial [Citrus sinensis]
Azadirachtaindica_newGene_3765	Molecular Function: signal recognition particle binding (GO:0005047);; Molecular Function: GTP binding (GO:0005525);; Cellular Component: endoplasmic reticulum (GO:0005783);; Cellular Component: plasma membrane (GO:0005886);; Biological Process: double-strand break repair (GO:0006302);; Biological Process: mitotic recombination (GO:0006312);; Biological Process: sister chromatid cohesion (GO:0007…	K12272|9.12824e-89|cit:102626619|signal recognition particle receptor subunit beta-like; K12272 signal recognition particle receptor subunit beta (A)	--	hypothetical protein CICLE_v10032463mg [Citrus clementina]
Azadirachtaindica_newGene_2642	Molecular Function: DNA binding (GO:0003677);; Molecular Function: DNA topoisomerase type I activity (GO:0003917);; Molecular Function: DNA topoisomerase type II (ATP-hydrolyzing) activity (GO:0003918);; Cellular Component: chromosome (GO:0005694);; Biological Process: DNA topological change (GO:0006265);; Biological Process: chromatin remodeling (GO:0006338);; Biological Process: embryo developm…	K03163|4.59471e-112|cit:102630648|DNA topoisomerase 1-like; K03163 DNA topoisomerase I [EC:5.99.1.2] (A)	DNA topoisomerase 1 GN=TOP1 OS=Arabidopsis thaliana (Mouse-ear cress) PE=1 SV=1	hypothetical protein CICLE_v10007398mg [Citrus clementina]
Azadirachtaindica_newGene_1527	Molecular Function: iron ion binding (GO:0005506);; Cellular Component: cytoplasm (GO:0005737);; Biological Process: inositol catabolic process (GO:0019310);; Molecular Function: inositol oxygenase activity (GO:0050113);; Biological Process: oxidation-reduction process (GO:0055114);;	K00469|2.09713e-140|cit:102618274|inositol oxygenase 1-like; K00469 inositol oxygenase [EC:1.13.99.1] (A)	Inositol oxygenase 1 OS=Arabidopsis thaliana (Mouse-ear cress) PE=2 SV=1	hypothetical protein JCGZ_24823 [Jatropha curcas]
Azadirachtaindica_newGene_5933	Molecular Function: peptidase activity (GO:0008233);;	--	--	hypothetical protein CISIN_1g011482mg [Citrus sinensis]
Azadirachtaindica_newGene_4673	Biological Process: leucine catabolic process (GO:0006552);; Molecular Function: electron carrier activity (GO:0009055);; Biological Process: chlorophyll catabolic process (GO:0015996);; Biological Process: methylglyoxal catabolic process to D-lactate (GO:0019243);;	K03521|9.69217e-169|cit:102612616|electron transfer flavoprotein subunit beta, mitochondrial-like; K03521 electron transfer flavoprotein beta subunit (A)	Electron transfer flavoprotein subunit beta, mitochondrial (Precursor) GN=ETFB OS=Arabidopsis thaliana (Mouse-ear cress) PE=1 SV=1	PREDICTED: electron transfer flavoprotein subunit beta, mitochondrial-like [Citrus sinensis]
Azadirachtaindica_newGene_4955	Cellular Component: spindle microtubule (GO:0005876);; Cellular Component: phragmoplast (GO:0009524);; Molecular Function: microtubule minus-end binding (GO:0051011);;	--	--	hypothetical protein CISIN_1g0200701mg, partial [Citrus sinensis]
Azadirachtaindica_newGene_2091	Cellular Component: endoplasmic reticulum (GO:0005783);; Cellular Component: plasma membrane (GO:0005886);;	--	--	hypothetical protein CISIN_1g003539mg [Citrus sinensis]
Azadirachtaindica_newGene_6078	--	K17422|2.0029e-49|tcc:TCM_034851|Mitochondrial ribosomal protein L27; K17422 large subunit ribosomal protein L41 (A)	--	hypothetical protein EUGRSUZ_F00376, partial [Eucalyptus grandis]
Azadirachtaindica_newGene_938	Molecular Function: translation initiation factor activity (GO:0003743);; Molecular Function: translation elongation factor activity (GO:0003746);; Biological Process: translational initiation (GO:0006413);; Biological Process: translational frameshifting (GO:0006452);; Biological Process: peptidyl-lysine modification to hypusine (GO:0008612);; Molecular Function: ribosome binding (GO:0043022);; …	K03263|1.6227e-78|rcu:RCOM_0622740|initiation factor 5a, putative; K03263 translation initiation factor 5A (A)	Eukaryotic translation initiation factor 5A OS=Manihot esculenta (Cassava) PE=2 SV=2	hypothetical protein CISIN_1g030552mg [Citrus sinensis]
Azadirachtaindica_newGene_565	Cellular Component: anaphase-promoting complex (GO:0005680);; Cellular Component: spindle (GO:0005819);; Biological Process: mitotic recombination (GO:0006312);; Biological Process: regulation of mitotic cell cycle (GO:0007346);; Cellular Component: cell plate (GO:0009504);; Biological Process: embryo sac egg cell differentiation (GO:0009560);; Biological Process: response to auxin (GO:0009733);;…	K03350|5.0986e-47|cic:CICLE_v10007544mg|hypothetical protein; K03350 anaphase-promoting complex subunit 3 (A)	Cell division cycle protein 27 homolog B GN=T2G17.20 OS=Arabidopsis thaliana (Mouse-ear cress) PE=1 SV=1	hypothetical protein CISIN_1g004340mg [Citrus sinensis]
Azadirachtaindica_newGene_3842	Molecular Function: 1-pyrroline-5-carboxylate dehydrogenase activity (GO:0003842);; Molecular Function: 3-chloroallyl aldehyde dehydrogenase activity (GO:0004028);; Molecular Function: aldehyde dehydrogenase (NAD) activity (GO:0004029);; Molecular Function: zinc ion binding (GO:0008270);; Cellular Component: chloroplast (GO:0009507);; Biological Process: proline catabolic process to glutamate (GO…	K00294|2.55236e-157|cit:102628909|delta-1-pyrroline-5-carboxylate dehydrogenase 12A1, mitochondrial-like; K00294 1-pyrroline-5-carboxylate dehydrogenase [EC:1.2.1.88] (A)	Delta-1-pyrroline-5-carboxylate dehydrogenase 12A1, mitochondrial (Precursor) GN=K19B1.14 OS=Arabidopsis thaliana (Mouse-ear cress) PE=2 SV=1	hypothetical protein CICLE_v10019562mg [Citrus clementina]
Azadirachtaindica_newGene_1003	--	--	--	Plastid movement impaired 2 [Theobroma cacao]
Azadirachtaindica_newGene_3313	Molecular Function: UDP-glucose 4-epimerase activity (GO:0003978);; Biological Process: galactose metabolic process (GO:0006012);; Biological Process: cellular metabolic process (GO:0044237);; Molecular Function: UDP-arabinose 4-epimerase activity (GO:0050373);; Molecular Function: coenzyme binding (GO:0050662);;	K12448|9.25108e-159|cit:102629137|UDP-arabinose 4-epimerase 1-like; K12448 UDP-arabinose 4-epimerase [EC:5.1.3.5] (A)	UDP-arabinose 4-epimerase 1 GN=MUR4 OS=Arabidopsis thaliana (Mouse-ear cress) PE=1 SV=1	PREDICTED: UDP-arabinose 4-epimerase 1-like isoform X1 [Citrus sinensis]
Azadirachtaindica_newGene_5083	--	--	--	hypothetical protein CICLE_v10032769mg [Citrus clementina]
Azadirachtaindica_newGene_2971	--	K00469|3.78813e-08|cit:102618274|inositol oxygenase 1-like; K00469 inositol oxygenase [EC:1.13.99.1] (A)	--	Inositol oxygenase 1 [Morus notabilis]
Azadirachtaindica_newGene_5256	--	K12821|2.50001e-27|cit:102623196|pre-mRNA-processing protein 40A-like; K12821 pre-mRNA-processing factor 40 (A)	Pre-mRNA-processing protein 40A OS=Arabidopsis thaliana (Mouse-ear cress) PE=1 SV=1	PREDICTED: pre-mRNA-processing protein 40A-like [Citrus sinensis]
Azadirachtaindica_newGene_1200	--	--	--	hypothetical protein JCGZ_05384 [Jatropha curcas]
Azadirachtaindica_newGene_4877	--	--	--	hypothetical protein CICLE_v10007055mg [Citrus clementina]
Azadirachtaindica_newGene_6004	Molecular Function: nucleotide binding (GO:0000166);; Molecular Function: RNA binding (GO:0003723);; Biological Process: response to high light intensity (GO:0009644);; Biological Process: regulation of RNA splicing (GO:0043484);;	K12897|3.12909e-52|cit:102631198|pre-mRNA-splicing factor cwc22-like (A)	Serine/arginine-rich splicing factor SR45a GN=F22G5.31 OS=Arabidopsis thaliana (Mouse-ear cress) PE=1 SV=1	hypothetical protein CICLE_v10028652mg [Citrus clementina]
Azadirachtaindica_newGene_5828	Cellular Component: membrane (GO:0016020);; Molecular Function: delta14-sterol reductase activity (GO:0050613);; Biological Process: oxidation-reduction process (GO:0055114);;	K00222|5.70018e-58|cit:102613973|delta(14)-sterol reductase-like; K00222 delta14-sterol reductase [EC:1.3.1.70] (A)	Delta(14)-sterol reductase GN=FK OS=Arabidopsis thaliana (Mouse-ear cress) PE=1 SV=2	PREDICTED: delta(14)-sterol reductase-like isoform X1 [Citrus sinensis]
Azadirachtaindica_newGene_321	--	K00868|0|cit:102609879|pyridoxal kinase-like; K00868 pyridoxine kinase [EC:2.7.1.35] (A)	Pyridoxal kinase GN=K18L3_10 OS=Arabidopsis thaliana (Mouse-ear cress) PE=1 SV=2	PREDICTED: pyridoxal kinase-like isoform X1 [Citrus sinensis]
Azadirachtaindica_newGene_1963	Cellular Component: chloroplast (GO:0009507);; Biological Process: embryo development ending in seed dormancy (GO:0009793);; Biological Process: suspensor development (GO:0010098);;	--	Pentatricopeptide repeat-containing protein At1g30610, chloroplastic (Precursor) GN=EMB2279 OS=Arabidopsis thaliana (Mouse-ear cress) PE=2 SV=1	Pentatricopeptide repeat-containing protein, chloroplastic [Glycine soja]
Azadirachtaindica_newGene_253	--	K13168|8.01895e-166|cic:CICLE_v10025320mg|hypothetical protein; K13168 splicing factor, arginine/serine-rich 16 (A)	--	hypothetical protein CICLE_v10025320mg [Citrus clementina]
Azadirachtaindica_newGene_6101	Molecular Function: GTPase activity (GO:0003924);; Molecular Function: GTP binding (GO:0005525);; Cellular Component: cytosol (GO:0005829);; Biological Process: GTP catabolic process (GO:0006184);; Molecular Function: GDP binding (GO:0019003);;	--	Developmentally-regulated G-protein 3 GN=F23K16.150 OS=Arabidopsis thaliana (Mouse-ear cress) PE=1 SV=1	PREDICTED: developmentally-regulated G-protein 3 [Nelumbo nucifera]
Azadirachtaindica_newGene_4070	Molecular Function: protein serine/threonine kinase activity (GO:0004674);; Molecular Function: ATP binding (GO:0005524);; Biological Process: protein phosphorylation (GO:0006468);;	--	--	PREDICTED: serine/threonine-protein kinase BLUS1-like isoform X2 [Vitis vinifera]
Azadirachtaindica_newGene_1194	Cellular Component: mitochondrion (GO:0005739);; Biological Process: sodium ion transport (GO:0006814);; Molecular Function: bile acid:sodium symporter activity (GO:0008508);; Cellular Component: membrane (GO:0016020);;	K03453|1.79389e-30|cit:102611448|probable sodium/metabolite cotransporter BASS2, chloroplastic-like; K03453 bile acid:Na+ symporter, BASS family (A)	Probable sodium/metabolite cotransporter BASS1, chloroplastic (Precursor) GN=T30F21.11 OS=Arabidopsis thaliana (Mouse-ear cress) PE=2 SV=1	hypothetical protein CISIN_1g015189mg [Citrus sinensis]
Azadirachtaindica_newGene_2055	Biological Process: biosynthetic process (GO:0009058);; Molecular Function: strictosidine synthase activity (GO:0016844);;	--	Protein STRICTOSIDINE SYNTHASE-LIKE 6 {ECO:0000303|PubMed:10777701} (Precursor) OS=Arabidopsis thaliana (Mouse-ear cress) PE=2 SV=1	unknown [Glycine max]
Azadirachtaindica_newGene_4763	Molecular Function: translation initiation factor activity (GO:0003743);; Cellular Component: cytosol (GO:0005829);; Biological Process: regulation of translational initiation (GO:0006446);; Biological Process: nucleotide biosynthetic process (GO:0009165);; Biological Process: RNA metabolic process (GO:0016070);; Molecular Function: nucleotidyltransferase activity (GO:0016779);;	K03240|9.36181e-12|cit:102608875|translation initiation factor eIF-2B subunit epsilon-like; K03240 translation initiation factor eIF-2B subunit epsilon (A)	--	hypothetical protein CICLE_v10019027mg [Citrus clementina]
Azadirachtaindica_newGene_1056	Molecular Function: alditol:NADP+ 1-oxidoreductase activity (GO:0004032);; Biological Process: oxidation-reduction process (GO:0055114);;	--	Aldo-keto reductase family 4 member C9 GN=AKR4C9 OS=Arabidopsis thaliana (Mouse-ear cress) PE=1 SV=1	hypothetical protein CICLE_v10012243mg [Citrus clementina]
Azadirachtaindica_newGene_241	Molecular Function: structural constituent of ribosome (GO:0003735);; Biological Process: DNA-templated transcription, elongation (GO:0006354);; Biological Process: translation (GO:0006412);; Cellular Component: large ribosomal subunit (GO:0015934);;	K02871|1.79993e-91|tcc:TCM_035802|Ribosomal protein L13 family protein; K02871 large subunit ribosomal protein L13 (A)	50S ribosomal protein L13, chloroplastic {ECO:0000255|HAMAP-Rule:MF_01366} OS=Porphyra purpurea (Red seaweed) PE=3 SV=1	hypothetical protein JCGZ_10159 [Jatropha curcas]
Azadirachtaindica_newGene_2142	Molecular Function: UDP-glucose:glycoprotein glucosyltransferase activity (GO:0003980);; Cellular Component: endoplasmic reticulum (GO:0005783);; Biological Process: protein glycosylation (GO:0006486);; Cellular Component: chloroplast (GO:0009507);; Biological Process: plant-type hypersensitive response (GO:0009626);; Biological Process: systemic acquired resistance (GO:0009627);; Biological Proc…	K11718|7.19528e-52|mus:103984945|UDP-glucose:glycoprotein glucosyltransferase; K11718 UDP-glucose:glycoprotein glucosyltransferase [EC:2.4.1.-] (A)	UDP-glucose:glycoprotein glucosyltransferase (Precursor) OS=Arabidopsis thaliana (Mouse-ear cress) PE=1 SV=1	UDP-glucose:glycoprotein glucosyltransferase [Morus notabilis]
Azadirachtaindica_newGene_361	Molecular Function: L-glutamate transmembrane transporter activity (GO:0005313);; Biological Process: sodium ion transport (GO:0006814);; Cellular Component: chloroplast thylakoid (GO:0009534);; Biological Process: response to nematode (GO:0009624);; Cellular Component: chloroplast envelope (GO:0009941);; Molecular Function: oxaloacetate transmembrane transporter activity (GO:0015131);; Molecular…	K03319|4.84657e-31|rcu:RCOM_0821410|2-oxoglutarate/malate translocator, chloroplast precursor, putative; K03319 divalent anion:Na+ symporter, DASS family (A)	Dicarboxylate transporter 2.1, chloroplastic (Precursor) GN=MSJ1.13 OS=Arabidopsis thaliana (Mouse-ear cress) PE=1 SV=1	PREDICTED: dicarboxylate transporter 2.1, chloroplastic [Tarenaya hassleriana]
Azadirachtaindica_newGene_3142	--	K12821|6.66565e-77|cic:CICLE_v100277412m|hypothetical protein; K12821 pre-mRNA-processing factor 40 (A)	Pre-mRNA-processing protein 40B GN=MMB12.15 OS=Arabidopsis thaliana (Mouse-ear cress) PE=1 SV=1	hypothetical protein CISIN_1g0018782mg, partial [Citrus sinensis]
Azadirachtaindica_newGene_1801	Molecular Function: nucleic acid binding (GO:0003676);; Molecular Function: methyltransferase activity (GO:0008168);; Biological Process: methylation (GO:0032259);;	--	--	hypothetical protein CICLE_v10012610mg [Citrus clementina]
Azadirachtaindica_newGene_4609	Molecular Function: ATP binding (GO:0005524);; Biological Process: protein phosphorylation (GO:0006468);; Molecular Function: RNA polymerase II carboxy-terminal domain kinase activity (GO:0008353);;	K07760|1.25721e-63|cic:CICLE_v10002132mg|hypothetical protein; K07760 cyclin-dependent kinase [EC:2.7.11.22] (A)	Cyclin-dependent kinase B2-2 GN=CDKB2-2 OS=Arabidopsis thaliana (Mouse-ear cress) PE=1 SV=2	hypothetical protein CICLE_v10002132mg, partial [Citrus clementina]
Azadirachtaindica_newGene_3235	Molecular Function: sequence-specific DNA binding (GO:0043565);;	--	--	hypothetical protein CICLE_v10013192mg [Citrus clementina]
Azadirachtaindica_newGene_5659	--	--	Chaperone protein dnaJ 15 GN=T2E12.8 OS=Arabidopsis thaliana (Mouse-ear cress) PE=1 SV=1	hypothetical protein CISIN_1g015015mg [Citrus sinensis]
Azadirachtaindica_newGene_1176	Cellular Component: cytoskeleton (GO:0005856);; Biological Process: phagocytosis (GO:0006909);;	--	--	hypothetical protein CISIN_1g023949mg [Citrus sinensis]
Azadirachtaindica_newGene_482	Molecular Function: catalytic activity (GO:0003824);; Biological Process: cellular metabolic process (GO:0044237);;	--	14 kDa zinc-binding protein (Fragment) OS=Brassica juncea (Indian mustard) PE=2 SV=1	PREDICTED: histidine triad nucleotide-binding protein 1 [Vitis vinifera]
Azadirachtaindica_newGene_2172	Molecular Function: catalytic activity (GO:0003824);; Biological Process: mitotic recombination (GO:0006312);; Biological Process: mRNA export from nucleus (GO:0006406);; Biological Process: embryo sac egg cell differentiation (GO:0009560);; Biological Process: photomorphogenesis (GO:0009640);; Biological Process: embryo development ending in seed dormancy (GO:0009793);; Biological Process: seed …	--	--	hypothetical protein CICLE_v10004361mg [Citrus clementina]
Azadirachtaindica_newGene_2018	Biological Process: maltose metabolic process (GO:0000023);; Biological Process: starch catabolic process (GO:0005983);; Biological Process: protein dephosphorylation (GO:0006470);; Molecular Function: protein tyrosine/serine/threonine phosphatase activity (GO:0008138);; Cellular Component: chloroplast (GO:0009507);; Biological Process: starch biosynthetic process (GO:0019252);; Biological Proces…	--	Phosphoglucan phosphatase LSF2, chloroplastic (Precursor) GN=LSF2 OS=Arabidopsis thaliana (Mouse-ear cress) PE=1 SV=1	hypothetical protein CICLE_v10032289mg [Citrus clementina]
Azadirachtaindica_newGene_5474	--	K01354|0|cic:CICLE_v10014380mg|hypothetical protein; K01354 oligopeptidase B [EC:3.4.21.83] (A)	--	hypothetical protein CISIN_1g004368mg [Citrus sinensis]
Azadirachtaindica_newGene_1997	--	--	--	hypothetical protein CICLE_v10017905mg, partial [Citrus clementina]
Azadirachtaindica_newGene_4792	Biological Process: calcium ion transport (GO:0006816);; Biological Process: intra-Golgi vesicle-mediated transport (GO:0006891);; Biological Process: membrane fusion (GO:0006944);; Biological Process: Golgi organization (GO:0007030);; Biological Process: response to salt stress (GO:0009651);;	--	--	conserved hypothetical protein [Ricinus communis]
Azadirachtaindica_newGene_1345	Cellular Component: ribosome (GO:0005840);;	K02937|1.26135e-106|cmo:103499162|60S ribosomal protein L7-2-like; K02937 large subunit ribosomal protein L7e (A)	60S ribosomal protein L7-2 GN=RPL7B OS=Arabidopsis thaliana (Mouse-ear cress) PE=2 SV=1	PREDICTED: 60S ribosomal protein L7-2-like isoform X1 [Cucumis melo]
Azadirachtaindica_newGene_5412	Biological Process: DNA metabolic process (GO:0006259);; Biological Process: cellular response to DNA damage stimulus (GO:0006974);;	K07447|3.88281e-32|cit:102607908|hypothetical protein; K07447 putative holliday junction resolvase [EC:3.1.-.-] (A)	--	PREDICTED: uncharacterized protein LOC102607908 [Citrus sinensis]
Azadirachtaindica_newGene_2571	--	--	--	hypothetical protein PHAVU_010G048900g, partial [Phaseolus vulgaris]
Azadirachtaindica_newGene_578	Molecular Function: transferase activity, transferring phosphorus-containing groups (GO:0016772);;	K08869|5.5979e-46|cic:CICLE_v10010214mg|hypothetical protein; K08869 aarF domain-containing kinase (A)	--	hypothetical protein CISIN_1g0449841mg, partial [Citrus sinensis]
