# Supplementary material for: Comparative analysis of the terpenoid biosynthesis pathway in Azadirachta indica and Melia azedarach by RNA-seq
Source: Springerplus. 2016 Jun 21;5(1):819. doi: 10.1186/s40064-016-2460-6 (PMC4916121; doi:10.1186/s40064-016-2460-6)
Supplement: Supplementary file 5 — 10.1186/s40064-016-2460-6 Unigenes with annotation in the M. azedarach libraries. [file 40064_2016_2460_MOESM5_ESM.xlsx]

## Sheet: Integrated_Function.anno
Table S4 Unigenes with annotation in the M. azedarach libraries.
Gene ID	GO annotation	KEGG annotation	KOG class	KOG class annotation	Pfam annotation	Swissprot annotation	nr annotation
c46103.graph_c0	--	K12850|4.35373e-85|cit:102623605|pre-mRNA-splicing factor 38B-like; K12850 pre-mRNA-splicing factor 38B (A)	[R]	General function prediction only	PRP38 family;; Pre-mRNA-splicing factor 38-associated hydrophilic C-term	--	PREDICTED: pre-mRNA-splicing factor 38B-like isoform X2 [Citrus sinensis]
c76791.graph_c0	Molecular Function: nucleotide binding (GO:0000166);; Biological Process: endonucleolytic cleavage involved in rRNA processing (GO:0000478);; Biological Process: RNA methylation (GO:0001510);; Cellular Component: nucleolus (GO:0005730);; Cellular Component: heterotrimeric G-protein complex (GO:0005834);; Biological Process: protein import into nucleus (GO:0006606);; Biological Process: protein ta…	K14863|8.60962e-46|cit:102630163|ribosome biogenesis protein WDR12 homolog; K14863 ribosome biogenesis protein YTM1 (A)	[Z]	Cytoskeleton	WD domain, G-beta repeat	Dynein assembly factor with WDR repeat domains 1 GN=DAW1 OS=Chlamydomonas reinhardtii (Chlamydomonas smithii) PE=1 SV=1	hypothetical protein CISIN_1g036314mg, partial [Citrus sinensis]
c45602.graph_c0	Biological Process: metabolic process (GO:0008152);; Molecular Function: anthocyanidin 3-O-glucosyltransferase activity (GO:0047213);;	--	[GC]	--	UDP-glucoronosyl and UDP-glucosyl transferase;; UDP-glucoronosyl and UDP-glucosyl transferase	UDP-glycosyltransferase 87A2 GN=UGT87A2 OS=Arabidopsis thaliana (Mouse-ear cress) PE=1 SV=1	PREDICTED: UDP-glycosyltransferase 87A1-like [Vitis vinifera]
c62769.graph_c0	Molecular Function: RNA binding (GO:0003723);; Molecular Function: structural constituent of ribosome (GO:0003735);; Cellular Component: cell wall (GO:0005618);; Cellular Component: nucleolus (GO:0005730);; Cellular Component: vacuole (GO:0005773);; Cellular Component: plasma membrane (GO:0005886);; Biological Process: translation (GO:0006412);; Cellular Component: cytosolic small ribosomal subun…	K02964|1.14753e-69|pop:POPTR_0005s23280g|POPTRDRAFT_559569; hypothetical protein; K02964 small subunit ribosomal protein S18e (A)	[J]	Translation, ribosomal structure and biogenesis	Ribosomal protein S13/S18	40S ribosomal protein S18 GN=RPS18C OS=Arabidopsis thaliana (Mouse-ear cress) PE=1 SV=1	hypothetical protein GLOINDRAFT_307424 [Rhizophagus irregularis DAOM 181602]
c68260.graph_c0	--	--	--	--	--	--	hypothetical protein CISIN_1g001177mg [Citrus sinensis]
c60469.graph_c0	--	K15559|2.82858e-36|cit:102630810|actin cytoskeleton-regulatory complex protein PAN1-like; K15559 regulator of Ty1 transposition protein 103 (A)	[A]	RNA processing and modification	--	--	hypothetical protein CISIN_1g009688mg [Citrus sinensis]
c72952.graph_c0	Biological Process: response to stress (GO:0006950);;	--	--	--	TPR repeat;; Tetratricopeptide repeat;; Tetratricopeptide repeat	FAM10 family protein At4g22670 GN=At4g22670 OS=Arabidopsis thaliana (Mouse-ear cress) PE=1 SV=1	hypothetical protein CICLE_v10027207mg, partial [Citrus clementina]
c85567.graph_c0	--	--	--	--	--	--	PREDICTED: uncharacterized protein LOC102611373 [Citrus sinensis]
c57667.graph_c0	--	--	[DR]	--	MATH domain	Ubiquitin carboxyl-terminal hydrolase 12 GN=UBP12 OS=Arabidopsis thaliana (Mouse-ear cress) PE=1 SV=2	hypothetical protein CICLE_v10005327mg [Citrus clementina]
c88026.graph_c0	Cellular Component: mitochondrion (GO:0005739);; Molecular Function: ubiquinol-cytochrome-c reductase activity (GO:0008121);; Biological Process: electron transport chain (GO:0022900);; Molecular Function: metal ion binding (GO:0046872);; Molecular Function: 2 iron, 2 sulfur cluster binding (GO:0051537);; Cellular Component: respiratory chain (GO:0070469);;	K00411|7.93255e-31|cre:CHLREDRAFT_109194|hypothetical protein; K00411 ubiquinol-cytochrome c reductase iron-sulfur subunit [EC:1.10.2.2] (A)	[C]	Energy production and conversion	Ubiquinol cytochrome reductase transmembrane region	Cytochrome b-c1 complex subunit Rieske-3, mitochondrial (Precursor) OS=Nicotiana tabacum (Common tobacco) PE=2 SV=1	probable ubiquinol-cytochrome-c reductase Rieske iron-sulfur protein [Sporisorium reilianum SRZ2]
c71619.graph_c0	Biological Process: petal formation (GO:0048451);; Biological Process: sepal formation (GO:0048453);;	--	[R]	General function prediction only	PPR repeat family;; PPR repeat;; PPR repeat;; Pentatricopeptide repeat domain	Pentatricopeptide repeat-containing protein At4g28010 GN=At4g28010 OS=Arabidopsis thaliana (Mouse-ear cress) PE=2 SV=1	hypothetical protein CICLE_v100144562mg, partial [Citrus clementina]
c53622.graph_c0	Molecular Function: transketolase activity (GO:0004802);; Biological Process: metabolic process (GO:0008152);;	K00615|0|sly:101245299|transketolase, chloroplastic; K00615 transketolase [EC:2.2.1.1] (A)	[G]	Carbohydrate transport and metabolism	Transketolase, thiamine diphosphate binding domain;; Transketolase, pyrimidine binding domain;; Transketolase, C-terminal domain;; 1-deoxy-D-xylulose-5-phosphate synthase	Transketolase, chloroplastic (Precursor) OS=Solanum tuberosum (Potato) PE=2 SV=1	hypothetical protein DOTSEDRAFT_67748 [Dothistroma septosporum NZE10]
c32243.graph_c0	Molecular Function: cysteine-type endopeptidase activity (GO:0004197);; Biological Process: proteolysis (GO:0006508);;	K01369|7.30732e-164|tcc:TCM_037257|Gamma vacuolar processing enzyme; K01369 legumain [EC:3.4.22.34] (A)	[O]	Posttranslational modification, protein turnover, chaperones	Peptidase C13 family	Vacuolar-processing enzyme (Precursor) OS=Citrus sinensis (Sweet orange) PE=2 SV=1	Gamma vacuolar processing enzyme [Theobroma cacao]
c54906.graph_c0	Molecular Function: ATP binding (GO:0005524);; Cellular Component: mitochondrion (GO:0005739);; Biological Process: protein folding (GO:0006457);;	K04078|3.6257e-48|pda:103705046|10 kDa chaperonin-like; K04078 chaperonin GroES (A)	[O]	Posttranslational modification, protein turnover, chaperones	Chaperonin 10 Kd subunit	10 kDa chaperonin GN=CPN10 OS=Arabidopsis thaliana (Mouse-ear cress) PE=3 SV=1	PREDICTED: 10 kDa chaperonin-like [Elaeis guineensis]
c57907.graph_c0	--	--	--	--	--	--	hypothetical protein CISIN_1g0465681mg, partial [Citrus sinensis]
c33343.graph_c0	Molecular Function: kinase activity (GO:0016301);; Biological Process: phosphorylation (GO:0016310);; Molecular Function: 2-alkenal reductase [NAD(P)] activity (GO:0032440);; Biological Process: oxidation-reduction process (GO:0055114);;	--	[R]	General function prediction only	Leucine Rich Repeat;; Leucine rich repeat;; Leucine Rich repeats (2 copies);; Leucine Rich repeat;; Leucine rich repeat	LRR receptor-like serine/threonine-protein kinase GSO1 (Precursor) GN=GSO1 OS=Arabidopsis thaliana (Mouse-ear cress) PE=2 SV=1	PREDICTED: probable LRR receptor-like serine/threonine-protein kinase At4g36180-like [Citrus sinensis]
c34004.graph_c0	--	--	--	--	DSS1/SEM1 family	--	--
c89879.graph_c0	--	--	--	--	Plant organelle RNA recognition domain	--	hypothetical protein CISIN_1g014178mg [Citrus sinensis]
c54774.graph_c0	Biological Process: defense response (GO:0006952);; Biological Process: response to biotic stimulus (GO:0009607);;	--	--	--	Pathogenesis-related protein Bet v I family	Pathogenesis-related protein STH-2 GN=STH-2 OS=Solanum tuberosum (Potato) PE=2 SV=1	PREDICTED: major allergen Pru ar 1-like [Pyrus x bretschneideri]
c21599.graph_c0	--	K14859|9.39232e-55|cit:102628542|peter Pan-like protein-like; K14859 ribosome biogenesis protein SSF1/2 (A)	[J]	Translation, ribosomal structure and biogenesis	--	Peter Pan-like protein GN=PPAN OS=Arabidopsis thaliana (Mouse-ear cress) PE=1 SV=1	hypothetical protein JCGZ_13933 [Jatropha curcas]
c54132.graph_c0	Molecular Function: structural molecule activity (GO:0005198);; Molecular Function: iron ion binding (GO:0005506);; Cellular Component: chloroplast (GO:0009507);; Biological Process: chloroplast organization (GO:0009658);; Biological Process: iron-sulfur cluster assembly (GO:0016226);; Molecular Function: iron-sulfur cluster binding (GO:0051536);;	--	[O]	Posttranslational modification, protein turnover, chaperones	NifU-like domain	NifU-like protein 1, chloroplastic (Precursor) GN=T7B11.20 OS=Arabidopsis thaliana (Mouse-ear cress) PE=1 SV=1	hypothetical protein CICLE_v10022131mg [Citrus clementina]
c25406.graph_c0	Molecular Function: zinc ion transmembrane transporter activity (GO:0005385);; Cellular Component: integral component of membrane (GO:0016021);; Molecular Function: 2-alkenal reductase [NAD(P)] activity (GO:0032440);; Biological Process: oxidation-reduction process (GO:0055114);; Biological Process: zinc ion transmembrane transport (GO:0071577);;	K14709|4.13682e-95|rcu:RCOM_1247260|zinc/iron transporter, putative (EC:1.3.1.74); K14709 solute carrier family 39 (zinc transporter), member 1/2/3 (A)	[P]	Inorganic ion transport and metabolism	ZIP Zinc transporter	Zinc transporter 1 (Precursor) GN=ZIP1 OS=Arabidopsis thaliana (Mouse-ear cress) PE=2 SV=1	zinc/iron transporter, putative [Ricinus communis]
c23404.graph_c0	Molecular Function: metal ion binding (GO:0046872);;	--	--	--	--	--	PREDICTED: probable serine/threonine-protein kinase nek3-like [Citrus sinensis]
c72105.graph_c0	Molecular Function: kinase activity (GO:0016301);; Biological Process: phosphorylation (GO:0016310);; Molecular Function: 2-alkenal reductase [NAD(P)] activity (GO:0032440);; Biological Process: oxidation-reduction process (GO:0055114);;	--	[R]	General function prediction only	Leucine Rich repeats (2 copies);; Leucine rich repeat;; Leucine Rich Repeat;; Leucine Rich repeat;; Leucine rich repeat	Leucine-rich repeat receptor-like protein kinase TDR (Precursor) GN=TDR OS=Arabidopsis thaliana (Mouse-ear cress) PE=1 SV=1	hypothetical protein CICLE_v10018053mg, partial [Citrus clementina]
c57687.graph_c0	--	--	--	--	--	--	hypothetical protein CICLE_v10031644mg, partial [Citrus clementina]
c65897.graph_c0	Molecular Function: protein serine/threonine kinase activity (GO:0004674);; Molecular Function: ATP binding (GO:0005524);; Biological Process: protein phosphorylation (GO:0006468);; Biological Process: response to nitrate (GO:0010167);; Biological Process: nitrate transport (GO:0015706);;	--	[T]	Signal transduction mechanisms	Protein kinase domain;; Protein tyrosine kinase	Probable receptor-like protein kinase At5g20050 (Precursor) GN=At5g20050 OS=Arabidopsis thaliana (Mouse-ear cress) PE=2 SV=1	PREDICTED: probable receptor-like protein kinase At5g20050-like [Citrus sinensis]
c58236.graph_c0	Biological Process: activation of MAPKK activity (GO:0000186);; Biological Process: response to molecule of bacterial origin (GO:0002237);; Molecular Function: MAP kinase kinase kinase activity (GO:0004709);; Molecular Function: ATP binding (GO:0005524);; Biological Process: protein targeting to membrane (GO:0006612);; Biological Process: positive regulation of flavonoid biosynthetic process (GO:…	--	--	--	Leucine rich repeat;; Leucine Rich repeats (2 copies);; Leucine Rich repeat;; Leucine Rich Repeat	Probable LRR receptor-like serine/threonine-protein kinase At1g12460 (Precursor) GN=At1g12460 OS=Arabidopsis thaliana (Mouse-ear cress) PE=2 SV=1	putative leucine rich repeat transmembrane protein kinase [Corchorus olitorius]
c26062.graph_c0	Cellular Component: peroxisome (GO:0005777);; Biological Process: cellular component organization (GO:0016043);; Molecular Function: oxidoreductase activity (GO:0016491);; Biological Process: fatty acid beta-oxidation, unsaturated, even number (GO:0033542);; Biological Process: single-organism process (GO:0044699);; Molecular Function: 3R-hydroxyacyl-CoA dehydratase activity (GO:0080023);;	--	[I]	Lipid transport and metabolism	--	Enoyl-CoA hydratase 2, peroxisomal GN=ECH2 OS=Arabidopsis thaliana (Mouse-ear cress) PE=1 SV=1	hypothetical protein CISIN_1g021623mg [Citrus sinensis]
c78990.graph_c0	--	--	[C]	Energy production and conversion	Aldo/keto reductase family	Pyridoxal reductase, chloroplastic (Precursor) GN=PLR1 OS=Arabidopsis thaliana (Mouse-ear cress) PE=1 SV=1	unnamed protein product [Vitis vinifera]
c77615.graph_c0	Molecular Function: RNA binding (GO:0003723);; Molecular Function: RNA-directed DNA polymerase activity (GO:0003964);; Cellular Component: mitochondrion (GO:0005739);; Biological Process: RNA-dependent DNA replication (GO:0006278);; Biological Process: mRNA processing (GO:0006397);;	--	[A]	RNA processing and modification	Type II intron maturase	--	MatR, partial (mitochondrion) [Datisca cannabina]
c47317.graph_c0	Molecular Function: GTPase activity (GO:0003924);; Molecular Function: GTP binding (GO:0005525);; Biological Process: GTP catabolic process (GO:0006184);; Biological Process: small GTPase mediated signal transduction (GO:0007264);; Cellular Component: membrane (GO:0016020);;	--	--	--	--	--	hypothetical protein AOL_s00004g152 [Arthrobotrys oligospora ATCC 24927]
c13206.graph_c0	Cellular Component: chloroplast (GO:0009507);;	--	[O]	Posttranslational modification, protein turnover, chaperones	Chlorophyll A-B binding protein	--	hypothetical protein CISIN_1g029334mg [Citrus sinensis]
c12169.graph_c0	Cellular Component: intracellular part (GO:0044424);; Biological Process: positive regulation of biological process (GO:0048518);; Biological Process: long-day photoperiodism, flowering (GO:0048574);;	--	--	--	--	Transcription factor VOZ1 GN=VOZ1 OS=Arabidopsis thaliana (Mouse-ear cress) PE=1 SV=1	hypothetical protein CICLE_v100150761mg [Citrus clementina]
c51911.graph_c0	Molecular Function: protein serine/threonine phosphatase activity (GO:0004722);;	K04460|0|cit:102621607|serine/threonine-protein phosphatase 7-like; K04460 serine/threonine-protein phosphatase 5 [EC:3.1.3.16] (A)	[R]	General function prediction only	Calcineurin-like phosphoesterase	Serine/threonine-protein phosphatase 7 GN=PP7 OS=Arabidopsis thaliana (Mouse-ear cress) PE=1 SV=1	hypothetical protein CISIN_1g013063mg [Citrus sinensis]
c46213.graph_c0	Cellular Component: mitochondrion (GO:0005739);; Cellular Component: chloroplast (GO:0009507);; Biological Process: embryo development ending in seed dormancy (GO:0009793);; Biological Process: thylakoid membrane organization (GO:0010027);; Biological Process: vegetative to reproductive phase transition of meristem (GO:0010228);; Biological Process: iron-sulfur cluster assembly (GO:0016226);; Bio…	--	[R]	General function prediction only	PPR repeat family;; PPR repeat;; PPR repeat;; Pentatricopeptide repeat domain;; Mitochondrial 28S ribosomal protein S27;; Sensor_kinase_SpoOB-type, alpha-helical domain;; Anaphase-promoting complex, cyclosome, subunit 3;; Tetratricopeptide repeat;; Tetratricopeptide repeat;; Tetratricopeptide repeat;; Mitochondrial ATPase expression;; Death domain	Pentatricopeptide repeat-containing protein At3g53700, chloroplastic (Precursor) GN=MEE40 OS=Arabidopsis thaliana (Mouse-ear cress) PE=2 SV=1	hypothetical protein CICLE_v10013605mg [Citrus clementina]
c47151.graph_c1	Cellular Component: mitochondrial proton-transporting ATP synthase complex, catalytic core F(1) (GO:0000275);; Molecular Function: copper ion binding (GO:0005507);; Molecular Function: ATP binding (GO:0005524);; Cellular Component: nucleolus (GO:0005730);; Cellular Component: mitochondrial respiratory chain complex I (GO:0005747);; Cellular Component: plasma membrane (GO:0005886);; Biological Pro…	K02133|3.82539e-100|pmum:103338823|ATP synthase subunit beta, mitochondrial; K02133 F-type H+-transporting ATPase subunit beta [EC:3.6.3.14] (A)	[C]	Energy production and conversion	ATP synthase alpha/beta chain, C terminal domain;; ATP synthase alpha/beta family, nucleotide-binding domain	ATP synthase subunit beta, mitochondrial (Fragment) GN=ATPB OS=Actinidia deliciosa (Kiwi) PE=2 SV=1	H+-transporting ATP synthase beta chain (mitochondrial) -like protein [Arabidopsis thaliana]
c75282.graph_c0	Molecular Function: magnesium ion binding (GO:0000287);; Molecular Function: ribose phosphate diphosphokinase activity (GO:0004749);; Molecular Function: ATP binding (GO:0005524);; Biological Process: ribonucleoside monophosphate biosynthetic process (GO:0009156);; Biological Process: nucleotide biosynthetic process (GO:0009165);; Cellular Component: chloroplast (GO:0009507);; Molecular Function:…	K00948|9.16193e-77|cit:102610613|ribose-phosphate pyrophosphokinase 1, chloroplastic-like; K00948 ribose-phosphate pyrophosphokinase [EC:2.7.6.1] (A)	[FE]	--	N-terminal domain of ribose phosphate pyrophosphokinase	Ribose-phosphate pyrophosphokinase 2, chloroplastic (Precursor) GN=PRS2 OS=Spinacia oleracea (Spinach) PE=2 SV=1	hypothetical protein CISIN_1g018472mg [Citrus sinensis]
c66446.graph_c0	--	--	--	--	Protein of unknown function (DUF506)	--	PREDICTED: uncharacterized protein LOC102630800 [Citrus sinensis]
c20984.graph_c0	--	--	--	--	--	Probable receptor protein kinase TMK1 (Precursor) GN=TMK1 OS=Arabidopsis thaliana (Mouse-ear cress) PE=1 SV=1	unnamed protein product [Vitis vinifera]
c6413.graph_c0	Molecular Function: translation initiation factor activity (GO:0003743);; Biological Process: translational initiation (GO:0006413);;	K15026|3.42176e-21|ccp:CHC_T00008211001|hypothetical protein; K15026 translation initiation factor 2A (A)	[J]	Translation, ribosomal structure and biogenesis	Eukaryotic translation initiation factor eIF2A	--	translation initiation factor eIF-2A [Aureobasidium pullulans EXF-150]
c23704.graph_c0	Molecular Function: magnesium ion binding (GO:0000287);; Molecular Function: pyruvate kinase activity (GO:0004743);; Molecular Function: ATP binding (GO:0005524);; Biological Process: glycolysis (GO:0006096);; Cellular Component: chloroplast (GO:0009507);; Biological Process: phosphorylation (GO:0016310);; Molecular Function: potassium ion binding (GO:0030955);;	K00873|0|cit:102611699|pyruvate kinase isozyme G, chloroplastic-like; K00873 pyruvate kinase [EC:2.7.1.40] (A)	[G]	Carbohydrate transport and metabolism	Pyruvate kinase, barrel domain;; Pyruvate kinase, alpha/beta domain	Pyruvate kinase isozyme G, chloroplastic (Precursor) OS=Nicotiana tabacum (Common tobacco) PE=2 SV=1	hypothetical protein CICLE_v10031093mg [Citrus clementina]
c28159.graph_c1	Biological Process: fatty acid biosynthetic process (GO:0006633);; Cellular Component: membrane (GO:0016020);; Molecular Function: transferase activity, transferring acyl groups other than amino-acyl groups (GO:0016747);;	K15397|2.95888e-22|cit:102617332|3-ketoacyl-CoA synthase 19-like; K15397 3-ketoacyl-CoA synthase [EC:2.3.1.199] (A)	--	--	--	3-ketoacyl-CoA synthase 4 GN=KCS4 OS=Arabidopsis thaliana (Mouse-ear cress) PE=2 SV=1	hypothetical protein CICLE_v10004738mg [Citrus clementina]
c54298.graph_c0	--	--	--	--	--	--	hypothetical protein CICLE_v10013115mg [Citrus clementina]
c61658.graph_c0	--	--	[S]	Function unknown	--	--	hypothetical protein CICLE_v10007425mg [Citrus clementina]
c14800.graph_c0	Biological Process: lipid metabolic process (GO:0006629);; Molecular Function: hydrolase activity, acting on ester bonds (GO:0016788);;	--	--	--	GDSL-like Lipase/Acylhydrolase	GDSL esterase/lipase At1g29670 (Precursor) GN=At1g29670 OS=Arabidopsis thaliana (Mouse-ear cress) PE=2 SV=1	hypothetical protein CICLE_v10015686mg [Citrus clementina]
c85543.graph_c0	Biological Process: nuclear-transcribed mRNA catabolic process (GO:0000956);; Molecular Function: nucleic acid binding (GO:0003676);; Cellular Component: nucleus (GO:0005634);; Molecular Function: zinc ion binding (GO:0008270);; Biological Process: embryo development ending in seed dormancy (GO:0009793);;	--	[R]	General function prediction only	--	--	PREDICTED: nuclear export mediator factor NEMF homolog [Nicotiana sylvestris]
c52391.graph_c0	Molecular Function: thiamine-phosphate diphosphorylase activity (GO:0004789);; Molecular Function: hydroxymethylpyrimidine kinase activity (GO:0008902);; Molecular Function: phosphomethylpyrimidine kinase activity (GO:0008972);; Biological Process: thiamine biosynthetic process (GO:0009228);; Cellular Component: chloroplast stroma (GO:0009570);; Biological Process: phosphorylation (GO:0016310);;	K14153|0|cit:102610242|thiamine biosynthetic bifunctional enzyme TH1, chloroplastic-like; K14153 hydroxymethylpyrimidine kinase / phosphomethylpyrimidine kinase / thiamine-phosphate diphosphorylase [EC:2.7.1.49 2.7.4.7 2.5.1.3] (A)	[HK]	--	Thiamine monophosphate synthase/TENI;; Phosphomethylpyrimidine kinase;; pfkB family carbohydrate kinase;; Phosphomethylpyrimidine kinase	Hydroxymethylpyrimidine kinase (Precursor) GN=TH1 OS=Arabidopsis thaliana (Mouse-ear cress) PE=1 SV=1	hypothetical protein CISIN_1g010260mg [Citrus sinensis]
c84144.graph_c0	--	--	--	--	--	--	hypothetical protein CICLE_v10004130mg [Citrus clementina]
c16942.graph_c0	--	--	[QR]	--	non-haem dioxygenase in morphine synthesis N-terminal	1-aminocyclopropane-1-carboxylate oxidase homolog 1 GN=At1g06620 OS=Arabidopsis thaliana (Mouse-ear cress) PE=2 SV=1	hypothetical protein CICLE_v10020558mg [Citrus clementina]
c55770.graph_c0	--	--	--	--	--	--	hypothetical protein L484_018130 [Morus notabilis]
c65558.graph_c0	Molecular Function: iron ion binding (GO:0005506);; Molecular Function: electron carrier activity (GO:0009055);; Molecular Function: heme binding (GO:0020037);; Biological Process: oxidation-reduction process (GO:0055114);; Molecular Function: aromatase activity (GO:0070330);;	--	[Q]	Secondary metabolites biosynthesis, transport and catabolism	--	Cytochrome P450 89A9 GN=CYP89A9 OS=Arabidopsis thaliana (Mouse-ear cress) PE=2 SV=1	Cytochrome P450 89A2 [Theobroma cacao]
c43660.graph_c0	Cellular Component: endoplasmic reticulum (GO:0005783);; Cellular Component: Golgi apparatus (GO:0005794);; Cellular Component: plasma membrane (GO:0005886);; Biological Process: purine nucleobase transport (GO:0006863);; Molecular Function: organic anion transmembrane transporter activity (GO:0008514);; Biological Process: organic anion transport (GO:0015711);; Cellular Component: integral compo…	--	[GE]	--	--	Probable sugar phosphate/phosphate translocator At3g11320 GN=At3g11320 OS=Arabidopsis thaliana (Mouse-ear cress) PE=2 SV=1	BnaA01g31060D [Brassica napus]
c69965.graph_c0	--	K15032|3.72115e-28|cic:CICLE_v10015501mg|hypothetical protein; K15032 mTERF domain-containing protein, mitochondrial (A)	[KR]	--	--	--	hypothetical protein CICLE_v10015501mg [Citrus clementina]
c29175.graph_c0	Molecular Function: iron ion binding (GO:0005506);; Cellular Component: mitochondrion (GO:0005739);; Molecular Function: electron carrier activity (GO:0009055);; Molecular Function: heme binding (GO:0020037);; Molecular Function: hydroxyphenylacetonitrile 2-monooxygenase activity (GO:0047085);; Molecular Function: 4-hydroxyphenylacetaldehyde oxime monooxygenase activity (GO:0050592);; Biological …	--	[Q]	Secondary metabolites biosynthesis, transport and catabolism	Cytochrome P450	Cytochrome P450 71A1 GN=CYP71A1 OS=Persea americana (Avocado) PE=1 SV=2	Cytochrome P450 71A1 [Morus notabilis]
c81965.graph_c0	--	--	--	--	--	--	hypothetical protein CISIN_1g008625mg [Citrus sinensis]
c55315.graph_c0	--	--	--	--	Extensin-like region	--	--
c23370.graph_c0	Molecular Function: ATP binding (GO:0005524);; Cellular Component: cell wall (GO:0005618);; Cellular Component: cytosol (GO:0005829);; Cellular Component: plasma membrane (GO:0005886);; Biological Process: protein folding (GO:0006457);; Cellular Component: chloroplast (GO:0009507);; Biological Process: response to high light intensity (GO:0009644);; Biological Process: heat acclimation (GO:001028…	K03283|0|pper:PRUPE_ppa002595mg|hypothetical protein; K03283 heat shock 70kDa protein 1/8 (A)	[O]	Posttranslational modification, protein turnover, chaperones	Hsp70 protein;; MreB/Mbl protein;; Hydantoinase/oxoprolinase;; NAD-specific glutamate dehydrogenase;; NAD-specific glutamate dehydrogenase	Heat shock 70 kDa protein GN=HSP70 OS=Glycine max (Soybean) PE=1 SV=1	hypothetical protein PRUPE_ppa002595mg [Prunus persica]
c22270.graph_c0	--	--	--	--	--	Protein YLS9 GN=F11F19.11 OS=Arabidopsis thaliana (Mouse-ear cress) PE=2 SV=1	hypothetical protein CICLE_v10009287mg [Citrus clementina]
c28387.graph_c0	Molecular Function: carboxylic ester hydrolase activity (GO:0004091);; Cellular Component: extracellular region (GO:0005576);; Biological Process: cell wall biogenesis (GO:0042546);;	--	[M]	Cell wall/membrane/envelope biogenesis	Pectinacetylesterase	--	BnaC03g34430D [Brassica napus]
c27892.graph_c0	--	--	[TZ]	--	Formin Homology 2 Domain	Formin-like protein 11 (Precursor) GN=FH11 OS=Arabidopsis thaliana (Mouse-ear cress) PE=2 SV=1	PREDICTED: formin-like protein 11-like [Citrus sinensis]
c31759.graph_c0	Biological Process: maltose metabolic process (GO:0000023);; Biological Process: response to aluminum ion (GO:0010044);; Biological Process: malate transport (GO:0015743);; Biological Process: starch biosynthetic process (GO:0019252);;	--	[R]	General function prediction only	--	Aluminum-activated malate transporter 5 GN=ALMT5 OS=Arabidopsis thaliana (Mouse-ear cress) PE=1 SV=1	hypothetical protein JCGZ_05874 [Jatropha curcas]
c53255.graph_c0	Molecular Function: iron ion binding (GO:0005506);; Molecular Function: electron carrier activity (GO:0009055);; Molecular Function: heme binding (GO:0020037);; Molecular Function: flavonoid 3',5'-hydroxylase activity (GO:0033772);; Molecular Function: N-methylcoclaurine 3'-monooxygenase activity (GO:0050593);; Biological Process: oxidation-reduction process (GO:0055114);;	--	[Q]	Secondary metabolites biosynthesis, transport and catabolism	Cytochrome P450;; Cytochrome P450	Cytochrome P450 76A2 GN=CYP76A2 OS=Solanum melongena (Eggplant) PE=2 SV=1	PREDICTED: cytochrome P450 76A1-like [Eucalyptus grandis]
c72120.graph_c0	Molecular Function: nucleotide binding (GO:0000166);; Molecular Function: nucleic acid binding (GO:0003676);; Cellular Component: chloroplast (GO:0009507);;	--	--	--	--	--	hypothetical protein VITISV_042745 [Vitis vinifera]
c34967.graph_c1	Molecular Function: transporter activity (GO:0005215);; Cellular Component: plasma membrane (GO:0005886);; Biological Process: oligopeptide transport (GO:0006857);; Cellular Component: integral component of membrane (GO:0016021);;	K14638|6.5185e-114|tcc:TCM_028817|Major facilitator superfamily protein (A)	[E]	Amino acid transport and metabolism	POT family	Protein NRT1/ PTR FAMILY 1.2 GN=F9I5.4 OS=Arabidopsis thaliana (Mouse-ear cress) PE=1 SV=1	Major facilitator superfamily protein [Theobroma cacao]
c46416.graph_c0	Biological Process: lipid metabolic process (GO:0006629);; Molecular Function: zinc ion binding (GO:0008270);; Molecular Function: hydrolase activity, acting on ester bonds (GO:0016788);;	K17604|3.8188e-47|cit:102609258|protein FAR1-RELATED SEQUENCE 12-like; K17604 zinc finger SWIM domain-containing protein 3 (A)	--	--	FAR1 DNA-binding domain	Protein FAR1-RELATED SEQUENCE 5 GN=FRS5 OS=Arabidopsis thaliana (Mouse-ear cress) PE=2 SV=1	hypothetical protein CICLE_v10018794mg [Citrus clementina]
c45782.graph_c0	Molecular Function: calcium-transporting ATPase activity (GO:0005388);; Molecular Function: ATP binding (GO:0005524);; Cellular Component: integral component of membrane (GO:0016021);; Molecular Function: metal ion binding (GO:0046872);; Biological Process: calcium ion transmembrane transport (GO:0070588);;	K01537|0|cit:102629519|putative calcium-transporting ATPase 13, plasma membrane-type-like; K01537 Ca2+-transporting ATPase [EC:3.6.3.8] (A)	[P]	Inorganic ion transport and metabolism	E1-E2 ATPase;; Cation transporting ATPase, C-terminus;; haloacid dehalogenase-like hydrolase;; haloacid dehalogenase-like hydrolase;; Putative hydrolase of sodium-potassium ATPase alpha subunit;; Cation transporter/ATPase, N-terminus	Calcium-transporting ATPase 12, plasma membrane-type GN=ACA12 OS=Arabidopsis thaliana (Mouse-ear cress) PE=2 SV=1	PREDICTED: putative calcium-transporting ATPase 13, plasma membrane-type-like [Citrus sinensis]
c57627.graph_c0	Molecular Function: transporter activity (GO:0005215);; Biological Process: oligopeptide transport (GO:0006857);; Cellular Component: integral component of membrane (GO:0016021);;	--	[E]	Amino acid transport and metabolism	POT family	Protein NRT1/ PTR FAMILY 1.2 GN=F9I5.4 OS=Arabidopsis thaliana (Mouse-ear cress) PE=1 SV=1	hypothetical protein CICLE_v10025189mg [Citrus clementina]
c60580.graph_c0	Cellular Component: late endosome (GO:0005770);; Biological Process: regulation of pH (GO:0006885);; Molecular Function: sodium:hydrogen antiporter activity (GO:0015385);; Cellular Component: integral component of membrane (GO:0016021);; Biological Process: sodium ion transmembrane transport (GO:0035725);;	--	[P]	Inorganic ion transport and metabolism	--	Cation/H(+) antiporter 18 GN=CHX18 OS=Arabidopsis thaliana (Mouse-ear cress) PE=2 SV=1	Cation/H+ exchanger 18 isoform 1 [Theobroma cacao]
c11747.graph_c0	Molecular Function: methyltransferase activity (GO:0008168);; Biological Process: methylation (GO:0032259);; Molecular Function: metal ion binding (GO:0046872);;	--	[BK]	--	--	Histone-lysine N-methyltransferase ATX5 GN=MYN8.4 OS=Arabidopsis thaliana (Mouse-ear cress) PE=2 SV=1	hypothetical protein CICLE_v10020309mg [Citrus clementina]
c76920.graph_c0	Biological Process: protein import into nucleus (GO:0006606);; Biological Process: pyrimidine ribonucleotide biosynthetic process (GO:0009220);;	K14521|4.8581e-37|cic:CICLE_v10024790mg|hypothetical protein; K14521 N-acetyltransferase 10 [EC:2.3.1.-] (A)	[R]	General function prediction only	GNAT acetyltransferase 2	UPF0202 protein At3g57940 GN=At3g57940 OS=Arabidopsis thaliana (Mouse-ear cress) PE=2 SV=2	hypothetical protein CISIN_1g0016722mg, partial [Citrus sinensis]
c63558.graph_c0	Cellular Component: vacuole (GO:0005773);; Cellular Component: cytosol (GO:0005829);; Biological Process: proteolysis (GO:0006508);; Molecular Function: peptidase activity (GO:0008233);; Biological Process: cysteine biosynthetic process (GO:0019344);;	--	--	--	--	--	hypothetical protein MIMGU_mgv1a0067461mg, partial [Erythranthe guttata]
c24804.graph_c0	Molecular Function: metalloendopeptidase activity (GO:0004222);; Molecular Function: ATP binding (GO:0005524);; Cellular Component: mitochondrion (GO:0005739);; Biological Process: proteolysis (GO:0006508);; Molecular Function: zinc ion binding (GO:0008270);; Molecular Function: microtubule-severing ATPase activity (GO:0008568);; Cellular Component: chloroplast thylakoid membrane (GO:0009535);; C…	K08956|2.09753e-97|zma:100278654|uncharacterized LOC100278654; K08956 AFG3 family protein [EC:3.4.24.-] (A)	[O]	Posttranslational modification, protein turnover, chaperones	ATPase family associated with various cellular activities (AAA)	ATP-dependent zinc metalloprotease FTSH 8, mitochondrial (Precursor) OS=Oryza sativa subsp. japonica (Rice) PE=3 SV=1	putative AAA-metalloprotease FtsH (fragment) [Oryza sativa Japonica Group]
c32792.graph_c0	Molecular Function: ATP binding (GO:0005524);; Cellular Component: nucleus (GO:0005634);; Cellular Component: mitochondrion (GO:0005739);; Cellular Component: vacuolar membrane (GO:0005774);; Cellular Component: endoplasmic reticulum (GO:0005783);; Cellular Component: plasma membrane (GO:0005886);; Biological Process: gluconeogenesis (GO:0006094);; Biological Process: glycolysis (GO:0006096);; Bi…	K09487|0|pop:POPTR_0005s26260g|POPTRDRAFT_818818; hypothetical protein; K09487 heat shock protein 90kDa beta (A)	[O]	Posttranslational modification, protein turnover, chaperones	Hsp90 protein;; Histidine kinase-, DNA gyrase B-, and HSP90-like ATPase;; Histidine kinase-, DNA gyrase B-, and HSP90-like ATPase;; Hsp90 protein	Endoplasmin homolog (Precursor) GN=T19F6.1,T22A6.20 OS=Arabidopsis thaliana (Mouse-ear cress) PE=1 SV=1	hypothetical protein CISIN_1g003458mg [Citrus sinensis]
c84286.graph_c0	--	--	[R]	General function prediction only	PPR repeat;; Pentatricopeptide repeat domain;; PPR repeat family	Pentatricopeptide repeat-containing protein At2g35130 GN=At2g35130 OS=Arabidopsis thaliana (Mouse-ear cress) PE=2 SV=1	hypothetical protein CISIN_1g036275mg [Citrus sinensis]
c58644.graph_c0	Cellular Component: endosome (GO:0005768);; Cellular Component: vacuolar membrane (GO:0005774);; Cellular Component: trans-Golgi network (GO:0005802);; Molecular Function: methyltransferase activity (GO:0008168);; Cellular Component: plant-type cell wall (GO:0009505);; Biological Process: isopentenyl diphosphate biosynthetic process, methylerythritol 4-phosphate pathway (GO:0019288);; Biological …	--	--	--	Putative S-adenosyl-L-methionine-dependent methyltransferase	Probable methyltransferase PMT14 GN=At4g18030 OS=Arabidopsis thaliana (Mouse-ear cress) PE=2 SV=1	hypothetical protein CICLE_v10030990mg [Citrus clementina]
c57272.graph_c0	--	K04733|1.32601e-66|cit:102627587|receptor-like serine/threonine-protein kinase SD1-6-like; K04733 interleukin-1 receptor-associated kinase 4 [EC:2.7.11.1] (A)	--	--	Protein kinase domain;; Protein tyrosine kinase	G-type lectin S-receptor-like serine/threonine-protein kinase At4g03230 (Precursor) GN=At4g03230 OS=Arabidopsis thaliana (Mouse-ear cress) PE=3 SV=3	hypothetical protein CISIN_1g027162mg [Citrus sinensis]
c42145.graph_c0	--	K16277|0|cit:102615555|E3 ubiquitin protein ligase DRIP2-like; K16277 E3 ubiquitin-protein ligase DRIP [EC:6.3.2.19] (A)	[S]	Function unknown	Zinc finger, C3HC4 type (RING finger);; Zinc finger, C3HC4 type (RING finger)	E3 ubiquitin protein ligase DRIP2 GN=DRIP2 OS=Arabidopsis thaliana (Mouse-ear cress) PE=1 SV=1	PREDICTED: E3 ubiquitin protein ligase DRIP2-like [Citrus sinensis]
c20281.graph_c0	Molecular Function: oleoyl-[acyl-carrier-protein] hydrolase activity (GO:0004320);; Biological Process: fatty acid biosynthetic process (GO:0006633);; Molecular Function: myristoyl-[acyl-carrier-protein] hydrolase activity (GO:0016295);; Molecular Function: palmitoyl-[acyl-carrier-protein] hydrolase activity (GO:0016296);;	K10782|0|cit:102607356|oleoyl-acyl carrier protein thioesterase 1, chloroplastic-like; K10782 fatty acyl-ACP thioesterase A [EC:3.1.2.14] (A)	--	--	Acyl-ACP thioesterase	Oleoyl-acyl carrier protein thioesterase, chloroplastic (Precursor; Fragment) GN=FATA OS=Coriandrum sativum (Coriander) PE=2 SV=1	hypothetical protein CICLE_v10020691mg [Citrus clementina]
c30236.graph_c0	Molecular Function: protein serine/threonine kinase activity (GO:0004674);; Molecular Function: ATP binding (GO:0005524);; Biological Process: protein phosphorylation (GO:0006468);; Biological Process: recognition of pollen (GO:0048544);;	--	--	--	--	G-type lectin S-receptor-like serine/threonine-protein kinase At2g19130 (Precursor) GN=At2g19130 OS=Arabidopsis thaliana (Mouse-ear cress) PE=2 SV=1	S-locus lectin protein kinase family protein, putative isoform 2 [Theobroma cacao]
c23592.graph_c0	--	--	--	--	--	Uncharacterized protein At4g14450, chloroplastic (Precursor) GN=At4g14450 OS=Arabidopsis thaliana (Mouse-ear cress) PE=2 SV=1	PREDICTED: uncharacterized protein At4g14450, chloroplastic-like [Citrus sinensis]
c63600.graph_c0	Molecular Function: oxidoreductase activity (GO:0016491);;	--	[K]	Transcription	--	HUA2-like protein 3 GN=At2g48160 OS=Arabidopsis thaliana (Mouse-ear cress) PE=2 SV=2	hypothetical protein CICLE_v10018547mg [Citrus clementina]
c69502.graph_c0	Biological Process: cellular amino acid metabolic process (GO:0006520);; Molecular Function: racemase activity, acting on amino acids and derivatives (GO:0036361);;	--	--	--	--	--	Aspartate-glutamate racemase family [Theobroma cacao]
c41911.graph_c0	Molecular Function: aspartic-type endopeptidase activity (GO:0004190);; Cellular Component: nucleus (GO:0005634);; Cellular Component: cytosol (GO:0005829);; Biological Process: proteolysis (GO:0006508);; Biological Process: response to cadmium ion (GO:0046686);;	K11885|0|cit:102607231|DNA damage-inducible protein 1-like; K11885 DNA damage-inducible protein 1 (A)	[L]	Replication, recombination and repair	Aspartyl protease;; Ubiquitin family;; Aspartyl protease;; Retroviral aspartyl protease;; Ubiquitin-2 like Rad60 SUMO-like;; UBA/TS-N domain;; Retroviral aspartyl protease	--	hypothetical protein CICLE_v10008478mg [Citrus clementina]
c54582.graph_c0	--	--	--	--	Protein of unknown function, DUF538	--	PREDICTED: uncharacterized protein LOC102606701 [Citrus sinensis]
c51131.graph_c0	Molecular Function: translation initiation factor activity (GO:0003743);; Cellular Component: nucleolus (GO:0005730);; Cellular Component: cytosol (GO:0005829);; Biological Process: translational initiation (GO:0006413);; Biological Process: embryo development ending in seed dormancy (GO:0009793);; Biological Process: mature ribosome assembly (GO:0042256);; Biological Process: ribosomal large sub…	K03264|1.03516e-174|cit:102614879|eukaryotic translation initiation factor 6-2-like; K03264 translation initiation factor 6 (A)	[J]	Translation, ribosomal structure and biogenesis	eIF-6 family	Eukaryotic translation initiation factor 6-2 {ECO:0000255|HAMAP-Rule:MF_03132} GN=At3g55620 OS=Arabidopsis thaliana (Mouse-ear cress) PE=2 SV=1	PREDICTED: eukaryotic translation initiation factor 6-2-like [Citrus sinensis]
c73507.graph_c0	--	--	[R]	General function prediction only	PPR repeat family;; PPR repeat;; PPR repeat;; Pentatricopeptide repeat domain	Putative pentatricopeptide repeat-containing protein At1g53330 GN=At1g53330 OS=Arabidopsis thaliana (Mouse-ear cress) PE=3 SV=1	hypothetical protein CICLE_v10011615mg [Citrus clementina]
c34024.graph_c0	Molecular Function: GTPase activity (GO:0003924);; Molecular Function: signal transducer activity (GO:0004871);; Molecular Function: GTP binding (GO:0005525);; Biological Process: GTP catabolic process (GO:0006184);; Biological Process: G-protein coupled receptor signaling pathway (GO:0007186);; Molecular Function: G-protein beta/gamma-subunit complex binding (GO:0031683);;	--	[DT]	--	G-protein alpha subunit	Extra-large guanine nucleotide-binding protein 3 GN=XLG3 OS=Arabidopsis thaliana (Mouse-ear cress) PE=1 SV=1	hypothetical protein CICLE_v10000243mg [Citrus clementina]
c25146.graph_c0	--	--	--	--	--	Putative disease resistance protein RGA1 GN=RGA1 OS=Solanum bulbocastanum (Wild potato) PE=2 SV=2	hypothetical protein CISIN_1g042509mg [Citrus sinensis]
c91057.graph_c0	--	--	--	--	--	--	hypothetical protein CISIN_1g043578mg [Citrus sinensis]
c38890.graph_c0	--	--	--	--	TIR domain;; TIR domain	TMV resistance protein N GN=N OS=Nicotiana glutinosa (Tobacco) PE=1 SV=1	hypothetical protein CISIN_1g044964mg, partial [Citrus sinensis]
c61330.graph_c0	--	--	--	--	IQ calmodulin-binding motif	Protein IQ-DOMAIN 31 GN=IQD31 OS=Arabidopsis thaliana (Mouse-ear cress) PE=1 SV=1	hypothetical protein CICLE_v100312212mg, partial [Citrus clementina]
c48636.graph_c0	Biological Process: macromolecule modification (GO:0043412);; Biological Process: primary metabolic process (GO:0044238);; Biological Process: cellular macromolecule metabolic process (GO:0044260);; Biological Process: single-organism process (GO:0044699);;	K07583|3.6021e-158|cit:102627927|putative tRNA pseudouridine synthase Pus10-like; K07583 tRNA pseudouridine synthase 10 [EC:5.4.99.-] (A)	[J]	Translation, ribosomal structure and biogenesis	--	--	hypothetical protein CICLE_v10000742mg [Citrus clementina]
c43303.graph_c1	Molecular Function: hydrolase activity (GO:0016787);;	K01537|0|cic:CICLE_v10014091mg|hypothetical protein; K01537 Ca2+-transporting ATPase [EC:3.6.3.8] (A)	[P]	Inorganic ion transport and metabolism	E1-E2 ATPase;; Cation transporting ATPase, C-terminus;; haloacid dehalogenase-like hydrolase	Calcium-transporting ATPase 12, plasma membrane-type GN=ACA12 OS=Arabidopsis thaliana (Mouse-ear cress) PE=2 SV=1	hypothetical protein CICLE_v10014091mg [Citrus clementina]
c65684.graph_c0	--	K14799|7.99042e-08|cit:102610155|pre-rRNA-processing protein TSR1 homolog; K14799 pre-rRNA-processing protein TSR1 (A)	--	--	--	--	hypothetical protein CISIN_1g003796mg [Citrus sinensis]
c41540.graph_c0	Molecular Function: sequence-specific DNA binding transcription factor activity (GO:0003700);; Cellular Component: nucleus (GO:0005634);; Biological Process: regulation of transcription, DNA-templated (GO:0006355);; Molecular Function: sequence-specific DNA binding (GO:0043565);;	K09338|9.3162e-126|tcc:TCM_024940|Homeobox from; K09338 homeobox-leucine zipper protein (A)	[K]	Transcription	Homeobox associated leucine zipper;; Homeobox domain;; HD-ZIP protein N terminus	Homeobox-leucine zipper protein HAT14 GN=HAT14 OS=Arabidopsis thaliana (Mouse-ear cress) PE=2 SV=3	Homeobox from [Theobroma cacao]
c38682.graph_c0	Cellular Component: membrane (GO:0016020);; Biological Process: metal ion transport (GO:0030001);; Molecular Function: metal ion transmembrane transporter activity (GO:0046873);; Biological Process: transmembrane transport (GO:0055085);;	--	--	--	CorA-like Mg2+ transporter protein	--	hypothetical protein CISIN_1g0086011mg, partial [Citrus sinensis]
c55514.graph_c0	--	--	--	--	Kelch motif;; Kelch motif;; Kelch motif;; F-box domain;; F-box-like;; Galactose oxidase, central domain	F-box/kelch-repeat protein At3g24760 GN=At3g24760 OS=Arabidopsis thaliana (Mouse-ear cress) PE=2 SV=1	hypothetical protein CICLE_v10020523mg [Citrus clementina]
c45022.graph_c0	--	--	--	--	Protein of unknown function (DUF707)	--	PREDICTED: uncharacterized protein LOC102620672 isoform X2 [Citrus sinensis]
c39372.graph_c2	Molecular Function: transcription cofactor activity (GO:0003712);; Molecular Function: histone acetyltransferase activity (GO:0004402);; Cellular Component: nucleus (GO:0005634);; Biological Process: regulation of transcription, DNA-templated (GO:0006355);; Molecular Function: zinc ion binding (GO:0008270);; Biological Process: histone acetylation (GO:0016573);;	--	[K]	Transcription	TAZ zinc finger	BTB/POZ and TAZ domain-containing protein 1 GN=BT1 OS=Arabidopsis thaliana (Mouse-ear cress) PE=1 SV=1	BTB and TAZ domain protein 2 isoform 1 [Theobroma cacao]
c42866.graph_c0	Molecular Function: ammonium transmembrane transporter activity (GO:0008519);; Biological Process: myo-inositol hexakisphosphate biosynthetic process (GO:0010264);; Biological Process: methylammonium transport (GO:0015843);; Cellular Component: integral component of membrane (GO:0016021);; Biological Process: ammonium transmembrane transport (GO:0072488);;	K03320|1.23402e-63|cic:CICLE_v10019808mg|hypothetical protein; K03320 ammonium transporter, Amt family (A)	[P]	Inorganic ion transport and metabolism	Ammonium Transporter Family	Ammonium transporter 1 member 2 GN=AMT1-2 OS=Solanum lycopersicum (Tomato) PE=2 SV=1	AMT1;2 [Citrus trifoliata]
c26659.graph_c0	--	K12832|3.58593e-55|pop:POPTR_0008s16780g|POPTRDRAFT_832840; hypothetical protein; K12832 splicing factor 3B subunit 5 (A)	[S]	Function unknown	Splicing factor 3B subunit 10 (SF3b10)	Uncharacterized protein At3g23325 GN=At3g23325 OS=Arabidopsis thaliana (Mouse-ear cress) PE=3 SV=1	PREDICTED: uncharacterized protein At4g14342 [Beta vulgaris subsp. vulgaris]
c47635.graph_c1	Biological Process: autophagic vacuole assembly (GO:0000045);; Cellular Component: fungal-type vacuole membrane (GO:0000329);; Cellular Component: pre-autophagosomal structure (GO:0000407);; Cellular Component: autophagic vacuole membrane (GO:0000421);; Biological Process: mitochondrion degradation (GO:0000422);; Cellular Component: cytosol (GO:0005829);; Biological Process: ER to Golgi vesicle-m…	K08341|1.81483e-64|mis:MICPUN_109644|ATG8; autophagy-related protein 8; K08341 GABA(A) receptor-associated protein (A)	[Z]	Cytoskeleton	Autophagy protein Atg8 ubiquitin like;; Ubiquitin-like autophagy protein Apg12	Autophagy-related protein 8 (Precursor) GN=ATG8 OS=Phytophthora infestans (Potato late blight fungus) PE=3 SV=1	hypothetical protein ARB_04224 [Arthroderma benhamiae CBS 112371]
c58660.graph_c0	Cellular Component: nucleus (GO:0005634);; Biological Process: response to salt stress (GO:0009651);;	K11364|1.54577e-67|cit:102610957|SAGA-associated factor 29-like; K11364 SAGA-associated factor 29 (A)	[R]	General function prediction only	SGF29 tudor-like domain	--	hypothetical protein CISIN_1g0242722mg, partial [Citrus sinensis]
c11911.graph_c0	--	--	[R]	General function prediction only	RIC1	--	Quinoprotein amine dehydrogenase, beta chain-like, RIC1-like guanyl-nucleotide exchange factor isoform 1 [Theobroma cacao]
c34890.graph_c0	Molecular Function: monooxygenase activity (GO:0004497);; Cellular Component: chloroplast (GO:0009507);; Biological Process: photorespiration (GO:0009853);; Molecular Function: ribulose-bisphosphate carboxylase activity (GO:0016984);; Biological Process: reductive pentose-phosphate cycle (GO:0019253);; Biological Process: oxidation-reduction process (GO:0055114);;	K01602|4.73356e-48|mdm:103432255|ribulose bisphosphate carboxylase small chain, chloroplastic; K01602 ribulose-bisphosphate carboxylase small chain [EC:4.1.1.39] (A)	--	--	Ribulose bisphosphate carboxylase, small chain	Ribulose bisphosphate carboxylase small chain, chloroplastic (Precursor) GN=RBCS OS=Malus sp. (Crab apple) PE=2 SV=1	PREDICTED: ribulose bisphosphate carboxylase small chain, chloroplastic-like [Nelumbo nucifera]
c56947.graph_c0	--	--	[GMW]	--	Exostosin family	Probable arabinosyltransferase ARAD1 GN=ARAD1 OS=Arabidopsis thaliana (Mouse-ear cress) PE=1 SV=1	hypothetical protein CISIN_1g011685mg [Citrus sinensis]
c44584.graph_c0	--	--	[Q]	Secondary metabolites biosynthesis, transport and catabolism	ABC-2 type transporter;; Plant PDR ABC transporter associated;; ABC transporter;; AAA domain;; ABC-transporter extracellular N-terminal;; ABC transporter	ABC transporter G family member 32 GN=F12C20.5 OS=Arabidopsis thaliana (Mouse-ear cress) PE=1 SV=1	hypothetical protein CISIN_1g000562mg [Citrus sinensis]
c37854.graph_c1	Molecular Function: DNA binding (GO:0003677);; Molecular Function: ATP-dependent DNA helicase activity (GO:0004003);; Molecular Function: ATP binding (GO:0005524);; Cellular Component: nucleus (GO:0005634);; Biological Process: nucleobase-containing compound metabolic process (GO:0006139);;	K11136|6.23439e-94|cic:CICLE_v10024801mg|hypothetical protein; K11136 regulator of telomere elongation helicase 1 [EC:3.6.4.12] (A)	[L]	Replication, recombination and repair	DEAD_2	DNA repair helicase UVH6 GN=F15K9.20 OS=Arabidopsis thaliana (Mouse-ear cress) PE=1 SV=1	hypothetical protein CISIN_1g001656mg [Citrus sinensis]
c74344.graph_c0	--	--	--	--	Protein of unknown function (DUF740)	--	hypothetical protein CISIN_1g039017mg, partial [Citrus sinensis]
c30616.graph_c0	Biological Process: cellular process (GO:0009987);; Molecular Function: kinase activity (GO:0016301);;	K14510|5.92969e-26|cic:CICLE_v10013782mg|hypothetical protein; K14510 serine/threonine-protein kinase CTR1 [EC:2.7.11.1] (A)	--	--	--	--	hypothetical protein CISIN_1g0425011mg, partial [Citrus sinensis]
c23662.graph_c0	Cellular Component: nuclear pore (GO:0005643);; Biological Process: transport (GO:0006810);;	K18186|9.4895e-22|cit:102609707|uncharacterized LOC102609707; K18186 protein PET100, animal type (A)	--	--	Uncharacterized conserved protein (DUF2346)	--	hypothetical protein CICLE_v10006361mg [Citrus clementina]
c80475.graph_c0	Cellular Component: nucleus (GO:0005634);;	--	--	--	--	--	PREDICTED: uncharacterized protein LOC102628159 [Citrus sinensis]
c22701.graph_c0	Biological Process: response to superoxide (GO:0000303);; Biological Process: response to hypoxia (GO:0001666);; Biological Process: response to molecule of oomycetes origin (GO:0002240);; Molecular Function: sequence-specific DNA binding transcription factor activity (GO:0003700);; Molecular Function: protein binding (GO:0005515);; Cellular Component: nucleus (GO:0005634);; Biological Process: r…	--	--	--	LSD1 zinc finger	Protein LOL2 GN=OsJ_36836 OS=Oryza sativa subsp. japonica (Rice) PE=2 SV=1	hypothetical protein JCGZ_09172 [Jatropha curcas]
c73471.graph_c0	Molecular Function: serine-type endopeptidase activity (GO:0004252);; Molecular Function: ARF guanyl-nucleotide exchange factor activity (GO:0005086);; Cellular Component: intracellular (GO:0005622);; Biological Process: proteolysis (GO:0006508);; Biological Process: plant-type cell wall modification (GO:0009827);; Biological Process: pollen germination (GO:0009846);; Biological Process: pollen t…	K18443|4.91945e-53|cit:102625158|ARF guanine-nucleotide exchange factor GNL2-like; K18443 golgi-specific brefeldin A-resistance guanine nucleotide exchange factor 1 (A)	[U]	Intracellular trafficking, secretion, and vesicular transport	--	ARF guanine-nucleotide exchange factor GNL2 GN=T29J13 OS=Arabidopsis thaliana (Mouse-ear cress) PE=2 SV=1	PREDICTED: ARF guanine-nucleotide exchange factor GNL2-like [Citrus sinensis]
c43102.graph_c0	Cellular Component: vacuole (GO:0005773);; Molecular Function: high affinity copper ion transmembrane transporter activity (GO:0015089);; Biological Process: high-affinity copper ion transport (GO:0015678);; Cellular Component: integral component of membrane (GO:0016021);; Cellular Component: anchored component of plasma membrane (GO:0046658);; Biological Process: pollen sperm cell differentiatio…	K14686|1.53103e-53|cit:102619752|copper transporter 1-like; K14686 solute carrier family 31 (copper transporter), member 1 (A)	[P]	Inorganic ion transport and metabolism	Ctr copper transporter family	Copper transporter 1 GN=COPT1 OS=Arabidopsis thaliana (Mouse-ear cress) PE=2 SV=2	hypothetical protein CICLE_v10029475mg [Citrus clementina]
c30035.graph_c0	Molecular Function: aspartate carbamoyltransferase activity (GO:0004070);; Molecular Function: carbamoyl-phosphate synthase (glutamine-hydrolyzing) activity (GO:0004088);; Molecular Function: ATP binding (GO:0005524);; Biological Process: 'de novo' pyrimidine nucleobase biosynthetic process (GO:0006207);; Biological Process: glutamine catabolic process (GO:0006543);; Molecular Function: kinase ac…	K11541|1.00254e-49|cme:CYME_CMQ255C|CAD complex; K11541 carbamoyl-phosphate synthase / aspartate carbamoyltransferase [EC:6.3.5.5 2.1.3.2] (A)	[R]	General function prediction only	Carbamoyl-phosphate synthase L chain, ATP binding domain	Carbamoyl-phosphate synthase large chain, chloroplastic (Precursor) GN=F1N18.6 OS=Arabidopsis thaliana (Mouse-ear cress) PE=1 SV=1	hypothetical protein MYCFIDRAFT_86968 [Pseudocercospora fijiensis CIRAD86]
c43531.graph_c1	Cellular Component: chromosome, centromeric region (GO:0000775);; Cellular Component: nucleus (GO:0005634);; Biological Process: chromosome segregation (GO:0007059);; Biological Process: mitosis (GO:0007067);;	K11578|0|cit:102608682|centromere/kinetochore protein zw10 homolog; K11578 centromere/kinetochore protein ZW10 (A)	[D]	Cell cycle control, cell division, chromosome partitioning	Centromere/kinetochore Zw10;; Centromere/kinetochore Zw10;; Centromere/kinetochore Zw10	Centromere/kinetochore protein zw10 homolog OS=Arabidopsis thaliana (Mouse-ear cress) PE=1 SV=1	hypothetical protein CICLE_v10014379mg [Citrus clementina]
c82192.graph_c0	--	--	--	--	--	--	hypothetical protein CICLE_v10018102mg [Citrus clementina]
c52803.graph_c0	Molecular Function: gamma-glutamyltransferase activity (GO:0003840);; Biological Process: glutathione metabolic process (GO:0006749);;	K18592|6.43632e-47|cic:CICLE_v10025225mg|hypothetical protein; K18592 gamma-glutamyltranspeptidase / glutathione hydrolase / leukotriene-C4 hydrolase [EC:2.3.2.2 3.4.19.13 3.4.19.14] (A)	[E]	Amino acid transport and metabolism	Gamma-glutamyltranspeptidase	Gamma-glutamyltranspeptidase 1 (Precursor) GN=GGT1 OS=Arabidopsis thaliana (Mouse-ear cress) PE=2 SV=1	putative gamma-glutamyl transferase [Populus tremula x Populus alba]
c34136.graph_c0	--	--	--	--	--	--	hypothetical protein CISIN_1g004582mg [Citrus sinensis]
c42749.graph_c0	--	--	--	--	Pollen proteins Ole e I like	--	hypothetical protein CICLE_v10016966mg [Citrus clementina]
c42776.graph_c0	Molecular Function: protein dimerization activity (GO:0046983);;	--	--	--	--	Transcription factor bHLH113 GN=MLD14.24 OS=Arabidopsis thaliana (Mouse-ear cress) PE=2 SV=1	hypothetical protein CICLE_v10022741mg [Citrus clementina]
c56236.graph_c0	Molecular Function: calcium ion binding (GO:0005509);; Cellular Component: vacuole (GO:0005773);; Cellular Component: membrane (GO:0016020);; Cellular Component: Golgi transport complex (GO:0017119);;	--	--	--	--	Vacuolar-sorting receptor 1 (Precursor) GN=BP80 OS=Pisum sativum (Garden pea) PE=1 SV=1	hypothetical protein CISIN_1g006786mg [Citrus sinensis]
c55066.graph_c0	Cellular Component: integral component of membrane (GO:0016021);; Biological Process: transmembrane transport (GO:0055085);;	--	[C]	Energy production and conversion	Mitochondrial carrier protein	Mitochondrial adenine nucleotide transporter ADNT1 OS=Arabidopsis thaliana (Mouse-ear cress) PE=2 SV=1	hypothetical protein CISIN_1g018298mg [Citrus sinensis]
c58026.graph_c0	Molecular Function: structural constituent of ribosome (GO:0003735);; Cellular Component: ribosome (GO:0005840);; Biological Process: translation (GO:0006412);;	--	--	--	Ribosomal protein S21	--	hypothetical protein CISIN_1g033045mg [Citrus sinensis]
c92438.graph_c0	--	--	--	--	cAMP-regulated phosphoprotein/endosulfine conserved region	--	hypothetical protein CICLE_v10006302mg [Citrus clementina]
c74292.graph_c0	--	--	--	--	--	--	hypothetical protein CISIN_1g000495mg [Citrus sinensis]
c49440.graph_c0	--	K14508|0|cit:102617188|regulatory protein NPR1-like; K14508 regulatory protein NPR1 (A)	[R]	General function prediction only	NPR1/NIM1 like defence protein C terminal;; Ankyrin repeats (3 copies);; Domain of unknown function (DUF3420);; BTB/POZ domain;; Ankyrin repeats (many copies);; Ankyrin repeat;; Ankyrin repeats (many copies);; Ankyrin repeat	Regulatory protein NPR1 GN=F15H21.6 OS=Arabidopsis thaliana (Mouse-ear cress) PE=1 SV=1	hypothetical protein CICLE_v10007832mg [Citrus clementina]
c93743.graph_c0	Molecular Function: protein serine/threonine kinase activity (GO:0004674);; Molecular Function: ATP binding (GO:0005524);; Biological Process: protein phosphorylation (GO:0006468);;	--	[D]	Cell cycle control, cell division, chromosome partitioning	--	--	hypothetical protein AUEXF2481DRAFT_24821 [Aureobasidium subglaciale EXF-2481]
c12291.graph_c0	Cellular Component: plasma membrane (GO:0005886);; Molecular Function: phytanoyl-CoA dioxygenase activity (GO:0048244);;	--	[I]	Lipid transport and metabolism	Phytanoyl-CoA dioxygenase (PhyH)	Phytanoyl-CoA dioxygenase GN=PAHX OS=Arabidopsis thaliana (Mouse-ear cress) PE=2 SV=2	PREDICTED: phytanoyl-CoA dioxygenase domain-containing protein 1-like [Citrus sinensis]
c31314.graph_c0	Molecular Function: structural constituent of ribosome (GO:0003735);; Cellular Component: mitochondrion (GO:0005739);; Cellular Component: vacuole (GO:0005773);; Biological Process: translation (GO:0006412);; Cellular Component: chloroplast (GO:0009507);; Cellular Component: cytosolic small ribosomal subunit (GO:0022627);;	K02957|2.0894e-81|cit:102615797|40S ribosomal protein S15a-5-like; K02957 small subunit ribosomal protein S15Ae (A)	[J]	Translation, ribosomal structure and biogenesis	Ribosomal protein S8	40S ribosomal protein S15a-5 GN=RPS15AE OS=Arabidopsis thaliana (Mouse-ear cress) PE=2 SV=1	PREDICTED: 40S ribosomal protein S15a-5-like [Citrus sinensis]
c12957.graph_c0	Molecular Function: RNA binding (GO:0003723);; Molecular Function: structural constituent of ribosome (GO:0003735);; Cellular Component: vacuole (GO:0005773);; Cellular Component: plasma membrane (GO:0005886);; Biological Process: translation (GO:0006412);; Cellular Component: cytosolic large ribosomal subunit (GO:0022625);;	K02938|1.30829e-159|cit:102626558|60S ribosomal protein L8-like; K02938 large subunit ribosomal protein L8e (A)	[J]	Translation, ribosomal structure and biogenesis	Ribosomal Proteins L2, C-terminal domain;; Ribosomal Proteins L2, RNA binding domain	60S ribosomal protein L8 GN=RPL8 OS=Solanum lycopersicum (Tomato) PE=2 SV=1	hypothetical protein CICLE_v10016308mg [Citrus clementina]
c25509.graph_c0	Molecular Function: methylmalonate-semialdehyde dehydrogenase (acylating) activity (GO:0004491);; Biological Process: oxidation-reduction process (GO:0055114);;	K00140|4.07728e-42|vvi:100261145|methylmalonate-semialdehyde dehydrogenase [acylating], mitochondrial-like; K00140 malonate-semialdehyde dehydrogenase (acetylating) / methylmalonate-semialdehyde dehydrogenase [EC:1.2.1.18 1.2.1.27] (A)	[EG]	--	Aldehyde dehydrogenase family	Methylmalonate-semialdehyde dehydrogenase [acylating], mitochondrial (Precursor) OS=Arabidopsis thaliana (Mouse-ear cress) PE=2 SV=2	unnamed protein product [Vitis vinifera]
c15308.graph_c0	--	--	--	--	--	--	conserved hypothetical protein [Ricinus communis]
c40809.graph_c0	Molecular Function: threonine-type endopeptidase activity (GO:0004298);; Cellular Component: nucleus (GO:0005634);; Cellular Component: cytoplasm (GO:0005737);; Biological Process: ubiquitin-dependent protein catabolic process (GO:0006511);; Cellular Component: proteasome core complex, alpha-subunit complex (GO:0019773);;	K02731|1.9937e-156|cit:102628944|proteasome subunit alpha type-7-like; K02731 20S proteasome subunit alpha 4 [EC:3.4.25.1] (A)	[O]	Posttranslational modification, protein turnover, chaperones	Proteasome subunit;; Proteasome subunit A N-terminal signature	Proteasome subunit alpha type-7 GN=PAD1 OS=Cicer arietinum (Chickpea) PE=2 SV=1	PREDICTED: proteasome subunit alpha type-7-like [Citrus sinensis]
c31767.graph_c0	--	K11778|6.85567e-69|cic:CICLE_v10025904mg|hypothetical protein; K11778 ditrans,polycis-polyprenyl diphosphate synthase [EC:2.5.1.87] (A)	[I]	Lipid transport and metabolism	Putative undecaprenyl diphosphate synthase	Dehydrodolichyl diphosphate synthase 6 GN=At2g17570 OS=Arabidopsis thaliana (Mouse-ear cress) PE=2 SV=2	hypothetical protein CICLE_v10025904mg [Citrus clementina]
c2423.graph_c0	--	--	--	--	Domain of unknown function	--	hypothetical protein CISIN_1g039863mg, partial [Citrus sinensis]
c54202.graph_c0	Molecular Function: DNA binding (GO:0003677);; Cellular Component: vacuole (GO:0005773);; Cellular Component: plasma membrane (GO:0005886);;	--	--	--	Remorin, C-terminal region;; Remorin, N-terminal region	Remorin OS=Solanum tuberosum (Potato) PE=1 SV=1	hypothetical protein CICLE_v10022286mg [Citrus clementina]
c59228.graph_c0	Molecular Function: nucleotide binding (GO:0000166);; Molecular Function: methenyltetrahydrofolate cyclohydrolase activity (GO:0004477);; Molecular Function: methylenetetrahydrofolate dehydrogenase (NADP+) activity (GO:0004488);; Biological Process: folic acid-containing compound biosynthetic process (GO:0009396);; Cellular Component: chloroplast (GO:0009507);; Biological Process: oxidation-reduc…	--	[H]	Coenzyme transport and metabolism	Tetrahydrofolate dehydrogenase/cyclohydrolase, NAD(P)-binding domain	Methenyltetrahydrofolate cyclohydrolase (Precursor) GN=F6N23.26 OS=Arabidopsis thaliana (Mouse-ear cress) PE=2 SV=1	methylenetetrahydrofolate dehydrogenase, putative [Ricinus communis]
c5907.graph_c0	Biological Process: tryptophan biosynthetic process (GO:0000162);; Molecular Function: tryptophan synthase activity (GO:0004834);; Biological Process: cleistothecium development (GO:0070791);; Biological Process: cellular response to farnesol (GO:0097308);;	K01695|5.34517e-29|ppp:PHYPADRAFT_115585|hypothetical protein; K01695 tryptophan synthase alpha chain [EC:4.2.1.20] (A)	[E]	Amino acid transport and metabolism	Tryptophan synthase alpha chain	Tryptophan synthase alpha chain GN=T10P11.11 OS=Arabidopsis thaliana (Mouse-ear cress) PE=1 SV=2	hypothetical protein BAUCODRAFT_527158 [Baudoinia compniacensis UAMH 10762]
c38601.graph_c1	Molecular Function: 1-pyrroline-5-carboxylate dehydrogenase activity (GO:0003842);; Molecular Function: 3-chloroallyl aldehyde dehydrogenase activity (GO:0004028);; Molecular Function: aldehyde dehydrogenase (NAD) activity (GO:0004029);; Molecular Function: zinc ion binding (GO:0008270);; Cellular Component: chloroplast (GO:0009507);; Biological Process: proline catabolic process to glutamate (GO…	K00294|4.11306e-26|pop:POPTR_0001s18510g|POPTRDRAFT_640873; hypothetical protein (A)	[C]	Energy production and conversion	--	Probable aldehyde dehydrogenase GN=FIS1 OS=Linum usitatissimum (Flax) PE=2 SV=1	hypothetical protein POPTR_0001s18510g [Populus trichocarpa]
c48557.graph_c0	Biological Process: response to water deprivation (GO:0009414);; Biological Process: stomatal complex patterning (GO:0010375);; Biological Process: plasmodesmata-mediated intercellular transport (GO:0010497);; Cellular Component: microtubule cytoskeleton (GO:0015630);; Biological Process: cortical microtubule organization (GO:0043622);; Biological Process: defense response to virus (GO:0051607);;	--	--	--	--	--	hypothetical protein CICLE_v10020920mg [Citrus clementina]
c52713.graph_c1	--	--	--	--	FAR1 DNA-binding domain	Protein FAR1-RELATED SEQUENCE 7 GN=FRS7 OS=Arabidopsis thaliana (Mouse-ear cress) PE=2 SV=1	PREDICTED: protein FAR1-RELATED SEQUENCE 5-like isoform X4 [Nelumbo nucifera]
c53034.graph_c0	Biological Process: long-chain fatty acid metabolic process (GO:0001676);; Molecular Function: acyl-CoA dehydrogenase activity (GO:0003995);; Molecular Function: acyl-CoA oxidase activity (GO:0003997);; Cellular Component: peroxisome (GO:0005777);; Biological Process: fatty acid beta-oxidation (GO:0006635);; Biological Process: response to cytokinin (GO:0009735);; Biological Process: proteasome-m…	K00232|0|cit:102613688|acyl-coenzyme A oxidase 2, peroxisomal-like; K00232 acyl-CoA oxidase [EC:1.3.3.6] (A)	[IQ]	--	Acyl-CoA oxidase;; Acyl-CoA dehydrogenase, middle domain;; Acyl-CoA dehydrogenase, C-terminal domain	Acyl-coenzyme A oxidase 2, peroxisomal (Precursor) GN=ACX2 OS=Arabidopsis thaliana (Mouse-ear cress) PE=1 SV=2	hypothetical protein CICLE_v10025052mg [Citrus clementina]
c44362.graph_c0	--	--	--	--	--	--	PREDICTED: DEAD-box ATP-dependent RNA helicase 38 [Nelumbo nucifera]
c61954.graph_c0	Biological Process: response to superoxide (GO:0000303);; Molecular Function: copper ion binding (GO:0005507);; Molecular Function: ATP binding (GO:0005524);; Cellular Component: endosome (GO:0005768);; Cellular Component: Golgi apparatus (GO:0005794);; Cellular Component: trans-Golgi network (GO:0005802);; Biological Process: protein N-linked glycosylation (GO:0006487);; Biological Process: ATP …	K17686|2.97827e-120|pop:POPTR_0003s07320g|POPTRDRAFT_757010; Copper-transporting ATPase RAN1 family protein; K17686 Cu+-exporting ATPase [EC:3.6.3.54] (A)	[P]	Inorganic ion transport and metabolism	haloacid dehalogenase-like hydrolase;; haloacid dehalogenase-like hydrolase;; haloacid dehalogenase-like hydrolase	Copper-transporting ATPase RAN1 OS=Arabidopsis thaliana (Mouse-ear cress) PE=1 SV=1	PREDICTED: copper-transporting ATPase RAN1-like [Populus euphratica]
c34264.graph_c0	--	--	--	--	Prolamin-like	--	hypothetical protein CISIN_1g047335mg [Citrus sinensis]
c8680.graph_c0	--	--	--	--	--	--	hypothetical protein POPTR_0001s45440g [Populus trichocarpa]
c93303.graph_c0	Molecular Function: L-serine ammonia-lyase activity (GO:0003941);; Molecular Function: L-threonine ammonia-lyase activity (GO:0004794);; Biological Process: L-serine metabolic process (GO:0006563);; Molecular Function: D-serine ammonia-lyase activity (GO:0008721);; Molecular Function: pyridoxal phosphate binding (GO:0030170);; Molecular Function: serine racemase activity (GO:0030378);; Biological…	K12235|3.15925e-44|cit:102614630|serine racemase-like; K12235 serine racemase [EC:5.1.1.18] (A)	[TE]	--	Pyridoxal-phosphate dependent enzyme	Serine racemase OS=Oryza sativa subsp. japonica (Rice) PE=1 SV=2	PREDICTED: serine racemase-like isoform X1 [Citrus sinensis]
c40596.graph_c0	Biological Process: polysaccharide catabolic process (GO:0000272);; Molecular Function: sequence-specific DNA binding transcription factor activity (GO:0003700);; Cellular Component: nucleus (GO:0005634);; Biological Process: regulation of transcription, DNA-templated (GO:0006355);; Biological Process: vernalization response (GO:0010048);; Molecular Function: beta-amylase activity (GO:0016161);; …	K01177|0|cit:102623122|beta-amylase 7-like; K01177 beta-amylase [EC:3.2.1.2] (A)	--	--	Glycosyl hydrolase family 14;; Plant protein of unknown function (DUF822);; Glycosyl hydrolase family 14	Beta-amylase 7 GN=F4I18.14 OS=Arabidopsis thaliana (Mouse-ear cress) PE=2 SV=2	hypothetical protein CISIN_1g0370371mg, partial [Citrus sinensis]
c20712.graph_c0	Biological Process: telomere maintenance (GO:0000723);; Biological Process: response to stimulus (GO:0050896);;	K14405|1.55678e-20|pop:POPTR_0010s15520g|hypothetical protein (A)	--	--	--	--	hypothetical protein POPTR_0010s15520g [Populus trichocarpa]
c45260.graph_c0	Molecular Function: histone acetyltransferase activity (GO:0004402);; Cellular Component: nucleus (GO:0005634);; Biological Process: regulation of transcription, DNA-templated (GO:0006355);; Biological Process: histone acetylation (GO:0016573);;	K11308|0|cit:102608219|probable MYST-like histone acetyltransferase 1-like; K11308 histone acetyltransferase MYST1 [EC:2.3.1.48] (A)	[B]	Chromatin structure and dynamics	MOZ/SAS family;; RNA binding activity-knot of a chromodomain;; MOZ/SAS family	MYST-like histone acetyltransferase 2 GN=HAG5 OS=Arabidopsis thaliana (Mouse-ear cress) PE=2 SV=1	PREDICTED: probable MYST-like histone acetyltransferase 1-like [Citrus sinensis]
c47284.graph_c0	Biological Process: nucleobase-containing compound metabolic process (GO:0006139);; Biological Process: plastid organization (GO:0009657);; Biological Process: cellular protein complex assembly (GO:0043623);; Biological Process: cellular macromolecule metabolic process (GO:0044260);; Biological Process: cellular carbohydrate metabolic process (GO:0044262);; Biological Process: single-organism car…	--	--	--	Protein of unknown function (DUF3007)	--	hypothetical protein CICLE_v10009503mg [Citrus clementina]
c63311.graph_c0	Molecular Function: binding (GO:0005488);;	--	--	--	MuDR family transposase	--	PREDICTED: uncharacterized protein LOC101292482 [Fragaria vesca subsp. vesca]
c10181.graph_c0	Molecular Function: catalytic activity (GO:0003824);; Biological Process: biosynthetic process (GO:0009058);; Molecular Function: amino acid binding (GO:0016597);; Molecular Function: pyridoxal phosphate binding (GO:0030170);;	--	[DR]	--	--	--	hypothetical protein CICLE_v10007238mg [Citrus clementina]
c12591.graph_c0	Molecular Function: iron ion binding (GO:0005506);; Biological Process: fatty acid biosynthetic process (GO:0006633);; Molecular Function: oxidoreductase activity, acting on paired donors, with oxidation of a pair of donors resulting in the reduction of molecular oxygen to two molecules of water (GO:0016717);; Molecular Function: heme binding (GO:0020037);; Biological Process: oxidation-reduction…	K13076|5.40234e-78|sot:102599871|delta(8)-fatty-acid desaturase-like; K13076 delta8-fatty-acid desaturase [EC:1.14.19.4] (A)	[I]	Lipid transport and metabolism	Fatty acid desaturase	Delta(8)-fatty-acid desaturase 1 GN=SLD1 OS=Arabidopsis thaliana (Mouse-ear cress) PE=1 SV=1	PREDICTED: delta(8)-fatty-acid desaturase-like [Solanum tuberosum]
c54668.graph_c0	Molecular Function: DNA binding (GO:0003677);; Molecular Function: chromatin binding (GO:0003682);;	--	--	--	--	Protein PHR1-LIKE 1 GN=PHL1 OS=Arabidopsis thaliana (Mouse-ear cress) PE=1 SV=1	hypothetical protein CICLE_v10019956mg [Citrus clementina]
c38718.graph_c0	Molecular Function: magnesium ion binding (GO:0000287);; Molecular Function: pyruvate kinase activity (GO:0004743);; Molecular Function: ATP binding (GO:0005524);; Biological Process: glycolysis (GO:0006096);; Biological Process: lipid metabolic process (GO:0006629);; Cellular Component: chloroplast stroma (GO:0009570);; Biological Process: phosphorylation (GO:0016310);; Molecular Function: potas…	K00873|0|cit:102612172|pyruvate kinase isozyme A, chloroplastic-like; K00873 pyruvate kinase [EC:2.7.1.40] (A)	[G]	Carbohydrate transport and metabolism	Pyruvate kinase, barrel domain;; Pyruvate kinase, alpha/beta domain;; HpcH/HpaI aldolase/citrate lyase family	Pyruvate kinase isozyme A, chloroplastic (Precursor) OS=Ricinus communis (Castor bean) PE=1 SV=1	hypothetical protein CICLE_v10019453mg [Citrus clementina]
c46078.graph_c0	--	K00921|1.22546e-67|cit:102623423|putative 1-phosphatidylinositol-3-phosphate 5-kinase FAB1C-like; K00921 1-phosphatidylinositol-3-phosphate 5-kinase [EC:2.7.1.150] (A)	[T]	Signal transduction mechanisms	--	1-phosphatidylinositol-3-phosphate 5-kinase FAB1B GN=FAB1B OS=Arabidopsis thaliana (Mouse-ear cress) PE=2 SV=1	PREDICTED: LOW QUALITY PROTEIN: putative 1-phosphatidylinositol-3-phosphate 5-kinase FAB1C-like [Citrus sinensis]
c20345.graph_c0	Molecular Function: protein kinase activity (GO:0004672);; Biological Process: metabolic process (GO:0008152);; Biological Process: cellular process (GO:0009987);;	--	--	--	--	Probable leucine-rich repeat receptor-like serine/threonine-protein kinase At3g14840 (Precursor) GN=LRR-RLK OS=Arabidopsis thaliana (Mouse-ear cress) PE=2 SV=1	hypothetical protein CICLE_v10014126mg [Citrus clementina]
c21806.graph_c0	--	K14638|2.04187e-24|tcc:TCM_002713|Major facilitator superfamily protein; K14638 solute carrier family 15 (peptide/histidine transporter), member 3/4 (A)	[E]	Amino acid transport and metabolism	--	Protein NRT1/ PTR FAMILY 4.2 GN=MJL12.24 OS=Arabidopsis thaliana (Mouse-ear cress) PE=2 SV=1	Major facilitator superfamily protein [Theobroma cacao]
c71748.graph_c0	Cellular Component: mitochondrial inner membrane (GO:0005743);; Biological Process: protein targeting to membrane (GO:0006612);; Biological Process: mitochondrial transport (GO:0006839);; Biological Process: nucleotide transport (GO:0006862);; Biological Process: ER to Golgi vesicle-mediated transport (GO:0006888);; Biological Process: membrane fusion (GO:0006944);; Biological Process: nucleotide…	K14684|5.14878e-38|rcu:RCOM_0222500|Mitochondrial deoxynucleotide carrier, putative (A)	[C]	Energy production and conversion	Mitochondrial carrier protein	Adenine nucleotide transporter BT1, chloroplastic/mitochondrial (Precursor) GN=F8B4.100 OS=Arabidopsis thaliana (Mouse-ear cress) PE=1 SV=1	Mitochondrial deoxynucleotide carrier, putative [Ricinus communis]
c79077.graph_c0	--	--	[I]	Lipid transport and metabolism	Lipocalin / cytosolic fatty-acid binding protein family	--	cellular retinoic acid binding protein [Cordyceps militaris CM01]
c89172.graph_c0	Molecular Function: sequence-specific DNA binding transcription factor activity (GO:0003700);; Biological Process: regulation of transcription, DNA-templated (GO:0006355);; Molecular Function: sequence-specific DNA binding (GO:0043565);;	--	--	--	WRKY DNA -binding domain;; Plant zinc cluster domain	Probable WRKY transcription factor 74 GN=WRKY74 OS=Arabidopsis thaliana (Mouse-ear cress) PE=2 SV=2	PREDICTED: probable WRKY transcription factor 74-like [Citrus sinensis]
c44466.graph_c0	Biological Process: photosynthetic electron transport in photosystem I (GO:0009773);; Biological Process: photosynthetic NADP+ reduction (GO:0009780);; Cellular Component: chloroplast envelope (GO:0009941);; Molecular Function: chlorophyll binding (GO:0016168);; Cellular Component: chloroplast photosystem I (GO:0030093);; Biological Process: photosystem I stabilization (GO:0042550);; Biological P…	K08905|4.75565e-86|cic:CICLE_v10009769mg|hypothetical protein; K08905 photosystem I subunit V (A)	--	--	Photosystem I psaG / psaK	Photosystem I reaction center subunit V, chloroplastic (Precursor) OS=Arabidopsis thaliana (Mouse-ear cress) PE=2 SV=1	hypothetical protein CICLE_v10009769mg [Citrus clementina]
c22678.graph_c0	Molecular Function: nucleic acid binding (GO:0003676);; Molecular Function: sequence-specific DNA binding transcription factor activity (GO:0003700);; Biological Process: regulation of transcription, DNA-templated (GO:0006355);; Biological Process: ER to Golgi vesicle-mediated transport (GO:0006888);; Molecular Function: zinc ion binding (GO:0008270);; Biological Process: amino acid import (GO:00…	--	--	--	--	Zinc finger CCCH domain-containing protein 33 GN=OSJNBa0056I11.7 OS=Oryza sativa subsp. japonica (Rice) PE=2 SV=1	PREDICTED: zinc finger CCCH domain-containing protein 66-like isoform X2 [Citrus sinensis]
c82916.graph_c0	Molecular Function: ATP binding (GO:0005524);; Biological Process: mismatch repair (GO:0006298);; Molecular Function: mismatched DNA binding (GO:0030983);;	K08740|1.66879e-80|cic:CICLE_v10018920mg|hypothetical protein; K08740 DNA mismatch repair protein MSH4 (A)	[L]	Replication, recombination and repair	MutS family domain IV	DNA mismatch repair protein MSH4 GN=MSH4 OS=Arabidopsis thaliana (Mouse-ear cress) PE=2 SV=1	hypothetical protein CICLE_v10018920mg [Citrus clementina]
c11082.graph_c0	--	--	--	--	NB-ARC domain;; AAA domain;; AAA ATPase domain;; AAA domain;; ATPase family associated with various cellular activities (AAA);; Archaeal ATPase;; NACHT domain	Putative disease resistance protein At4g11170 GN=At4g11170 OS=Arabidopsis thaliana (Mouse-ear cress) PE=2 SV=1	hypothetical protein CICLE_v10023982mg, partial [Citrus clementina]
c25202.graph_c0	Molecular Function: nucleotide binding (GO:0000166);; Molecular Function: structural constituent of ribosome (GO:0003735);; Cellular Component: ribosome (GO:0005840);; Biological Process: translation (GO:0006412);;	K02893|5.19033e-75|pmum:103332598|60S ribosomal protein L23a; K02893 large subunit ribosomal protein L23Ae (A)	[J]	Translation, ribosomal structure and biogenesis	Ribosomal protein L23, N-terminal domain;; Ribosomal protein L23	60S ribosomal protein L23A GN=RPL23A OS=Fritillaria agrestis (Stinkbells) PE=2 SV=1	PREDICTED: 60S ribosomal protein L23a [Prunus mume]
c36169.graph_c1	Biological Process: response to stimulus (GO:0050896);;	--	--	--	--	Photosystem II 5 kDa protein, chloroplastic (Precursor) GN=PSBT OS=Gossypium hirsutum (Upland cotton) PE=4 SV=1	hypothetical protein JCGZ_16773 [Jatropha curcas]
c48008.graph_c0	--	--	[R]	General function prediction only	PPR repeat;; PPR repeat family;; Pentatricopeptide repeat domain;; PPR repeat;; DYW family of nucleic acid deaminases;; Tetratricopeptide repeat	Pentatricopeptide repeat-containing protein At4g13650 GN=PCMP-H42 OS=Arabidopsis thaliana (Mouse-ear cress) PE=2 SV=2	hypothetical protein CISIN_1g001852mg [Citrus sinensis]
c54893.graph_c0	Cellular Component: plasma membrane (GO:0005886);; Biological Process: proton transport (GO:0015992);; Cellular Component: vacuolar proton-transporting V-type ATPase complex (GO:0016471);; Molecular Function: hydrolase activity, acting on acid anhydrides, catalyzing transmembrane movement of substances (GO:0016820);;	K02152|1.78713e-47|tcc:TCM_043133|Vacuolar membrane ATPase 10; K02152 V-type H+-transporting ATPase subunit G (A)	[C]	Energy production and conversion	Vacuolar (H+)-ATPase G subunit	V-type proton ATPase subunit G GN=VATG OS=Citrus limon (Lemon) PE=3 SV=1	Vacuolar membrane ATPase 10 [Theobroma cacao]
c46011.graph_c1	Molecular Function: structural constituent of ribosome (GO:0003735);; Cellular Component: ribosome (GO:0005840);; Biological Process: translation (GO:0006412);;	K02929|6.62343e-18|bdi:100844347|60S ribosomal protein L36a; K02929 large subunit ribosomal protein L44e (A)	[J]	Translation, ribosomal structure and biogenesis	Ribosomal protein L44	60S ribosomal protein L36a OS=Arabidopsis thaliana (Mouse-ear cress) PE=2 SV=3	60S ribosomal protein L44 [Blumeria graminis f. sp. hordei DH14]
c41659.graph_c1	Molecular Function: oxidoreductase activity (GO:0016491);; Molecular Function: metal ion binding (GO:0046872);;	--	[Q]	Secondary metabolites biosynthesis, transport and catabolism	Cytochrome P450	Cytochrome P450 71A1 GN=CYP71A1 OS=Persea americana (Avocado) PE=1 SV=2	PREDICTED: cytochrome P450 71A1-like [Citrus sinensis]
c19259.graph_c0	Molecular Function: oxygen-dependent protoporphyrinogen oxidase activity (GO:0004729);; Biological Process: porphyrin-containing compound biosynthetic process (GO:0006779);; Biological Process: auxin biosynthetic process (GO:0009851);; Cellular Component: chloroplast envelope (GO:0009941);; Biological Process: inflorescence development (GO:0010229);; Biological Process: cotyledon development (GO:…	K00231|3.08181e-47|pper:PRUPE_ppa004576mg|hypothetical protein; K00231 oxygen-dependent protoporphyrinogen oxidase [EC:1.3.3.4] (A)	[H]	Coenzyme transport and metabolism	Flavin containing amine oxidoreductase	Protoporphyrinogen oxidase, mitochondrial GN=PPXII OS=Nicotiana tabacum (Common tobacco) PE=1 SV=1	hypothetical protein PRUPE_ppa004576mg [Prunus persica]
c12588.graph_c0	--	--	[L]	Replication, recombination and repair	DDE superfamily endonuclease	--	PREDICTED: uncharacterized protein LOC102616776 [Citrus sinensis]
c47723.graph_c0	Cellular Component: cytosol (GO:0005829);; Cellular Component: plasmodesma (GO:0009506);;	K17973|0|cic:CICLE_v10030286mg|hypothetical protein; K17973 N-terminal acetyltransferase B complex non-catalytic subunit (A)	[Z]	Cytoskeleton	N-acetyltransferase B complex (NatB) non catalytic subunit;; N-acetyltransferase B complex (NatB) non catalytic subunit	--	hypothetical protein CISIN_1g001799mg [Citrus sinensis]
c12925.graph_c0	Cellular Component: membrane (GO:0016020);; Molecular Function: hydrolase activity (GO:0016787);;	K03100|4.12787e-166|cit:102620156|chloroplast processing peptidase-like; K03100 signal peptidase I [EC:3.4.21.89] (A)	[O]	Posttranslational modification, protein turnover, chaperones	Signal peptidase, peptidase S26;; Peptidase S24-like	Chloroplast processing peptidase (Precursor) GN=PLSP1 OS=Arabidopsis thaliana (Mouse-ear cress) PE=2 SV=2	hypothetical protein CICLE_v10008857mg [Citrus clementina]
c24995.graph_c0	Molecular Function: protein serine/threonine kinase activity (GO:0004674);; Molecular Function: non-membrane spanning protein tyrosine kinase activity (GO:0004715);; Molecular Function: ATP binding (GO:0005524);; Biological Process: protein phosphorylation (GO:0006468);;	K13430|4.94789e-100|cit:102611789|serine/threonine-protein kinase PBS1-like; K13430 serine/threonine-protein kinase PBS1 [EC:2.7.11.1] (A)	[T]	Signal transduction mechanisms	Protein tyrosine kinase;; Protein kinase domain	Serine/threonine-protein kinase PBS1 GN=PBS1 OS=Arabidopsis thaliana (Mouse-ear cress) PE=1 SV=1	hypothetical protein CICLE_v10031492mg [Citrus clementina]
c59835.graph_c0	--	--	--	--	--	--	conserved hypothetical protein [Ricinus communis]
c28374.graph_c0	Biological Process: intracellular transport (GO:0046907);;	--	[U]	Intracellular trafficking, secretion, and vesicular transport	RanBP1 domain	--	hypothetical protein CICLE_v10020090mg [Citrus clementina]
c84634.graph_c0	Molecular Function: catalytic activity (GO:0003824);; Biological Process: carbohydrate metabolic process (GO:0005975);;	--	--	--	Glycosyl hydrolase catalytic core	--	glycoside hydrolase family 128 protein [Sphaerulina musiva SO2202]
c51859.graph_c0	Biological Process: response to stimulus (GO:0050896);;	--	--	--	Pathogenesis-related protein Bet v I family;; Polyketide cyclase / dehydrase and lipid transport	MLP-like protein 43 GN=MLP43 OS=Arabidopsis thaliana (Mouse-ear cress) PE=1 SV=1	PREDICTED: MLP-like protein 43-like [Citrus sinensis]
c46732.graph_c0	--	--	[R]	General function prediction only	PPR repeat family;; PPR repeat;; PPR repeat;; Pentatricopeptide repeat domain;; DYW family of nucleic acid deaminases;; Protein of unknown function (DUF4050)	Pentatricopeptide repeat-containing protein At2g29760, chloroplastic (Precursor) GN=PCMP-H33 OS=Arabidopsis thaliana (Mouse-ear cress) PE=2 SV=1	hypothetical protein CISIN_1g047480mg [Citrus sinensis]
c53293.graph_c0	Biological Process: microtubule cytoskeleton organization (GO:0000226);; Biological Process: cytokinesis by cell plate formation (GO:0000911);; Molecular Function: DNA binding (GO:0003677);; Molecular Function: helicase activity (GO:0004386);; Molecular Function: ATP binding (GO:0005524);; Biological Process: gravitropism (GO:0009630);; Biological Process: vernalization response (GO:0010048);;	K10779|0|cit:102609504|transcriptional regulator ATRX-like; K10779 transcriptional regulator ATRX [EC:3.6.4.12] (A)	[K]	Transcription	SNF2 family N-terminal domain;; Type III restriction enzyme, res subunit;; Helicase conserved C-terminal domain	Protein CHROMATIN REMODELING 20 {ECO:0000303|PubMed:16547115} OS=Arabidopsis thaliana (Mouse-ear cress) PE=2 SV=2	PREDICTED: transcriptional regulator ATRX-like isoform X1 [Citrus sinensis]
c31305.graph_c0	--	--	--	--	Plant organelle RNA recognition domain	Protein ROOT PRIMORDIUM DEFECTIVE 1 GN=RPD1 OS=Arabidopsis thaliana (Mouse-ear cress) PE=1 SV=1	PREDICTED: protein ROOT PRIMORDIUM DEFECTIVE 1-like [Citrus sinensis]
c13180.graph_c0	--	--	--	--	--	--	hypothetical protein CICLE_v10031629mg [Citrus clementina]
c76526.graph_c0	--	--	[R]	General function prediction only	GPCR-chaperone	--	PREDICTED: ankyrin repeat domain-containing protein 13C-like [Citrus sinensis]
c88547.graph_c0	Biological Process: metabolic process (GO:0008152);; Molecular Function: oxidoreductase activity (GO:0016491);;	--	--	--	Common central domain of tyrosinase	--	hypothetical protein BAUCODRAFT_68232 [Baudoinia compniacensis UAMH 10762]
c20455.graph_c0	Biological Process: carbohydrate transport (GO:0008643);; Cellular Component: integral component of membrane (GO:0016021);; Molecular Function: substrate-specific transmembrane transporter activity (GO:0022891);; Molecular Function: 2-alkenal reductase [NAD(P)] activity (GO:0032440);; Biological Process: transmembrane transport (GO:0055085);; Biological Process: oxidation-reduction process (GO:00…	--	[R]	General function prediction only	Sugar (and other) transporter;; Major Facilitator Superfamily	Probable polyol transporter 4 GN=PLT4 OS=Arabidopsis thaliana (Mouse-ear cress) PE=2 SV=1	hypothetical protein CICLE_v10008031mg [Citrus clementina]
c67303.graph_c0	Biological Process: syncytium formation (GO:0006949);; Biological Process: inflammatory response (GO:0006954);; Biological Process: response to other organism (GO:0051707);;	--	[V]	Defense mechanisms	Macrophage migration inhibitory factor (MIF)	--	unnamed protein product [Coffea canephora]
c51272.graph_c0	--	--	--	--	--	Armadillo repeat-containing protein LFR {ECO:0000305} OS=Arabidopsis thaliana (Mouse-ear cress) PE=2 SV=1	AT-rich interactive domain-containing 2 [Gossypium arboreum]
c70332.graph_c0	Molecular Function: protein serine/threonine kinase activity (GO:0004674);; Molecular Function: ATP binding (GO:0005524);; Cellular Component: plasma membrane (GO:0005886);; Biological Process: protein phosphorylation (GO:0006468);;	--	[D]	Cell cycle control, cell division, chromosome partitioning	Protein kinase domain;; Protein tyrosine kinase	Probable serine/threonine-protein kinase At1g54610 GN=At1g54610 OS=Arabidopsis thaliana (Mouse-ear cress) PE=1 SV=1	PREDICTED: probable serine/threonine-protein kinase At1g54610 [Eucalyptus grandis]
c34787.graph_c0	Molecular Function: protein serine/threonine kinase activity (GO:0004674);; Molecular Function: protein tyrosine kinase activity (GO:0004713);; Molecular Function: ATP binding (GO:0005524);; Biological Process: protein phosphorylation (GO:0006468);; Cellular Component: chloroplast (GO:0009507);;	K04733|2.15527e-64|cic:CICLE_v10010152mg|hypothetical protein; K04733 interleukin-1 receptor-associated kinase 4 [EC:2.7.11.1] (A)	[T]	Signal transduction mechanisms	--	Serine/threonine-protein kinase CDL1 {ECO:0000305} OS=Arabidopsis thaliana (Mouse-ear cress) PE=1 SV=1	hypothetical protein CICLE_v10010152mg [Citrus clementina]
c80703.graph_c0	--	--	[R]	General function prediction only	--	Pentatricopeptide repeat-containing protein At2g20540 GN=PCMP-E78 OS=Arabidopsis thaliana (Mouse-ear cress) PE=2 SV=1	PREDICTED: pentatricopeptide repeat-containing protein At1g11290-like [Citrus sinensis]
c38511.graph_c0	--	K08288|1.1147e-61|cic:CICLE_v10016674mg|hypothetical protein; K08288 protein kinase C substrate 80K-H (A)	[T]	Signal transduction mechanisms	Glucosidase II beta subunit-like	Glucosidase 2 subunit beta (Precursor) GN=PSL4 OS=Arabidopsis thaliana (Mouse-ear cress) PE=2 SV=1	Glucosidase 2 subunit beta [Gossypium arboreum]
c81811.graph_c0	--	K14488|1.0304e-14|cic:CICLE_v10030014mg|hypothetical protein; K14488 SAUR family protein (A)	--	--	--	Auxin-induced protein 10A5 OS=Glycine max (Soybean) PE=2 SV=1	hypothetical protein CICLE_v10030014mg [Citrus clementina]
c35357.graph_c0	--	--	[R]	General function prediction only	--	--	PREDICTED: uncharacterized protein LOC104238935 [Nicotiana sylvestris]
c32554.graph_c0	Molecular Function: DNA binding (GO:0003677);; Molecular Function: sequence-specific DNA binding transcription factor activity (GO:0003700);; Cellular Component: nucleus (GO:0005634);; Biological Process: regulation of transcription, DNA-templated (GO:0006355);;	K09284|6.79435e-154|cit:102622542|floral homeotic protein APETALA 2-like; K09284 AP2-like factor, euAP2 lineage (A)	--	--	AP2 domain	Floral homeotic protein APETALA 2 GN=AP2 OS=Arabidopsis thaliana (Mouse-ear cress) PE=1 SV=1	hypothetical protein CISIN_1g009943mg [Citrus sinensis]
c52413.graph_c0	Cellular Component: nucleus (GO:0005634);; Cellular Component: mitochondrial matrix (GO:0005759);; Biological Process: tRNA methylation (GO:0030488);; Molecular Function: tRNA (guanine(37)-N(1))-methyltransferase activity (GO:0052906);;	K15429|1.5717e-16|cit:102621308|tRNA (guanine(37)-N1)-methyltransferase 1-like; K15429 tRNA (guanine37-N1)-methyltransferase [EC:2.1.1.228] (A)	[A]	RNA processing and modification	--	tRNA (guanine(37)-N1)-methyltransferase 1 {ECO:0000255|HAMAP-Rule:MF_03152} GN=VIT_19s0014g03930 OS=Vitis vinifera (Grape) PE=3 SV=1	PREDICTED: tRNA (guanine(37)-N1)-methyltransferase 1-like [Citrus sinensis]
c49749.graph_c0	Molecular Function: catalytic activity (GO:0003824);; Biological Process: metabolic process (GO:0008152);; Cellular Component: extrinsic component of membrane (GO:0019898);;	--	[V]	Defense mechanisms	Lanthionine synthetase C-like protein	LanC-like protein GCL2 GN=GCL2 OS=Arabidopsis thaliana (Mouse-ear cress) PE=2 SV=1	hypothetical protein JCGZ_25807 [Jatropha curcas]
c36314.graph_c0	Cellular Component: mitochondrion (GO:0005739);; Biological Process: response to cadmium ion (GO:0046686);;	--	[R]	General function prediction only	--	--	hypothetical protein CICLE_v10021720mg [Citrus clementina]
c50112.graph_c1	Molecular Function: aminoacyl-tRNA hydrolase activity (GO:0004045);;	K04794|1.77294e-107|cit:102617576|peptidyl-tRNA hydrolase 2, mitochondrial-like; K04794 peptidyl-tRNA hydrolase, PTH2 family [EC:3.1.1.29] (A)	[S]	Function unknown	Peptidyl-tRNA hydrolase PTH2	--	hypothetical protein CICLE_v10022485mg [Citrus clementina]
c71160.graph_c0	Molecular Function: nucleotide binding (GO:0000166);;	K03283|7.81214e-29|obr:102702055|probable mediator of RNA polymerase II transcription subunit 37c-like; K03283 heat shock 70kDa protein 1/8 (A)	[O]	Posttranslational modification, protein turnover, chaperones	Hsp70 protein	Heat shock cognate 70 kDa protein GN=HSP70 OS=Petunia hybrida (Petunia) PE=2 SV=1	heat shock protein 70, partial [Eriobotrya japonica]
c86695.graph_c0	--	--	--	--	--	--	hypothetical protein CICLE_v10000073mg [Citrus clementina]
c16908.graph_c0	Molecular Function: nucleic acid binding (GO:0003676);; Molecular Function: ATP binding (GO:0005524);; Molecular Function: ATP-dependent helicase activity (GO:0008026);;	K12599|7.59853e-60|cit:102630388|putative ATP-dependent RNA helicase C550.03c-like; K12599 antiviral helicase SKI2 [EC:3.6.4.-] (A)	[A]	RNA processing and modification	rRNA-processing arch domain	--	hypothetical protein MIMGU_mgv1a000291mg [Erythranthe guttata]
c71706.graph_c0	--	--	[R]	General function prediction only	--	Putative pentatricopeptide repeat-containing protein At3g18840 GN=PCMP-E92 OS=Arabidopsis thaliana (Mouse-ear cress) PE=2 SV=1	hypothetical protein CICLE_v10029894mg [Citrus clementina]
c21583.graph_c0	Biological Process: response to symbiotic fungus (GO:0009610);; Molecular Function: sequence-specific DNA binding (GO:0043565);; Biological Process: positive regulation of transcription, DNA-templated (GO:0045893);; Biological Process: positive regulation of long-day photoperiodism, flowering (GO:0048578);;	--	--	--	--	Transcription factor VOZ1 GN=VOZ1 OS=Arabidopsis thaliana (Mouse-ear cress) PE=1 SV=1	Vascular plant one zinc finger protein isoform 2, partial [Theobroma cacao]
c20145.graph_c0	Molecular Function: DNA binding (GO:0003677);; Molecular Function: chromatin binding (GO:0003682);; Cellular Component: nucleus (GO:0005634);;	K11649|1.75858e-88|cit:102615206|SWI/SNF complex subunit SWI3C-like; K11649 SWI/SNF related-matrix-associated actin-dependent regulator of chromatin subfamily C (A)	[B]	Chromatin structure and dynamics	Zinc finger, ZZ type	SWI/SNF complex subunit SWI3C GN=F8K7.13 OS=Arabidopsis thaliana (Mouse-ear cress) PE=1 SV=1	hypothetical protein CISIN_1g0041161mg, partial [Citrus sinensis]
c77070.graph_c0	--	--	--	--	--	--	hypothetical protein CISIN_1g001177mg [Citrus sinensis]
c33239.graph_c0	Molecular Function: inorganic phosphate transmembrane transporter activity (GO:0005315);; Biological Process: phosphate ion transport (GO:0006817);; Cellular Component: membrane (GO:0016020);;	K14640|1.19067e-09|ppp:PHYPADRAFT_65121|hypothetical protein; K14640 solute carrier family 20 (sodium-dependent phosphate transporter) (A)	[P]	Inorganic ion transport and metabolism	Phosphate transporter family	Inorganic phosphate transporter 2-1, chloroplastic (Precursor) GN=MFE16.10 OS=Arabidopsis thaliana (Mouse-ear cress) PE=1 SV=1	sodium/phosphate symporter [Sphaerulina musiva SO2202]
c50574.graph_c0	--	--	--	--	--	Uncharacterized protein At3g15000, mitochondrial GN=At3g15000 OS=Arabidopsis thaliana (Mouse-ear cress) PE=1 SV=1	hypothetical protein CISIN_1g012088mg [Citrus sinensis]
c83868.graph_c0	--	--	--	--	--	--	hypothetical protein CICLE_v10031934mg [Citrus clementina]
c7627.graph_c0	--	--	--	--	--	--	hypothetical protein MYCFIDRAFT_211894 [Pseudocercospora fijiensis CIRAD86]
c11176.graph_c0	Cellular Component: vacuolar membrane (GO:0005774);; Cellular Component: Golgi apparatus (GO:0005794);; Cellular Component: plasma membrane (GO:0005886);; Biological Process: ATP hydrolysis coupled proton transport (GO:0015991);; Cellular Component: proton-transporting V-type ATPase, V1 domain (GO:0033180);; Molecular Function: proton-transporting ATP synthase activity, rotational mechanism (GO:0…	K02151|4.35731e-62|pper:PRUPE_ppa013303mg|hypothetical protein; K02151 V-type H+-transporting ATPase subunit F (A)	[C]	Energy production and conversion	ATP synthase (F/14-kDa) subunit	V-type proton ATPase subunit F GN=T10P11.25 OS=Arabidopsis thaliana (Mouse-ear cress) PE=1 SV=1	PREDICTED: V-type proton ATPase subunit F [Nelumbo nucifera]
c61938.graph_c0	Biological Process: response to hypoxia (GO:0001666);; Molecular Function: transferase activity, transferring glycosyl groups (GO:0016757);; Biological Process: galactolipid biosynthetic process (GO:0019375);;	--	--	--	--	--	hypothetical protein PRUPE_ppa004583mg [Prunus persica]
c74325.graph_c0	Molecular Function: catalytic activity (GO:0003824);; Biological Process: cellular metabolic process (GO:0044237);; Molecular Function: organic cyclic compound binding (GO:0097159);; Molecular Function: heterocyclic compound binding (GO:1901363);;	K12951|3.53351e-25|cic:CICLE_v10014176mg|hypothetical protein; K12951 cation-transporting P-type ATPase D [EC:3.6.3.-] (A)	--	--	--	--	hypothetical protein CISIN_1g002503mg [Citrus sinensis]
c53137.graph_c1	Molecular Function: ATP binding (GO:0005524);; Biological Process: ATP catabolic process (GO:0006200);; Biological Process: protein folding (GO:0006457);; Cellular Component: chloroplast stroma (GO:0009570);; Cellular Component: chloroplast envelope (GO:0009941);; Biological Process: heat acclimation (GO:0010286);; Molecular Function: ATPase activity (GO:0016887);; Biological Process: response to…	K03695|0|cic:CICLE_v10018766mg|hypothetical protein; K03695 ATP-dependent Clp protease ATP-binding subunit ClpB (A)	[O]	Posttranslational modification, protein turnover, chaperones	AAA domain (Cdc48 subfamily);; ATPase family associated with various cellular activities (AAA);; C-terminal, D2-small domain, of ClpB protein;; AAA domain (dynein-related subfamily);; AAA ATPase domain;; AAA domain;; Sigma-54 interaction domain;; AAA domain;; AAA domain;; IstB-like ATP binding protein;; AAA domain;; NACHT domain;; RNA helicase;; Zeta toxin;; Holliday junction DNA helicase ruvB N-…	Chaperone protein ClpB1 GN=F1O17.2 OS=Arabidopsis thaliana (Mouse-ear cress) PE=1 SV=2	hypothetical protein CICLE_v10018766mg [Citrus clementina]
c93752.graph_c0	--	--	--	--	Deoxyribonuclease II	--	--
c52999.graph_c3	--	--	--	--	NB-ARC domain;; TIR domain;; TIR domain;; Leucine Rich repeats (2 copies);; Leucine rich repeat;; Leucine Rich Repeat;; Leucine Rich Repeat	Putative disease resistance protein At4g11170 GN=At4g11170 OS=Arabidopsis thaliana (Mouse-ear cress) PE=2 SV=1	hypothetical protein CICLE_v10024504mg, partial [Citrus clementina]
c24292.graph_c0	Molecular Function: nucleotide binding (GO:0000166);; Molecular Function: protein kinase activity (GO:0004672);; Biological Process: phosphorylation (GO:0016310);;	--	--	--	D-mannose binding lectin	G-type lectin S-receptor-like serine/threonine-protein kinase RLK1 (Precursor) GN=RLK1 OS=Arabidopsis thaliana (Mouse-ear cress) PE=2 SV=2	hypothetical protein CISIN_1g039324mg, partial [Citrus sinensis]
c74805.graph_c0	Molecular Function: oxidoreductase activity, acting on paired donors, with incorporation or reduction of molecular oxygen, 2-oxoglutarate as one donor, and incorporation of one atom each of oxygen into both donors (GO:0016706);; Biological Process: oxidation-reduction process (GO:0055114);;	K04124|1.29708e-63|cit:102613372|gibberellin 3-beta-dioxygenase 1-like; K04124 gibberellin 3-beta-dioxygenase [EC:1.14.11.15] (A)	[QR]	--	2OG-Fe(II) oxygenase superfamily	Gibberellin 3-beta-dioxygenase 1 GN=LE OS=Pisum sativum (Garden pea) PE=1 SV=1	PREDICTED: gibberellin 3-beta-dioxygenase 1-like [Citrus sinensis]
c51635.graph_c0	Molecular Function: folic acid binding (GO:0005542);; Biological Process: metabolic process (GO:0008152);; Molecular Function: transferase activity (GO:0016740);;	--	--	--	Essential protein Yae1, N terminal;; Formiminotransferase domain, N-terminal subdomain	--	hypothetical protein CICLE_v10001997mg [Citrus clementina]
c33098.graph_c0	Cellular Component: endosome (GO:0005768);; Cellular Component: vacuolar membrane (GO:0005774);; Cellular Component: trans-Golgi network (GO:0005802);; Molecular Function: methyltransferase activity (GO:0008168);; Cellular Component: plant-type cell wall (GO:0009505);; Biological Process: isopentenyl diphosphate biosynthetic process, methylerythritol 4-phosphate pathway (GO:0019288);; Biological …	--	--	--	Putative S-adenosyl-L-methionine-dependent methyltransferase;; Methyltransferase domain	Probable methyltransferase PMT14 GN=At4g18030 OS=Arabidopsis thaliana (Mouse-ear cress) PE=2 SV=1	hypothetical protein CICLE_v10030990mg [Citrus clementina]
c81257.graph_c0	Molecular Function: magnesium ion transmembrane transporter activity (GO:0015095);; Biological Process: magnesium ion transport (GO:0015693);; Cellular Component: membrane (GO:0016020);;	--	[S]	Function unknown	Magnesium transporter NIPA	Probable magnesium transporter NIPA6 GN=At2g21120 OS=Arabidopsis thaliana (Mouse-ear cress) PE=2 SV=1	Magnesium transporter NIPA2 [Gossypium arboreum]
c15423.graph_c0	Biological Process: cytokinesis (GO:0000910);; Molecular Function: RNA binding (GO:0003723);; Molecular Function: helicase activity (GO:0004386);; Cellular Component: intracellular (GO:0005622);; Biological Process: organelle organization (GO:0006996);; Biological Process: post-embryonic development (GO:0009791);; Molecular Function: endoribonuclease activity, producing 5'-phosphomonoesters (GO:0…	K11592|1.79072e-69|cic:CICLE_v10018447mg|hypothetical protein; K11592 endoribonuclease Dicer [EC:3.1.26.-] (A)	[A]	RNA processing and modification	--	Endoribonuclease Dicer homolog 1 GN=T25K16.4 OS=Arabidopsis thaliana (Mouse-ear cress) PE=1 SV=2	hypothetical protein CICLE_v10018447mg [Citrus clementina]
c12590.graph_c0	Molecular Function: phosphoribosylaminoimidazolesuccinocarboxamide synthase activity (GO:0004639);; Molecular Function: ATP binding (GO:0005524);; Biological Process: 'de novo' IMP biosynthetic process (GO:0006189);; Cellular Component: chloroplast (GO:0009507);; Biological Process: response to auxin (GO:0009733);;	K01923|9.11949e-94|cic:CICLE_v10001304mg|hypothetical protein; K01923 phosphoribosylaminoimidazole-succinocarboxamide synthase [EC:6.3.2.6] (A)	[F]	Nucleotide transport and metabolism	SAICAR synthetase	Phosphoribosylaminoimidazole-succinocarboxamide synthase, chloroplastic (Precursor; Fragment) GN=PUR7 OS=Vigna aconitifolia (Moth bean) PE=2 SV=1	hypothetical protein CISIN_1g014878mg [Citrus sinensis]
c75718.graph_c0	--	K14011|5.84158e-11|cit:102624265|uncharacterized LOC102624265; K14011 UBX domain-containing protein 6 (A)	--	--	--	--	hypothetical protein CISIN_1g011534mg [Citrus sinensis]
c85523.graph_c0	--	K10395|2.43268e-08|cit:102619187|chromosome-associated kinesin KIF4-like; K10395 kinesin family member 4/21/27 (A)	--	--	--	--	hypothetical protein CICLE_v10000037mg [Citrus clementina]
c25600.graph_c0	Biological Process: carbohydrate metabolic process (GO:0005975);;	K00036|1.43491e-30|cit:102620403|glucose-6-phosphate 1-dehydrogenase, chloroplastic-like; K00036 glucose-6-phosphate 1-dehydrogenase [EC:1.1.1.49] (A)	--	--	--	Glucose-6-phosphate 1-dehydrogenase, chloroplastic (Precursor) OS=Solanum tuberosum (Potato) PE=1 SV=1	hypothetical protein CISIN_1g031209mg [Citrus sinensis]
c24775.graph_c0	Molecular Function: phosphorelay sensor kinase activity (GO:0000155);; Molecular Function: ATP binding (GO:0005524);; Cellular Component: endoplasmic reticulum (GO:0005783);; Biological Process: negative regulation of ethylene-activated signaling pathway (GO:0010105);; Cellular Component: membrane (GO:0016020);; Biological Process: peptidyl-histidine phosphorylation (GO:0018106);; Biological Proc…	K14509|5.80787e-76|cic:CICLE_v10019132mg|hypothetical protein; K14509 ethylene receptor [EC:2.7.13.-] (A)	[T]	Signal transduction mechanisms	GAF domain	Ethylene response sensor 1 GN=T20B5.14 OS=Arabidopsis thaliana (Mouse-ear cress) PE=1 SV=1	hypothetical protein CISIN_1g005591mg [Citrus sinensis]
c53337.graph_c0	--	--	--	--	--	Pleiotropic drug resistance protein 15 OS=Oryza sativa subsp. japonica (Rice) PE=3 SV=1	PREDICTED: ABC transporter G family member 29-like [Populus euphratica]
c45910.graph_c1	--	--	[S]	Function unknown	Golgi-body localisation protein domain;; RNA pol II promoter Fmp27 protein domain;; Golgi-body localisation protein domain	--	hypothetical protein CICLE_v10000004mg [Citrus clementina]
c13090.graph_c0	Biological Process: maltose metabolic process (GO:0000023);; Biological Process: starch catabolic process (GO:0005983);; Biological Process: protein dephosphorylation (GO:0006470);; Biological Process: circadian rhythm (GO:0007623);; Molecular Function: protein tyrosine/serine/threonine phosphatase activity (GO:0008138);; Cellular Component: chloroplast stroma (GO:0009570);; Molecular Function: c…	--	[V]	Defense mechanisms	Dual specificity phosphatase, catalytic domain	Phosphoglucan phosphatase DSP4, amyloplastic {ECO:0000250|UniProtKB:Q9FEB5} (Precursor) OS=Castanea sativa (Sweet chestnut) PE=1 SV=1	PREDICTED: phosphoglucan phosphatase DSP4, chloroplastic-like isoform X1 [Citrus sinensis]
c67871.graph_c0	--	--	--	--	--	--	PREDICTED: intracellular protein transport protein USO1-like isoform X2 [Citrus sinensis]
c7444.graph_c0	Cellular Component: mitochondrion (GO:0005739);; Biological Process: heat acclimation (GO:0010286);;	--	--	--	--	--	PREDICTED: uncharacterized protein LOC102613452 [Citrus sinensis]
c19871.graph_c0	Molecular Function: transporter activity (GO:0005215);; Biological Process: transport (GO:0006810);; Cellular Component: membrane (GO:0016020);;	K12347|3.25827e-41|cic:CICLE_v10025394mg|hypothetical protein; K12347 natural resistance-associated macrophage protein (A)	[P]	Inorganic ion transport and metabolism	--	Metal transporter Nramp4 GN=NRAMP4 OS=Arabidopsis thaliana (Mouse-ear cress) PE=2 SV=1	hypothetical protein CISIN_1g010382mg [Citrus sinensis]
c57023.graph_c0	--	--	[R]	General function prediction only	PPR repeat;; PPR repeat family;; PPR repeat;; Pentatricopeptide repeat domain	Pentatricopeptide repeat-containing protein At1g09220, mitochondrial (Precursor) GN=PCMP-E25 OS=Arabidopsis thaliana (Mouse-ear cress) PE=2 SV=1	hypothetical protein CICLE_v10023398mg [Citrus clementina]
c46786.graph_c0	--	--	--	--	--	--	PREDICTED: uncharacterized protein LOC102630770 [Citrus sinensis]
c47627.graph_c0	--	--	--	--	Myb/SANT-like DNA-binding domain;; Myb/SANT-like DNA-binding domain;; Myb/SANT-like DNA-binding domain	--	hypothetical protein CISIN_1g002555mg [Citrus sinensis]
c52182.graph_c0	Cellular Component: plasma membrane (GO:0005886);;	--	--	--	Weak chloroplast movement under blue light	WEB family protein At5g55860 GN=At5g55860 OS=Arabidopsis thaliana (Mouse-ear cress) PE=1 SV=1	hypothetical protein CICLE_v10007701mg [Citrus clementina]
c32542.graph_c0	--	--	--	--	--	--	conserved hypothetical protein [Ricinus communis]
c40894.graph_c0	Biological Process: cytokinesis by cell plate formation (GO:0000911);; Molecular Function: guanyl-nucleotide exchange factor activity (GO:0005085);; Molecular Function: GTP binding (GO:0005525);; Cellular Component: nucleus (GO:0005634);; Cellular Component: cytosol (GO:0005829);; Cellular Component: plasma membrane (GO:0005886);; Biological Process: acetyl-CoA metabolic process (GO:0006084);; Bi…	--	[T]	Signal transduction mechanisms	C2 domain in Dock180 and Zizimin proteins;; Dedicator of cytokinesis	--	PREDICTED: dedicator of cytokinesis protein 11-like [Citrus sinensis]
c88603.graph_c0	--	--	--	--	Saposin-like type B, region 1	--	--
c24949.graph_c0	--	K17985|2.36596e-38|pmum:103323811|uncharacterized LOC103323811; K17985 activating molecule in BECN1-regulated autophagy protein 1 (A)	[R]	General function prediction only	--	--	PREDICTED: uncharacterized protein LOC103323811 isoform X2 [Prunus mume]
c49021.graph_c0	Molecular Function: iron ion binding (GO:0005506);; Biological Process: fatty acid biosynthetic process (GO:0006633);; Cellular Component: integral component of membrane (GO:0016021);; Molecular Function: oxidoreductase activity (GO:0016491);; Biological Process: oxidation-reduction process (GO:0055114);;	--	--	--	Fatty acid hydroxylase superfamily	--	hypothetical protein PFL1_03810 [Pseudozyma flocculosa PF-1]
c93548.graph_c0	Molecular Function: ATP binding (GO:0005524);; Biological Process: response to stress (GO:0006950);; Molecular Function: 2-alkenal reductase [NAD(P)] activity (GO:0032440);; Biological Process: oxidation-reduction process (GO:0055114);;	K03283|5.22507e-40|cic:CICLE_v10025114mg|hypothetical protein; K03283 heat shock 70kDa protein 1/8 (A)	[O]	Posttranslational modification, protein turnover, chaperones	NAD-specific glutamate dehydrogenase;; Hsp70 protein	Probable mediator of RNA polymerase II transcription subunit 37c GN=At3g12580 OS=Arabidopsis thaliana (Mouse-ear cress) PE=1 SV=1	hypothetical protein, partial [Scutellaria baicalensis]
c74608.graph_c0	--	--	--	--	--	--	PREDICTED: short-chain dehydrogenase reductase 2a-like [Citrus sinensis]
c29793.graph_c1	--	--	[H]	Coenzyme transport and metabolism	CobW/HypB/UreG, nucleotide-binding domain	--	PREDICTED: COBW domain-containing protein 1-like isoform X1 [Citrus sinensis]
c27358.graph_c0	Molecular Function: alditol:NADP+ 1-oxidoreductase activity (GO:0004032);; Cellular Component: chloroplast (GO:0009507);; Molecular Function: steroid dehydrogenase activity (GO:0016229);; Biological Process: oxidation-reduction process (GO:0055114);; Molecular Function: NADP+ binding (GO:0070401);;	--	[R]	General function prediction only	--	Aldo-keto reductase family 4 member C10 GN=AKR4C10 OS=Arabidopsis thaliana (Mouse-ear cress) PE=1 SV=1	NAD(P)-linked oxidoreductase superfamily protein [Theobroma cacao]
c49473.graph_c0	--	K11372|2.44504e-81|cit:102619438|histone-binding protein N1/N2-like (A)	[BD]	--	Axonemal dynein light chain	--	hypothetical protein CISIN_1g0116921mg, partial [Citrus sinensis]
c93695.graph_c0	--	--	--	--	--	--	PREDICTED: uncharacterized protein gop-1-like [Malus domestica]
c48509.graph_c1	--	--	--	--	--	--	PREDICTED: uncharacterized protein LOC105110035 [Populus euphratica]
c914.graph_c0	--	K09540|4.74899e-08|cit:102609148|translocation protein SEC63 homolog; K09540 translocation protein SEC63 (A)	[O]	Posttranslational modification, protein turnover, chaperones	--	DnaJ protein ERDJ2A OS=Arabidopsis thaliana (Mouse-ear cress) PE=1 SV=1	hypothetical protein CISIN_1g030029mg [Citrus sinensis]
c33281.graph_c0	--	--	[O]	Posttranslational modification, protein turnover, chaperones	AAA domain (Cdc48 subfamily)	--	hypothetical protein CICLE_v10027720mg [Citrus clementina]
c84044.graph_c0	--	--	[U]	Intracellular trafficking, secretion, and vesicular transport	--	Vesicle-associated protein 2-2, N-terminally processed GN=F22O13.31 OS=Arabidopsis thaliana (Mouse-ear cress) PE=1 SV=1	hypothetical protein CISIN_1g0157351mg [Citrus sinensis]
c43616.graph_c0	Cellular Component: ubiquitin ligase complex (GO:0000151);; Molecular Function: ubiquitin-protein ligase activity (GO:0004842);; Cellular Component: cell wall (GO:0005618);; Cellular Component: nucleolus (GO:0005730);; Cellular Component: chloroplast (GO:0009507);; Biological Process: protein ubiquitination (GO:0016567);; Biological Process: defense response to bacterium (GO:0042742);; Biological…	K10599|0|cit:102630495|pre-mRNA-processing factor 19 homolog 2-like; K10599 pre-mRNA-processing factor 19 [EC:6.3.2.19] (A)	[R]	General function prediction only	Prp19/Pso4-like;; WD domain, G-beta repeat	Pre-mRNA-processing factor 19 homolog 2 {ECO:0000305} GN=F4P9.11 OS=Arabidopsis thaliana (Mouse-ear cress) PE=1 SV=3	hypothetical protein CISIN_1g009763mg [Citrus sinensis]
c36558.graph_c0	--	--	--	--	C2 domain	--	PREDICTED: uncharacterized protein LOC105110770 [Populus euphratica]
c82448.graph_c0	--	--	--	--	--	--	PREDICTED: ABC transporter F family member 4-like [Citrus sinensis]
c76759.graph_c0	Cellular Component: mitochondrion (GO:0005739);;	K08869|2.35767e-37|fve:101294653|probable serine/threonine-protein kinase abkC-like; K08869 aarF domain-containing kinase (A)	[R]	General function prediction only	ABC1 family	--	putative serine/threonine-protein kinase abkC [Gossypium arboreum]
c48736.graph_c0	Molecular Function: glutamine-tRNA ligase activity (GO:0004819);; Molecular Function: ATP binding (GO:0005524);; Cellular Component: cytoplasm (GO:0005737);; Biological Process: glutaminyl-tRNA aminoacylation (GO:0006425);;	K01886|0|cit:102622502|glutamine--tRNA ligase-like; K01886 glutaminyl-tRNA synthetase [EC:6.1.1.18] (A)	[J]	Translation, ribosomal structure and biogenesis	tRNA synthetases class I (E and Q), catalytic domain;; tRNA synthetases class I (E and Q), anti-codon binding domain;; tRNA synthetases class I (E and Q), catalytic domain	Glutamine--tRNA ligase OS=Lupinus luteus (European yellow lupin) PE=2 SV=2	hypothetical protein CISIN_1g003751mg [Citrus sinensis]
c59035.graph_c0	--	K17710|1.2624e-71|cit:102619696|pentatricopeptide repeat-containing protein At5g21222-like; K17710 pentatricopeptide repeat domain-containing protein 1 (A)	[R]	General function prediction only	PPR repeat family;; PPR repeat;; Pentatricopeptide repeat domain;; PPR repeat	Pentatricopeptide repeat-containing protein At5g21222 GN=ATC401 OS=Arabidopsis thaliana (Mouse-ear cress) PE=2 SV=1	hypothetical protein CICLE_v10007776mg [Citrus clementina]
c41389.graph_c0	--	--	--	--	--	--	PREDICTED: uncharacterized protein LOC102614560 [Citrus sinensis]
c62811.graph_c0	--	--	[R]	General function prediction only	Leucine Rich repeats (2 copies);; Leucine Rich Repeat	Receptor-like protein 12 (Precursor) GN=RLP12 OS=Arabidopsis thaliana (Mouse-ear cress) PE=2 SV=2	hypothetical protein VITISV_000530 [Vitis vinifera]
c25609.graph_c0	Biological Process: activation of MAPKK activity (GO:0000186);; Molecular Function: MAP kinase kinase kinase activity (GO:0004709);; Molecular Function: copper ion binding (GO:0005507);; Molecular Function: ATP binding (GO:0005524);; Molecular Function: electron carrier activity (GO:0009055);; Molecular Function: carbohydrate binding (GO:0030246);;	--	--	--	Protein kinase domain;; Protein tyrosine kinase	Probable L-type lectin-domain containing receptor kinase S.7 (Precursor) GN=LECRKS7 OS=Arabidopsis thaliana (Mouse-ear cress) PE=2 SV=1	PREDICTED: probable L-type lectin-domain containing receptor kinase S.7-like [Citrus sinensis]
c47575.graph_c0	--	--	--	--	--	Probable membrane-associated kinase regulator 5 GN=MAKR5 OS=Arabidopsis thaliana (Mouse-ear cress) PE=2 SV=1	hypothetical protein CICLE_v10005237mg [Citrus clementina]
c66129.graph_c0	Cellular Component: cytosol (GO:0005829);; Biological Process: protein folding (GO:0006457);; Biological Process: response to heat (GO:0009408);; Biological Process: response to high light intensity (GO:0009644);; Biological Process: response to endoplasmic reticulum stress (GO:0034976);; Biological Process: response to hydrogen peroxide (GO:0042542);;	--	[S]	Function unknown	Protein of unknown function (DUF775)	--	PREDICTED: protein OPI10 homolog [Malus domestica]
c31276.graph_c0	Molecular Function: nucleotide binding (GO:0000166);; Biological Process: regulation of alternative mRNA splicing, via spliceosome (GO:0000381);; Cellular Component: cytoplasmic mRNA processing body (GO:0000932);; Molecular Function: RNA binding (GO:0003723);; Cellular Component: nucleus (GO:0005634);; Biological Process: regulation of translation (GO:0006417);; Biological Process: seed germinati…	K14948|7.39846e-126|vvi:100266445|polypyrimidine tract-binding protein homolog 1; K14948 polypyrimidine tract-binding protein 2 (A)	[A]	RNA processing and modification	RNA recognition motif. (a.k.a. RRM, RBD, or RNP domain);; RNA recognition motif. (a.k.a. RRM, RBD, or RNP domain);; RNA recognition motif (a.k.a. RRM, RBD, or RNP domain)	Polypyrimidine tract-binding protein homolog 1 GN=PTB OS=Arabidopsis thaliana (Mouse-ear cress) PE=1 SV=1	PREDICTED: polypyrimidine tract-binding protein homolog 1-like isoform X2 [Citrus sinensis]
c50060.graph_c0	Biological Process: phosphorelay signal transduction system (GO:0000160);; Molecular Function: signal transducer activity (GO:0004871);;	--	[T]	Signal transduction mechanisms	Hpt domain	--	hypothetical protein MYCFIDRAFT_184978 [Pseudocercospora fijiensis CIRAD86]
c610.graph_c0	--	--	--	--	--	--	hypothetical protein CICLE_v10018710mg [Citrus clementina]
c42572.graph_c0	Molecular Function: DNA binding (GO:0003677);; Cellular Component: nucleus (GO:0005634);; Biological Process: regulation of transcription, DNA-templated (GO:0006355);; Molecular Function: protein dimerization activity (GO:0046983);;	--	[K]	Transcription	SRF-type transcription factor (DNA-binding and dimerisation domain)	MADS-box transcription factor 16 OS=Oryza sativa subsp. japonica (Rice) PE=1 SV=2	hypothetical protein CICLE_v10031963mg [Citrus clementina]
c76417.graph_c0	--	--	[R]	General function prediction only	PPR repeat family;; PPR repeat;; PPR repeat;; Pentatricopeptide repeat domain	Pentatricopeptide repeat-containing protein At3g07290, mitochondrial (Precursor) GN=At3g07290 OS=Arabidopsis thaliana (Mouse-ear cress) PE=2 SV=1	hypothetical protein CICLE_v10014182mg [Citrus clementina]
c60356.graph_c0	Biological Process: RNA splicing, via endonucleolytic cleavage and ligation (GO:0000394);; Molecular Function: 3-chloroallyl aldehyde dehydrogenase activity (GO:0004028);; Molecular Function: aldehyde dehydrogenase (NAD) activity (GO:0004029);; Cellular Component: endoplasmic reticulum (GO:0005783);; Biological Process: methionine biosynthetic process (GO:0009086);; Biological Process: oxidation-…	--	[C]	Energy production and conversion	Aldehyde dehydrogenase family	Aldehyde dehydrogenase 22A1 (Precursor) GN=ALDH22A1 OS=Arabidopsis thaliana (Mouse-ear cress) PE=2 SV=2	hypothetical protein CISIN_1g007627mg [Citrus sinensis]
c2476.graph_c0	Molecular Function: polygalacturonase activity (GO:0004650);; Cellular Component: extracellular region (GO:0005576);; Biological Process: carbohydrate metabolic process (GO:0005975);; Cellular Component: integral component of membrane (GO:0016021);;	--	--	--	Glycosyl hydrolases family 28	Probable polygalacturonase OS=Vitis vinifera (Grape) PE=1 SV=1	hypothetical protein CISIN_1g0090751mg, partial [Citrus sinensis]
c48212.graph_c0	--	--	[D]	Cell cycle control, cell division, chromosome partitioning	--	--	hypothetical protein CICLE_v10007391mg [Citrus clementina]
c92085.graph_c0	Molecular Function: transferase activity (GO:0016740);;	--	--	--	Wall-associated receptor kinase galacturonan-binding	Wall-associated receptor kinase 2 (Precursor) GN=WAK2 OS=Arabidopsis thaliana (Mouse-ear cress) PE=1 SV=1	PREDICTED: putative wall-associated receptor kinase-like 16 [Vitis vinifera]
c24232.graph_c0	Molecular Function: protein disulfide isomerase activity (GO:0003756);; Biological Process: protein folding (GO:0006457);; Biological Process: glycerol ether metabolic process (GO:0006662);; Molecular Function: electron carrier activity (GO:0009055);; Cellular Component: chloroplast stroma (GO:0009570);; Molecular Function: protein disulfide oxidoreductase activity (GO:0015035);; Biological Proce…	--	[O]	Posttranslational modification, protein turnover, chaperones	Thioredoxin;; Thioredoxin-like domain;; Thioredoxin-like;; Thioredoxin-like	Thioredoxin Y1, chloroplastic (Precursor) GN=At1g76760 OS=Arabidopsis thaliana (Mouse-ear cress) PE=2 SV=1	hypothetical protein CICLE_v10002691mg [Citrus clementina]
c63996.graph_c0	--	--	--	--	--	--	Dynamin-like 120 kDa protein, putative isoform 1 [Theobroma cacao]
c1011.graph_c0	--	--	--	--	Alpha/beta hydrolase family;; Alpha/beta hydrolase family;; alpha/beta hydrolase fold;; PGAP1-like protein	Methylesterase 8 GN=MES8 OS=Arabidopsis thaliana (Mouse-ear cress) PE=3 SV=1	Salicylic acid-binding protein 2 [Theobroma cacao]
c18265.graph_c0	--	--	[R]	General function prediction only	PPR repeat family;; PPR repeat;; PPR repeat;; Pentatricopeptide repeat domain	Pentatricopeptide repeat-containing protein At3g22670, mitochondrial (Precursor) GN=At3g22670 OS=Arabidopsis thaliana (Mouse-ear cress) PE=2 SV=1	hypothetical protein CISIN_1g047221mg [Citrus sinensis]
c43369.graph_c0	Molecular Function: calcium ion binding (GO:0005509);; Cellular Component: endoplasmic reticulum (GO:0005783);; Biological Process: pollen wall assembly (GO:0010208);; Cellular Component: membrane (GO:0016020);;	--	--	--	Repeat domain in Vibrio, Colwellia, Bradyrhizobium and Shewanella;; FG-GAP repeat;; Repeat domain in Vibrio, Colwellia, Bradyrhizobium and Shewanella;; FG-GAP repeat	--	hypothetical protein CISIN_1g0030122mg, partial [Citrus sinensis]
c48757.graph_c1	Molecular Function: catalytic activity (GO:0003824);; Biological Process: metabolic process (GO:0008152);;	--	--	--	Enoyl-CoA hydratase/isomerase family	--	hypothetical protein CICLE_v10032608mg [Citrus clementina]
c87590.graph_c0	Biological Process: metabolic process (GO:0008152);; Molecular Function: transferase activity, transferring hexosyl groups (GO:0016758);;	--	[GC]	--	--	7-deoxyloganetic acid glucosyltransferase GN=UGT709C2 OS=Catharanthus roseus (Madagascar periwinkle) PE=1 SV=1	hypothetical protein CICLE_v10030404mg [Citrus clementina]
c53601.graph_c0	--	--	[MW]	--	Fasciclin domain	--	hypothetical protein BAUCODRAFT_35741 [Baudoinia compniacensis UAMH 10762]
c15446.graph_c0	Molecular Function: DNA binding (GO:0003677);; Cellular Component: nucleus (GO:0005634);; Biological Process: regulation of transcription, DNA-templated (GO:0006355);; Molecular Function: protein dimerization activity (GO:0046983);;	--	[K]	Transcription	SRF-type transcription factor (DNA-binding and dimerisation domain)	Agamous-like MADS-box protein AGL62 GN=AGL62 OS=Arabidopsis thaliana (Mouse-ear cress) PE=1 SV=1	hypothetical protein CICLE_v10007104mg [Citrus clementina]
c43160.graph_c0	--	--	--	--	X8 domain	PLASMODESMATA CALLOSE-BINDING PROTEIN 5 (Precursor) GN=PDCB5 OS=Arabidopsis thaliana (Mouse-ear cress) PE=1 SV=2	hypothetical protein POPTR_0002s06050g [Populus trichocarpa]
c1609.graph_c0	Biological Process: glycerol ether metabolic process (GO:0006662);; Molecular Function: electron carrier activity (GO:0009055);; Molecular Function: protein disulfide oxidoreductase activity (GO:0015035);; Biological Process: cell redox homeostasis (GO:0045454);;	K03671|9.46302e-30|cit:102620863|thioredoxin-like protein CXXS1-like; K03671 thioredoxin 1 (A)	[O]	Posttranslational modification, protein turnover, chaperones	--	Thioredoxin-like protein CXXS1 GN=CXXS1 OS=Arabidopsis thaliana (Mouse-ear cress) PE=2 SV=2	hypothetical protein CICLE_v10017174mg [Citrus clementina]
c76072.graph_c0	--	--	--	--	--	--	hypothetical protein CISIN_1g0460163mg, partial [Citrus sinensis]
c41960.graph_c0	--	--	[I]	Lipid transport and metabolism	Lipase (class 3)	Phospholipase A1-Igamma2, chloroplastic (Precursor) GN=At2g30550 OS=Arabidopsis thaliana (Mouse-ear cress) PE=1 SV=2	hypothetical protein CICLE_v10025373mg [Citrus clementina]
c59115.graph_c0	Molecular Function: transferase activity, transferring phosphorus-containing groups (GO:0016772);;	K08867|9.14055e-103|cit:102626943|serine/threonine-protein kinase WNK1-like; K08867 WNK lysine deficient protein kinase [EC:2.7.11.1] (A)	[R]	General function prediction only	--	Probable serine/threonine-protein kinase WNK1 GN=WNK1 OS=Oryza sativa subsp. indica (Rice) PE=2 SV=2	hypothetical protein CISIN_1g004645mg [Citrus sinensis]
c55230.graph_c0	Molecular Function: serine-type endopeptidase activity (GO:0004252);; Cellular Component: extracellular region (GO:0005576);; Biological Process: proteolysis (GO:0006508);; Molecular Function: identical protein binding (GO:0042802);; Biological Process: negative regulation of catalytic activity (GO:0043086);;	--	--	--	Subtilase family;; PA domain	Subtilisin-like protease (Precursor) GN=At5g67360 OS=Arabidopsis thaliana (Mouse-ear cress) PE=1 SV=1	hypothetical protein CICLE_v10024936mg [Citrus clementina]
c91210.graph_c0	Biological Process: polysaccharide catabolic process (GO:0000272);; Molecular Function: glucan exo-1,3-beta-glucosidase activity (GO:0004338);; Cellular Component: extracellular region (GO:0005576);; Molecular Function: metal ion binding (GO:0046872);;	--	--	--	--	--	hypothetical protein LEMA_P069800.1 [Leptosphaeria maculans JN3]
c76989.graph_c0	--	--	[TZ]	--	Formin Homology 2 Domain	Formin-like protein 4 (Precursor) GN=FH4 OS=Arabidopsis thaliana (Mouse-ear cress) PE=1 SV=2	hypothetical protein CICLE_v10030750mg [Citrus clementina]
c45231.graph_c0	Molecular Function: magnesium ion binding (GO:0000287);; Molecular Function: ribose phosphate diphosphokinase activity (GO:0004749);; Biological Process: protein glycosylation (GO:0006486);; Biological Process: heme biosynthetic process (GO:0006783);; Biological Process: nucleoside metabolic process (GO:0009116);; Biological Process: ribonucleoside monophosphate biosynthetic process (GO:0009156);…	K00948|5.10237e-162|pop:POPTR_0014s17780g|POPTRDRAFT_665011; ribose-phosphate pyrophosphokinase family protein; K00948 ribose-phosphate pyrophosphokinase [EC:2.7.6.1] (A)	[FE]	--	N-terminal domain of ribose phosphate pyrophosphokinase;; Phosphoribosyl transferase domain;; Phosphoribosyl synthetase-associated domain	Ribose-phosphate pyrophosphokinase 1 GN=PRS1 OS=Spinacia oleracea (Spinach) PE=2 SV=1	hypothetical protein CICLE_v10031791mg [Citrus clementina]
c24334.graph_c0	Molecular Function: actin binding (GO:0003779);; Molecular Function: D-lactate dehydrogenase (cytochrome) activity (GO:0004458);; Molecular Function: protein kinase activity (GO:0004672);; Molecular Function: ATP binding (GO:0005524);; Cellular Component: mitochondrion (GO:0005739);; Biological Process: protein phosphorylation (GO:0006468);; Molecular Function: UDP-N-acetylmuramate dehydrogenase …	K18204|8.30864e-46|gsl:Gasu_04450|D-lactate dehydrogenase (cytochrome) (EC:1.1.2.4); K18204 D-2-hydroxyglutarate dehydrogenase [EC:1.1.99.39] (A)	[C]	Energy production and conversion	FAD binding domain	D-2-hydroxyglutarate dehydrogenase, mitochondrial (Precursor) GN=D2HGDH OS=Arabidopsis thaliana (Mouse-ear cress) PE=1 SV=3	hypothetical protein MYCGRDRAFT_74344 [Zymoseptoria tritici IPO323]
c50450.graph_c0	Cellular Component: chloroplast (GO:0009507);;	--	[R]	General function prediction only	PPR repeat family;; Pentatricopeptide repeat domain;; PPR repeat;; Protein kinase domain;; Protein tyrosine kinase;; Protein kinase domain;; Universal stress protein family;; gag-polypeptide of LTR copia-type	Pentatricopeptide repeat-containing protein At3g42630 GN=At3g42630 OS=Arabidopsis thaliana (Mouse-ear cress) PE=2 SV=2	hypothetical protein CICLE_v10010414mg [Citrus clementina]
c36989.graph_c0	Molecular Function: heme-copper terminal oxidase activity (GO:0015002);; Cellular Component: membrane (GO:0016020);; Biological Process: respiratory electron transport chain (GO:0022904);;	K02262|2.4398e-73|bpg:BathyMg00050|cox3; cytochrome c oxidase subunit 3; K02262 cytochrome c oxidase subunit 3 (A)	[C]	Energy production and conversion	--	Cytochrome c oxidase subunit 3 GN=COX3 OS=Marchantia polymorpha (Liverwort) PE=3 SV=2	cytochrome c oxidase subunit 3 (mitochondrion) [Bathycoccus prasinos]
c83949.graph_c0	Biological Process: activation of MAPKK activity (GO:0000186);; Molecular Function: MAP kinase kinase kinase activity (GO:0004709);; Molecular Function: ATP binding (GO:0005524);; Biological Process: embryo development ending in seed dormancy (GO:0009793);; Biological Process: stomatal complex morphogenesis (GO:0010103);;	--	--	--	--	--	hypothetical protein CICLE_v10004467mg [Citrus clementina]
c22045.graph_c0	Molecular Function: DNA binding (GO:0003677);; Cellular Component: nucleus (GO:0005634);; Molecular Function: zinc ion binding (GO:0008270);;	--	[R]	General function prediction only	A20-like zinc finger	Zinc finger A20 and AN1 domain-containing stress-associated protein 1 GN=SAP1 OS=Arabidopsis thaliana (Mouse-ear cress) PE=1 SV=1	PREDICTED: zinc finger A20 and AN1 domain-containing stress-associated protein 1-like isoform X1 [Citrus sinensis]
c27730.graph_c0	Molecular Function: sequence-specific DNA binding transcription factor activity (GO:0003700);; Cellular Component: nucleus (GO:0005634);; Biological Process: post-translational protein modification (GO:0043687);; Biological Process: positive regulation of transcription, DNA-templated (GO:0045893);;	--	[K]	Transcription	Myb/SANT-like DNA-binding domain;; Alcohol dehydrogenase transcription factor Myb/SANT-like	Trihelix transcription factor ASIL2 {ECO:0000305} OS=Arabidopsis thaliana (Mouse-ear cress) PE=2 SV=1	hypothetical protein CICLE_v10008866mg [Citrus clementina]
c59542.graph_c0	Biological Process: ceramide metabolic process (GO:0006672);; Cellular Component: integral component of membrane (GO:0016021);; Molecular Function: hydrolase activity, acting on carbon-nitrogen (but not peptide) bonds, in linear amides (GO:0016811);;	--	--	--	--	--	Senescence associated gene 18 isoform 1 [Theobroma cacao]
c60243.graph_c0	--	K14802|1.62499e-82|cit:102627471|phospholipid-transporting ATPase 3-like; K14802 phospholipid-transporting ATPase [EC:3.6.3.1] (A)	[R]	General function prediction only	--	Phospholipid-transporting ATPase 3 GN=F23H11.14 OS=Arabidopsis thaliana (Mouse-ear cress) PE=1 SV=2	hypothetical protein CISIN_1g0009122mg, partial [Citrus sinensis]
c81371.graph_c0	--	--	--	--	--	--	--
c74025.graph_c0	--	K13457|2.3264e-52|cic:CICLE_v10027800mg|hypothetical protein (A)	[T]	Signal transduction mechanisms	--	Disease resistance protein RPP13 GN=RPP13 OS=Arabidopsis thaliana (Mouse-ear cress) PE=2 SV=2	hypothetical protein CISIN_1g047642mg, partial [Citrus sinensis]
c41145.graph_c0	--	--	--	--	Cornichon protein	Protein cornichon homolog 4 GN=At1g12390 OS=Arabidopsis thaliana (Mouse-ear cress) PE=1 SV=1	hypothetical protein CISIN_1g019677mg [Citrus sinensis]
c4773.graph_c0	Molecular Function: catalytic activity (GO:0003824);; Biological Process: nucleoside metabolic process (GO:0009116);; Cellular Component: integral component of membrane (GO:0016021);; Biological Process: transmembrane transport (GO:0055085);;	--	[C]	Energy production and conversion	--	--	hypothetical protein AN1299.2 [Aspergillus nidulans FGSC A4]
c31435.graph_c0	Cellular Component: cytosol (GO:0005829);; Biological Process: metabolic process (GO:0008152);; Molecular Function: carboxymethylenebutenolidase activity (GO:0008806);; Cellular Component: chloroplast (GO:0009507);; Biological Process: response to zinc ion (GO:0010043);; Molecular Function: transferase activity, transferring acyl groups other than amino-acyl groups (GO:0016747);;	K01061|6.16894e-167|cit:102627224|carboxymethylenebutenolidase homolog; K01061 carboxymethylenebutenolidase [EC:3.1.1.45] (A)	[R]	General function prediction only	Dienelactone hydrolase family;; Alpha/beta hydrolase family	--	hypothetical protein CICLE_v10016206mg [Citrus clementina]
c2177.graph_c0	Molecular Function: RNA binding (GO:0003723);;	K14792|4.96301e-72|cit:102625636|protein RRP5 homolog; K14792 rRNA biogenesis protein RRP5 (A)	[A]	RNA processing and modification	--	--	hypothetical protein CISIN_1g0001731mg [Citrus sinensis]
c87578.graph_c0	Cellular Component: integral component of membrane (GO:0016021);;	--	--	--	Hypoxia induced protein conserved region	--	hypothetical protein M437DRAFT_60937 [Aureobasidium melanogenum CBS 110374]
c26736.graph_c0	--	--	[T]	Signal transduction mechanisms	--	--	hypothetical protein JCGZ_03632 [Jatropha curcas]
c34923.graph_c0	Molecular Function: metalloendopeptidase activity (GO:0004222);;	K18156|5.80247e-77|tcc:TCM_017026|Ku70-binding family protein; K18156 mitochondrial inner membrane protease ATP23 [EC:3.4.24.-] (A)	[L]	Replication, recombination and repair	Peptidase M76 family	--	PREDICTED: mitochondrial inner membrane protease ATP23 [Nelumbo nucifera]
c53524.graph_c2	--	K14311|4.03319e-65|cit:102622006|uncharacterized LOC102622006; K14311 nuclear pore complex protein Nup188 (A)	--	--	--	--	hypothetical protein CISIN_1g0002311mg, partial [Citrus sinensis]
c51326.graph_c1	Molecular Function: phosphoprotein phosphatase activity (GO:0004721);;	K04382|4.83367e-61|zma:100283817|PP2Ac-2 - Phosphatase 2A isoform 2 belonging to family 2; K04382 serine/threonine-protein phosphatase 2A catalytic subunit [EC:3.1.3.16] (A)	[T]	Signal transduction mechanisms	Calcineurin-like phosphoesterase	Serine/threonine-protein phosphatase PP2A-2 catalytic subunit OS=Oryza sativa subsp. japonica (Rice) PE=2 SV=1	putative serine/threonine protein phosphatase superfamily protein [Zea mays]
c93888.graph_c0	--	--	--	--	LETM1-like protein	--	probable suppressor of mrs2-1 mutation [Claviceps purpurea 20.1]
c16568.graph_c0	--	--	--	--	F-box-like;; F-box domain	F-box protein At5g39250 GN=At5g39250 OS=Arabidopsis thaliana (Mouse-ear cress) PE=2 SV=1	F-box protein [Theobroma cacao]
c60997.graph_c0	--	--	--	--	--	--	hypothetical protein JCGZ_08043 [Jatropha curcas]
c53884.graph_c0	Molecular Function: plastid sigma factor activity (GO:0001053);; Molecular Function: DNA binding (GO:0003677);; Molecular Function: sequence-specific DNA binding transcription factor activity (GO:0003700);; Molecular Function: DNA-directed RNA polymerase activity (GO:0003899);; Cellular Component: mitochondrion (GO:0005739);; Biological Process: DNA-templated transcription, initiation (GO:0006352…	K03093|0|cit:102609535|RNA polymerase sigma factor sigE, chloroplastic/mitochondrial-like; K03093 RNA polymerase sigma factor (A)	--	--	Sigma-70 region 3;; Sigma-70, region 4;; Sigma-70 region 2	RNA polymerase sigma factor sigE, chloroplastic/mitochondrial (Precursor) GN=MLE8.4 OS=Arabidopsis thaliana (Mouse-ear cress) PE=1 SV=1	hypothetical protein CICLE_v10004760mg [Citrus clementina]
c14022.graph_c0	Cellular Component: plant-type vacuole (GO:0000325);; Biological Process: cell morphogenesis (GO:0000902);; Molecular Function: protease binding (GO:0002020);; Molecular Function: ATP binding (GO:0005524);; Cellular Component: cell wall (GO:0005618);; Cellular Component: vacuolar membrane (GO:0005774);; Cellular Component: Golgi apparatus (GO:0005794);; Cellular Component: plasma membrane (GO:000…	K02145|0|cit:102578066|vacuolar H+-ATPase; K02145 V-type H+-transporting ATPase subunit A [EC:3.6.3.14] (A)	[C]	Energy production and conversion	ATP synthase alpha/beta family, nucleotide-binding domain;; ATP synthase alpha/beta chain, C terminal domain	V-type proton ATPase catalytic subunit A OS=Citrus unshiu (Satsuma mandarin) PE=2 SV=1	hypothetical protein CICLE_v10030969mg [Citrus clementina]
c25854.graph_c0	Cellular Component: mitochondrion (GO:0005739);; Cellular Component: chloroplast (GO:0009507);; Biological Process: photosystem II assembly (GO:0010207);;	--	--	--	--	Protein TIC 20-II, chloroplastic (Precursor) GN=TIC20-II OS=Arabidopsis thaliana (Mouse-ear cress) PE=2 SV=1	tic20 family protein [Populus trichocarpa]
c16791.graph_c1	--	--	--	--	--	--	hypothetical protein CISIN_1g006459mg [Citrus sinensis]
c65551.graph_c0	Molecular Function: protein serine/threonine phosphatase activity (GO:0004722);; Biological Process: protein dephosphorylation (GO:0006470);; Cellular Component: protein serine/threonine phosphatase complex (GO:0008287);; Molecular Function: metal ion binding (GO:0046872);; Biological Process: regulation of defense response to virus (GO:0050688);;	K14803|7.06289e-97|cic:CICLE_v10008648mg|hypothetical protein; K14803 protein phosphatase 2C homolog 2/3 [EC:3.1.3.16] (A)	[T]	Signal transduction mechanisms	Protein phosphatase 2C	Probable protein phosphatase 2C 57 OS=Oryza sativa subsp. japonica (Rice) PE=2 SV=1	hypothetical protein CISIN_1g016858mg [Citrus sinensis]
c57372.graph_c0	Molecular Function: non-membrane spanning protein tyrosine kinase activity (GO:0004715);; Biological Process: metabolic process (GO:0008152);; Molecular Function: hydrolase activity (GO:0016787);;	--	[I]	Lipid transport and metabolism	Alpha/beta hydrolase family;; alpha/beta hydrolase fold;; Alpha/beta hydrolase family	--	hypothetical protein CICLE_v10005451mg [Citrus clementina]
c46087.graph_c0	Biological Process: regulation of Rab GTPase activity (GO:0032313);;	--	--	--	--	--	hypothetical protein CISIN_1g047329mg, partial [Citrus sinensis]
c29632.graph_c0	--	--	[R]	General function prediction only	PPR repeat family;; PPR repeat;; PPR repeat;; Pentatricopeptide repeat domain	Pentatricopeptide repeat-containing protein At2g06000 GN=At2g06000 OS=Arabidopsis thaliana (Mouse-ear cress) PE=2 SV=1	PREDICTED: pentatricopeptide repeat-containing protein At2g06000-like isoform X1 [Citrus sinensis]
c85653.graph_c0	Cellular Component: chloroplast (GO:0009507);;	--	--	--	Dirigent-like protein	Dirigent protein 16 (Precursor) GN=DIR16 OS=Arabidopsis thaliana (Mouse-ear cress) PE=2 SV=1	hypothetical protein PRUPE_ppa022306mg [Prunus persica]
c51361.graph_c0	--	--	[R]	General function prediction only	Carbohydrate-binding protein of the ER;; Carbohydrate-binding protein of the ER;; Leucine Rich repeats (2 copies);; Leucine Rich Repeat;; Leucine rich repeat;; Leucine Rich repeat	Probable LRR receptor-like serine/threonine-protein kinase At1g67720 (Precursor) GN=At1g67720 OS=Arabidopsis thaliana (Mouse-ear cress) PE=2 SV=1	PREDICTED: probable LRR receptor-like serine/threonine-protein kinase PAM74-like [Citrus sinensis]
c21232.graph_c0	Molecular Function: nucleotide binding (GO:0000166);; Molecular Function: nucleic acid binding (GO:0003676);; Cellular Component: ribonucleoprotein complex (GO:0030529);;	K11294|1.96751e-21|zma:100273020|uncharacterized LOC100273020; K11294 nucleolin (A)	[K]	Transcription	RNA recognition motif. (a.k.a. RRM, RBD, or RNP domain);; RNA recognition motif (a.k.a. RRM, RBD, or RNP domain);; RNA recognition motif. (a.k.a. RRM, RBD, or RNP domain)	Nucleolin 1 OS=Oryza sativa subsp. japonica (Rice) PE=2 SV=1	hypothetical protein MYCGRDRAFT_102491 [Zymoseptoria tritici IPO323]
c38613.graph_c1	Cellular Component: Golgi apparatus (GO:0005794);; Cellular Component: cis-Golgi network (GO:0005801);; Cellular Component: cytosol (GO:0005829);; Biological Process: ER to Golgi vesicle-mediated transport (GO:0006888);; Biological Process: plant-type cell wall biogenesis (GO:0009832);; Biological Process: glucuronoxylan metabolic process (GO:0010413);; Biological Process: xylan biosynthetic proc…	--	[U]	Intracellular trafficking, secretion, and vesicular transport	Sybindin-like family	--	hypothetical protein JCGZ_26037 [Jatropha curcas]
c84161.graph_c0	--	--	--	--	No apical meristem (NAM) protein	--	--
c49858.graph_c0	Molecular Function: acid phosphatase activity (GO:0003993);; Cellular Component: integral component of plasma membrane (GO:0005887);; Biological Process: metabolic process (GO:0008152);; Molecular Function: phosphatidate phosphatase activity (GO:0008195);; Biological Process: abscisic acid-activated signaling pathway (GO:0009738);;	--	[I]	Lipid transport and metabolism	PAP2 superfamily	Lipid phosphate phosphatase 2 GN=F9L1.2 OS=Arabidopsis thaliana (Mouse-ear cress) PE=2 SV=1	hypothetical protein CICLE_v10015936mg [Citrus clementina]
c55765.graph_c0	--	--	--	--	--	--	hypothetical protein CISIN_1g000346mg [Citrus sinensis]
c53733.graph_c1	Molecular Function: protein serine/threonine kinase activity (GO:0004674);; Molecular Function: ATP binding (GO:0005524);; Biological Process: protein phosphorylation (GO:0006468);; Cellular Component: integral component of membrane (GO:0016021);; Molecular Function: oxidoreductase activity (GO:0016491);; Biological Process: oxidation-reduction process (GO:0055114);;	--	--	--	Leucine Rich Repeat;; Leucine rich repeat;; Leucine Rich repeats (2 copies);; Leucine rich repeat	Probable LRR receptor-like serine/threonine-protein kinase At1g06840 (Precursor) GN=At1g06840 OS=Arabidopsis thaliana (Mouse-ear cress) PE=2 SV=2	PREDICTED: probable LRR receptor-like serine/threonine-protein kinase At1g06840-like isoform X3 [Citrus sinensis]
c35794.graph_c0	--	--	--	--	gag-polypeptide of LTR copia-type;; gag-polypeptide of LTR copia-type;; gag-polypeptide of LTR copia-type;; Zinc knuckle	--	hypothetical protein CICLE_v10020119mg [Citrus clementina]
c31275.graph_c0	--	--	--	--	--	--	hypothetical protein CICLE_v10006300mg [Citrus clementina]
c47372.graph_c0	Cellular Component: vacuolar membrane (GO:0005774);; Cellular Component: plasma membrane (GO:0005886);; Biological Process: abscisic acid biosynthetic process (GO:0009688);;	--	[R]	General function prediction only	PPR repeat family;; PPR repeat;; PPR repeat;; Pentatricopeptide repeat domain;; Evolutionarily conserved signalling intermediate in Toll pathway;; Rab-GTPase-TBC domain	Pentatricopeptide repeat-containing protein At1g13040, mitochondrial (Precursor) GN=At1g13040 OS=Arabidopsis thaliana (Mouse-ear cress) PE=2 SV=1	PREDICTED: pentatricopeptide repeat-containing protein At1g13040, mitochondrial-like isoform X1 [Citrus sinensis]
c50180.graph_c1	--	K11407|3.62358e-12|mdm:103437969|histone deacetylase 15-like; K11407 histone deacetylase 6 [EC:3.5.1.98] (A)	--	--	--	--	PREDICTED: histone deacetylase 15-like isoform X2 [Malus domestica]
c13365.graph_c0	Molecular Function: cysteine-type endopeptidase inhibitor activity (GO:0004869);; Cellular Component: endoplasmic reticulum (GO:0005783);; Cellular Component: cytosol (GO:0005829);; Biological Process: hyperosmotic response (GO:0006972);; Biological Process: response to oxidative stress (GO:0006979);; Biological Process: response to cold (GO:0009409);; Biological Process: response to water depriv…	--	--	--	Cystatin domain	Cysteine proteinase inhibitor 12 (Precursor) OS=Oryza sativa subsp. japonica (Rice) PE=2 SV=1	PREDICTED: cysteine proteinase inhibitor 12-like [Citrus sinensis]
c23915.graph_c0	Molecular Function: ubiquitin-protein ligase activity (GO:0004842);; Molecular Function: zinc ion binding (GO:0008270);; Biological Process: defense response to bacterium (GO:0042742);; Biological Process: protein autoubiquitination (GO:0051865);;	--	--	--	Ankyrin repeats (3 copies);; Ankyrin repeat;; Ankyrin repeats (many copies);; Ankyrin repeats (many copies);; Ankyrin repeat;; Zinc finger, C3HC4 type (RING finger)	Putative E3 ubiquitin-protein ligase XBAT31 GN=XBAT31 OS=Arabidopsis thaliana (Mouse-ear cress) PE=2 SV=1	hypothetical protein CICLE_v10028459mg [Citrus clementina]
c27470.graph_c0	Molecular Function: nucleotide binding (GO:0000166);; Biological Process: double-strand break repair via homologous recombination (GO:0000724);; Molecular Function: protein binding (GO:0005515);; Cellular Component: nucleus (GO:0005634);; Biological Process: nucleosome assembly (GO:0006334);; Biological Process: cell proliferation (GO:0008283);; Biological Process: pollen development (GO:0009555)…	K10751|0|cit:102612500|chromatin assembly factor 1 subunit FAS2-like; K10751 chromatin assembly factor 1 subunit B (A)	[BL]	--	WD domain, G-beta repeat	Chromatin assembly factor 1 subunit FAS2 GN=MUB3.9 OS=Arabidopsis thaliana (Mouse-ear cress) PE=1 SV=1	hypothetical protein CICLE_v10000834mg [Citrus clementina]
c84362.graph_c0	--	K00921|9.27111e-37|pper:PRUPE_ppa000155mg|hypothetical protein; K00921 1-phosphatidylinositol-3-phosphate 5-kinase [EC:2.7.1.150] (A)	[T]	Signal transduction mechanisms	TCP-1/cpn60 chaperonin family	Putative 1-phosphatidylinositol-3-phosphate 5-kinase FAB1D GN=FAB1D OS=Arabidopsis thaliana (Mouse-ear cress) PE=3 SV=1	hypothetical protein PRUPE_ppa000155mg [Prunus persica]
c32509.graph_c0	Molecular Function: GTP binding (GO:0005525);; Biological Process: small GTPase mediated signal transduction (GO:0007264);; Biological Process: protein transport (GO:0015031);;	K07901|2.39498e-75|tcc:TCM_042824|Ras-related small GTP-binding family protein; K07901 Ras-related protein Rab-8A (A)	[TU]	--	Ras family;; Miro-like protein;; ADP-ribosylation factor family;; Gtr1/RagA G protein conserved region;; 50S ribosome-binding GTPase;; Elongation factor Tu GTP binding domain	Ras-related protein RABE1d GN=F12E4.300 OS=Arabidopsis thaliana (Mouse-ear cress) PE=1 SV=1	PREDICTED: ras-related protein RABE1c-like [Nelumbo nucifera]
c66987.graph_c0	Biological Process: pentose-phosphate shunt (GO:0006098);; Biological Process: phosphatidylglycerol biosynthetic process (GO:0006655);; Cellular Component: chloroplast stroma (GO:0009570);; Biological Process: isopentenyl diphosphate biosynthetic process, methylerythritol 4-phosphate pathway (GO:0019288);; Biological Process: granum assembly (GO:0090391);;	--	--	--	Ankyrin repeats (many copies);; Ankyrin repeats (3 copies);; Ankyrin repeat;; Ankyrin repeat	Protein LHCP TRANSLOCATION DEFECT (Precursor) GN=F8A12.12 OS=Arabidopsis thaliana (Mouse-ear cress) PE=1 SV=1	hypothetical protein CICLE_v10009689mg [Citrus clementina]
c63202.graph_c0	Molecular Function: transferase activity, transferring acyl groups (GO:0016746);;	--	--	--	Transferase family	BAHD acyltransferase At5g47980 GN=BAHD1 OS=Arabidopsis thaliana (Mouse-ear cress) PE=2 SV=1	3&apos;-N-debenzoyl-2&apos;-deoxytaxol N-benzoyltransferase, putative [Ricinus communis]
c33242.graph_c0	Biological Process: fatty acid biosynthetic process (GO:0006633);; Molecular Function: oxidoreductase activity (GO:0016491);;	K05894|2.55888e-36|cit:102622863|12-oxophytodienoate reductase 2-like; K05894 12-oxophytodienoic acid reductase [EC:1.3.1.42] (A)	[CR]	--	NADH:flavin oxidoreductase / NADH oxidase family;; NADH:flavin oxidoreductase / NADH oxidase family	12-oxophytodienoate reductase 1 GN=OPR1 OS=Solanum lycopersicum (Tomato) PE=1 SV=1	hypothetical protein CISIN_1g037727mg [Citrus sinensis]
c87150.graph_c0	Molecular Function: catalase activity (GO:0004096);; Cellular Component: cytoplasm (GO:0005737);; Molecular Function: heme binding (GO:0020037);; Biological Process: hydrogen peroxide catabolic process (GO:0042744);; Molecular Function: metal ion binding (GO:0046872);; Biological Process: oxidation-reduction process (GO:0055114);;	--	--	--	--	--	hypothetical protein PaG_04058 [Pseudozyma aphidis DSM 70725]
c15559.graph_c0	--	--	--	--	Protein of unknown function (DUF2921)	--	hypothetical protein CICLE_v10010518mg [Citrus clementina]
c13077.graph_c0	Molecular Function: aspartic-type endopeptidase activity (GO:0004190);; Biological Process: proteolysis (GO:0006508);;	--	[O]	Posttranslational modification, protein turnover, chaperones	Xylanase inhibitor N-terminal;; Xylanase inhibitor C-terminal;; Eukaryotic aspartyl protease	Aspartic proteinase PCS1 (Precursor) GN=T7H20.240 OS=Arabidopsis thaliana (Mouse-ear cress) PE=2 SV=1	hypothetical protein CICLE_v10011736mg [Citrus clementina]
c32617.graph_c0	--	--	--	--	--	--	hypothetical protein CICLE_v10024414mg [Citrus clementina]
c52784.graph_c2	Biological Process: regulation of transcription, DNA-templated (GO:0006355);; Biological Process: defense response to fungus, incompatible interaction (GO:0009817);; Cellular Component: mediator complex (GO:0016592);; Cellular Component: polar nucleus (GO:0043078);;	K15152|8.06791e-31|cit:102613901|mediator of RNA polymerase II transcription subunit 21-like; K15152 mediator of RNA polymerase II transcription subunit 21 (A)	[K]	Transcription	Subunit 21 of Mediator complex	Mediator of RNA polymerase II transcription subunit 21 GN=T4B21.7 OS=Arabidopsis thaliana (Mouse-ear cress) PE=1 SV=1	hypothetical protein CISIN_1g0326102mg, partial [Citrus sinensis]
c43879.graph_c0	--	K14800|3.42793e-71|cit:102617835|pre-rRNA-processing protein TSR2 homolog; K14800 pre-rRNA-processing protein TSR2 (A)	[S]	Function unknown	Pre-rRNA-processing protein TSR2	--	hypothetical protein CICLE_v10002511mg [Citrus clementina]
c80423.graph_c0	--	K13457|3.48203e-34|cic:CICLE_v10010746mg|hypothetical protein; K13457 disease resistance protein RPM1 (A)	[T]	Signal transduction mechanisms	NB-ARC domain	Disease resistance RPP13-like protein 4 GN=RPP13L4 OS=Arabidopsis thaliana (Mouse-ear cress) PE=2 SV=2	hypothetical protein CISIN_1g0051813mg, partial [Citrus sinensis]
c52138.graph_c0	Biological Process: activation of MAPKK activity (GO:0000186);; Molecular Function: MAP kinase kinase kinase activity (GO:0004709);; Molecular Function: protein serine/threonine phosphatase activity (GO:0004722);; Molecular Function: ATP binding (GO:0005524);;	--	[T]	Signal transduction mechanisms	Protein kinase domain;; Protein tyrosine kinase;; Protein phosphatase 2C	Probable protein phosphatase 2C 31 GN=At2g40860/At2g40870 OS=Arabidopsis thaliana (Mouse-ear cress) PE=2 SV=1	hypothetical protein CISIN_1g005427mg [Citrus sinensis]
c25750.graph_c0	Cellular Component: integral component of membrane (GO:0016021);;	K14207|2.20878e-55|cit:102623353|probable sodium-coupled neutral amino acid transporter 6-like; K14207 solute carrier family 38 (sodium-coupled neutral amino acid transporter), member 2 (A)	[E]	Amino acid transport and metabolism	Transmembrane amino acid transporter protein	--	hypothetical protein CISIN_1g012508mg [Citrus sinensis]
c33683.graph_c0	Molecular Function: GTP binding (GO:0005525);; Biological Process: small GTPase mediated signal transduction (GO:0007264);; Biological Process: protein transport (GO:0015031);; Molecular Function: hydrolase activity (GO:0016787);;	K07904|1.29225e-41|pop:POPTR_0312s00200g|hypothetical protein; K07904 Ras-related protein Rab-11A (A)	[U]	Intracellular trafficking, secretion, and vesicular transport	Ras family;; Miro-like protein	Ras-related protein RABA1d GN=F28A21.210 OS=Arabidopsis thaliana (Mouse-ear cress) PE=2 SV=1	hypothetical protein POPTR_0312s00200g, partial [Populus trichocarpa]
c64768.graph_c0	--	--	--	--	--	Pentatricopeptide repeat-containing protein At2g28050 GN=At2g28050 OS=Arabidopsis thaliana (Mouse-ear cress) PE=3 SV=1	hypothetical protein CISIN_1g047794mg [Citrus sinensis]
c11771.graph_c0	Biological Process: mitotic cell cycle (GO:0000278);; Molecular Function: protein kinase activity (GO:0004672);; Molecular Function: ATP binding (GO:0005524);; Cellular Component: cytosol (GO:0005829);; Cellular Component: plasma membrane (GO:0005886);; Biological Process: protein phosphorylation (GO:0006468);; Biological Process: endocytosis (GO:0006897);; Biological Process: cell adhesion (GO:0…	K12489|2.34501e-51|rcu:RCOM_1438200|ATP binding protein, putative; K12489 Arf-GAP with coiled-coil, ANK repeat and PH domain-containing protein (A)	[T]	Signal transduction mechanisms	--	ADP-ribosylation factor GTPase-activating protein AGD3 GN=T31B5.120 OS=Arabidopsis thaliana (Mouse-ear cress) PE=1 SV=1	hypothetical protein VITISV_030862 [Vitis vinifera]
c13056.graph_c0	Cellular Component: integral component of membrane (GO:0016021);;	K17790|3.76195e-75|cit:102611647|outer envelope pore protein 16-3, chloroplastic/mitochondrial-like; K17790 mitochondrial import inner membrane translocase subunit TIM22 (A)	[U]	Intracellular trafficking, secretion, and vesicular transport	Tim17/Tim22/Tim23/Pmp24 family	Outer envelope pore protein 16-3, chloroplastic/mitochondrial GN=T24P15.12 OS=Arabidopsis thaliana (Mouse-ear cress) PE=1 SV=1	PREDICTED: outer envelope pore protein 16-3, chloroplastic/mitochondrial-like isoform X1 [Citrus sinensis]
c18189.graph_c0	Molecular Function: zinc ion binding (GO:0008270);;	--	--	--	--	--	hypothetical protein CICLE_v10014020mg [Citrus clementina]
c12806.graph_c0	Biological Process: defense response (GO:0006952);; Biological Process: response to biotic stimulus (GO:0009607);; Cellular Component: membrane (GO:0016020);; Biological Process: mRNA modification (GO:0016556);;	--	--	--	Pathogenesis-related protein Bet v I family;; Polyketide cyclase / dehydrase and lipid transport	MLP-like protein 423 OS=Arabidopsis thaliana (Mouse-ear cress) PE=2 SV=1	hypothetical protein CICLE_v10032973mg [Citrus clementina]
c61494.graph_c0	--	--	--	--	--	--	hypothetical protein CICLE_v10028872mg [Citrus clementina]
c71154.graph_c0	Cellular Component: intracellular organelle (GO:0043229);;	--	--	--	Shugoshin C terminus	--	hypothetical protein CICLE_v10028947mg [Citrus clementina]
c53441.graph_c8	--	--	--	--	--	--	PREDICTED: disease resistance protein At4g27190-like [Citrus sinensis]
c48728.graph_c0	Biological Process: transcription, DNA-templated (GO:0006351);;	--	--	--	AP2 domain	Ethylene-responsive transcription factor ERF053 GN=ERF053 OS=Arabidopsis thaliana (Mouse-ear cress) PE=2 SV=1	hypothetical protein CICLE_v10015144mg [Citrus clementina]
c44080.graph_c1	Molecular Function: copper ion binding (GO:0005507);; Cellular Component: mitochondrial inner membrane (GO:0005743);; Biological Process: protein targeting to mitochondrion (GO:0006626);; Biological Process: copper ion transport (GO:0006825);; Biological Process: cellular copper ion homeostasis (GO:0006878);; Biological Process: embryo development (GO:0009790);; Molecular Function: hydrolase acti…	K07152|1.20182e-113|pmum:103341670|protein SCO1 homolog 1, mitochondrial; K07152 protein SCO1/2 (A)	[C]	Energy production and conversion	SCO1/SenC;; AhpC/TSA family;; Thioredoxin-like	Protein SCO1 homolog 1, mitochondrial (Precursor) GN=T16O11.9 OS=Arabidopsis thaliana (Mouse-ear cress) PE=2 SV=1	PREDICTED: protein SCO1 homolog 1, mitochondrial [Prunus mume]
c89261.graph_c0	--	--	[X]	--	Myelin proteolipid protein (PLP or lipophilin)	--	--
c46218.graph_c0	Cellular Component: cytoplasm (GO:0005737);; Biological Process: fatty acid biosynthetic process (GO:0006633);; Molecular Function: hydro-lyase activity (GO:0016836);;	K02372|8.07793e-109|tcc:TCM_046682|Thioesterase superfamily protein isoform 1; K02372 3-hydroxyacyl-[acyl-carrier-protein] dehydratase [EC:4.2.1.59] (A)	--	--	FabA-like domain;; MaoC like domain	--	Thioesterase superfamily protein isoform 1 [Theobroma cacao]
c24786.graph_c0	Cellular Component: mitochondrion (GO:0005739);; Biological Process: chromatin assembly or disassembly (GO:0006333);; Cellular Component: membrane (GO:0016020);;	--	[R]	General function prediction only	PPR repeat family;; PPR repeat;; PPR repeat;; Pentatricopeptide repeat domain	Pentatricopeptide repeat-containing protein At1g61870, mitochondrial (Precursor) GN=PPR336 OS=Arabidopsis thaliana (Mouse-ear cress) PE=2 SV=2	hypothetical protein CICLE_v10015479mg [Citrus clementina]
c9587.graph_c0	Molecular Function: nucleic acid binding (GO:0003676);;	--	[L]	Replication, recombination and repair	hAT family C-terminal dimerisation region	Zinc finger BED domain-containing protein RICESLEEPER 2 OS=Oryza sativa subsp. japonica (Rice) PE=2 SV=1	hypothetical protein CICLE_v10011114mg [Citrus clementina]
c42635.graph_c0	Molecular Function: aldose 1-epimerase activity (GO:0004034);; Biological Process: hexose metabolic process (GO:0019318);; Molecular Function: carbohydrate binding (GO:0030246);;	K01785|6.77495e-131|cit:102625637|aldose 1-epimerase-like; K01785 aldose 1-epimerase [EC:5.1.3.3] (A)	[G]	Carbohydrate transport and metabolism	Aldose 1-epimerase	--	hypothetical protein CISIN_1g0479222mg, partial [Citrus sinensis]
c1262.graph_c0	Biological Process: metabolic process (GO:0008152);; Molecular Function: ligase activity (GO:0016874);;	K01904|7.02313e-06|pop:POPTR_0001s13900g|POPTRDRAFT_548019; 4-coumarate--CoA ligase family protein; K01904 4-coumarate--CoA ligase [EC:6.2.1.12] (A)	[I]	Lipid transport and metabolism	--	Putative 4-coumarate--CoA ligase-like 8 GN=OJ1340_C08.126 OS=Oryza sativa subsp. japonica (Rice) PE=3 SV=1	hypothetical protein A1O5_03741 [Cladophialophora psammophila CBS 110553]
c52928.graph_c3	--	--	--	--	Plus-3 domain	--	hypothetical protein CICLE_v10005652mg [Citrus clementina]
c42917.graph_c2	Biological Process: terpenoid metabolic process (GO:0006721);; Cellular Component: chloroplast part (GO:0044434);; Biological Process: response to stimulus (GO:0050896);; Biological Process: reactive oxygen species metabolic process (GO:0072593);;	--	--	--	Domain of unknown function (DUF4281);; Domain of unknown function (DUF4281)	--	neoxanthin synthase precursor [Citrus sinensis]
c57465.graph_c0	Molecular Function: zinc ion binding (GO:0008270);; Cellular Component: chloroplast (GO:0009507);; Biological Process: secondary cell wall biogenesis (GO:0009834);; Biological Process: xylem development (GO:0010089);; Biological Process: vegetative to reproductive phase transition of meristem (GO:0010228);; Biological Process: rhamnogalacturonan I side chain metabolic process (GO:0010400);; Biolo…	K10999|0|cic:CICLE_v10007321mg|hypothetical protein; K10999 cellulose synthase A [EC:2.4.1.12] (A)	--	--	Cellulose synthase;; Zinc-binding RING-finger;; RING/Ubox like zinc-binding domain	Cellulose synthase A catalytic subunit 7 [UDP-forming] GN=T10B6.80 OS=Arabidopsis thaliana (Mouse-ear cress) PE=1 SV=1	hypothetical protein CICLE_v10007321mg [Citrus clementina]
c21556.graph_c0	--	--	[K]	Transcription	--	--	hypothetical protein CISIN_1g000335mg [Citrus sinensis]
c51977.graph_c0	--	--	--	--	--	--	PREDICTED: uncharacterized protein LOC102615565 isoform X3 [Citrus sinensis]
c11982.graph_c0	--	--	--	--	WSTF, HB1, Itc1p, MBD9 motif 1	--	hypothetical protein JCGZ_25736 [Jatropha curcas]
c90679.graph_c0	--	--	--	--	--	--	hypothetical protein MYCGRDRAFT_46243 [Zymoseptoria tritici IPO323]
c50718.graph_c0	Molecular Function: transporter activity (GO:0005215);; Biological Process: transport (GO:0006810);; Cellular Component: chloroplast (GO:0009507);;	--	[I]	Lipid transport and metabolism	CRAL/TRIO domain	--	PREDICTED: CRAL-TRIO domain-containing protein C365.01-like isoform X2 [Citrus sinensis]
c35923.graph_c0	--	--	--	--	--	Putative disease resistance protein RGA3 GN=RGA3 OS=Solanum bulbocastanum (Wild potato) PE=2 SV=2	hypothetical protein CISIN_1g048450mg [Citrus sinensis]
c76983.graph_c0	Biological Process: double-strand break repair via homologous recombination (GO:0000724);; Cellular Component: Smc5-Smc6 complex (GO:0030915);;	--	[BDL]	--	--	Structural maintenance of chromosomes protein 5 GN=F1N13.60 OS=Arabidopsis thaliana (Mouse-ear cress) PE=2 SV=1	PREDICTED: structural maintenance of chromosomes protein 5 [Vitis vinifera]
c53227.graph_c0	--	--	[R]	General function prediction only	--	[Fructose-bisphosphate aldolase]-lysine N-methyltransferase, chloroplastic (Precursor) OS=Arabidopsis thaliana (Mouse-ear cress) PE=1 SV=1	hypothetical protein CICLE_v10019481mg [Citrus clementina]
c3342.graph_c0	--	K08869|1.70306e-38|cit:102607989|probable serine/threonine-protein kinase abkC-like; K08869 aarF domain-containing kinase (A)	--	--	--	--	PREDICTED: probable serine/threonine-protein kinase abkC-like [Citrus sinensis]
c26862.graph_c0	Molecular Function: metalloendopeptidase activity (GO:0004222);; Biological Process: proteolysis (GO:0006508);; Molecular Function: metal ion binding (GO:0046872);;	K01412|3.61038e-91|cit:102616050|mitochondrial-processing peptidase subunit alpha-like; K01412 mitochondrial-processing peptidase subunit alpha [EC:3.4.24.64] (A)	[O]	Posttranslational modification, protein turnover, chaperones	Peptidase M16 inactive domain	Mitochondrial-processing peptidase subunit alpha (Precursor) GN=MPP OS=Solanum tuberosum (Potato) PE=1 SV=1	PREDICTED: mitochondrial-processing peptidase subunit alpha-like [Citrus sinensis]
c25315.graph_c0	--	--	--	--	--	--	hypothetical protein CISIN_1g023360mg [Citrus sinensis]
c44974.graph_c0	Molecular Function: DNA binding (GO:0003677);; Molecular Function: helicase activity (GO:0004386);; Molecular Function: ATP binding (GO:0005524);;	K14439|0|cit:102610239|SWI/SNF-related matrix-associated actin-dependent regulator of chromatin subfamily A containing DEAD/H box 1-like; K14439 SWI/SNF-related matrix-associated actin-dependent regulator of chromatin subfamily A containing DEAD/H box 1 [EC:3.6.4.12] (A)	[B]	Chromatin structure and dynamics	SNF2 family N-terminal domain;; Helicase conserved C-terminal domain;; Type III restriction enzyme, res subunit	Protein CHROMATIN REMODELING 19 {ECO:0000303|PubMed:16547115} OS=Arabidopsis thaliana (Mouse-ear cress) PE=2 SV=1	hypothetical protein CICLE_v10004398mg [Citrus clementina]
c77711.graph_c0	--	K11805|8.12472e-66|pper:PRUPE_ppa008187mg|hypothetical protein; K11805 WD repeat-containing protein 68 (A)	[S]	Function unknown	WD domain, G-beta repeat	Protein TRANSPARENT TESTA GLABRA 1 GN=TTG1 OS=Arabidopsis thaliana (Mouse-ear cress) PE=1 SV=1	WD40 protein, partial [Pyrus communis]
c40684.graph_c0	--	--	--	--	Auxin responsive protein	Auxin-induced protein 10A5 OS=Glycine max (Soybean) PE=2 SV=1	hypothetical protein CICLE_v10029526mg [Citrus clementina]
c14301.graph_c0	Molecular Function: DNA binding (GO:0003677);; Molecular Function: chromatin binding (GO:0003682);;	--	--	--	Myb-like DNA-binding domain	Myb family transcription factor APL GN=APL OS=Arabidopsis thaliana (Mouse-ear cress) PE=2 SV=2	hypothetical protein JCGZ_06855 [Jatropha curcas]
c60174.graph_c0	--	--	--	--	TAF RNA Polymerase I subunit A	--	hypothetical protein CISIN_1g0466162mg, partial [Citrus sinensis]
c50447.graph_c0	Molecular Function: carboxylic ester hydrolase activity (GO:0004091);; Biological Process: lipid metabolic process (GO:0006629);; Biological Process: proline transport (GO:0015824);; Molecular Function: lipase activity (GO:0016298);;	--	--	--	GDSL-like Lipase/Acylhydrolase	GDSL esterase/lipase At5g55050 (Precursor) GN=At5g55050 OS=Arabidopsis thaliana (Mouse-ear cress) PE=2 SV=1	hypothetical protein CICLE_v10008725mg [Citrus clementina]
c53842.graph_c0	Molecular Function: nucleoside diphosphate kinase activity (GO:0004550);; Molecular Function: ATP binding (GO:0005524);; Cellular Component: vacuole (GO:0005773);; Cellular Component: peroxisome (GO:0005777);; Cellular Component: plasma membrane (GO:0005886);; Biological Process: nucleoside diphosphate phosphorylation (GO:0006165);; Biological Process: GTP biosynthetic process (GO:0006183);; Biol…	K00940|3.08691e-78|pda:103704602|nucleoside diphosphate kinase B; K00940 nucleoside-diphosphate kinase [EC:2.7.4.6] (A)	[F]	Nucleotide transport and metabolism	Nucleoside diphosphate kinase	Nucleoside diphosphate kinase 1 GN=NDKP1 OS=Mesembryanthemum crystallinum (Common ice plant) PE=2 SV=1	nucloeside diphosphate kinase 1 [Codonopsis lanceolata]
c53616.graph_c1	--	--	[R]	General function prediction only	PPR repeat family;; PPR repeat;; PPR repeat;; Pentatricopeptide repeat domain	Pentatricopeptide repeat-containing protein At3g02650, mitochondrial (Precursor) GN=At3g02650 OS=Arabidopsis thaliana (Mouse-ear cress) PE=2 SV=1	PREDICTED: pentatricopeptide repeat-containing protein At3g02650, mitochondrial-like isoform X1 [Citrus sinensis]
c48518.graph_c2	Molecular Function: DNA binding (GO:0003677);; Molecular Function: DNA (cytosine-5-)-methyltransferase activity (GO:0003886);; Cellular Component: nucleus (GO:0005634);; Biological Process: DNA mediated transformation (GO:0009294);; Biological Process: C-5 methylation of cytosine (GO:0090116);;	K00558|2.57058e-62|pvu:PHAVU_002G113900g|hypothetical protein; K00558 DNA (cytosine-5)-methyltransferase 1 [EC:2.1.1.37] (A)	--	--	Chromo (CHRromatin Organisation MOdifier) domain	DNA (cytosine-5)-methyltransferase 3 GN=DMT105 OS=Zea mays (Maize) PE=2 SV=1	PREDICTED: DNA (cytosine-5)-methyltransferase CMT2-like isoform X3 [Vitis vinifera]
c45384.graph_c0	Molecular Function: uridine kinase activity (GO:0004849);; Molecular Function: ATP binding (GO:0005524);; Cellular Component: cytoplasm (GO:0005737);; Biological Process: phosphorylation (GO:0016310);; Molecular Function: transferase activity, transferring glycosyl groups (GO:0016757);; Molecular Function: phosphotransferase activity, alcohol group as acceptor (GO:0016773);; Biological Process: U…	K00876|0|cit:102626560|uridine kinase-like protein 1, chloroplastic-like; K00876 uridine kinase [EC:2.7.1.48] (A)	[TZ]	--	Uracil phosphoribosyltransferase;; Phosphoribulokinase / Uridine kinase family;; AAA domain;; Dephospho-CoA kinase	Putative uracil phosphoribosyltransferase (Precursor) GN=MHK7.10 OS=Arabidopsis thaliana (Mouse-ear cress) PE=1 SV=1	hypothetical protein CICLE_v10015123mg [Citrus clementina]
c56760.graph_c0	--	--	--	--	SAM dependent carboxyl methyltransferase	--	hypothetical protein CICLE_v10004079mg [Citrus clementina]
c29105.graph_c0	Biological Process: response to insect (GO:0009625);; Molecular Function: proteoglycan binding (GO:0043394);;	--	--	--	Phloem protein 2	Protein PHLOEM PROTEIN 2-LIKE A1 GN=PP2A1 OS=Arabidopsis thaliana (Mouse-ear cress) PE=2 SV=1	hypothetical protein CISIN_1g025108mg [Citrus sinensis]
c61400.graph_c0	Molecular Function: oxidoreductase activity, acting on paired donors, with incorporation or reduction of molecular oxygen, 2-oxoglutarate as one donor, and incorporation of one atom each of oxygen into both donors (GO:0016706);;	K06892|1.0684e-58|tcc:TCM_004097|2-oxoglutarate and Fe(II)-dependent oxygenase superfamily protein isoform 1 (A)	[QR]	--	2OG-Fe(II) oxygenase superfamily	1-aminocyclopropane-1-carboxylate oxidase homolog 6 GN=At1g04350 OS=Arabidopsis thaliana (Mouse-ear cress) PE=2 SV=1	hypothetical protein F383_17832 [Gossypium arboreum]
c25001.graph_c0	--	--	[R]	General function prediction only	C2 domain	--	hypothetical protein AUEXF2481DRAFT_7054 [Aureobasidium subglaciale EXF-2481]
c52856.graph_c1	Molecular Function: GTP binding (GO:0005525);; Biological Process: small GTPase mediated signal transduction (GO:0007264);; Biological Process: protein transport (GO:0015031);; Molecular Function: hydrolase activity (GO:0016787);;	K07904|2.33586e-90|cit:102627602|ras-related protein RABA1d-like; K07904 Ras-related protein Rab-11A (A)	[U]	Intracellular trafficking, secretion, and vesicular transport	Ras family	Ras-related protein RABA1d GN=F28A21.210 OS=Arabidopsis thaliana (Mouse-ear cress) PE=2 SV=1	PREDICTED: ras-related protein RABA1d-like [Citrus sinensis]
c73291.graph_c0	--	--	[P]	Inorganic ion transport and metabolism	--	--	hypothetical protein CISIN_1g008970mg [Citrus sinensis]
c76137.graph_c0	Biological Process: activation of MAPKK activity (GO:0000186);; Molecular Function: MAP kinase kinase kinase activity (GO:0004709);; Molecular Function: ATP binding (GO:0005524);; Cellular Component: integral component of membrane (GO:0016021);; Molecular Function: 2-alkenal reductase [NAD(P)] activity (GO:0032440);; Biological Process: oxidation-reduction process (GO:0055114);;	--	--	--	--	Leucine-rich repeat receptor-like serine/threonine-protein kinase BAM1 (Precursor) GN=BAM1 OS=Arabidopsis thaliana (Mouse-ear cress) PE=1 SV=1	PREDICTED: leucine-rich repeat receptor-like serine/threonine-protein kinase BAM1 [Prunus mume]
c49661.graph_c0	Molecular Function: ubiquitin-protein ligase activity (GO:0004842);; Biological Process: ubiquitin-dependent protein catabolic process (GO:0006511);; Biological Process: toxin catabolic process (GO:0009407);; Biological Process: protein ubiquitination (GO:0016567);;	K10268|0|cit:102609404|F-box/LRR-repeat protein 3-like; K10268 F-box and leucine-rich repeat protein 2/20 (A)	[R]	General function prediction only	Leucine Rich repeat;; Leucine Rich repeats (2 copies);; Leucine Rich repeat;; Leucine Rich repeats (2 copies)	F-box/LRR-repeat protein 3 GN=FBL3 OS=Arabidopsis thaliana (Mouse-ear cress) PE=2 SV=1	hypothetical protein CISIN_1g006015mg [Citrus sinensis]
c46250.graph_c0	Molecular Function: DNA binding (GO:0003677);; Molecular Function: helicase activity (GO:0004386);; Molecular Function: ATP binding (GO:0005524);; Molecular Function: transferase activity (GO:0016740);;	K14439|6.51374e-140|cit:102610239|SWI/SNF-related matrix-associated actin-dependent regulator of chromatin subfamily A containing DEAD/H box 1-like; K14439 SWI/SNF-related matrix-associated actin-dependent regulator of chromatin subfamily A containing DEAD/H box 1 [EC:3.6.4.12] (A)	[B]	Chromatin structure and dynamics	Helicase conserved C-terminal domain	Protein CHROMATIN REMODELING 19 {ECO:0000303|PubMed:16547115} OS=Arabidopsis thaliana (Mouse-ear cress) PE=2 SV=1	PREDICTED: SWI/SNF-related matrix-associated actin-dependent regulator of chromatin subfamily A containing DEAD/H box 1-like isoform X2 [Citrus sinensis]
c87940.graph_c0	Molecular Function: phosphoprotein phosphatase activity (GO:0004721);; Biological Process: metabolic process (GO:0008152);;	--	[T]	Signal transduction mechanisms	--	Protein phosphatase 2C 32 GN=POL OS=Arabidopsis thaliana (Mouse-ear cress) PE=1 SV=2	hypothetical protein CISIN_1g002536mg [Citrus sinensis]
c74650.graph_c0	--	--	--	--	--	--	hypothetical protein CISIN_1g040013mg [Citrus sinensis]
c90371.graph_c0	Biological Process: mitotic cell cycle (GO:0000278);; Biological Process: cytokinesis by cell plate formation (GO:0000911);; Biological Process: establishment of planar polarity (GO:0001736);; Biological Process: regionalization (GO:0003002);; Molecular Function: ARF guanyl-nucleotide exchange factor activity (GO:0005086);; Cellular Component: endosome (GO:0005768);; Cellular Component: plasma me…	K18443|1.21898e-78|cit:102627469|ARF guanine-nucleotide exchange factor GNOM-like; K18443 golgi-specific brefeldin A-resistance guanine nucleotide exchange factor 1 (A)	[U]	Intracellular trafficking, secretion, and vesicular transport	--	ARF guanine-nucleotide exchange factor GNOM GN=At1g13980 OS=Arabidopsis thaliana (Mouse-ear cress) PE=1 SV=1	hypothetical protein CISIN_1g046443mg [Citrus sinensis]
c1890.graph_c0	Cellular Component: anchored component of membrane (GO:0031225);;	--	--	--	Protein of unknown function (DUF642)	--	hypothetical protein CICLE_v10015578mg [Citrus clementina]
c92075.graph_c0	Biological Process: metabolic process (GO:0008152);; Molecular Function: transferase activity, transferring acyl groups other than amino-acyl groups (GO:0016747);;	--	[I]	Lipid transport and metabolism	Thiolase, C-terminal domain	--	hypothetical protein A1Q1_03740 [Trichosporon asahii var. asahii CBS 2479]
c13008.graph_c0	Molecular Function: phosphoribosylformylglycinamidine cyclo-ligase activity (GO:0004641);; Cellular Component: cytoplasm (GO:0005737);; Biological Process: 'de novo' IMP biosynthetic process (GO:0006189);;	K01933|0|pmum:103319615|phosphoribosylformylglycinamidine cyclo-ligase, chloroplastic/mitochondrial; K01933 phosphoribosylformylglycinamidine cyclo-ligase [EC:6.3.3.1] (A)	[F]	Nucleotide transport and metabolism	AIR synthase related protein, C-terminal domain;; AIR synthase related protein, N-terminal domain	Phosphoribosylformylglycinamidine cyclo-ligase, chloroplastic/mitochondrial (Precursor) GN=PUR5 OS=Vigna unguiculata (Cowpea) PE=2 SV=1	hypothetical protein JCGZ_14002 [Jatropha curcas]
c20962.graph_c0	Molecular Function: phosphogluconate dehydrogenase (decarboxylating) activity (GO:0004616);; Biological Process: pentose-phosphate shunt (GO:0006098);; Molecular Function: NADP binding (GO:0050661);;	K00033|0|tcc:TCM_011383|6-phosphogluconate dehydrogenase family protein isoform 1; K00033 6-phosphogluconate dehydrogenase [EC:1.1.1.44 1.1.1.343] (A)	[G]	Carbohydrate transport and metabolism	6-phosphogluconate dehydrogenase, C-terminal domain;; NAD binding domain of 6-phosphogluconate dehydrogenase	6-phosphogluconate dehydrogenase, decarboxylating 3 GN=At3g02360 OS=Arabidopsis thaliana (Mouse-ear cress) PE=2 SV=1	6-phosphogluconate dehydrogenase family protein isoform 1 [Theobroma cacao]
c24689.graph_c0	Molecular Function: monooxygenase activity (GO:0004497);; Cellular Component: chloroplast (GO:0009507);; Biological Process: photorespiration (GO:0009853);; Molecular Function: ribulose-bisphosphate carboxylase activity (GO:0016984);; Biological Process: reductive pentose-phosphate cycle (GO:0019253);; Biological Process: oxidation-reduction process (GO:0055114);;	K01602|1.28333e-46|rcu:RCOM_1158790|Ribulose bisphosphate carboxylase small chain, chloroplast precursor, putative (EC:4.1.1.39); K01602 ribulose-bisphosphate carboxylase small chain [EC:4.1.1.39] (A)	--	--	Ribulose-1,5-bisphosphate carboxylase small subunit;; Ribulose bisphosphate carboxylase, small chain	Ribulose bisphosphate carboxylase small chain, chloroplastic (Precursor) GN=RBCS OS=Gossypium hirsutum (Upland cotton) PE=3 SV=2	ribulose-1,5-bisphosphate carboxylase/oxygenase small subunit, partial (chloroplast) [Gossypium raimondii]
c56264.graph_c0	--	--	--	--	Methyl-CpG binding domain	Methyl-CpG-binding domain-containing protein 13 GN=MBD13 OS=Arabidopsis thaliana (Mouse-ear cress) PE=2 SV=1	PREDICTED: methyl-CpG-binding domain-containing protein 13-like [Citrus sinensis]
c75159.graph_c0	Biological Process: MAPK cascade (GO:0000165);; Molecular Function: nucleotide binding (GO:0000166);; Molecular Function: protein serine/threonine kinase activity (GO:0004674);; Biological Process: protein phosphorylation (GO:0006468);;	K04733|1.05268e-53|cic:CICLE_v10001525mg|hypothetical protein; K04733 interleukin-1 receptor-associated kinase 4 [EC:2.7.11.1] (A)	[T]	Signal transduction mechanisms	--	Serine/threonine-protein kinase CDL1 {ECO:0000305} OS=Arabidopsis thaliana (Mouse-ear cress) PE=1 SV=1	hypothetical protein CISIN_1g017246mg [Citrus sinensis]
c58078.graph_c0	Molecular Function: metal ion binding (GO:0046872);;	K15687|7.516e-87|cic:CICLE_v10031666mg|hypothetical protein; K15687 E3 ubiquitin-protein ligase makorin [EC:6.3.2.19] (A)	[O]	Posttranslational modification, protein turnover, chaperones	Zinc finger C-x8-C-x5-C-x3-H type (and similar)	Zinc finger CCCH domain-containing protein 69 GN=At3g63550 OS=Arabidopsis thaliana (Mouse-ear cress) PE=3 SV=1	hypothetical protein CISIN_1g015861mg [Citrus sinensis]
c32142.graph_c0	Molecular Function: protein serine/threonine kinase activity (GO:0004674);; Molecular Function: ATP binding (GO:0005524);; Biological Process: protein phosphorylation (GO:0006468);; Molecular Function: carbohydrate binding (GO:0030246);; Biological Process: recognition of pollen (GO:0048544);;	--	--	--	Protein kinase domain;; Protein tyrosine kinase	G-type lectin S-receptor-like serine/threonine-protein kinase At2g19130 (Precursor) GN=At2g19130 OS=Arabidopsis thaliana (Mouse-ear cress) PE=2 SV=1	hypothetical protein CICLE_v10014278mg [Citrus clementina]
c40394.graph_c0	Molecular Function: DNA binding (GO:0003677);; Molecular Function: sequence-specific DNA binding transcription factor activity (GO:0003700);; Biological Process: regulation of transcription, DNA-templated (GO:0006355);;	--	--	--	GRAS domain family	Scarecrow-like protein 3 GN=SCL3 OS=Arabidopsis thaliana (Mouse-ear cress) PE=2 SV=1	hypothetical protein JCGZ_24495 [Jatropha curcas]
c71719.graph_c0	--	--	--	--	--	--	hypothetical protein CISIN_1g008200mg [Citrus sinensis]
c16481.graph_c0	Molecular Function: motor activity (GO:0003774);; Molecular Function: actin binding (GO:0003779);; Molecular Function: ATP binding (GO:0005524);; Cellular Component: myosin complex (GO:0016459);;	K10357|4.63945e-44|cit:102620713|myosin-15-like; K10357 myosin V (A)	[Z]	Cytoskeleton	Myosin head (motor domain)	Myosin-15 GN=XI-I OS=Arabidopsis thaliana (Mouse-ear cress) PE=2 SV=1	hypothetical protein CISIN_1g0004672mg, partial [Citrus sinensis]
c74911.graph_c0	Molecular Function: transferase activity, transferring glycosyl groups (GO:0016757);; Biological Process: single-organism cellular process (GO:0044763);; Biological Process: cellular component organization or biogenesis (GO:0071840);;	K00735|1.39004e-12|cic:CICLE_v10001397mg|hypothetical protein; K00735 galactosylgalactosylxylosylprotein 3-beta-glucuronosyltransferase 1 [EC:2.4.1.135] (A)	--	--	--	--	hypothetical protein CISIN_1g0160701mg, partial [Citrus sinensis]
c32109.graph_c0	Cellular Component: cytosol (GO:0005829);; Biological Process: lateral root formation (GO:0010311);; Molecular Function: heme binding (GO:0020037);; Molecular Function: metal ion binding (GO:0046872);;	--	[C]	Energy production and conversion	Cytochrome b5-like Heme/Steroid binding domain	Cytochrome b5 domain-containing protein RLF {ECO:0000305} OS=Arabidopsis thaliana (Mouse-ear cress) PE=2 SV=1	hypothetical protein CICLE_v10032828mg [Citrus clementina]
c83907.graph_c0	Molecular Function: biotin synthase activity (GO:0004076);; Cellular Component: mitochondrion (GO:0005739);; Biological Process: acetyl-CoA metabolic process (GO:0006084);; Biological Process: microtubule nucleation (GO:0007020);; Molecular Function: zinc ion binding (GO:0008270);; Biological Process: biotin biosynthetic process (GO:0009102);; Biological Process: regulation of meristem growth (GO…	K01012|1.16492e-50|aly:ARALYDRAFT_903720|hypothetical protein; K01012 biotin synthase [EC:2.8.1.6] (A)	[H]	Coenzyme transport and metabolism	--	Biotin synthase GN=T01O24.10 OS=Arabidopsis thaliana (Mouse-ear cress) PE=2 SV=1	hypothetical protein ARALYDRAFT_903720 [Arabidopsis lyrata subsp. lyrata]
c5674.graph_c0	Cellular Component: membrane (GO:0016020);;	--	[R]	General function prediction only	Domain of unknown function (DUF4463)	CSC1-like protein HYP1 GN=HYP1 OS=Arabidopsis thaliana (Mouse-ear cress) PE=2 SV=1	hypothetical protein CICLE_v10011183mg [Citrus clementina]
c47214.graph_c0	--	--	--	--	Peptidase inhibitor I9	--	hypothetical protein BAUCODRAFT_34001 [Baudoinia compniacensis UAMH 10762]
c35104.graph_c0	--	K10597|4.84697e-92|cic:CICLE_v10010958mg|hypothetical protein; K10597 ubiquitin conjugation factor E4 B [EC:6.3.2.19] (A)	[O]	Posttranslational modification, protein turnover, chaperones	Ubiquitin elongating factor core	Probable ubiquitin conjugation factor E4 GN=T20K14_10 OS=Arabidopsis thaliana (Mouse-ear cress) PE=2 SV=1	hypothetical protein CISIN_1g001583mg [Citrus sinensis]
c36351.graph_c0	Cellular Component: cell wall (GO:0005618);;	--	--	--	Protein of unknown function, DUF288	--	PREDICTED: uncharacterized protein LOC102616637 [Citrus sinensis]
c61538.graph_c0	--	--	--	--	--	--	hypothetical protein CISIN_1g000147mg [Citrus sinensis]
c43491.graph_c0	Biological Process: double-strand break repair via homologous recombination (GO:0000724);; Molecular Function: double-stranded DNA binding (GO:0003690);; Molecular Function: single-stranded DNA binding (GO:0003697);; Molecular Function: protein binding (GO:0005515);; Cellular Component: nucleus (GO:0005634);; Cellular Component: mitochondrion (GO:0005739);; Molecular Function: cobalt ion binding …	--	--	--	Rad52/22 family double-strand break repair protein	--	hypothetical protein CICLE_v10022444mg [Citrus clementina]
c2401.graph_c0	Cellular Component: membrane (GO:0016020);;	--	[S]	Function unknown	Integral membrane protein DUF106	--	hypothetical protein MYCGRDRAFT_102814 [Zymoseptoria tritici IPO323]
c30604.graph_c0	--	--	[K]	Transcription	--	--	hypothetical protein CISIN_1g001744mg [Citrus sinensis]
c43069.graph_c0	Molecular Function: metal ion binding (GO:0046872);;	K10631|2.90886e-71|cit:102607299|E3 ubiquitin-protein ligase Topors-like; K10631 E3 ubiquitin-protein ligase Topors [EC:6.3.2.19] (A)	[K]	Transcription	Ring finger domain;; Zinc finger, C3HC4 type (RING finger);; zinc-RING finger domain;; Zinc finger, C3HC4 type (RING finger);; Zinc finger, C3HC4 type (RING finger)	--	hypothetical protein CISIN_1g046606mg [Citrus sinensis]
c46137.graph_c0	Biological Process: metabolic process (GO:0008152);; Molecular Function: UDP-glucosyltransferase activity (GO:0035251);;	--	[GC]	--	UDP-glucoronosyl and UDP-glucosyl transferase	Scopoletin glucosyltransferase GN=TOGT1 OS=Nicotiana tabacum (Common tobacco) PE=1 SV=1	Anthocyanin 3&apos;-O-beta-glucosyltransferase [Theobroma cacao]
c62201.graph_c0	--	--	--	--	--	--	hypothetical protein CICLE_v100033012mg, partial [Citrus clementina]
c46804.graph_c0	Molecular Function: acid phosphatase activity (GO:0003993);; Molecular Function: metal ion binding (GO:0046872);;	--	[G]	Carbohydrate transport and metabolism	Iron/zinc purple acid phosphatase-like protein C;; Calcineurin-like phosphoesterase	Purple acid phosphatase 18 (Precursor) GN=K10D20.4 OS=Arabidopsis thaliana (Mouse-ear cress) PE=2 SV=1	hypothetical protein CICLE_v10008345mg [Citrus clementina]
c33008.graph_c0	--	--	--	--	--	--	PREDICTED: enolase-phosphatase E1-like [Citrus sinensis]
c52196.graph_c0	Molecular Function: zinc ion binding (GO:0008270);;	--	[O]	Posttranslational modification, protein turnover, chaperones	Ring finger domain;; RING-H2 zinc finger;; Zinc finger, C3HC4 type (RING finger);; zinc-RING finger domain;; Zinc finger, C3HC4 type (RING finger);; Anaphase-promoting complex subunit 11 RING-H2 finger	RING-H2 finger protein ATL7 GN=ATL7 OS=Arabidopsis thaliana (Mouse-ear cress) PE=2 SV=1	hypothetical protein CICLE_v10032672mg [Citrus clementina]
c83795.graph_c0	Molecular Function: ATP binding (GO:0005524);; Biological Process: ATP catabolic process (GO:0006200);; Molecular Function: xenobiotic-transporting ATPase activity (GO:0008559);; Cellular Component: integral component of membrane (GO:0016021);; Biological Process: transmembrane transport (GO:0055085);;	K05658|1.08951e-85|cit:102607835|putative ABC transporter B family member 8-like; K05658 ATP-binding cassette, subfamily B (MDR/TAP), member 1 [EC:3.6.3.44] (A)	[Q]	Secondary metabolites biosynthesis, transport and catabolism	ABC transporter transmembrane region	Putative ABC transporter B family member 8 GN=MJI6.16 OS=Arabidopsis thaliana (Mouse-ear cress) PE=5 SV=1	hypothetical protein CISIN_1g000909mg [Citrus sinensis]
c66174.graph_c0	--	--	[BDT]	--	--	Protein ALWAYS EARLY 2 GN=ALY2 OS=Arabidopsis thaliana (Mouse-ear cress) PE=1 SV=1	hypothetical protein CISIN_1g044351mg [Citrus sinensis]
c24783.graph_c0	Biological Process: MAPK cascade (GO:0000165);; Molecular Function: protein serine/threonine kinase activity (GO:0004674);; Biological Process: protein phosphorylation (GO:0006468);;	K08867|0|cit:102622163|probable serine/threonine-protein kinase WNK5-like; K08867 WNK lysine deficient protein kinase [EC:2.7.11.1] (A)	[R]	General function prediction only	Protein kinase domain;; Protein tyrosine kinase	Probable serine/threonine-protein kinase WNK5 GN=WNK5 OS=Arabidopsis thaliana (Mouse-ear cress) PE=1 SV=2	hypothetical protein CISIN_1g010768mg [Citrus sinensis]
c47558.graph_c0	--	--	--	--	TFIIS helical bundle-like domain	Probable mediator of RNA polymerase II transcription subunit 26c GN=MYH9.6 OS=Arabidopsis thaliana (Mouse-ear cress) PE=1 SV=1	Transcription elongation factor (TFIIS) family protein, putative isoform 1 [Theobroma cacao]
c29050.graph_c1	Biological Process: flower development (GO:0009908);; Biological Process: meristem maintenance (GO:0010073);; Biological Process: single-organism cellular process (GO:0044763);; Molecular Function: protein dimerization activity (GO:0046983);; Biological Process: regulation of developmental process (GO:0050793);; Biological Process: regulation of cellular process (GO:0050794);;	--	--	--	--	--	MPF2-like-B [Medicago truncatula]
c61466.graph_c0	Molecular Function: phospholipid binding (GO:0005543);; Biological Process: anatomical structure morphogenesis (GO:0009653);; Biological Process: epidermal cell differentiation (GO:0009913);; Biological Process: cellular component organization (GO:0016043);; Cellular Component: intracellular membrane-bounded organelle (GO:0043231);; Cellular Component: cytoplasmic part (GO:0044444);; Biological P…	--	[U]	Intracellular trafficking, secretion, and vesicular transport	--	--	PREDICTED: uncharacterized protein LOC102618522 isoform X1 [Citrus sinensis]
c76374.graph_c0	Molecular Function: GTP binding (GO:0005525);; Cellular Component: plasma membrane (GO:0005886);; Biological Process: protein transport (GO:0015031);; Molecular Function: hydrolase activity (GO:0016787);;	K07897|2.6418e-82|cit:102613154|ras-related protein Rab7-like; K07897 Ras-related protein Rab-7A (A)	[R]	General function prediction only	Ras family	Ras-related protein Rab7 OS=Vigna aconitifolia (Moth bean) PE=2 SV=1	hypothetical protein CICLE_v10002522mg [Citrus clementina]
c47706.graph_c0	--	--	--	--	Pollen proteins Ole e I like	Proline-rich protein 4 (Precursor) GN=PRP4 OS=Arabidopsis thaliana (Mouse-ear cress) PE=2 SV=1	hypothetical protein POPTR_0004s17590g [Populus trichocarpa]
c64377.graph_c0	Cellular Component: mitochondrial respiratory chain complex III (GO:0005750);; Biological Process: mitochondrial electron transport, ubiquinol to cytochrome c (GO:0006122);; Molecular Function: ubiquinol-cytochrome-c reductase activity (GO:0008121);; Molecular Function: electron transporter, transferring electrons within CoQH2-cytochrome c reductase complex activity (GO:0045153);;	K00416|1.71996e-38|gmx:100500024|uncharacterized LOC100500024; K00416 ubiquinol-cytochrome c reductase subunit 6 (A)	[C]	Energy production and conversion	Ubiquinol-cytochrome C reductase hinge protein	Cytochrome b-c1 complex subunit 6 OS=Solanum tuberosum (Potato) PE=1 SV=2	PREDICTED: cytochrome b-c1 complex subunit 6 [Glycine max]
c28891.graph_c0	--	--	[R]	General function prediction only	--	--	hypothetical protein CISIN_1g003115mg [Citrus sinensis]
c63331.graph_c0	--	--	[Q]	Secondary metabolites biosynthesis, transport and catabolism	Cytochrome P450	Premnaspirodiene oxygenase GN=CYP71D55 OS=Hyoscyamus muticus (Egyptian henbane) PE=1 SV=1	hypothetical protein CICLE_v10018142mg, partial [Citrus clementina]
c83987.graph_c0	Molecular Function: phosphoprotein phosphatase activity (GO:0004721);;	--	[R]	General function prediction only	--	Plant intracellular Ras-group-related LRR protein 6 GN=PIRL6 OS=Arabidopsis thaliana (Mouse-ear cress) PE=2 SV=1	hypothetical protein CISIN_1g023495mg [Citrus sinensis]
c37666.graph_c0	Molecular Function: DNA binding (GO:0003677);; Molecular Function: sequence-specific DNA binding transcription factor activity (GO:0003700);; Cellular Component: nucleus (GO:0005634);; Biological Process: regulation of transcription, DNA-templated (GO:0006355);;	K09286|0|cit:102624066|ethylene-responsive transcription factor RAP2-12-like; K09286 EREBP-like factor (A)	--	--	AP2 domain	Ethylene-responsive transcription factor RAP2-12 GN=T18A20.14 OS=Arabidopsis thaliana (Mouse-ear cress) PE=1 SV=1	PREDICTED: ethylene-responsive transcription factor RAP2-12-like isoform X1 [Citrus sinensis]
c61102.graph_c0	--	--	--	--	XH domain	Factor of DNA methylation 4 {ECO:0000303|PubMed:22302148} OS=Arabidopsis thaliana (Mouse-ear cress) PE=4 SV=1	hypothetical protein CISIN_1g038527mg [Citrus sinensis]
c57981.graph_c0	--	--	[R]	General function prediction only	DYW family of nucleic acid deaminases	Pentatricopeptide repeat-containing protein At2g15690 GN=PCMP-H66 OS=Arabidopsis thaliana (Mouse-ear cress) PE=2 SV=2	hypothetical protein CISIN_1g044791mg [Citrus sinensis]
c13137.graph_c0	Molecular Function: ATP binding (GO:0005524);; Biological Process: cellular protein modification process (GO:0006464);; Molecular Function: small protein activating enzyme activity (GO:0008641);; Molecular Function: ligase activity (GO:0016874);;	K03178|0|cit:102611128|ubiquitin-activating enzyme E1 1-like; K03178 ubiquitin-activating enzyme E1 [EC:6.3.2.19] (A)	[O]	Posttranslational modification, protein turnover, chaperones	ThiF family;; Ubiquitin-activating enzyme e1 C-terminal domain;; Repeat in ubiquitin-activating (UBA) protein;; Ubiquitin-activating enzyme active site	Ubiquitin-activating enzyme E1 1 GN=T27E13.15 OS=Arabidopsis thaliana (Mouse-ear cress) PE=1 SV=1	PREDICTED: ubiquitin-activating enzyme E1 1-like [Citrus sinensis]
c68307.graph_c0	--	--	--	--	--	--	PREDICTED: uncharacterized protein LOC102620129 [Citrus sinensis]
c38012.graph_c0	Molecular Function: protein serine/threonine kinase activity (GO:0004674);; Molecular Function: non-membrane spanning protein tyrosine kinase activity (GO:0004715);; Molecular Function: ATP binding (GO:0005524);; Biological Process: protein phosphorylation (GO:0006468);;	K04733|4.89232e-75|pxb:103944911|protein kinase APK1A, chloroplastic-like; K04733 interleukin-1 receptor-associated kinase 4 [EC:2.7.11.1] (A)	[T]	Signal transduction mechanisms	Protein tyrosine kinase;; Protein kinase domain;; Protein kinase domain;; Protein tyrosine kinase	Protein kinase APK1B, chloroplastic (Precursor) GN=APK1B OS=Arabidopsis thaliana (Mouse-ear cress) PE=2 SV=2	hypothetical protein CISIN_1g015909mg [Citrus sinensis]
c81337.graph_c0	Molecular Function: catalase activity (GO:0004096);; Molecular Function: heme binding (GO:0020037);; Biological Process: hydrogen peroxide catabolic process (GO:0042744);; Molecular Function: metal ion binding (GO:0046872);; Biological Process: oxidation-reduction process (GO:0055114);;	K03781|1.78828e-83|ppp:PHYPADRAFT_92315|hypothetical protein; K03781 catalase [EC:1.11.1.6] (A)	[P]	Inorganic ion transport and metabolism	Catalase	Catalase-1 GN=CAT1 OS=Triticum aestivum (Wheat) PE=2 SV=1	catalase [Saprolegnia diclina VS20]
c34938.graph_c0	Molecular Function: ATP binding (GO:0005524);; Biological Process: ATP catabolic process (GO:0006200);; Cellular Component: integral component of membrane (GO:0016021);; Molecular Function: 2-alkenal reductase [NAD(P)] activity (GO:0032440);; Molecular Function: ATPase activity, coupled to transmembrane movement of substances (GO:0042626);; Biological Process: transmembrane transport (GO:0055085)…	--	[Q]	Secondary metabolites biosynthesis, transport and catabolism	ABC transporter	ABC transporter C family member 1 GN=T4K22.12 OS=Arabidopsis thaliana (Mouse-ear cress) PE=1 SV=1	hypothetical protein CISIN_1g0007462mg, partial [Citrus sinensis]
c37033.graph_c0	Molecular Function: NAD+ kinase activity (GO:0003951);; Molecular Function: diacylglycerol kinase activity (GO:0004143);; Cellular Component: mitochondrion (GO:0005739);; Biological Process: phytosphingosine metabolic process (GO:0006671);; Biological Process: protein kinase C-activating G-protein coupled receptor signaling pathway (GO:0007205);; Biological Process: response to cold (GO:0009409);…	--	[IT]	--	Diacylglycerol kinase catalytic domain	Sphingoid long-chain bases kinase 2, mitochondrial (Precursor) GN=LCKB2 OS=Arabidopsis thaliana (Mouse-ear cress) PE=2 SV=1	PREDICTED: sphingoid long-chain bases kinase 2, mitochondrial [Prunus mume]
c31964.graph_c0	Molecular Function: protein serine/threonine phosphatase activity (GO:0004722);; Biological Process: protein dephosphorylation (GO:0006470);; Molecular Function: metal ion binding (GO:0046872);;	K01102|0|cit:102615075|probable protein phosphatase 2C 60-like; K01102 pyruvate dehydrogenase phosphatase [EC:3.1.3.43] (A)	[T]	Signal transduction mechanisms	Protein phosphatase 2C	Probable protein phosphatase 2C 60 OS=Oryza sativa subsp. japonica (Rice) PE=2 SV=1	PREDICTED: probable protein phosphatase 2C 60-like [Citrus sinensis]
c22619.graph_c0	--	--	[Q]	Secondary metabolites biosynthesis, transport and catabolism	Cytochrome P450	Tabersonine 16-hydroxylase (Fragment) GN=CYP71D12 OS=Catharanthus roseus (Madagascar periwinkle) PE=1 SV=1	hypothetical protein CISIN_1g020458mg [Citrus sinensis]
c61645.graph_c0	Molecular Function: DNA binding (GO:0003677);; Molecular Function: nuclease activity (GO:0004518);; Cellular Component: nucleus (GO:0005634);; Biological Process: nucleotide-excision repair (GO:0006289);; Cellular Component: chloroplast (GO:0009507);; Biological Process: nucleic acid phosphodiester bond hydrolysis (GO:0090305);;	--	--	--	SnoaL-like domain	F-box protein SKIP8 GN=SKIP8 OS=Arabidopsis thaliana (Mouse-ear cress) PE=1 SV=1	PREDICTED: uncharacterized protein LOC102625923 [Citrus sinensis]
c56954.graph_c0	--	--	--	--	--	--	hypothetical protein CICLE_v10013077mg [Citrus clementina]
c37363.graph_c0	Molecular Function: chromatin binding (GO:0003682);; Molecular Function: single-stranded RNA binding (GO:0003727);; Biological Process: regulation of gene expression by genetic imprinting (GO:0006349);; Biological Process: endosperm development (GO:0009960);; Molecular Function: histone-lysine N-methyltransferase activity (GO:0018024);; Cellular Component: PcG protein complex (GO:0031519);; Biolo…	K11430|1.35868e-180|cit:102606927|histone-lysine N-methyltransferase EZA1-like; K11430 histone-lysine N-methyltransferase EZH2 [EC:2.1.1.43] (A)	[K]	Transcription	--	Histone-lysine N-methyltransferase EZA1 GN=T10M13.3 OS=Arabidopsis thaliana (Mouse-ear cress) PE=1 SV=1	hypothetical protein CISIN_1g002895mg [Citrus sinensis]
c10806.graph_c0	--	K02639|9.90376e-11|zma:542276|fdx3; ferredoxin3; K02639 ferredoxin (A)	--	--	--	Ferredoxin-3, chloroplastic (Precursor) GN=FDX3 OS=Zea mays (Maize) PE=2 SV=1	unknown [Picea sitchensis]
c33791.graph_c0	Molecular Function: asparagine synthase (glutamine-hydrolyzing) activity (GO:0004066);; Molecular Function: ATP binding (GO:0005524);; Biological Process: L-asparagine biosynthetic process (GO:0070981);;	K01953|0|cit:102618937|asparagine synthetase [glutamine-hydrolyzing] 2-like; K01953 asparagine synthase (glutamine-hydrolysing) [EC:6.3.5.4] (A)	[E]	Amino acid transport and metabolism	Asparagine synthase;; Glutamine amidotransferase domain;; Glutamine amidotransferase domain;; Aluminium induced protein;; Glutamine amidotransferases class-II	Asparagine synthetase [glutamine-hydrolyzing] 3 OS=Arabidopsis thaliana (Mouse-ear cress) PE=1 SV=1	hypothetical protein CICLE_v10025269mg [Citrus clementina]
c69854.graph_c0	--	--	[J]	Translation, ribosomal structure and biogenesis	--	--	hypothetical protein CISIN_1g000049mg [Citrus sinensis]
c86444.graph_c0	--	--	[R]	General function prediction only	--	Probable lysine-specific demethylase ELF6 GN=F21E1.160 OS=Arabidopsis thaliana (Mouse-ear cress) PE=1 SV=1	hypothetical protein CISIN_1g0003921mg, partial [Citrus sinensis]
c50493.graph_c0	--	--	--	--	--	--	PREDICTED: TMV resistance protein N-like [Citrus sinensis]
c3325.graph_c0	Molecular Function: glycerol-3-phosphate O-acyltransferase activity (GO:0004366);; Cellular Component: endoplasmic reticulum (GO:0005783);; Cellular Component: plasma membrane (GO:0005886);; Biological Process: postreplication repair (GO:0006301);; Biological Process: diacylglycerol biosynthetic process (GO:0006651);; Biological Process: phosphatidylglycerol biosynthetic process (GO:0006655);; Bi…	K13506|7.51427e-20|gmx:100795690|glycerol-3-phosphate acyltransferase 3-like; K13506 glycerol-3-phosphate O-acyltransferase 3/4 [EC:2.3.1.15] (A)	[I]	Lipid transport and metabolism	--	--	hypothetical protein PHAVU_002G191600g [Phaseolus vulgaris]
c51376.graph_c1	Molecular Function: phosphogluconate dehydrogenase (decarboxylating) activity (GO:0004616);; Biological Process: pentose-phosphate shunt (GO:0006098);; Molecular Function: NADP binding (GO:0050661);;	K00033|0|cit:102626400|6-phosphogluconate dehydrogenase, decarboxylating 1, chloroplastic-like; K00033 6-phosphogluconate dehydrogenase [EC:1.1.1.44 1.1.1.343] (A)	[G]	Carbohydrate transport and metabolism	6-phosphogluconate dehydrogenase, C-terminal domain;; NAD binding domain of 6-phosphogluconate dehydrogenase	6-phosphogluconate dehydrogenase, decarboxylating 1, chloroplastic GN=At1g64190 OS=Arabidopsis thaliana (Mouse-ear cress) PE=1 SV=1	PREDICTED: 6-phosphogluconate dehydrogenase, decarboxylating 1, chloroplastic-like isoform X1 [Citrus sinensis]
c91025.graph_c0	--	--	--	--	--	--	--
c47688.graph_c0	Molecular Function: protein kinase activity (GO:0004672);; Molecular Function: ATP binding (GO:0005524);; Cellular Component: plasma membrane (GO:0005886);; Biological Process: protein phosphorylation (GO:0006468);; Cellular Component: plasmodesma (GO:0009506);;	K14500|0|cit:102623004|probable serine/threonine-protein kinase At5g41260-like; K14500 BR-signaling kinase [EC:2.7.11.1] (A)	--	--	Protein tyrosine kinase;; Protein kinase domain;; Zinc-binding domain of Paramyxoviridae V protein	Probable serine/threonine-protein kinase At5g41260 GN=At5g41260 OS=Arabidopsis thaliana (Mouse-ear cress) PE=1 SV=1	hypothetical protein CICLE_v10028295mg [Citrus clementina]
c2922.graph_c0	--	K13989|1.64553e-10|cit:102621067|derlin-1-like; K13989 Derlin-2/3 (A)	--	--	--	--	PREDICTED: derlin-1-like [Citrus sinensis]
c34416.graph_c0	Cellular Component: chloroplast thylakoid membrane (GO:0009535);; Biological Process: stomatal complex morphogenesis (GO:0010103);; Biological Process: cysteine biosynthetic process (GO:0019344);; Biological Process: photosynthesis, light reaction (GO:0019684);;	--	--	--	Rhodanese-like domain	Rhodanese-like domain-containing protein 9, chloroplastic (Precursor) GN=STR9 OS=Arabidopsis thaliana (Mouse-ear cress) PE=2 SV=1	PREDICTED: rhodanese-like domain-containing protein 9, chloroplastic-like [Citrus sinensis]
c21705.graph_c0	Cellular Component: endosome (GO:0005768);; Cellular Component: Golgi apparatus (GO:0005794);; Cellular Component: trans-Golgi network (GO:0005802);; Biological Process: protein glycosylation (GO:0006486);; Cellular Component: integral component of membrane (GO:0016021);; Biological Process: cellulose biosynthetic process (GO:0030244);; Molecular Function: galactosylxylosylprotein 3-beta-galactos…	--	[G]	Carbohydrate transport and metabolism	Galactosyltransferase;; Domain of unknown function (DUF4094)	Probable beta-1,3-galactosyltransferase 11 GN=B3GALT11 OS=Arabidopsis thaliana (Mouse-ear cress) PE=2 SV=1	hypothetical protein CISIN_1g017892mg [Citrus sinensis]
c58987.graph_c0	Molecular Function: nucleic acid binding (GO:0003676);; Cellular Component: nucleus (GO:0005634);;	K12830|1.70057e-85|crb:CARUB_v100191860m|hypothetical protein; K12830 splicing factor 3B subunit 3 (A)	[L]	Replication, recombination and repair	Mono-functional DNA-alkylating methyl methanesulfonate N-term	--	hypothetical protein CARUB_v100191860mg, partial [Capsella rubella]
c26726.graph_c0	Molecular Function: potassium ion transmembrane transporter activity (GO:0015079);; Cellular Component: membrane (GO:0016020);; Biological Process: potassium ion transmembrane transport (GO:0071805);;	K03549|4.08135e-159|cic:CICLE_v10014399mg|hypothetical protein; K03549 KUP system potassium uptake protein (A)	--	--	K+ potassium transporter	Probable potassium transporter 17 OS=Oryza sativa subsp. japonica (Rice) PE=2 SV=2	hypothetical protein CISIN_1g006371mg [Citrus sinensis]
c44881.graph_c0	--	--	--	--	--	Golgin candidate 4 GN=GC4 OS=Arabidopsis thaliana (Mouse-ear cress) PE=2 SV=1	hypothetical protein CISIN_1g003941mg [Citrus sinensis]
c53858.graph_c0	Biological Process: MAPK cascade (GO:0000165);; Biological Process: pentose-phosphate shunt (GO:0006098);; Biological Process: rRNA processing (GO:0006364);; Biological Process: protein targeting to membrane (GO:0006612);; Cellular Component: chloroplast thylakoid membrane (GO:0009535);; Biological Process: detection of biotic stimulus (GO:0009595);; Biological Process: salicylic acid biosyntheti…	K02113|4.97755e-107|cit:102610762|ATP synthase delta chain, chloroplastic-like; K02113 F-type H+-transporting ATPase subunit delta (A)	[C]	Energy production and conversion	ATP synthase delta (OSCP) subunit	ATP synthase delta chain, chloroplastic (Precursor) GN=ATPD OS=Nicotiana tabacum (Common tobacco) PE=2 SV=1	PREDICTED: ATP synthase delta chain, chloroplastic-like [Citrus sinensis]
c94949.graph_c0	--	K06949|1.18622e-34|cit:102627863|uncharacterized LOC102627863; K06949 ribosome biogenesis GTPase [EC:3.6.1.-] (A)	--	--	--	--	PREDICTED: uncharacterized protein LOC102627863 [Citrus sinensis]
c70109.graph_c0	--	--	--	--	--	--	PREDICTED: uncharacterized protein LOC101510342 isoform X1 [Cicer arietinum]
c55834.graph_c0	Biological Process: drug transmembrane transport (GO:0006855);; Molecular Function: drug transmembrane transporter activity (GO:0015238);; Molecular Function: antiporter activity (GO:0015297);; Cellular Component: membrane (GO:0016020);;	K03327|3.36818e-40|vvi:100267226|protein TRANSPARENT TESTA 12; K03327 multidrug resistance protein, MATE family (A)	[R]	General function prediction only	--	Protein TRANSPARENT TESTA 12 GN=F17J16_80 OS=Arabidopsis thaliana (Mouse-ear cress) PE=2 SV=1	Protein TRANSPARENT TESTA 12 -like protein [Gossypium arboreum]
c85085.graph_c0	Molecular Function: zinc ion binding (GO:0008270);;	K16276|2.27321e-52|cit:102610804|uncharacterized LOC102610804; K16276 zinc finger protein-like protein (A)	[R]	General function prediction only	Ring finger domain;; Zinc finger, C3HC4 type (RING finger)	Putative RING-H2 finger protein ATL49 GN=MSF3.3 OS=Arabidopsis thaliana (Mouse-ear cress) PE=3 SV=1	hypothetical protein CISIN_1g000878mg [Citrus sinensis]
c13095.graph_c0	Molecular Function: malate dehydrogenase (decarboxylating) (NADP+) activity (GO:0004473);; Cellular Component: cytoplasm (GO:0005737);; Biological Process: malate metabolic process (GO:0006108);; Molecular Function: malate dehydrogenase (decarboxylating) (NAD+) activity (GO:0016619);; Molecular Function: metal ion binding (GO:0046872);; Molecular Function: NAD binding (GO:0051287);; Biological Pr…	K00029|0|cit:102622357|NADP-dependent malic enzyme-like; K00029 malate dehydrogenase (oxaloacetate-decarboxylating)(NADP+) [EC:1.1.1.40] (A)	[C]	Energy production and conversion	Malic enzyme, NAD binding domain;; Malic enzyme, N-terminal domain	NADP-dependent malic enzyme OS=Vitis vinifera (Grape) PE=2 SV=1	hypothetical protein CICLE_v10007810mg [Citrus clementina]
c48865.graph_c0	Biological Process: intracellular protein transport (GO:0006886);; Biological Process: ER to Golgi vesicle-mediated transport (GO:0006888);; Molecular Function: zinc ion binding (GO:0008270);; Cellular Component: COPII vesicle coat (GO:0030127);;	K14006|0|cit:102614305|protein transport protein SEC23-like; K14006 protein transport protein SEC23 (A)	[U]	Intracellular trafficking, secretion, and vesicular transport	Sec23/Sec24 trunk domain;; Sec23/Sec24 helical domain;; Sec23/Sec24 beta-sandwich domain;; Sec23/Sec24 zinc finger;; Gelsolin repeat	--	PREDICTED: protein transport protein SEC23-like isoform X1 [Citrus sinensis]
c37815.graph_c0	--	K18171|4.91891e-06|cic:CICLE_v10013207mg|hypothetical protein; K18171 COX assembly mitochondrial protein 1 (A)	--	--	--	--	--
c19262.graph_c0	Molecular Function: DNA binding (GO:0003677);; Biological Process: response to stress (GO:0006950);;	K09419|1.42753e-70|cit:102622798|heat stress transcription factor A-4a-like; K09419 heat shock transcription factor, other eukaryote (A)	[K]	Transcription	--	Heat stress transcription factor A-4a GN=F13C5.50 OS=Arabidopsis thaliana (Mouse-ear cress) PE=2 SV=1	hypothetical protein CISIN_1g015635mg [Citrus sinensis]
c55549.graph_c0	Biological Process: polysaccharide catabolic process (GO:0000272);; Molecular Function: chitinase activity (GO:0004568);; Cellular Component: extracellular region (GO:0005576);; Cellular Component: cell wall (GO:0005618);; Biological Process: chitin catabolic process (GO:0006032);;	K01183|2.75301e-176|cic:CICLE_v10005491mg|hypothetical protein; K01183 chitinase [EC:3.2.1.14] (A)	[M]	Cell wall/membrane/envelope biogenesis	Glycosyl hydrolases family 18	Acidic endochitinase (Precursor) OS=Nicotiana tabacum (Common tobacco) PE=1 SV=1	hypothetical protein CICLE_v10005491mg [Citrus clementina]
c59105.graph_c0	Biological Process: Group II intron splicing (GO:0000373);; Molecular Function: endonuclease activity (GO:0004519);; Cellular Component: chloroplast (GO:0009507);; Biological Process: mRNA cis splicing, via spliceosome (GO:0045292);; Biological Process: photosystem I assembly (GO:0048564);;	--	[R]	General function prediction only	PPR repeat;; Pentatricopeptide repeat domain	Pentatricopeptide repeat-containing protein At2g15820 GN=At2g15820 OS=Arabidopsis thaliana (Mouse-ear cress) PE=2 SV=3	PREDICTED: pentatricopeptide repeat-containing protein At2g15820-like [Citrus sinensis]
c61107.graph_c0	--	--	--	--	--	--	PREDICTED: translocase of chloroplast 159, chloroplastic-like [Citrus sinensis]
c61725.graph_c0	--	--	--	--	Domain of unknown function (DUF4378)	--	hypothetical protein CISIN_1g044188mg [Citrus sinensis]
c22251.graph_c1	--	K00616|1.35064e-06|cit:102621482|probable transaldolase-like; K00616 transaldolase [EC:2.2.1.2] (A)	--	--	--	--	PREDICTED: probable transaldolase-like [Citrus sinensis]
c10429.graph_c0	Molecular Function: DNA binding (GO:0003677);;	--	--	--	Domain of unknown function (DUF3444)	--	hypothetical protein CICLE_v10014483mg [Citrus clementina]
c36171.graph_c0	Biological Process: mitotic cell cycle (GO:0000278);; Molecular Function: DNA binding (GO:0003677);; Molecular Function: sequence-specific DNA binding transcription factor activity (GO:0003700);; Cellular Component: nucleus (GO:0005634);; Cellular Component: transcription factor complex (GO:0005667);; Cellular Component: cytoplasm (GO:0005737);; Biological Process: RNA processing (GO:0006396);; B…	K06620|0|cic:CICLE_v10028409mg|hypothetical protein; K06620 transcription factor E2F3 (A)	[K]	Transcription	E2F/DP family winged-helix DNA-binding domain	Transcription factor E2FB GN=E2FB OS=Arabidopsis thaliana (Mouse-ear cress) PE=1 SV=1	hypothetical protein CICLE_v10028409mg [Citrus clementina]
c54028.graph_c0	Molecular Function: superoxide dismutase activity (GO:0004784);; Biological Process: superoxide metabolic process (GO:0006801);; Molecular Function: metal ion binding (GO:0046872);; Biological Process: oxidation-reduction process (GO:0055114);;	K04565|7.57752e-104|cit:102626642|superoxide dismutase [Cu-Zn], chloroplastic-like; K04565 superoxide dismutase, Cu-Zn family [EC:1.15.1.1] (A)	[P]	Inorganic ion transport and metabolism	Copper/zinc superoxide dismutase (SODC)	Superoxide dismutase [Cu-Zn], chloroplastic (Precursor) GN=SODCP OS=Pisum sativum (Garden pea) PE=2 SV=1	hypothetical protein CICLE_v10029196mg [Citrus clementina]
c27589.graph_c0	Cellular Component: Golgi apparatus (GO:0005794);; Molecular Function: methyltransferase activity (GO:0008168);; Biological Process: methylation (GO:0032259);;	--	--	--	Putative S-adenosyl-L-methionine-dependent methyltransferase	Probable methyltransferase PMT26 GN=At5g64030 OS=Arabidopsis thaliana (Mouse-ear cress) PE=2 SV=1	hypothetical protein CISIN_1g003776mg [Citrus sinensis]
c40317.graph_c1	--	--	--	--	Leucine Rich repeats (2 copies);; Leucine Rich Repeat;; Leucine rich repeat;; Leucine rich repeat;; Leucine Rich repeat	TMV resistance protein N GN=N OS=Nicotiana glutinosa (Tobacco) PE=1 SV=1	hypothetical protein CICLE_v10023438mg, partial [Citrus clementina]
c24374.graph_c0	--	--	--	--	--	--	PREDICTED: probable LRR receptor-like serine/threonine-protein kinase At3g47570 [Populus euphratica]
c2480.graph_c0	--	--	--	--	--	Uncharacterized membrane protein At1g16860 GN=At1g16860 OS=Arabidopsis thaliana (Mouse-ear cress) PE=1 SV=1	hypothetical protein CICLE_v10021478mg [Citrus clementina]
c12428.graph_c0	--	--	[R]	General function prediction only	MORN repeat	Phosphatidylinositol 4-phosphate 5-kinase 1 GN=F2E2.1 OS=Arabidopsis thaliana (Mouse-ear cress) PE=1 SV=1	hypothetical protein CICLE_v10001096mg [Citrus clementina]
c31598.graph_c0	--	--	[O]	Posttranslational modification, protein turnover, chaperones	--	Tubulin-folding cofactor C GN=T5J17.90 OS=Arabidopsis thaliana (Mouse-ear cress) PE=1 SV=1	hypothetical protein CICLE_v10020973mg [Citrus clementina]
c35874.graph_c0	--	--	--	--	Transferase family	--	hypothetical protein CISIN_1g042198mg, partial [Citrus sinensis]
c49051.graph_c0	--	--	--	--	--	--	Uncharacterized protein isoform 2 [Theobroma cacao]
c88671.graph_c0	Molecular Function: protein serine/threonine kinase activity (GO:0004674);; Molecular Function: ATP binding (GO:0005524);; Biological Process: protein phosphorylation (GO:0006468);;	--	--	--	--	--	hypothetical protein DOTSEDRAFT_74050 [Dothistroma septosporum NZE10]
c53539.graph_c0	--	--	--	--	Protein tyrosine kinase;; Protein kinase domain;; Glycosyl hydrolases family 18;; Glycosyl hydrolases family 18	Putative cysteine-rich receptor-like protein kinase 35 (Precursor) GN=CRK35 OS=Arabidopsis thaliana (Mouse-ear cress) PE=3 SV=3	PREDICTED: uncharacterized protein LOC102619234 [Citrus sinensis]
c35522.graph_c1	Molecular Function: sequence-specific DNA binding transcription factor activity (GO:0003700);; Cellular Component: nucleus (GO:0005634);; Biological Process: regulation of transcription, DNA-templated (GO:0006355);; Biological Process: regulation of translation (GO:0006417);; Biological Process: pattern specification process (GO:0007389);; Cellular Component: plastid (GO:0009536);; Biological Pro…	K14484|1.85961e-152|cic:CICLE_v10025988mg|hypothetical protein; K14484 auxin-responsive protein IAA (A)	--	--	AUX/IAA family	Auxin-responsive protein IAA27 GN=F19B15.110 OS=Arabidopsis thaliana (Mouse-ear cress) PE=1 SV=1	PREDICTED: auxin-responsive protein IAA8-like isoform X2 [Citrus sinensis]
c50285.graph_c0	Biological Process: pentose-phosphate shunt (GO:0006098);; Cellular Component: chloroplast stroma (GO:0009570);; Cellular Component: chloroplast envelope (GO:0009941);; Biological Process: leaf morphogenesis (GO:0009965);; Biological Process: thylakoid membrane organization (GO:0010027);; Biological Process: carotenoid biosynthetic process (GO:0016117);; Biological Process: cell differentiation (…	--	--	--	--	--	hypothetical protein CICLE_v10025944mg [Citrus clementina]
c21877.graph_c0	--	--	--	--	EamA-like transporter family	WAT1-related protein At3g28050 GN=At3g28050 OS=Arabidopsis thaliana (Mouse-ear cress) PE=2 SV=1	hypothetical protein CISIN_1g022220mg [Citrus sinensis]
c57732.graph_c0	Molecular Function: kinase activity (GO:0016301);; Biological Process: phosphorylation (GO:0016310);; Molecular Function: phosphotransferase activity, alcohol group as acceptor (GO:0016773);;	K08874|1.83078e-83|vvi:100255847|TRRAP; transcription-associated protein 1; K08874 transformation/transcription domain-associated protein (A)	[TBLD]	--	--	--	PREDICTED: transcription-associated protein 1 [Vitis vinifera]
c59606.graph_c0	Molecular Function: protein serine/threonine kinase activity (GO:0004674);; Molecular Function: ATP binding (GO:0005524);; Biological Process: protein phosphorylation (GO:0006468);; Biological Process: cell wall macromolecule catabolic process (GO:0016998);;	--	--	--	--	--	Kinase family protein / peptidoglycan-binding LysM domain-containing protein [Theobroma cacao]
c2176.graph_c0	Cellular Component: chloroplast (GO:0009507);; Cellular Component: intracellular organelle part (GO:0044446);;	--	--	--	--	--	hypothetical protein CICLE_v100199572mg, partial [Citrus clementina]
c49864.graph_c0	--	--	--	--	U-box domain;; Zinc-finger of the MIZ type in Nse subunit	U-box domain-containing protein 25 GN=PUB25 OS=Arabidopsis thaliana (Mouse-ear cress) PE=2 SV=1	PREDICTED: U-box domain-containing protein 26-like [Citrus sinensis]
c74440.graph_c0	Molecular Function: transferase activity (GO:0016740);;	K06617|2.38398e-26|cit:102612163|galactinol--sucrose galactosyltransferase-like; K06617 raffinose synthase [EC:2.4.1.82] (A)	--	--	--	--	PREDICTED: galactinol--sucrose galactosyltransferase-like [Citrus sinensis]
c68587.graph_c0	--	--	--	--	--	--	hypothetical protein CICLE_v10008815mg [Citrus clementina]
c89209.graph_c0	Biological Process: cell communication (GO:0007154);; Molecular Function: phosphatidylinositol binding (GO:0035091);;	--	[U]	Intracellular trafficking, secretion, and vesicular transport	PX domain	--	hypothetical protein MYCGRDRAFT_103627 [Zymoseptoria tritici IPO323]
c43321.graph_c0	--	--	[R]	General function prediction only	PPR repeat family;; PPR repeat;; PPR repeat;; Pentatricopeptide repeat domain	Pentatricopeptide repeat-containing protein At1g77405 GN=At1g77405 OS=Arabidopsis thaliana (Mouse-ear cress) PE=2 SV=1	hypothetical protein CICLE_v10003743mg [Citrus clementina]
c37157.graph_c1	Biological Process: regulation of transcription, DNA-templated (GO:0006355);; Cellular Component: ELL-EAF complex (GO:0032783);;	K15186|9.22499e-159|cic:CICLE_v10015960mg|hypothetical protein; K15186 ELL-associated factor (A)	[K]	Transcription	RNA polymerase II transcription elongation factor	--	hypothetical protein CICLE_v10015960mg [Citrus clementina]
c20116.graph_c0	Molecular Function: nucleotide binding (GO:0000166);; Molecular Function: protein kinase activity (GO:0004672);; Biological Process: phosphorylation (GO:0016310);; Molecular Function: ion binding (GO:0043167);;	K13412|1.94477e-17|cit:102608900|calcium-dependent protein kinase 33-like; K13412 calcium-dependent protein kinase [EC:2.7.11.1] (A)	[T]	Signal transduction mechanisms	EF hand;; EF-hand domain pair	Calcium-dependent protein kinase 9 GN=CPK9 OS=Arabidopsis thaliana (Mouse-ear cress) PE=1 SV=1	PREDICTED: calcium-dependent protein kinase 33-like isoform X1 [Citrus sinensis]
c51634.graph_c1	Molecular Function: enzyme inhibitor activity (GO:0004857);; Cellular Component: cell wall (GO:0005618);; Cellular Component: plasma membrane (GO:0005886);; Molecular Function: pectinesterase activity (GO:0030599);; Biological Process: cell wall modification (GO:0042545);; Biological Process: negative regulation of catalytic activity (GO:0043086);; Molecular Function: aspartyl esterase activity (…	K01051|0|cit:102630292|pectinesterase/pectinesterase inhibitor-like; K01051 pectinesterase [EC:3.1.1.11] (A)	--	--	Pectinesterase;; Plant invertase/pectin methylesterase inhibitor	Pectinesterase (Precursor) OS=Ficus pumila var. awkeotsang (Jelly fig) PE=1 SV=1	hypothetical protein CISIN_1g008722mg [Citrus sinensis]
c79426.graph_c0	Biological Process: metabolic process (GO:0008152);; Molecular Function: transferase activity, transferring acyl groups other than amino-acyl groups (GO:0016747);;	K07513|3.61183e-18|csl:COCSUDRAFT_54043|thiolase; K07513 acetyl-CoA acyltransferase 1 [EC:2.3.1.16] (A)	[I]	Lipid transport and metabolism	Thiolase, N-terminal domain	3-ketoacyl-CoA thiolase 1, peroxisomal (Precursor) GN=KAT1 OS=Arabidopsis thaliana (Mouse-ear cress) PE=2 SV=2	hypothetical protein PFL1_03866 [Pseudozyma flocculosa PF-1]
c83576.graph_c0	Molecular Function: single-stranded DNA binding (GO:0003697);; Molecular Function: ATP binding (GO:0005524);; Biological Process: DNA repair (GO:0006281);; Biological Process: DNA recombination (GO:0006310);; Molecular Function: DNA-dependent ATPase activity (GO:0008094);; Biological Process: SOS response (GO:0009432);;	K03553|6.15921e-24|cit:102614724|DNA repair protein recA homolog 3, mitochondrial-like; K03553 recombination protein RecA (A)	[L]	Replication, recombination and repair	--	DNA repair protein recA homolog 3, mitochondrial (Precursor) GN=At2g19490 OS=Arabidopsis thaliana (Mouse-ear cress) PE=2 SV=2	hypothetical protein CISIN_1g014268mg [Citrus sinensis]
c48407.graph_c0	Cellular Component: endoplasmic reticulum (GO:0005783);; Cellular Component: plasma membrane (GO:0005886);; Cellular Component: plant-type cell wall (GO:0009505);; Cellular Component: plasmodesma (GO:0009506);; Biological Process: alkaloid biosynthetic process (GO:0009821);; Molecular Function: strictosidine synthase activity (GO:0016844);;	--	[R]	General function prediction only	Strictosidine synthase;; SMP-30/Gluconolaconase/LRE-like region;; Arylesterase;; NHL repeat	Protein STRICTOSIDINE SYNTHASE-LIKE 10 {ECO:0000303|PubMed:10777701} (Precursor) OS=Arabidopsis thaliana (Mouse-ear cress) PE=2 SV=1	PREDICTED: strictosidine synthase 1-like [Citrus sinensis]
c89849.graph_c0	Biological Process: metabolic process (GO:0008152);; Molecular Function: serine-type peptidase activity (GO:0008236);; Molecular Function: oxidoreductase activity (GO:0016491);;	--	--	--	--	--	PREDICTED: subtilisin-like protease SDD1-like [Citrus sinensis]
c70929.graph_c0	Molecular Function: 6-phosphofructokinase activity (GO:0003872);; Molecular Function: ATP binding (GO:0005524);; Cellular Component: 6-phosphofructokinase complex (GO:0005945);; Biological Process: fructose 6-phosphate metabolic process (GO:0006002);; Biological Process: glycolysis (GO:0006096);; Biological Process: phosphorylation (GO:0016310);;	K00850|4.00614e-16|gmx:100795344|6-phosphofructokinase 7-like; K00850 6-phosphofructokinase 1 [EC:2.7.1.11] (A)	[G]	Carbohydrate transport and metabolism	--	ATP-dependent 6-phosphofructokinase 7 {ECO:0000255|HAMAP-Rule:MF_03186} GN=At5g56630 OS=Arabidopsis thaliana (Mouse-ear cress) PE=1 SV=1	hypothetical protein JCGZ_07340 [Jatropha curcas]
c47906.graph_c1	Cellular Component: nucleus (GO:0005634);; Cellular Component: cytoplasm (GO:0005737);; Molecular Function: histone-arginine N-methyltransferase activity (GO:0008469);; Biological Process: histone arginine methylation (GO:0034969);;	K11434|4.54716e-169|csv:101206668|protein arginine N-methyltransferase 1.1-like; K11434 protein arginine N-methyltransferase 1 [EC:2.1.1.-] (A)	[OKT]	--	Methyltransferase domain;; Ribosomal protein L11 methyltransferase (PrmA);; Methyltransferase domain;; Methyltransferase domain;; Methyltransferase domain;; Methyltransferase small domain;; PRMT5 arginine-N-methyltransferase;; Putative methyltransferase	Protein arginine N-methyltransferase 1.1 GN=At4g29510 OS=Arabidopsis thaliana (Mouse-ear cress) PE=1 SV=1	PREDICTED: LOW QUALITY PROTEIN: protein arginine N-methyltransferase 1.1-like [Cucumis sativus]
c56712.graph_c0	Molecular Function: G-protein coupled receptor kinase activity (GO:0004703);; Molecular Function: ATP binding (GO:0005524);; Biological Process: protein phosphorylation (GO:0006468);; Cellular Component: integral component of membrane (GO:0016021);;	--	--	--	--	Protein STRUBBELIG-RECEPTOR FAMILY 6 (Precursor) GN=SRF6 OS=Arabidopsis thaliana (Mouse-ear cress) PE=1 SV=1	Strubbelig-receptor family 6 [Theobroma cacao]
c32869.graph_c0	--	--	--	--	--	--	hypothetical protein CICLE_v10012836mg [Citrus clementina]
c80988.graph_c0	--	--	--	--	--	--	hypothetical protein CISIN_1g025442mg [Citrus sinensis]
c38223.graph_c0	Biological Process: response to symbiotic fungus (GO:0009610);; Molecular Function: sequence-specific DNA binding (GO:0043565);; Biological Process: positive regulation of transcription, DNA-templated (GO:0045893);; Biological Process: positive regulation of long-day photoperiodism, flowering (GO:0048578);;	--	--	--	--	Transcription factor VOZ1 GN=VOZ1 OS=Arabidopsis thaliana (Mouse-ear cress) PE=1 SV=1	hypothetical protein CICLE_v10015064mg [Citrus clementina]
c74595.graph_c0	--	K00889|7.15994e-22|cic:CICLE_v100034752m|hypothetical protein; K00889 1-phosphatidylinositol-4-phosphate 5-kinase [EC:2.7.1.68] (A)	--	--	--	--	hypothetical protein CICLE_v100034752mg, partial [Citrus clementina]
c87892.graph_c0	--	K06927|9.33878e-30|cic:CICLE_v10019185mg|hypothetical protein; K06927 diphthine-ammonia ligase [EC:6.3.1.14] (A)	[J]	Translation, ribosomal structure and biogenesis	--	--	hypothetical protein CICLE_v10019185mg [Citrus clementina]
c84236.graph_c0	Molecular Function: nucleotide binding (GO:0000166);; Molecular Function: nucleic acid binding (GO:0003676);; Cellular Component: intracellular (GO:0005622);; Biological Process: nucleobase-containing compound metabolic process (GO:0006139);; Molecular Function: 3'-5' exonuclease activity (GO:0008408);;	K12951|1.69953e-41|csv:101225221|uncharacterized LOC101225221; K12951 cation-transporting P-type ATPase D [EC:3.6.3.-] (A)	[J]	Translation, ribosomal structure and biogenesis	3'-5' exonuclease	--	hypothetical protein Csa_7G043600 [Cucumis sativus]
c87490.graph_c0	--	K03129|2.54253e-06|tcc:TCM_034730|TBP-associated factor 4, putative isoform 1; K03129 transcription initiation factor TFIID subunit 4 (A)	--	--	--	--	--
c34582.graph_c0	--	--	--	--	--	--	hypothetical protein CISIN_1g000083mg [Citrus sinensis]
c52825.graph_c0	Molecular Function: zinc ion binding (GO:0008270);; Molecular Function: oxidoreductase activity (GO:0016491);; Biological Process: oxidation-reduction process (GO:0055114);;	--	[Q]	Secondary metabolites biosynthesis, transport and catabolism	Alcohol dehydrogenase GroES-like domain;; Zinc-binding dehydrogenase	Alcohol dehydrogenase-like 7 GN=At5g42250 OS=Arabidopsis thaliana (Mouse-ear cress) PE=2 SV=1	hypothetical protein MYCFIDRAFT_153876 [Pseudocercospora fijiensis CIRAD86]
c54019.graph_c0	Molecular Function: structural constituent of ribosome (GO:0003735);; Cellular Component: ribosome (GO:0005840);; Biological Process: translation (GO:0006412);;	K02883|1.33893e-29|cic:CICLE_v10002597mg|hypothetical protein; K02883 large subunit ribosomal protein L18e (A)	[J]	Translation, ribosomal structure and biogenesis	Ribosomal protein L18e/L15	60S ribosomal protein L18-3 GN=RPL18C OS=Arabidopsis thaliana (Mouse-ear cress) PE=2 SV=1	hypothetical protein CISIN_1g030771mg [Citrus sinensis]
c85725.graph_c0	Molecular Function: GTPase activity (GO:0003924);; Molecular Function: GTP binding (GO:0005525);; Molecular Function: phospholipid binding (GO:0005543);; Biological Process: GTP catabolic process (GO:0006184);;	K01528|9.69094e-72|cit:102626565|dynamin-2A-like; K01528 dynamin GTPase [EC:3.6.5.5] (A)	[UR]	--	Dynamin GTPase effector domain	Dynamin-2B GN=T30E16.17 OS=Arabidopsis thaliana (Mouse-ear cress) PE=1 SV=2	hypothetical protein CISIN_1g0043702mg, partial [Citrus sinensis]
c67321.graph_c0	Molecular Function: protein serine/threonine kinase activity (GO:0004674);; Molecular Function: non-membrane spanning protein tyrosine kinase activity (GO:0004715);; Molecular Function: ATP binding (GO:0005524);; Biological Process: protein phosphorylation (GO:0006468);;	--	[T]	Signal transduction mechanisms	Protein kinase domain;; Protein tyrosine kinase	Putative receptor-like protein kinase At1g72540 GN=At1g72540 OS=Arabidopsis thaliana (Mouse-ear cress) PE=2 SV=1	hypothetical protein CICLE_v10025595mg [Citrus clementina]
c31409.graph_c0	--	--	[R]	General function prediction only	FHA domain	--	hypothetical protein CICLE_v10011153mg [Citrus clementina]
c35452.graph_c0	Biological Process: vesicle docking involved in exocytosis (GO:0006904);;	--	--	--	--	Vacuolar protein-sorting-associated protein 33 homolog GN=VPS33 OS=Arabidopsis thaliana (Mouse-ear cress) PE=1 SV=1	hypothetical protein CICLE_v100310721mg, partial [Citrus clementina]
c21767.graph_c0	--	--	--	--	Uncharacterized protein family, UPF0114	--	hypothetical protein CICLE_v10002246mg [Citrus clementina]
c20490.graph_c0	Biological Process: maltose metabolic process (GO:0000023);; Cellular Component: nucleus (GO:0005634);; Cellular Component: mitochondrion (GO:0005739);; Cellular Component: chloroplast stroma (GO:0009570);; Cellular Component: chloroplast envelope (GO:0009941);; Biological Process: thylakoid membrane organization (GO:0010027);; Biological Process: starch biosynthetic process (GO:0019252);; Biolog…	--	--	--	--	Formate dehydrogenase 2, mitochondrial (Precursor) OS=Oryza sativa subsp. japonica (Rice) PE=2 SV=1	hypothetical protein CICLE_v10016148mg [Citrus clementina]
c15948.graph_c0	--	--	[S]	Function unknown	Domain of unknown function DUF59	MIP18 family protein At1g68310 GN=At1g68310 OS=Arabidopsis thaliana (Mouse-ear cress) PE=2 SV=2	hypothetical protein CICLE_v10002744mg [Citrus clementina]
c5940.graph_c0	Biological Process: regulation of cyclin-dependent protein serine/threonine kinase activity (GO:0000079);; Cellular Component: nucleus (GO:0005634);; Molecular Function: protein kinase binding (GO:0019901);; Biological Process: cell division (GO:0051301);;	K06627|4.63496e-82|cit:102616765|cyclin-A1-1-like; K06627 cyclin A (A)	[D]	Cell cycle control, cell division, chromosome partitioning	Cyclin, C-terminal domain	Cyclin-A1-3 GN=CYCA1-3 OS=Oryza sativa subsp. japonica (Rice) PE=2 SV=2	PREDICTED: cyclin-A1-1-like isoform X1 [Citrus sinensis]
c78375.graph_c0	--	--	[Z]	Cytoskeleton	--	--	PREDICTED: tau-tubulin kinase 1-like isoform X2 [Citrus sinensis]
c38874.graph_c0	--	K03680|4.79176e-26|cit:102619478|translation initiation factor eIF-2B subunit delta-like; K03680 translation initiation factor eIF-2B subunit delta (A)	--	--	--	--	hypothetical protein CISIN_1g006803mg [Citrus sinensis]
c51327.graph_c0	--	--	--	--	FAD binding domain;; Berberine and berberine like	Tetrahydrocannabinolic acid synthase (Precursor) OS=Cannabis sativa (Hemp) PE=1 SV=1	hypothetical protein CICLE_v10017832mg [Citrus clementina]
c52682.graph_c2	Molecular Function: DNA binding (GO:0003677);; Molecular Function: sequence-specific DNA binding transcription factor activity (GO:0003700);; Cellular Component: nucleolus (GO:0005730);; Biological Process: regulation of transcription, DNA-templated (GO:0006355);; Biological Process: response to ethylene (GO:0009723);; Molecular Function: protein homodimerization activity (GO:0042803);;	--	--	--	GAGA binding protein-like family	Protein BASIC PENTACYSTEINE6 GN=MDH9.22 OS=Arabidopsis thaliana (Mouse-ear cress) PE=1 SV=1	hypothetical protein CICLE_v10001400mg [Citrus clementina]
c51359.graph_c0	Molecular Function: DNA binding (GO:0003677);; Molecular Function: ATP-dependent DNA helicase activity (GO:0004003);; Molecular Function: ATP binding (GO:0005524);; Biological Process: nucleotide-excision repair (GO:0006289);;	K10843|0|tcc:TCM_016301|Xeroderma pigmentosum complementation group B 1 isoform 1; K10843 DNA excision repair protein ERCC-3 [EC:3.6.4.12] (A)	[KL]	--	Type III restriction enzyme, res subunit;; Helicase conserved C-terminal domain;; SNF2 family N-terminal domain;; Helicase conserved C-terminal domain	DNA repair helicase XPB1 GN=XPB1 OS=Arabidopsis thaliana (Mouse-ear cress) PE=2 SV=3	Xeroderma pigmentosum complementation group B 1 isoform 1 [Theobroma cacao]
c66274.graph_c0	--	--	--	--	--	--	hypothetical protein CICLE_v10011296mg [Citrus clementina]
c52310.graph_c1	Cellular Component: proteasome complex (GO:0000502);;	K03039|1.49325e-102|cit:102617648|26S proteasome non-ATPase regulatory subunit 13 homolog A-like; K03039 26S proteasome regulatory subunit N9 (A)	[O]	Posttranslational modification, protein turnover, chaperones	PCI domain	26S proteasome non-ATPase regulatory subunit 13 homolog B GN=RPN9B OS=Arabidopsis thaliana (Mouse-ear cress) PE=1 SV=1	unnamed protein product [Vitis vinifera]
c85774.graph_c0	Molecular Function: protein serine/threonine kinase activity (GO:0004674);; Molecular Function: ATP binding (GO:0005524);; Biological Process: protein phosphorylation (GO:0006468);;	--	--	--	Protein tyrosine kinase;; Protein kinase domain	L-type lectin-domain containing receptor kinase IX.1 (Precursor) GN=LECRK91 OS=Arabidopsis thaliana (Mouse-ear cress) PE=2 SV=1	resistance protein candidate [Vitis riparia]
c46619.graph_c0	--	--	--	--	--	--	PREDICTED: uncharacterized protein LOC102627547 isoform X1 [Citrus sinensis]
c29636.graph_c0	Molecular Function: protein serine/threonine phosphatase activity (GO:0004722);; Cellular Component: cytosol (GO:0005829);; Biological Process: metabolic process (GO:0008152);;	--	[T]	Signal transduction mechanisms	Protein phosphatase 2C;; Protein phosphatase 2C;; Stage II sporulation protein E (SpoIIE)	Probable protein phosphatase 2C 12 GN=At1g47380 OS=Arabidopsis thaliana (Mouse-ear cress) PE=2 SV=1	PREDICTED: probable protein phosphatase 2C 12-like isoform X3 [Citrus sinensis]
c70461.graph_c0	--	--	--	--	--	--	hypothetical protein CISIN_1g048481mg, partial [Citrus sinensis]
c74500.graph_c0	Molecular Function: RNA binding (GO:0003723);; Molecular Function: RNA-directed DNA polymerase activity (GO:0003964);; Molecular Function: cyclin-dependent protein serine/threonine kinase activity (GO:0004693);; Molecular Function: ATP binding (GO:0005524);; Biological Process: RNA-dependent DNA replication (GO:0006278);; Biological Process: protein phosphorylation (GO:0006468);;	--	--	--	Protein kinase domain;; Protein tyrosine kinase	Glycerophosphodiester phosphodiesterase protein kinase domain-containing GDPDL2 {ECO:0000305} (Precursor) OS=Arabidopsis thaliana (Mouse-ear cress) PE=1 SV=1	hypothetical protein CICLE_v10014548mg [Citrus clementina]
c74987.graph_c0	--	--	--	--	--	Protein ACCUMULATION AND REPLICATION OF CHLOROPLASTS 6, chloroplastic (Precursor) GN=ARC6 OS=Arabidopsis thaliana (Mouse-ear cress) PE=1 SV=1	hypothetical protein CICLE_v100003721mg, partial [Citrus clementina]
c53849.graph_c0	Cellular Component: plasma membrane (GO:0005886);;	--	[S]	Function unknown	Translation machinery associated TMA7	--	Translation machinery-associated 7 [Gossypium arboreum]
c26633.graph_c0	--	--	[K]	Transcription	GATA zinc finger	Putative GATA transcription factor 22 GN=GATA22 OS=Arabidopsis thaliana (Mouse-ear cress) PE=3 SV=1	GATA type zinc finger transcription factor family protein, putative [Theobroma cacao]
c16683.graph_c0	--	--	[R]	General function prediction only	PPR repeat family;; PPR repeat;; PPR repeat;; Pentatricopeptide repeat domain	Pentatricopeptide repeat-containing protein At1g77360, mitochondrial (Precursor) GN=At1g77360 OS=Arabidopsis thaliana (Mouse-ear cress) PE=2 SV=2	hypothetical protein CICLE_v10000932mg [Citrus clementina]
c80604.graph_c0	Molecular Function: nucleotide binding (GO:0000166);; Molecular Function: nucleic acid binding (GO:0003676);;	K12741|2.26999e-11|pop:POPTR_0453s00220g|hypothetical protein (A)	--	--	--	--	hypothetical protein JCGZ_25525 [Jatropha curcas]
c91146.graph_c0	Cellular Component: Golgi apparatus (GO:0005794);; Biological Process: intracellular protein transport (GO:0006886);; Molecular Function: protein transporter activity (GO:0008565);; Biological Process: vesicle-mediated transport (GO:0016192);; Cellular Component: membrane coat (GO:0030117);;	--	[U]	Intracellular trafficking, secretion, and vesicular transport	--	--	Adaptor protein complex AP-3 delta subunit [Sphaerulina musiva SO2202]
c55600.graph_c0	Cellular Component: cytoplasm (GO:0005737);; Cellular Component: plasma membrane (GO:0005886);; Biological Process: response to oxidative stress (GO:0006979);;	--	--	--	PLAC8 family	Protein PLANT CADMIUM RESISTANCE 2 GN=PCR2 OS=Arabidopsis thaliana (Mouse-ear cress) PE=1 SV=1	hypothetical protein CISIN_1g031916mg [Citrus sinensis]
c93588.graph_c0	--	--	--	--	--	--	PREDICTED: F-box protein SKIP2-like isoform X3 [Populus euphratica]
c28313.graph_c0	--	--	--	--	--	--	hypothetical protein CICLE_v10031790mg [Citrus clementina]
c4816.graph_c0	--	--	--	--	--	--	hypothetical protein CICLE_v10014026mg [Citrus clementina]
c76981.graph_c0	--	--	--	--	--	Putative disease resistance protein At3g14460 GN=At3g14460 OS=Arabidopsis thaliana (Mouse-ear cress) PE=3 SV=1	hypothetical protein CISIN_1g047511mg [Citrus sinensis]
c36386.graph_c0	Biological Process: defense response (GO:0006952);; Biological Process: cellular process (GO:0009987);; Molecular Function: kinase activity (GO:0016301);; Biological Process: regulation of biological process (GO:0050789);;	--	--	--	--	Calmodulin-binding receptor-like cytoplasmic kinase 3 (Precursor) GN=CRCK3 OS=Arabidopsis thaliana (Mouse-ear cress) PE=2 SV=1	hypothetical protein CISIN_1g042763mg, partial [Citrus sinensis]
c83810.graph_c0	Cellular Component: nucleus (GO:0005634);; Biological Process: amino acid transport (GO:0006865);; Biological Process: cytokinin biosynthetic process (GO:0009691);;	--	--	--	DENN (AEX-3) domain	--	hypothetical protein CICLE_v10018880mg [Citrus clementina]
c60842.graph_c0	--	K00326|4.33498e-31|zma:103634791|NADH--cytochrome b5 reductase 1-like; K00326 cytochrome-b5 reductase [EC:1.6.2.2] (A)	[HC]	--	Oxidoreductase NAD-binding domain	NADH--cytochrome b5 reductase 1 GN=MVA3.13 OS=Arabidopsis thaliana (Mouse-ear cress) PE=1 SV=1	hypothetical protein ZEAMMB73_105923 [Zea mays]
c48511.graph_c0	Molecular Function: translation initiation factor activity (GO:0003743);; Biological Process: translational initiation (GO:0006413);;	K03255|0|cit:102621342|clustered mitochondria protein homolog; K03255 protein TIF31 (A)	[R]	General function prediction only	Translation initiation factor eIF3 subunit 135	Clustered mitochondria protein GN=F4F15.250 OS=Arabidopsis thaliana (Mouse-ear cress) PE=2 SV=1	hypothetical protein CISIN_1g000187mg [Citrus sinensis]
c75189.graph_c0	Molecular Function: iron ion binding (GO:0005506);; Molecular Function: electron carrier activity (GO:0009055);; Molecular Function: heme binding (GO:0020037);; Biological Process: oxidation-reduction process (GO:0055114);; Molecular Function: aromatase activity (GO:0070330);;	--	[Q]	Secondary metabolites biosynthesis, transport and catabolism	Cytochrome P450	Cytochrome P450 89A2 GN=F13O11.20 OS=Arabidopsis thaliana (Mouse-ear cress) PE=2 SV=2	hypothetical protein POPTR_0005s08140g [Populus trichocarpa]
c84820.graph_c0	--	--	--	--	--	F-box protein At5g39250 GN=At5g39250 OS=Arabidopsis thaliana (Mouse-ear cress) PE=2 SV=1	hypothetical protein CICLE_v10012597mg [Citrus clementina]
c67228.graph_c0	--	K14402|1.42829e-27|cic:CICLE_v10004414mg|hypothetical protein; K14402 cleavage and polyadenylation specificity factor subunit 2 (A)	[A]	RNA processing and modification	--	Cleavage and polyadenylation specificity factor subunit 2 OS=Arabidopsis thaliana (Mouse-ear cress) PE=1 SV=2	hypothetical protein CICLE_v10004414mg [Citrus clementina]
c52479.graph_c0	Molecular Function: RNA binding (GO:0003723);; Molecular Function: polynucleotide adenylyltransferase activity (GO:0004652);; Biological Process: RNA processing (GO:0006396);;	--	[J]	Translation, ribosomal structure and biogenesis	Poly A polymerase head domain;; Probable RNA and SrmB- binding site of polymerase A	Protein Ycf2 {ECO:0000255|HAMAP-Rule:MF_01330} OS=Lobularia maritima (Sweet alyssum) PE=3 SV=1	hypothetical protein CICLE_v10031219mg [Citrus clementina]
c58899.graph_c0	Biological Process: protein O-linked glycosylation (GO:0006493);; Molecular Function: transferase activity, transferring glycosyl groups (GO:0016757);;	K09667|4.31046e-119|cit:102613752|probable UDP-N-acetylglucosamine--peptide N-acetylglucosaminyltransferase SEC-like; K09667 protein O-GlcNAc transferase [EC:2.4.1.255] (A)	[GOT]	--	Tetratricopeptide repeat;; TPR repeat;; Tetratricopeptide repeat;; Tetratricopeptide repeat;; Tetratricopeptide repeat;; Tetratricopeptide repeat;; Tetratricopeptide repeat;; Tetratricopeptide repeat;; Tetratricopeptide repeat;; Tetratricopeptide repeat;; Tetratricopeptide repeat;; NMDA receptor-regulated protein 1;; Tetratricopeptide repeat;; Tetratricopeptide repeat;; PPR repeat;; FAT domain	Probable UDP-N-acetylglucosamine--peptide N-acetylglucosaminyltransferase SEC GN=SEC OS=Arabidopsis thaliana (Mouse-ear cress) PE=2 SV=1	hypothetical protein CISIN_1g0024312mg, partial [Citrus sinensis]
c64235.graph_c0	Cellular Component: integral component of membrane (GO:0016021);;	K13946|6.0763e-66|gmx:100777097|auxin transporter-like protein 2-like; K13946 auxin influx carrier (AUX1 LAX family) (A)	[E]	Amino acid transport and metabolism	Transmembrane amino acid transporter protein	Auxin transporter protein 1 GN=F16M14.5 OS=Arabidopsis thaliana (Mouse-ear cress) PE=1 SV=1	auxin transporter protein 1 [Populus tomentosa]
c52738.graph_c0	Cellular Component: nuclear pore (GO:0005643);; Cellular Component: cytosol (GO:0005829);; Molecular Function: structural constituent of nuclear pore (GO:0017056);;	K14306|5.73662e-67|rcu:RCOM_1609340|structural constituent of nuclear pore, putative; K14306 nuclear pore complex protein Nup62 (A)	--	--	Nsp1-like C-terminal region	Nuclear pore complex protein NUP62 {ECO:0000303|PubMed:21189294} OS=Arabidopsis thaliana (Mouse-ear cress) PE=1 SV=1	structural constituent of nuclear pore, putative [Ricinus communis]
c68193.graph_c0	Molecular Function: serine-type endopeptidase activity (GO:0004252);; Cellular Component: integral component of membrane (GO:0016021);;	--	[S]	Function unknown	--	--	hypothetical protein CISIN_1g047404mg [Citrus sinensis]
c6567.graph_c0	--	--	[R]	General function prediction only	--	--	hypothetical protein PRUPE_ppa020415mg, partial [Prunus persica]
c92819.graph_c0	Cellular Component: 1,3-beta-D-glucan synthase complex (GO:0000148);; Molecular Function: 1,3-beta-D-glucan synthase activity (GO:0003843);; Biological Process: (1->3)-beta-D-glucan biosynthetic process (GO:0006075);;	K11000|1.19038e-38|cic:CICLE_v10015387mg|hypothetical protein; K11000 callose synthase [EC:2.4.1.-] (A)	[M]	Cell wall/membrane/envelope biogenesis	1,3-beta-glucan synthase component	Callose synthase 11 GN=T32N4.8 OS=Arabidopsis thaliana (Mouse-ear cress) PE=2 SV=1	hypothetical protein CICLE_v10015387mg [Citrus clementina]
c79444.graph_c0	--	K10803|4.54765e-37|cit:102609129|uncharacterized LOC102609129; K10803 DNA-repair protein XRCC1 (A)	--	--	--	DNA-repair protein XRCC1 {ECO:0000303|PubMed:11909950} OS=Arabidopsis thaliana (Mouse-ear cress) PE=1 SV=1	PREDICTED: uncharacterized protein LOC102609129 isoform X2 [Citrus sinensis]
c58518.graph_c0	--	--	--	--	Myb/SANT-like DNA-binding domain	--	hypothetical protein CISIN_1g002555mg [Citrus sinensis]
c89152.graph_c0	--	--	--	--	--	--	PREDICTED: uncharacterized protein LOC102616625 isoform X2 [Citrus sinensis]
c94326.graph_c0	--	--	--	--	--	--	hypothetical protein UCREL1_8133 [Eutypa lata UCREL1]
c62141.graph_c0	--	--	--	--	--	--	hypothetical protein CISIN_1g048747mg, partial [Citrus sinensis]
c59902.graph_c0	--	--	--	--	--	--	hypothetical protein CISIN_1g006579mg [Citrus sinensis]
c31690.graph_c0	--	--	[T]	Signal transduction mechanisms	Ubiquitin family;; Ubiquitin-like domain;; BAG domain	BAG family molecular chaperone regulator 1 GN=BAG1 OS=Arabidopsis thaliana (Mouse-ear cress) PE=1 SV=1	BCL-2-associated athanogene 3 [Theobroma cacao]
c70948.graph_c0	Molecular Function: 1-deoxy-D-xylulose-5-phosphate synthase activity (GO:0008661);; Biological Process: terpenoid biosynthetic process (GO:0016114);;	K01662|1.37876e-60|tcc:TCM_038842|1-deoxy-D-xylulose-5-phosphate synthase; K01662 1-deoxy-D-xylulose-5-phosphate synthase [EC:2.2.1.7] (A)	[G]	Carbohydrate transport and metabolism	1-deoxy-D-xylulose-5-phosphate synthase;; Thiamine pyrophosphate enzyme, C-terminal TPP binding domain;; Dehydrogenase E1 component	Probable 1-deoxy-D-xylulose-5-phosphate synthase 2, chloroplastic (Precursor) OS=Oryza sativa subsp. japonica (Rice) PE=2 SV=1	putative 1-deoxy-D-xylulose-5-phosphate synthase, chloroplastic [Gossypium arboreum]
c47885.graph_c0	Cellular Component: chloroplast stroma (GO:0009570);; Cellular Component: chloroplast envelope (GO:0009941);; Biological Process: mRNA modification (GO:0016556);; Molecular Function: haloalkane dehalogenase activity (GO:0018786);;	--	[R]	General function prediction only	Alpha/beta hydrolase family;; Putative lysophospholipase;; Alpha/beta hydrolase family;; alpha/beta hydrolase fold	--	PREDICTED: uncharacterized protein LOC105113285 [Populus euphratica]
c55665.graph_c0	Molecular Function: ubiquitin-protein ligase activity (GO:0004842);; Cellular Component: nucleus (GO:0005634);; Cellular Component: cytosol (GO:0005829);; Biological Process: amino acid transport (GO:0006865);; Molecular Function: zinc ion binding (GO:0008270);; Biological Process: negative regulation of abscisic acid-activated signaling pathway (GO:0009788);; Biological Process: protein ubiquiti…	K16274|9.43051e-42|cic:CICLE_v10008969mg|hypothetical protein; K16274 E3 ubiquitin-protein ligase AIP2 [EC:6.3.2.19] (A)	[O]	Posttranslational modification, protein turnover, chaperones	Ring finger domain;; Zinc finger, C3HC4 type (RING finger);; RING-H2 zinc finger;; Zinc finger, C3HC4 type (RING finger);; Zinc finger, C3HC4 type (RING finger);; Anaphase-promoting complex subunit 11 RING-H2 finger	E3 ubiquitin-protein ligase AIP2 GN=AIP2 OS=Arabidopsis thaliana (Mouse-ear cress) PE=1 SV=1	hypothetical protein CISIN_1g021283mg [Citrus sinensis]
c37093.graph_c0	--	K03537|3.25618e-11|tcc:TCM_020284|Ribonuclease P family protein / Rpp14 family protein isoform 1; K03537 ribonuclease P/MRP protein subunit POP5 [EC:3.1.26.5] (A)	--	--	--	--	Ribonuclease P family protein / Rpp14 family protein isoform 1 [Theobroma cacao]
c92064.graph_c0	--	K01638|2.13667e-49|cam:101508718|malate synthase, glyoxysomal-like; K01638 malate synthase [EC:2.3.3.9] (A)	[C]	Energy production and conversion	Malate synthase	Malate synthase, glyoxysomal OS=Ricinus communis (Castor bean) PE=2 SV=1	malate synthase, partial [Acoelorraphe wrightii]
c41849.graph_c1	Biological Process: transcription, DNA-templated (GO:0006351);; Cellular Component: intracellular part (GO:0044424);;	--	--	--	GRAS domain family	Scarecrow-like protein 14 GN=SCL14 OS=Arabidopsis thaliana (Mouse-ear cress) PE=2 SV=2	PREDICTED: scarecrow-like protein 14-like [Citrus sinensis]
c30359.graph_c0	--	--	--	--	Helix-loop-helix DNA-binding domain	Transcription factor BEE 3 GN=F25P22.25 OS=Arabidopsis thaliana (Mouse-ear cress) PE=2 SV=1	PREDICTED: transcription factor BEE 3-like [Citrus sinensis]
c38793.graph_c0	Molecular Function: phosphatidylinositol-4,5-bisphosphate 5-phosphatase activity (GO:0004439);; Cellular Component: Golgi apparatus (GO:0005794);; Biological Process: protein N-linked glycosylation (GO:0006487);; Biological Process: cell adhesion (GO:0007155);; Biological Process: unidimensional cell growth (GO:0009826);; Biological Process: plant-type cell wall biogenesis (GO:0009832);; Biologic…	--	[I]	Lipid transport and metabolism	--	Phosphoinositide phosphatase SAC1 OS=Arabidopsis thaliana (Mouse-ear cress) PE=1 SV=1	hypothetical protein CICLE_v10000204mg [Citrus clementina]
c53404.graph_c4	--	--	[T]	Signal transduction mechanisms	Leucine Rich repeats (2 copies)	Putative disease resistance RPP13-like protein 2 GN=RPP13L2 OS=Arabidopsis thaliana (Mouse-ear cress) PE=3 SV=1	hypothetical protein CISIN_1g037627mg [Citrus sinensis]
c63416.graph_c0	--	--	--	--	PHD-finger	Methyl-CpG-binding domain-containing protein 9 GN=MBD9 OS=Arabidopsis thaliana (Mouse-ear cress) PE=2 SV=1	hypothetical protein CICLE_v10000725mg [Citrus clementina]
c17991.graph_c0	Molecular Function: transferase activity (GO:0016740);;	--	--	--	--	Putative UDP-glucose flavonoid 3-O-glucosyltransferase 3 {ECO:0000250|UniProtKB:Q2V6K0} OS=Fragaria ananassa (Strawberry) PE=2 SV=1	hypothetical protein CISIN_1g045029mg [Citrus sinensis]
c11263.graph_c0	Molecular Function: nucleotide binding (GO:0000166);; Molecular Function: RNA binding (GO:0003723);;	--	[R]	General function prediction only	RNA recognition motif. (a.k.a. RRM, RBD, or RNP domain)	--	PREDICTED: glycine-rich RNA-binding protein 6, mitochondrial isoform X1 [Vitis vinifera]
c51248.graph_c0	Biological Process: intracellular protein transport (GO:0006886);; Biological Process: tRNA processing (GO:0008033);; Molecular Function: hydrolase activity (GO:0016787);;	K00784|0|cit:102625658|zinc phosphodiesterase ELAC protein 2-like; K00784 ribonuclease Z [EC:3.1.26.11] (A)	[R]	General function prediction only	Beta-lactamase superfamily domain;; tRNase Z endonuclease;; Metallo-beta-lactamase superfamily	--	PREDICTED: zinc phosphodiesterase ELAC protein 2-like [Citrus sinensis]
c14783.graph_c0	--	--	--	--	--	--	hypothetical protein CICLE_v10002221mg [Citrus clementina]
c11418.graph_c0	Molecular Function: DNA binding (GO:0003677);; Cellular Component: nucleus (GO:0005634);; Molecular Function: zinc ion binding (GO:0008270);;	--	--	--	--	Methyl-CpG-binding domain-containing protein 9 GN=MBD9 OS=Arabidopsis thaliana (Mouse-ear cress) PE=2 SV=1	hypothetical protein CISIN_1g038189mg [Citrus sinensis]
c57522.graph_c0	--	K12619|2.90726e-41|cic:CICLE_v10000168mg|hypothetical protein; K12619 5'-3' exoribonuclease 2 [EC:3.1.13.-] (A)	--	--	--	--	hypothetical protein CISIN_1g0021472mg, partial [Citrus sinensis]
c88401.graph_c0	Molecular Function: iron ion binding (GO:0005506);; Biological Process: fatty acid biosynthetic process (GO:0006633);; Cellular Component: integral component of membrane (GO:0016021);; Molecular Function: oxidoreductase activity (GO:0016491);; Biological Process: oxidation-reduction process (GO:0055114);;	--	--	--	--	--	uncharacterized protein UHOR_06261 [Ustilago hordei]
c38128.graph_c0	Molecular Function: transferase activity, transferring phosphorus-containing groups (GO:0016772);;	--	--	--	Protein tyrosine kinase;; Protein kinase domain;; Protein tyrosine kinase	Cysteine-rich receptor-like protein kinase 7 (Precursor) GN=CRK7 OS=Arabidopsis thaliana (Mouse-ear cress) PE=2 SV=1	PREDICTED: receptor-like serine/threonine-protein kinase SD1-8 [Populus euphratica]
c43221.graph_c0	--	--	--	--	Protein of unknown function (DUF1644)	--	hypothetical protein CICLE_v10001827mg [Citrus clementina]
c49345.graph_c0	--	--	[GMW]	--	Exostosin family	Probable glycosyltransferase At5g03795 GN=At5g03795 OS=Arabidopsis thaliana (Mouse-ear cress) PE=3 SV=2	hypothetical protein CICLE_v10007698mg [Citrus clementina]
c28739.graph_c0	--	K08907|1.3737e-167|cit:102629975|chlorophyll a-b binding protein 6, chloroplastic-like; K08907 light-harvesting complex I chlorophyll a/b binding protein 1 (A)	--	--	Chlorophyll A-B binding protein	Chlorophyll a-b binding protein 6A, chloroplastic (Precursor) GN=CAB6A OS=Solanum lycopersicum (Tomato) PE=2 SV=1	hypothetical protein CICLE_v10032568mg [Citrus clementina]
c54039.graph_c0	Molecular Function: protein serine/threonine kinase activity (GO:0004674);; Molecular Function: ATP binding (GO:0005524);; Biological Process: protein phosphorylation (GO:0006468);;	--	[T]	Signal transduction mechanisms	Protein kinase domain;; Protein tyrosine kinase	Receptor-like cytosolic serine/threonine-protein kinase RBK2 GN=RBK2 OS=Arabidopsis thaliana (Mouse-ear cress) PE=1 SV=1	hypothetical protein CICLE_v10020400mg [Citrus clementina]
c75736.graph_c0	--	--	[T]	Signal transduction mechanisms	Immunoglobulin I-set domain;; Immunoglobulin V-set domain	--	--
c64832.graph_c0	--	--	--	--	--	--	hypothetical protein CISIN_1g004949mg [Citrus sinensis]
c40169.graph_c0	--	--	[R]	General function prediction only	Optic atrophy 3 protein (OPA3)	--	hypothetical protein CICLE_v10016976mg [Citrus clementina]
c20380.graph_c0	Biological Process: tryptophan biosynthetic process (GO:0000162);; Molecular Function: tryptophan synthase activity (GO:0004834);; Cellular Component: chloroplast stroma (GO:0009570);; Cellular Component: chloroplast envelope (GO:0009941);; Molecular Function: pyridoxal phosphate binding (GO:0030170);; Molecular Function: 2-alkenal reductase [NAD(P)] activity (GO:0032440);; Biological Process: ox…	K01696|2.89514e-53|rcu:RCOM_0587660|tryptophan synthase beta chain, putative (EC:1.3.1.74); K01696 tryptophan synthase beta chain [EC:4.2.1.20] (A)	[E]	Amino acid transport and metabolism	--	Tryptophan synthase beta chain 2, chloroplastic (Precursor) GN=TSB2 OS=Arabidopsis thaliana (Mouse-ear cress) PE=2 SV=2	hypothetical protein CISIN_1g012347mg [Citrus sinensis]
c18544.graph_c0	Cellular Component: cytoplasm (GO:0005737);; Cellular Component: intracellular membrane-bounded organelle (GO:0043231);;	K13199|2.10241e-89|vvi:100259885|plasminogen activator inhibitor 1 RNA-binding protein; K13199 plasminogen activator inhibitor 1 RNA-binding protein (A)	[R]	General function prediction only	Hyaluronan / mRNA binding family;; Stm1	--	PREDICTED: plasminogen activator inhibitor 1 RNA-binding protein [Vitis vinifera]
c64797.graph_c0	Biological Process: petal formation (GO:0048451);; Biological Process: sepal formation (GO:0048453);;	--	--	--	--	--	hypothetical protein CICLE_v10022256mg [Citrus clementina]
c62270.graph_c0	--	--	--	--	GDSL/SGNH-like Acyl-Esterase family found in Pmr5 and Cas1p	Protein trichome birefringence-like 33 GN=TBL33 OS=Arabidopsis thaliana (Mouse-ear cress) PE=2 SV=1	hypothetical protein CISIN_1g023323mg [Citrus sinensis]
c64064.graph_c0	--	--	[S]	Function unknown	Colon cancer-associated protein Mic1-like	--	hypothetical protein CISIN_1g007885mg [Citrus sinensis]
c58842.graph_c0	--	--	--	--	--	--	hypothetical protein CISIN_1g009938mg [Citrus sinensis]
c61912.graph_c0	--	K02214|0|cit:102630658|uncharacterized LOC102630658; K02214 cell division control protein 7 [EC:2.7.11.1] (A)	[L]	Replication, recombination and repair	Protein kinase domain;; Protein tyrosine kinase	Cyclin-dependent kinase B1-1 OS=Oryza sativa subsp. japonica (Rice) PE=2 SV=1	PREDICTED: uncharacterized protein LOC102630658 [Citrus sinensis]
c67456.graph_c0	--	--	[S]	Function unknown	--	--	PREDICTED: BEACH domain-containing protein lvsA-like isoform X1 [Nelumbo nucifera]
c54803.graph_c0	--	--	--	--	Remorin, C-terminal region	--	PREDICTED: uncharacterized protein LOC102620854 [Citrus sinensis]
c53926.graph_c0	Cellular Component: mitochondrial respiratory chain complex III (GO:0005750);; Cellular Component: plasma membrane (GO:0005886);; Biological Process: mitochondrial electron transport, ubiquinol to cytochrome c (GO:0006122);; Cellular Component: plastid (GO:0009536);; Molecular Function: electron transporter, transferring electrons within CoQH2-cytochrome c reductase complex activity (GO:0045153);;	K00417|3.09874e-57|fve:101297902|cytochrome b-c1 complex subunit 7-2-like; K00417 ubiquinol-cytochrome c reductase subunit 7 (A)	[C]	Energy production and conversion	Ubiquinol-cytochrome C reductase complex 14kD subunit	Cytochrome b-c1 complex subunit 7-2 OS=Arabidopsis thaliana (Mouse-ear cress) PE=1 SV=1	PREDICTED: cytochrome b-c1 complex subunit 7-2 isoform X1 [Populus euphratica]
c6845.graph_c0	--	--	--	--	--	--	hypothetical protein CICLE_v10017457mg, partial [Citrus clementina]
c44737.graph_c0	Cellular Component: condensed chromosome (GO:0000793);; Molecular Function: DNA binding (GO:0003677);; Molecular Function: chromatin binding (GO:0003682);; Molecular Function: sequence-specific DNA binding transcription factor activity (GO:0003700);; Cellular Component: nucleolus (GO:0005730);; Biological Process: asymmetric cell division (GO:0008356);; Biological Process: response to virus (GO:0…	K09422|0|cit:102619220|transcription factor AS1-like; K09422 myb proto-oncogene protein, plant (A)	[K]	Transcription	Myb-like DNA-binding domain;; Myb-like DNA-binding domain	Transcription factor AS1 GN=F13M22.13 OS=Arabidopsis thaliana (Mouse-ear cress) PE=1 SV=1	hypothetical protein CICLE_v10012089mg [Citrus clementina]
c31204.graph_c0	--	--	[S]	Function unknown	Eukaryotic protein of unknown function (DUF829)	--	hypothetical protein CICLE_v10025809mg [Citrus clementina]
c10842.graph_c0	--	--	--	--	--	--	hypothetical protein CICLE_v10005602mg [Citrus clementina]
c27598.graph_c0	Molecular Function: DNA binding (GO:0003677);; Molecular Function: DNA-directed RNA polymerase activity (GO:0003899);; Cellular Component: nucleus (GO:0005634);; Biological Process: transcription, DNA-templated (GO:0006351);; Molecular Function: zinc ion binding (GO:0008270);;	K02999|7.13953e-39|cit:102625708|DNA-directed RNA polymerase I subunit rpa1-like; K02999 DNA-directed RNA polymerase I subunit RPA1 [EC:2.7.7.6] (A)	[K]	Transcription	RNA polymerase Rpb1, domain 5	--	PREDICTED: DNA-directed RNA polymerase I subunit rpa1-like [Citrus sinensis]
c52583.graph_c0	Molecular Function: nucleotide binding (GO:0000166);;	--	--	--	Protein of unknown function (DUF1012)	Ion channel DMI1 GN=DMI1 OS=Medicago truncatula (Barrel medic) PE=2 SV=1	PREDICTED: ion channel DMI1-like isoform X2 [Citrus sinensis]
c52511.graph_c0	--	--	[DR]	--	MATH domain;; Astacin (Peptidase family M12A)	MATH domain and coiled-coil domain-containing protein At3g58210 GN=At3g58210 OS=Arabidopsis thaliana (Mouse-ear cress) PE=3 SV=1	hypothetical protein CISIN_1g000301mg [Citrus sinensis]
c89777.graph_c0	--	--	--	--	--	--	hypothetical protein CISIN_1g021302mg [Citrus sinensis]
c42257.graph_c1	Molecular Function: ligase activity (GO:0016874);; Biological Process: cellular protein metabolic process (GO:0044267);; Molecular Function: metal ion binding (GO:0046872);;	K04506|2.75407e-69|cic:CICLE_v10012174mg|hypothetical protein; K04506 E3 ubiquitin-protein ligase SIAH1 [EC:6.3.2.19] (A)	[R]	General function prediction only	Seven in absentia protein family	E3 ubiquitin-protein ligase SINA-like 10 GN=At5g37930 OS=Arabidopsis thaliana (Mouse-ear cress) PE=2 SV=1	hypothetical protein CICLE_v10012174mg [Citrus clementina]
c74474.graph_c0	Molecular Function: nucleic acid binding (GO:0003676);; Molecular Function: zinc ion binding (GO:0008270);; Biological Process: DNA integration (GO:0015074);;	--	[R]	General function prediction only	Reverse transcriptase (RNA-dependent DNA polymerase)	Endonuclease OS=Nicotiana tabacum (Common tobacco) PE=2 SV=1	hypothetical protein VITISV_022671 [Vitis vinifera]
c89287.graph_c0	--	--	--	--	--	--	putative gpi-anchored cell wall organization protein ecm33 protein [Eutypa lata UCREL1]
c47437.graph_c0	--	K00021|1.39939e-08|cic:CICLE_v10028082mg|hypothetical protein; K00021 hydroxymethylglutaryl-CoA reductase (NADPH) [EC:1.1.1.34] (A)	[I]	Lipid transport and metabolism	--	3-hydroxy-3-methylglutaryl-coenzyme A reductase 2 (Fragment) GN=HMGR2 OS=Hevea brasiliensis (Para rubber tree) PE=2 SV=1	3-hydroxy-3-methylglutaryl-coenzyme A reductase [Gossypium barbadense]
c20564.graph_c0	Cellular Component: vacuolar membrane (GO:0005774);; Biological Process: cation transport (GO:0006812);; Molecular Function: cation transmembrane transporter activity (GO:0008324);; Molecular Function: efflux transmembrane transporter activity (GO:0015562);; Cellular Component: integral component of membrane (GO:0016021);; Biological Process: transmembrane transport (GO:0055085);;	K14692|1.66917e-26|cit:102615971|probable zinc transporter protein DDB_G0291141-like; K14692 solute carrier family 30 (zinc transporter), member 5/7 (A)	[P]	Inorganic ion transport and metabolism	Cation efflux family	Metal tolerance protein 8 GN=OSJNBa0077M12.119 OS=Oryza sativa subsp. japonica (Rice) PE=2 SV=2	PREDICTED: probable zinc transporter protein DDB_G0291141-like [Citrus sinensis]
c17774.graph_c1	Biological Process: ceramide metabolic process (GO:0006672);; Cellular Component: integral component of membrane (GO:0016021);;	--	--	--	Protein of unknown function (DUF616)	--	hypothetical protein CISIN_1g012747mg [Citrus sinensis]
c73085.graph_c0	--	--	--	--	--	--	hypothetical protein COCVIDRAFT_102286 [Bipolaris victoriae FI3]
c21176.graph_c0	Molecular Function: nucleotide binding (GO:0000166);; Molecular Function: protein kinase activity (GO:0004672);;	K08269|3.04054e-95|cit:102621459|serine/threonine-protein kinase ATG1-like; K08269 serine/threonine-protein kinase ULK/ATG1 [EC:2.7.11.1] (A)	[OUT]	--	--	--	hypothetical protein CISIN_1g043425mg, partial [Citrus sinensis]
c76542.graph_c0	--	--	--	--	--	--	hypothetical protein L484_007379 [Morus notabilis]
c54324.graph_c0	--	--	[K]	Transcription	Myb/SANT-like DNA-binding domain;; Myb-like DNA-binding domain;; Myb/SANT-like DNA-binding domain	Trihelix transcription factor GT-2 GN=GT-2 OS=Arabidopsis thaliana (Mouse-ear cress) PE=2 SV=1	hypothetical protein CICLE_v10000627mg [Citrus clementina]
c11289.graph_c0	--	K17491|2.96404e-97|cit:102624367|serine/threonine-protein phosphatase 4 regulatory subunit 3-like; K17491 protein phosphatase 4 regulatory subunit 3 (A)	[G]	Carbohydrate transport and metabolism	--	--	hypothetical protein CISIN_1g0028822mg, partial [Citrus sinensis]
c52359.graph_c0	Molecular Function: protein serine/threonine kinase activity (GO:0004674);; Molecular Function: ATP binding (GO:0005524);; Biological Process: protein phosphorylation (GO:0006468);;	--	--	--	Carbohydrate-binding protein of the ER;; Protein tyrosine kinase;; Protein kinase domain;; Carbohydrate-binding protein of the ER	Receptor-like protein kinase At3g21340 (Precursor) GN=At3g21340 OS=Arabidopsis thaliana (Mouse-ear cress) PE=1 SV=1	PREDICTED: uncharacterized protein LOC102628178 [Citrus sinensis]
c50227.graph_c0	--	--	--	--	--	Proton pump-interactor 1 GN=PPI1 OS=Arabidopsis thaliana (Mouse-ear cress) PE=1 SV=2	PREDICTED: proton pump-interactor 1-like isoform X1 [Citrus sinensis]
c38325.graph_c0	Biological Process: rRNA processing (GO:0006364);; Cellular Component: chloroplast thylakoid membrane (GO:0009535);; Biological Process: photosynthesis, light harvesting in photosystem I (GO:0009768);; Cellular Component: photosystem I antenna complex (GO:0009782);; Biological Process: thylakoid membrane organization (GO:0010027);; Biological Process: photosystem II assembly (GO:0010207);; Cellul…	K08911|4.19867e-50|cic:CICLE_v10002178mg|hypothetical protein; K08911 light-harvesting complex I chlorophyll a/b binding protein 5 (A)	--	--	Chlorophyll A-B binding protein	Chlorophyll a-b binding protein 8, chloroplastic (Precursor) GN=CAB8 OS=Solanum lycopersicum (Tomato) PE=3 SV=1	hypothetical protein CISIN_1g0246511mg, partial [Citrus sinensis]
c41345.graph_c0	Molecular Function: nucleotide binding (GO:0000166);; Molecular Function: pyrroline-5-carboxylate reductase activity (GO:0004735);; Cellular Component: cell wall (GO:0005618);; Cellular Component: cytoplasm (GO:0005737);; Biological Process: threonine catabolic process (GO:0006567);; Biological Process: response to heat (GO:0009408);; Biological Process: response to salt stress (GO:0009651);; Bio…	K00286|3.64554e-126|cit:102613618|pyrroline-5-carboxylate reductase-like; K00286 pyrroline-5-carboxylate reductase [EC:1.5.1.2] (A)	[E]	Amino acid transport and metabolism	Pyrroline-5-carboxylate reductase dimerisation;; NADP oxidoreductase coenzyme F420-dependent;; NAD-dependent glycerol-3-phosphate dehydrogenase N-terminus;; NAD binding domain of 6-phosphogluconate dehydrogenase	Pyrroline-5-carboxylate reductase GN=PROC OS=Pisum sativum (Garden pea) PE=2 SV=1	PREDICTED: pyrroline-5-carboxylate reductase-like [Citrus sinensis]
c44597.graph_c0	Molecular Function: translation initiation factor activity (GO:0003743);; Cellular Component: nucleus (GO:0005634);; Cellular Component: cytoplasm (GO:0005737);; Biological Process: DNA-templated transcription, initiation (GO:0006352);; Biological Process: regulation of transcription, DNA-templated (GO:0006355);; Biological Process: translational initiation (GO:0006413);; Molecular Function: zinc…	K03124|0|tcc:TCM_040769|Cyclin-like family protein; K03124 transcription initiation factor TFIIB (A)	[K]	Transcription	Transcription factor TFIIB repeat;; TFIIB zinc-binding;; Cyclin, N-terminal domain	Transcription initiation factor IIB OS=Oryza sativa subsp. japonica (Rice) PE=1 SV=1	hypothetical protein JCGZ_25947 [Jatropha curcas]
c27956.graph_c0	--	--	--	--	--	F-box protein At4g00755 GN=At4g00755 OS=Arabidopsis thaliana (Mouse-ear cress) PE=2 SV=1	hypothetical protein CISIN_1g017696mg [Citrus sinensis]
c76218.graph_c0	--	--	--	--	--	--	PREDICTED: UPF0481 protein At3g47200-like isoform X2 [Citrus sinensis]
c66512.graph_c0	Biological Process: RNA splicing, via endonucleolytic cleavage and ligation (GO:0000394);; Molecular Function: microtubule motor activity (GO:0003777);; Molecular Function: ATP binding (GO:0005524);; Cellular Component: cytoplasm (GO:0005737);; Cellular Component: kinesin complex (GO:0005871);; Cellular Component: microtubule (GO:0005874);; Biological Process: microtubule-based movement (GO:00070…	K10395|1.38041e-38|cit:102624205|chromosome-associated kinesin KIF4A-like; K10395 kinesin family member 4/21/27 (A)	[Z]	Cytoskeleton	--	--	hypothetical protein CICLE_v10024786mg [Citrus clementina]
c89496.graph_c0	Biological Process: mitotic cell cycle (GO:0000278);; Biological Process: long-chain fatty acid metabolic process (GO:0001676);; Molecular Function: long-chain fatty acid-CoA ligase activity (GO:0004467);; Cellular Component: peroxisome (GO:0005777);; Biological Process: RNA processing (GO:0006396);; Biological Process: fatty acid beta-oxidation (GO:0006635);; Biological Process: peroxisome organ…	K01897|1.28965e-41|cit:102619080|long chain acyl-CoA synthetase 7, peroxisomal-like; K01897 long-chain acyl-CoA synthetase [EC:6.2.1.3] (A)	[I]	Lipid transport and metabolism	--	Long chain acyl-CoA synthetase 7, peroxisomal GN=LACS7 OS=Arabidopsis thaliana (Mouse-ear cress) PE=1 SV=2	hypothetical protein CISIN_1g005406mg [Citrus sinensis]
c91601.graph_c0	Molecular Function: ATP binding (GO:0005524);; Biological Process: amino sugar metabolic process (GO:0006040);; Biological Process: peptidoglycan turnover (GO:0009254);; Molecular Function: phosphotransferase activity, alcohol group as acceptor (GO:0016773);;	--	--	--	--	--	Anhydro-N-acetylmuramic acid kinase [Penicillium italicum]
c52418.graph_c2	--	--	[T]	Signal transduction mechanisms	EF hand;; EF hand;; EF-hand domain;; EF-hand domain pair;; EF-hand domain pair	Probable calcium-binding protein CML10 GN=B1147A04.18 OS=Oryza sativa subsp. japonica (Rice) PE=2 SV=1	Calcium-binding EF-hand family protein, putative [Theobroma cacao]
c32982.graph_c0	Cellular Component: vacuole (GO:0005773);;	--	[MW]	--	Fasciclin domain	Fasciclin-like arabinogalactan protein 17 (Precursor) GN=FLA17 OS=Arabidopsis thaliana (Mouse-ear cress) PE=2 SV=1	PREDICTED: fasciclin-like arabinogalactan protein 17-like [Citrus sinensis]
c46211.graph_c1	--	--	--	--	Plant mobile domain;; Plant mobile domain	Serine/threonine-protein phosphatase 7 long form homolog GN=At1g48120 OS=Arabidopsis thaliana (Mouse-ear cress) PE=2 SV=1	hypothetical protein JCGZ_18464 [Jatropha curcas]
c86674.graph_c0	--	--	--	--	--	Probable LRR receptor-like serine/threonine-protein kinase At4g36180 (Precursor) GN=At4g36180 OS=Arabidopsis thaliana (Mouse-ear cress) PE=2 SV=1	PREDICTED: probable LRR receptor-like serine/threonine-protein kinase At4g36180-like [Citrus sinensis]
c71912.graph_c0	Biological Process: ion transport (GO:0006811);; Biological Process: response to inorganic substance (GO:0010035);;	--	[R]	General function prediction only	Domain of unknown function	--	unnamed protein product [Vitis vinifera]
c66218.graph_c0	Molecular Function: magnesium ion binding (GO:0000287);; Molecular Function: phospholipid-translocating ATPase activity (GO:0004012);; Molecular Function: ATP binding (GO:0005524);; Biological Process: cation transport (GO:0006812);; Biological Process: phospholipid transport (GO:0015914);; Cellular Component: integral component of membrane (GO:0016021);; Molecular Function: cation-transporting A…	K01530|3.54289e-111|cit:102622947|putative phospholipid-transporting ATPase 9-like; K01530 phospholipid-translocating ATPase [EC:3.6.3.1] (A)	[R]	General function prediction only	E1-E2 ATPase	Putative phospholipid-transporting ATPase 9 GN=ALA9 OS=Arabidopsis thaliana (Mouse-ear cress) PE=3 SV=1	hypothetical protein CICLE_v10018566mg [Citrus clementina]
c50754.graph_c0	Molecular Function: protein serine/threonine kinase activity (GO:0004674);; Molecular Function: protein tyrosine kinase activity (GO:0004713);; Molecular Function: ATP binding (GO:0005524);; Biological Process: protein phosphorylation (GO:0006468);; Molecular Function: amino acid binding (GO:0016597);;	--	[T]	Signal transduction mechanisms	--	--	PREDICTED: serine/threonine-protein kinase HT1-like [Nelumbo nucifera]
c43322.graph_c0	Molecular Function: protein serine/threonine kinase activity (GO:0004674);; Molecular Function: ATP binding (GO:0005524);; Biological Process: protein phosphorylation (GO:0006468);; Biological Process: recognition of pollen (GO:0048544);;	--	--	--	Protein kinase domain;; Protein tyrosine kinase	G-type lectin S-receptor-like serine/threonine-protein kinase At1g34300 (Precursor) GN=At1g34300 OS=Arabidopsis thaliana (Mouse-ear cress) PE=2 SV=1	PREDICTED: G-type lectin S-receptor-like serine/threonine-protein kinase At5g24080-like [Citrus sinensis]
c77893.graph_c0	Molecular Function: non-membrane spanning protein tyrosine kinase activity (GO:0004715);; Molecular Function: ATP binding (GO:0005524);; Biological Process: protein phosphorylation (GO:0006468);;	--	[T]	Signal transduction mechanisms	--	Probable receptor-like protein kinase At5g15080 GN=At5g15080 OS=Arabidopsis thaliana (Mouse-ear cress) PE=2 SV=1	hypothetical protein CICLE_v10028420mg [Citrus clementina]
c49539.graph_c0	Molecular Function: ATP binding (GO:0005524);; Biological Process: rRNA processing (GO:0006364);; Biological Process: tRNA metabolic process (GO:0006399);; Biological Process: cell cycle (GO:0007049);; Biological Process: regulation of cell shape (GO:0008360);; Molecular Function: UDP-N-acetylmuramoylalanyl-D-glutamate-2,6-diaminopimelate ligase activity (GO:0008765);; Biological Process: peptido…	--	--	--	Mur ligase middle domain;; Mur ligase family, catalytic domain;; Mur ligase family, glutamate ligase domain	--	hypothetical protein CICLE_v10018956mg [Citrus clementina]
c41328.graph_c0	--	--	--	--	B3 DNA binding domain	B3 domain-containing protein Os07g0563300 GN=OJ1720_F04.105 OS=Oryza sativa subsp. japonica (Rice) PE=3 SV=2	PREDICTED: B3 domain-containing protein Os07g0563300-like isoform X1 [Citrus sinensis]
c35060.graph_c0	Biological Process: lipid metabolic process (GO:0006629);; Molecular Function: oxidoreductase activity, acting on paired donors, with oxidation of a pair of donors resulting in the reduction of molecular oxygen to two molecules of water (GO:0016717);; Biological Process: oxidation-reduction process (GO:0055114);;	K10257|0|cit:102626347|omega-3 fatty acid desaturase, endoplasmic reticulum-like; K10257 omega-3 fatty acid desaturase (delta-15 desaturase) [EC:1.14.19.-] (A)	--	--	Fatty acid desaturase;; Domain of unknown function (DUF3474)	Omega-3 fatty acid desaturase, endoplasmic reticulum GN=FAD3 OS=Brassica napus (Rape) PE=2 SV=1	PREDICTED: omega-3 fatty acid desaturase, endoplasmic reticulum-like [Citrus sinensis]
c6468.graph_c0	Molecular Function: binding (GO:0005488);;	--	--	--	--	--	hypothetical protein MIMGU_mgv1a018902mg [Erythranthe guttata]
c59994.graph_c0	--	--	--	--	--	--	Zinc finger family protein, putative isoform 1 [Theobroma cacao]
c33533.graph_c0	Molecular Function: prenylcysteine oxidase activity (GO:0001735);; Cellular Component: vacuolar membrane (GO:0005774);; Biological Process: abscisic acid-activated signaling pathway (GO:0009738);; Biological Process: prenylated protein catabolic process (GO:0030327);; Biological Process: prenylcysteine catabolic process (GO:0030328);; Biological Process: hydrogen peroxide catabolic process (GO:00…	K05906|0|cit:102619140|farnesylcysteine lyase-like; K05906 prenylcysteine oxidase / farnesylcysteine lyase [EC:1.8.3.5 1.8.3.6] (A)	--	--	Prenylcysteine lyase;; NAD(P)-binding Rossmann-like domain;; Flavin containing amine oxidoreductase	Farnesylcysteine lyase (Precursor) GN=FLCY OS=Arabidopsis thaliana (Mouse-ear cress) PE=1 SV=1	hypothetical protein CISIN_1g043512mg [Citrus sinensis]
c62039.graph_c0	--	--	--	--	--	--	Calcium-dependent lipid-binding (CaLB domain) plant phosphoribosyltransferase family protein isoform 2 [Theobroma cacao]
c81365.graph_c0	--	--	--	--	--	--	hypothetical protein CICLE_v100185962mg, partial [Citrus clementina]
c19825.graph_c0	Molecular Function: potassium channel activity (GO:0005267);; Cellular Component: plant-type vacuole membrane (GO:0009705);; Cellular Component: integral component of membrane (GO:0016021);; Biological Process: potassium ion transmembrane transport (GO:0071805);;	K05389|2.06778e-12|cam:101497873|two-pore potassium channel 3-like; K05389 potassium channel subfamily K, other eukaryote (A)	--	--	--	Two pore potassium channel c OS=Oryza sativa subsp. japonica (Rice) PE=3 SV=1	PREDICTED: two-pore potassium channel 3-like isoform X1 [Cicer arietinum]
c57542.graph_c0	Molecular Function: nitrilase activity (GO:0000257);; Biological Process: nitrogen compound metabolic process (GO:0006807);; Cellular Component: plastid (GO:0009536);; Biological Process: response to sucrose (GO:0009744);; Biological Process: response to glucose (GO:0009749);; Biological Process: response to fructose (GO:0009750);;	--	[E]	Amino acid transport and metabolism	--	Nitrilase-like protein 2 GN=NLP2 OS=Arabidopsis thaliana (Mouse-ear cress) PE=1 SV=1	hypothetical protein CICLE_v10032318mg [Citrus clementina]
c65364.graph_c0	--	--	--	--	--	--	PREDICTED: PCI domain-containing protein 2-like [Malus domestica]
c4867.graph_c0	Cellular Component: vacuole (GO:0005773);; Biological Process: protein folding (GO:0006457);;	K09571|4.10844e-97|pop:POPTR_0014s14690g|POPTRDRAFT_824273; hypothetical protein; K09571 FK506-binding protein 4/5 [EC:5.2.1.8] (A)	[O]	Posttranslational modification, protein turnover, chaperones	FKBP-type peptidyl-prolyl cis-trans isomerase	Peptidyl-prolyl cis-trans isomerase FKBP65 GN=K15N18.12 OS=Arabidopsis thaliana (Mouse-ear cress) PE=1 SV=1	Peptidyl-prolyl cis-trans isomerase FKBP65 -like protein [Gossypium arboreum]
c40262.graph_c0	Cellular Component: cytoplasm (GO:0005737);; Biological Process: response to heat (GO:0009408);; Biological Process: response to salt stress (GO:0009651);; Molecular Function: Hsp70 protein binding (GO:0030544);;	K09562|1.9673e-129|cit:102608627|hsp70-binding protein 1-like; K09562 hsp70-interacting protein (A)	[O]	Posttranslational modification, protein turnover, chaperones	HEAT repeats;; HEAT repeat;; Armadillo/beta-catenin-like repeat	--	PREDICTED: hsp70-binding protein 1-like [Citrus sinensis]
c37369.graph_c0	--	--	--	--	--	--	PREDICTED: restin homolog isoform X1 [Citrus sinensis]
c10942.graph_c0	Molecular Function: hydrolase activity, hydrolyzing O-glycosyl compounds (GO:0004553);; Cellular Component: nucleus (GO:0005634);; Biological Process: carbohydrate metabolic process (GO:0005975);; Cellular Component: chloroplast (GO:0009507);; Molecular Function: carbohydrate binding (GO:0030246);;	K01187|2.27564e-109|cit:102618676|neutral alpha-glucosidase C-like; K01187 alpha-glucosidase [EC:3.2.1.20] (A)	[GMO]	--	Glycosyl hydrolases family 31	Probable glucan 1,3-alpha-glucosidase (Precursor) OS=Oryza sativa subsp. japonica (Rice) PE=3 SV=1	hypothetical protein CISIN_1g020492mg [Citrus sinensis]
c71770.graph_c0	--	--	--	--	--	Protein FAR-RED IMPAIRED RESPONSE 1 GN=FAR1 OS=Arabidopsis thaliana (Mouse-ear cress) PE=1 SV=1	hypothetical protein PHAVU_007G043200g [Phaseolus vulgaris]
c42481.graph_c0	--	--	[S]	Function unknown	Protein of unknown function (DUF778)	Protein RTE1-HOMOLOG GN=RTH OS=Arabidopsis thaliana (Mouse-ear cress) PE=2 SV=1	hypothetical protein CICLE_v10026411mg [Citrus clementina]
c22318.graph_c0	Molecular Function: DNA binding (GO:0003677);; Cellular Component: nucleus (GO:0005634);;	--	--	--	--	Squamosa promoter-binding-like protein 1 GN=F14M4.9/F14M4.10 OS=Arabidopsis thaliana (Mouse-ear cress) PE=1 SV=2	hypothetical protein CISIN_1g002868mg [Citrus sinensis]
c75976.graph_c0	Biological Process: sodium ion transport (GO:0006814);; Molecular Function: bile acid:sodium symporter activity (GO:0008508);; Cellular Component: membrane (GO:0016020);;	K03453|4.22531e-42|cit:102611448|probable sodium/metabolite cotransporter BASS2, chloroplastic-like; K03453 bile acid:Na+ symporter, BASS family (A)	[P]	Inorganic ion transport and metabolism	Sodium Bile acid symporter family;; SBF-like CPA transporter family (DUF4137)	Probable sodium/metabolite cotransporter BASS2, chloroplastic (Precursor) OS=Oryza sativa subsp. japonica (Rice) PE=2 SV=1	hypothetical protein CISIN_1g015189mg [Citrus sinensis]
c44181.graph_c0	--	K15601|4.52553e-33|tcc:TCM_007714|Transcription factor jumonji domain-containing protein, putative isoform 1; K15601 lysine-specific demethylase 3 [EC:1.14.11.-] (A)	[K]	Transcription	JmjC domain, hydroxylase	Lysine-specific demethylase JMJ25 GN=MLP3.6 OS=Arabidopsis thaliana (Mouse-ear cress) PE=1 SV=1	Lysine-specific demethylase 3B [Gossypium arboreum]
c53560.graph_c0	Molecular Function: nucleic acid binding (GO:0003676);; Molecular Function: ATP-dependent RNA helicase activity (GO:0004004);; Molecular Function: ATP binding (GO:0005524);; Biological Process: ATP catabolic process (GO:0006200);;	K12823|0|cic:CICLE_v10014449mg|hypothetical protein; K12823 ATP-dependent RNA helicase DDX5/DBP2 [EC:3.6.4.13] (A)	[A]	RNA processing and modification	Helicase conserved C-terminal domain;; DEAD/DEAH box helicase;; WW domain	DEAD-box ATP-dependent RNA helicase 46 GN=RH46 OS=Arabidopsis thaliana (Mouse-ear cress) PE=2 SV=2	Shaggy-related protein kinase epsilon [Morus notabilis]
c17895.graph_c0	Cellular Component: anaphase-promoting complex (GO:0005680);; Biological Process: regulation of mitotic metaphase/anaphase transition (GO:0030071);; Biological Process: anaphase-promoting complex-dependent proteasomal ubiquitin-dependent protein catabolic process (GO:0031145);;	K03351|2.43366e-32|cic:CICLE_v10014364mg|hypothetical protein; K03351 anaphase-promoting complex subunit 4 (A)	[DO]	--	--	Anaphase-promoting complex subunit 4 GN=APC4 OS=Arabidopsis thaliana (Mouse-ear cress) PE=2 SV=2	hypothetical protein CICLE_v10014364mg [Citrus clementina]
c58581.graph_c0	--	--	--	--	--	--	hypothetical protein MTR_0002s0270 [Medicago truncatula]
c53506.graph_c1	Molecular Function: sequence-specific DNA binding transcription factor activity (GO:0003700);; Biological Process: regulation of transcription, DNA-templated (GO:0006355);; Molecular Function: sequence-specific DNA binding (GO:0043565);;	K14431|4.53752e-53|vvi:100242879|transcription factor TGA2; K14431 transcription factor TGA (A)	--	--	--	TGACG-sequence-specific DNA-binding protein TGA-2.1 GN=TGA21 OS=Nicotiana tabacum (Common tobacco) PE=1 SV=1	PREDICTED: transcription factor TGA2 isoform X2 [Vitis vinifera]
c15080.graph_c0	Biological Process: abscisic acid-activated signaling pathway (GO:0009738);;	K14496|2.74784e-77|rcu:RCOM_0847730|hypothetical protein; K14496 abscisic acid receptor PYR/PYL family (A)	--	--	Polyketide cyclase / dehydrase and lipid transport;; Pathogenesis-related protein Bet v I family	Abscisic acid receptor PYL4 GN=T19C21.20 OS=Arabidopsis thaliana (Mouse-ear cress) PE=1 SV=1	PREDICTED: abscisic acid receptor PYL4 [Populus euphratica]
c32746.graph_c0	--	--	[R]	General function prediction only	Ankyrin repeat;; Ankyrin repeats (3 copies);; Ankyrin repeat;; Ankyrin repeats (many copies);; Ankyrin repeats (many copies)	Ankyrin repeat domain-containing protein EMB506, chloroplastic (Precursor) GN=EMB506 OS=Arabidopsis thaliana (Mouse-ear cress) PE=1 SV=1	Ankyrin repeat family protein [Theobroma cacao]
c44991.graph_c0	Molecular Function: nucleotide binding (GO:0000166);; Molecular Function: RNA binding (GO:0003723);; Cellular Component: nucleolus (GO:0005730);; Cellular Component: cytoplasm (GO:0005737);; Biological Process: RNA processing (GO:0006396);; Cellular Component: nuclear body (GO:0016604);; Cellular Component: exon-exon junction complex (GO:0035145);;	K12876|1.73713e-106|cit:102615670|RNA-binding protein 8A-like; K12876 RNA-binding protein 8A (A)	[R]	General function prediction only	RNA recognition motif. (a.k.a. RRM, RBD, or RNP domain);; RNA recognition motif (a.k.a. RRM, RBD, or RNP domain);; RNA recognition motif. (a.k.a. RRM, RBD, or RNP domain)	--	PREDICTED: RNA-binding protein 8A-like [Citrus sinensis]
c63462.graph_c0	Cellular Component: nucleus (GO:0005634);; Biological Process: metabolic process (GO:0008152);; Biological Process: proline transport (GO:0015824);; Molecular Function: hydrolase activity (GO:0016787);;	K07025|1.27513e-40|cit:102624821|hypothetical protein; K07025 putative hydrolase of the HAD superfamily (A)	[R]	General function prediction only	--	--	hypothetical protein CICLE_v10028968mg [Citrus clementina]
c85797.graph_c0	Cellular Component: cytoplasm (GO:0005737);;	--	[S]	Function unknown	Protein of unknown function (DUF812)	--	hypothetical protein CISIN_1g0415151mg, partial [Citrus sinensis]
c59287.graph_c0	--	--	--	--	--	--	PREDICTED: dentin sialophosphoprotein-like [Citrus sinensis]
c93652.graph_c0	Cellular Component: Golgi membrane (GO:0000139);; Molecular Function: GDP-mannose transmembrane transporter activity (GO:0005458);; Cellular Component: mitochondrion (GO:0005739);; Cellular Component: endoplasmic reticulum membrane (GO:0005789);; Biological Process: protein N-linked glycosylation (GO:0006487);; Biological Process: establishment or maintenance of cell polarity (GO:0007163);; Biolo…	K15356|2.98218e-13|pmum:103343371|GDP-mannose transporter GONST1-like; K15356 GDP-mannose transporter (A)	[GOU]	--	--	GDP-mannose transporter GONST1 GN=GONST1 OS=Arabidopsis thaliana (Mouse-ear cress) PE=1 SV=2	hypothetical protein COCCADRAFT_83837 [Bipolaris zeicola 26-R-13]
c23435.graph_c0	Biological Process: metabolic process (GO:0008152);; Molecular Function: hydrolase activity (GO:0016787);;	K14664|3.61731e-53|tcc:TCM_037723|Peptidase M20/M25/M40 family protein isoform 1; K14664 IAA-amino acid hydrolase [EC:3.5.1.-] (A)	--	--	Peptidase family M20/M25/M40	IAA-amino acid hydrolase ILR1-like 1 (Precursor) GN=ILL1 OS=Oryza sativa subsp. indica (Rice) PE=2 SV=1	hypothetical protein CISIN_1g013332mg [Citrus sinensis]
c88291.graph_c0	--	--	--	--	--	--	Beta-amylase 5, putative [Theobroma cacao]
c27496.graph_c0	--	K03141|7.132e-66|cic:CICLE_v10007802mg|hypothetical protein; K03141 transcription initiation factor TFIIH subunit 1 (A)	[KL]	--	BSD domain	Probable RNA polymerase II transcription factor B subunit 1-3 GN=TFB1-3 OS=Arabidopsis thaliana (Mouse-ear cress) PE=2 SV=2	hypothetical protein CICLE_v10007802mg [Citrus clementina]
c18293.graph_c0	Biological Process: very long-chain fatty acid metabolic process (GO:0000038);; Cellular Component: endoplasmic reticulum (GO:0005783);; Biological Process: fatty acid biosynthetic process (GO:0006633);; Biological Process: epidermal cell differentiation (GO:0009913);; Cellular Component: membrane (GO:0016020);; Molecular Function: transferase activity, transferring acyl groups other than amino-a…	K15397|1.69026e-54|cit:102627644|3-ketoacyl-CoA synthase 10-like; K15397 3-ketoacyl-CoA synthase [EC:2.3.1.199] (A)	--	--	3-Oxoacyl-[acyl-carrier-protein (ACP)] synthase III C terminal;; Chalcone and stilbene synthases, C-terminal domain	3-ketoacyl-CoA synthase 10 GN=T1D16.11 OS=Arabidopsis thaliana (Mouse-ear cress) PE=1 SV=2	hypothetical protein CISIN_1g009313mg [Citrus sinensis]
c39032.graph_c0	--	--	[T]	Signal transduction mechanisms	CS domain	Protein BOBBER 2 GN=BOB2 OS=Arabidopsis thaliana (Mouse-ear cress) PE=2 SV=1	hypothetical protein CICLE_v10029472mg [Citrus clementina]
c71116.graph_c0	Cellular Component: chloroplast (GO:0009507);;	--	--	--	GDP-fucose protein O-fucosyltransferase	Uncharacterized protein At1g04910 GN=At1g04910 OS=Arabidopsis thaliana (Mouse-ear cress) PE=2 SV=1	PREDICTED: DUF246 domain-containing protein At1g04910-like [Cucumis sativus]
c39357.graph_c0	--	K00799|9.16561e-48|cic:CICLE_v10005837mg|hypothetical protein; K00799 glutathione S-transferase [EC:2.5.1.18] (A)	[O]	Posttranslational modification, protein turnover, chaperones	Glutathione S-transferase, C-terminal domain	Probable glutathione S-transferase GN=HSP26-A OS=Glycine max (Soybean) PE=2 SV=1	hypothetical protein CICLE_v10005837mg [Citrus clementina]
c83387.graph_c0	Cellular Component: integral component of membrane (GO:0016021);; Biological Process: sterol biosynthetic process (GO:0016126);; Molecular Function: delta14-sterol reductase activity (GO:0050613);; Biological Process: oxidation-reduction process (GO:0055114);;	K00222|2.59945e-13|vcn:VOLCADRAFT_75039|hypothetical protein; K00222 delta14-sterol reductase [EC:1.3.1.70] (A)	[IT]	--	--	7-dehydrocholesterol reductase GN=F11F12.21 OS=Arabidopsis thaliana (Mouse-ear cress) PE=1 SV=1	Delta(14)-sterol reductase [Sphaerulina musiva SO2202]
c19983.graph_c0	Cellular Component: cytoplasm (GO:0005737);; Molecular Function: phosphatidylethanolamine binding (GO:0008429);; Biological Process: flower development (GO:0009908);; Biological Process: vegetative to reproductive phase transition of meristem (GO:0010228);;	--	[R]	General function prediction only	Phosphatidylethanolamine-binding protein	CEN-like protein 1 GN=CET1 OS=Nicotiana tabacum (Common tobacco) PE=2 SV=1	hypothetical protein JCGZ_26139 [Jatropha curcas]
c14475.graph_c1	Molecular Function: ubiquitin thiolesterase activity (GO:0004221);; Biological Process: ubiquitin-dependent protein catabolic process (GO:0006511);; Molecular Function: cysteine-type peptidase activity (GO:0008234);;	K11838|6.11159e-56|osa:9270404|Os11g0573000; K11838 ubiquitin carboxyl-terminal hydrolase 7 [EC:3.4.19.12] (A)	[O]	Posttranslational modification, protein turnover, chaperones	Ubiquitin carboxyl-terminal hydrolase;; Ubiquitin carboxyl-terminal hydrolase	Ubiquitin carboxyl-terminal hydrolase 12 GN=UBP12 OS=Arabidopsis thaliana (Mouse-ear cress) PE=1 SV=2	Os11g0573000 [Oryza sativa Japonica Group]
c73977.graph_c0	--	--	[GOU]	--	--	GDP-mannose transporter GONST4 GN=GONST4 OS=Arabidopsis thaliana (Mouse-ear cress) PE=2 SV=1	GDP-mannose transporter GONST4 [Morus notabilis]
c42705.graph_c0	Molecular Function: DNA binding (GO:0003677);; Cellular Component: nucleus (GO:0005634);; Cellular Component: chloroplast (GO:0009507);; Cellular Component: plastid chromosome (GO:0009508);; Cellular Component: membrane (GO:0016020);; Biological Process: mRNA modification (GO:0016556);; Biological Process: transcription from plastid promoter (GO:0042793);; Biological Process: protein targeting to…	--	--	--	SAP domain;; Pentatricopeptide repeat domain;; PPR repeat family;; PPR repeat	Pentatricopeptide repeat-containing protein At5g65560 GN=At5g65560 OS=Arabidopsis thaliana (Mouse-ear cress) PE=2 SV=1	hypothetical protein CISIN_1g002761mg [Citrus sinensis]
c37216.graph_c0	--	--	--	--	--	--	hypothetical protein CICLE_v10001800mg [Citrus clementina]
c57457.graph_c0	--	--	--	--	bHLH-MYC and R2R3-MYB transcription factors N-terminal	Transcription factor EMB1444 GN=EMB1444 OS=Arabidopsis thaliana (Mouse-ear cress) PE=2 SV=1	hypothetical protein CISIN_1g005301mg [Citrus sinensis]
c53578.graph_c1	Biological Process: nuclear-transcribed mRNA catabolic process (GO:0000956);; Molecular Function: ubiquitin thiolesterase activity (GO:0004221);; Molecular Function: ubiquitin-specific protease activity (GO:0004843);; Biological Process: ubiquitin-dependent protein catabolic process (GO:0006511);;	K11835|3.04489e-15|cic:CICLE_v100137952m|hypothetical protein; K11835 ubiquitin carboxyl-terminal hydrolase 4/11/15 [EC:3.4.19.12] (A)	[O]	Posttranslational modification, protein turnover, chaperones	--	Ubiquitin carboxyl-terminal hydrolase 5 GN=UBP5 OS=Arabidopsis thaliana (Mouse-ear cress) PE=1 SV=2	hypothetical protein CICLE_v100137952mg, partial [Citrus clementina]
c58187.graph_c0	Molecular Function: transferase activity (GO:0016740);; Molecular Function: organic cyclic compound binding (GO:0097159);; Molecular Function: heterocyclic compound binding (GO:1901363);;	--	[R]	General function prediction only	--	--	hypothetical protein CISIN_1g012906mg [Citrus sinensis]
c28955.graph_c0	--	--	--	--	--	--	hypothetical protein S7711_00185 [Stachybotrys chartarum IBT 7711]
c86389.graph_c0	Molecular Function: phospholipid binding (GO:0005543);;	--	--	--	--	--	hypothetical protein BAUCODRAFT_136210, partial [Baudoinia compniacensis UAMH 10762]
c49371.graph_c0	Molecular Function: iron ion binding (GO:0005506);; Molecular Function: electron carrier activity (GO:0009055);; Biological Process: brassinosteroid biosynthetic process (GO:0016132);; Molecular Function: oxidoreductase activity, acting on paired donors, with incorporation or reduction of molecular oxygen, NAD(P)H as one donor, and incorporation of one atom of oxygen (GO:0016709);; Molecular Func…	K12638|0|cit:102610008|3-epi-6-deoxocathasterone 23-monooxygenase-like; K12638 3-epi-6-deoxocathasterone 23-monooxygenase [EC:1.14.13.112] (A)	[QI]	--	Cytochrome P450	3-epi-6-deoxocathasterone 23-monooxygenase GN=CYP90D1 OS=Arabidopsis thaliana (Mouse-ear cress) PE=2 SV=1	hypothetical protein CICLE_v10025448mg [Citrus clementina]
c35417.graph_c0	Molecular Function: zinc ion binding (GO:0008270);;	K11982|1.54522e-85|rcu:RCOM_1598280|zinc finger protein, putative; K11982 E3 ubiquitin-protein ligase RNF115/126 [EC:6.3.2.19] (A)	[O]	Posttranslational modification, protein turnover, chaperones	Ring finger domain;; zinc-finger;; Zinc finger, C3HC4 type (RING finger);; Zinc finger, C3HC4 type (RING finger)	E3 ubiquitin-protein ligase CIP8 GN=CIP8 OS=Arabidopsis thaliana (Mouse-ear cress) PE=1 SV=1	hypothetical protein JCGZ_08197 [Jatropha curcas]
c48809.graph_c0	--	--	--	--	Plant protein of unknown function (DUF869)	Filament-like plant protein (Fragment) GN=FPP OS=Solanum lycopersicum (Tomato) PE=1 SV=1	PREDICTED: filament-like plant protein-like isoform X1 [Citrus sinensis]
c64866.graph_c0	--	--	[R]	General function prediction only	--	--	conserved hypothetical protein [Ricinus communis]
c39790.graph_c0	--	--	--	--	RWP-RK domain;; PB1 domain	Protein NLP4 GN=NLP4 OS=Arabidopsis thaliana (Mouse-ear cress) PE=2 SV=1	hypothetical protein CICLE_v10000188mg [Citrus clementina]
c16003.graph_c0	--	--	--	--	--	--	PREDICTED: uncharacterized protein LOC102619629 [Citrus sinensis]
c71681.graph_c0	Molecular Function: catalytic activity (GO:0003824);; Biological Process: metabolic process (GO:0008152);;	--	[O]	Posttranslational modification, protein turnover, chaperones	--	--	hypothetical protein CICLE_v10003868mg [Citrus clementina]
c64350.graph_c0	Biological Process: response to stress (GO:0006950);;	--	[ODR]	--	TPR repeat	--	PREDICTED: uncharacterized protein LOC102611248 [Citrus sinensis]
c50713.graph_c2	Molecular Function: translation initiation factor activity (GO:0003743);; Biological Process: rRNA processing (GO:0006364);; Biological Process: translational initiation (GO:0006413);; Cellular Component: chloroplast thylakoid (GO:0009534);; Biological Process: response to blue light (GO:0009637);; Biological Process: photosystem II assembly (GO:0010207);; Biological Process: response to far red …	--	[G]	Carbohydrate transport and metabolism	NADH(P)-binding;; NmrA-like family;; NAD dependent epimerase/dehydratase family;; NmrA-like family	Uncharacterized protein ycf39 GN=ycf39 OS=Cyanophora paradoxa PE=3 SV=1	PREDICTED: uncharacterized protein ycf39 isoform X1 [Cucumis melo]
c39858.graph_c0	--	--	--	--	Protein of unknown function (DUF1399)	--	hypothetical protein CICLE_v10024875mg [Citrus clementina]
c32770.graph_c0	Molecular Function: ubiquitin-protein ligase activity (GO:0004842);; Cellular Component: cytosol (GO:0005829);; Molecular Function: zinc ion binding (GO:0008270);; Cellular Component: plasmodesma (GO:0009506);; Biological Process: response to fungus (GO:0009620);; Biological Process: photomorphogenesis (GO:0009640);; Biological Process: response to auxin (GO:0009733);; Biological Process: unidime…	K10691|4.79568e-49|cit:102617872|auxin transport protein BIG-like; K10691 E3 ubiquitin-protein ligase UBR4 [EC:6.3.2.19] (A)	[T]	Signal transduction mechanisms	--	Auxin transport protein BIG GN=At3g02260 OS=Arabidopsis thaliana (Mouse-ear cress) PE=1 SV=2	PREDICTED: auxin transport protein BIG-like [Citrus sinensis]
c92655.graph_c0	Molecular Function: glyceraldehyde-3-phosphate dehydrogenase (NAD+) (phosphorylating) activity (GO:0004365);; Biological Process: glucose metabolic process (GO:0006006);; Biological Process: response to cold (GO:0009409);; Biological Process: response to light stimulus (GO:0009416);; Cellular Component: chloroplast thylakoid membrane (GO:0009535);; Cellular Component: chloroplast stroma (GO:00095…	K05298|2.83723e-21|pop:POPTR_0002s22600g|hypothetical protein; K05298 glyceraldehyde-3-phosphate dehydrogenase (NADP+) (phosphorylating) [EC:1.2.1.13] (A)	[G]	Carbohydrate transport and metabolism	Glyceraldehyde 3-phosphate dehydrogenase, NAD binding domain	Glyceraldehyde-3-phosphate dehydrogenase A, chloroplastic (Precursor; Fragment) GN=GAPA OS=Nicotiana tabacum (Common tobacco) PE=1 SV=1	PREDICTED: glyceraldehyde-3-phosphate dehydrogenase A, chloroplastic [Sesamum indicum]
c57773.graph_c0	--	--	[R]	General function prediction only	PPR repeat family;; PPR repeat;; PPR repeat;; Pentatricopeptide repeat domain	Pentatricopeptide repeat-containing protein At2g36240 GN=At2g36240 OS=Arabidopsis thaliana (Mouse-ear cress) PE=2 SV=1	hypothetical protein CICLE_v10011570mg [Citrus clementina]
c49347.graph_c1	Molecular Function: intramolecular lyase activity (GO:0016872);;	--	--	--	Chalcone-flavanone isomerase	Fatty-acid-binding protein 1 GN=FAP1 OS=Arabidopsis thaliana (Mouse-ear cress) PE=1 SV=1	hypothetical protein CICLE_v10017779mg [Citrus clementina]
c65444.graph_c0	Molecular Function: carboxylic ester hydrolase activity (GO:0004091);; Biological Process: metabolic process (GO:0008152);; Molecular Function: retinyl-palmitate esterase activity (GO:0050253);; Molecular Function: methyl indole-3-acetate esterase activity (GO:0080030);; Molecular Function: methyl salicylate esterase activity (GO:0080031);; Molecular Function: methyl jasmonate esterase activity (…	--	--	--	--	--	hypothetical protein CICLE_v10001722mg [Citrus clementina]
c39070.graph_c1	Molecular Function: ubiquitin thiolesterase activity (GO:0004221);; Biological Process: ubiquitin-dependent protein catabolic process (GO:0006511);; Molecular Function: cysteine-type peptidase activity (GO:0008234);; Molecular Function: zinc ion binding (GO:0008270);;	K11366|2.37707e-176|cit:102614918|ubiquitin carboxyl-terminal hydrolase 22-like; K11366 ubiquitin carboxyl-terminal hydrolase 22/27/51 [EC:3.4.19.12] (A)	[O]	Posttranslational modification, protein turnover, chaperones	Ubiquitin carboxyl-terminal hydrolase;; Ubiquitin carboxyl-terminal hydrolase;; Zn-finger in ubiquitin-hydrolases and other protein;; Ubiquitin carboxyl-terminal hydrolase	Ubiquitin carboxyl-terminal hydrolase 22 GN=UBP22 OS=Arabidopsis thaliana (Mouse-ear cress) PE=2 SV=1	hypothetical protein CICLE_v10007858mg [Citrus clementina]
c46826.graph_c0	--	--	--	--	Ribosome biogenesis protein SLX9	--	hypothetical protein JCGZ_22136 [Jatropha curcas]
c56065.graph_c0	--	--	[BK]	--	SET domain	Probable histone-lysine N-methyltransferase ATXR3 OS=Arabidopsis thaliana (Mouse-ear cress) PE=2 SV=2	PREDICTED: probable histone-lysine N-methyltransferase ATXR3 [Phoenix dactylifera]
c93124.graph_c0	--	--	--	--	Bin/amphiphysin/Rvs domain for vesicular trafficking	--	hypothetical protein PaG_03921 [Pseudozyma aphidis DSM 70725]
c45077.graph_c1	--	--	[K]	Transcription	PWWP domain	ENHANCER OF AG-4 protein 2 OS=Arabidopsis thaliana (Mouse-ear cress) PE=2 SV=1	PREDICTED: ENHANCER OF AG-4 protein 2-like isoform X1 [Citrus sinensis]
c20559.graph_c0	Molecular Function: protein kinase activity (GO:0004672);; Molecular Function: ATP binding (GO:0005524);; Biological Process: protein phosphorylation (GO:0006468);; Cellular Component: integral component of membrane (GO:0016021);; Molecular Function: 2-alkenal reductase [NAD(P)] activity (GO:0032440);; Biological Process: oxidation-reduction process (GO:0055114);;	--	--	--	Leucine rich repeat;; Leucine Rich repeats (2 copies);; Leucine Rich Repeat;; Leucine rich repeat N-terminal domain;; Leucine Rich repeat;; Leucine rich repeat	Probably inactive leucine-rich repeat receptor-like protein kinase At5g06940 (Precursor) GN=At5g06940 OS=Arabidopsis thaliana (Mouse-ear cress) PE=3 SV=1	PREDICTED: probably inactive leucine-rich repeat receptor-like protein kinase At5g06940-like [Citrus sinensis]
c24603.graph_c0	Molecular Function: ATP binding (GO:0005524);; Biological Process: protein folding (GO:0006457);; Biological Process: response to heat (GO:0009408);; Molecular Function: heat shock protein binding (GO:0031072);; Molecular Function: metal ion binding (GO:0046872);; Molecular Function: unfolded protein binding (GO:0051082);;	K09503|5.91803e-38|fve:101311027|dnaJ protein homolog; K09503 DnaJ homolog subfamily A member 2 (A)	[O]	Posttranslational modification, protein turnover, chaperones	DnaJ C terminal domain	DnaJ protein homolog 2 (Precursor) GN=LDJ2 OS=Allium porrum (Leek) PE=2 SV=1	hypothetical protein SEPMUDRAFT_150865 [Sphaerulina musiva SO2202]
c60850.graph_c0	--	--	--	--	--	--	hypothetical protein CICLE_v10028999mg [Citrus clementina]
c43014.graph_c0	--	--	[DR]	--	--	Ubiquitin carboxyl-terminal hydrolase 12 GN=UBP12 OS=Arabidopsis thaliana (Mouse-ear cress) PE=1 SV=2	hypothetical protein CICLE_v10002409mg [Citrus clementina]
c45625.graph_c0	Biological Process: metabolic process (GO:0008152);; Molecular Function: anthocyanidin 3-O-glucosyltransferase activity (GO:0047213);;	K13496|7.03051e-37|cic:CICLE_v10028297mg|hypothetical protein; K13496 UDP-glucosyl transferase 73C [EC:2.4.1.-] (A)	[GC]	--	UDP-glucoronosyl and UDP-glucosyl transferase	UDP-glycosyltransferase 73C5 GN=F13K3.20 OS=Arabidopsis thaliana (Mouse-ear cress) PE=2 SV=1	hypothetical protein CICLE_v10028297mg [Citrus clementina]
c27023.graph_c0	Biological Process: maltose metabolic process (GO:0000023);; Molecular Function: calcium ion binding (GO:0005509);; Biological Process: pentose-phosphate shunt (GO:0006098);; Cellular Component: chloroplast thylakoid lumen (GO:0009543);; Cellular Component: chloroplast stroma (GO:0009570);; Cellular Component: photosystem II oxygen evolving complex (GO:0009654);; Biological Process: photosynthesi…	--	--	--	PsbP	PsbP domain-containing protein 4, chloroplastic (Precursor) GN=PPD4 OS=Arabidopsis thaliana (Mouse-ear cress) PE=1 SV=2	hypothetical protein CICLE_v10002228mg [Citrus clementina]
c34219.graph_c0	--	--	--	--	--	--	PREDICTED: probable LRR receptor-like serine/threonine-protein kinase RFK1-like [Citrus sinensis]
c41919.graph_c0	--	--	--	--	Cotton fibre expressed protein;; Domain of unknown function (DUF4408)	--	LIM and calponin domains-containing protein 1, putative [Theobroma cacao]
c90218.graph_c0	Molecular Function: hydroxymethylglutaryl-CoA reductase (NADPH) activity (GO:0004420);; Biological Process: isoprenoid biosynthetic process (GO:0008299);; Biological Process: coenzyme A metabolic process (GO:0015936);; Cellular Component: integral component of membrane (GO:0016021);; Molecular Function: NADP binding (GO:0050661);; Biological Process: oxidation-reduction process (GO:0055114);;	--	[I]	Lipid transport and metabolism	--	--	hypothetical protein BAUCODRAFT_119400 [Baudoinia compniacensis UAMH 10762]
c64542.graph_c0	--	--	[TZ]	--	--	Protein DA1 GN=T29M8.14 OS=Arabidopsis thaliana (Mouse-ear cress) PE=1 SV=1	PREDICTED: protein DA1-like [Pyrus x bretschneideri]
c13872.graph_c0	Molecular Function: translation elongation factor activity (GO:0003746);; Molecular Function: GTPase activity (GO:0003924);; Molecular Function: GTP binding (GO:0005525);; Cellular Component: cell wall (GO:0005618);; Cellular Component: cytosol (GO:0005829);; Cellular Component: plasma membrane (GO:0005886);; Biological Process: GTP catabolic process (GO:0006184);; Biological Process: embryo deve…	K12852|8.00291e-142|cic:CICLE_v10007342mg|hypothetical protein; K12852 116 kDa U5 small nuclear ribonucleoprotein component (A)	[J]	Translation, ribosomal structure and biogenesis	Elongation factor G, domain IV	Elongation factor 2 OS=Beta vulgaris (Sugar beet) PE=2 SV=1	hypothetical protein CICLE_v10007342mg [Citrus clementina]
c37821.graph_c0	Cellular Component: membrane (GO:0016020);; Biological Process: cytochrome complex assembly (GO:0017004);; Biological Process: oxidation-reduction process (GO:0055114);;	--	--	--	Cytochrome C biogenesis protein transmembrane region	Cytochrome c-type biogenesis ccda-like chloroplastic protein GN=CCDA OS=Arabidopsis thaliana (Mouse-ear cress) PE=1 SV=1	PREDICTED: cytochrome c-type biogenesis ccda-like chloroplastic protein-like isoform X1 [Citrus sinensis]
c68057.graph_c0	Molecular Function: protein disulfide isomerase activity (GO:0003756);; Biological Process: protein folding (GO:0006457);; Biological Process: cell redox homeostasis (GO:0045454);;	--	[U]	Intracellular trafficking, secretion, and vesicular transport	Endoplasmic Reticulum-Golgi Intermediate Compartment (ERGIC)	Protein disulfide-isomerase 5-4 (Precursor) GN=T24A18.30 OS=Arabidopsis thaliana (Mouse-ear cress) PE=2 SV=1	thioredoxin-related family protein [Populus trichocarpa]
c47268.graph_c0	--	--	--	--	--	--	PREDICTED: uncharacterized protein LOC102626074 isoform X1 [Citrus sinensis]
c51902.graph_c0	Molecular Function: structural molecule activity (GO:0005198);; Cellular Component: chloroplast thylakoid membrane (GO:0009535);; Cellular Component: plastoglobule (GO:0010287);; Cellular Component: thylakoid lumen (GO:0031977);;	--	--	--	PAP_fibrillin	Probable plastid-lipid-associated protein 13, chloroplastic (Precursor) GN=T24P15.4 OS=Arabidopsis thaliana (Mouse-ear cress) PE=2 SV=2	hypothetical protein CISIN_1g022196mg [Citrus sinensis]
c52506.graph_c0	--	K14793|0|cic:CICLE_v10014949mg|hypothetical protein; K14793 ribosomal RNA-processing protein 9 (A)	[A]	RNA processing and modification	WD domain, G-beta repeat;; WD domain, G-beta repeat	Guanine nucleotide-binding protein subunit beta-like protein OS=Nicotiana plumbaginifolia (Leadwort-leaved tobacco) PE=2 SV=1	hypothetical protein CICLE_v10014949mg [Citrus clementina]
c40043.graph_c0	Molecular Function: SNAP receptor activity (GO:0005484);; Biological Process: intracellular protein transport (GO:0006886);; Cellular Component: membrane (GO:0016020);;	K08506|8.50578e-139|cit:102613617|syntaxin-71-like; K08506 syntaxin of plants SYP7 (A)	--	--	SNARE domain	Syntaxin-71 GN=SYP71 OS=Arabidopsis thaliana (Mouse-ear cress) PE=1 SV=1	hypothetical protein CICLE_v10021717mg [Citrus clementina]
c94510.graph_c0	Cellular Component: endoplasmic reticulum (GO:0005783);; Biological Process: protein retention in ER lumen (GO:0006621);; Biological Process: protein transport (GO:0015031);; Cellular Component: integral component of membrane (GO:0016021);; Molecular Function: ER retention sequence binding (GO:0046923);;	K10949|9.30774e-23|cme:CYME_CMR190C|probable ER lumen protein retaining receptor; K10949 ER lumen protein retaining receptor (A)	[U]	Intracellular trafficking, secretion, and vesicular transport	ER lumen protein retaining receptor	ER lumen protein-retaining receptor GN=ERD2 OS=Petunia hybrida (Petunia) PE=2 SV=1	ER lumen protein retaining receptor [Coniosporium apollinis CBS 100218]
c48597.graph_c0	--	--	[S]	Function unknown	--	Chromatin structure-remodeling complex protein SYD GN=SYD OS=Arabidopsis thaliana (Mouse-ear cress) PE=1 SV=1	hypothetical protein CISIN_1g000017mg [Citrus sinensis]
c31110.graph_c0	Molecular Function: serine-type endopeptidase activity (GO:0004252);; Biological Process: proteolysis (GO:0006508);; Cellular Component: plant-type cell wall (GO:0009505);; Molecular Function: 2-alkenal reductase [NAD(P)] activity (GO:0032440);; Molecular Function: identical protein binding (GO:0042802);; Biological Process: negative regulation of catalytic activity (GO:0043086);; Biological Proc…	--	--	--	Subtilase family	Xylem serine proteinase 1 (Precursor) GN=XSP1 OS=Arabidopsis thaliana (Mouse-ear cress) PE=2 SV=1	PREDICTED: xylem serine proteinase 1-like isoform X2 [Citrus sinensis]
c36711.graph_c0	Biological Process: response to stress (GO:0006950);;	--	--	--	Heat shock protein 9/12	--	hypothetical protein COCSADRAFT_59832, partial [Bipolaris sorokiniana ND90Pr]
c36649.graph_c0	--	--	--	--	--	--	PREDICTED: uncharacterized protein LOC102614996 isoform X3 [Citrus sinensis]
c27588.graph_c0	Cellular Component: vacuolar membrane (GO:0005774);; Biological Process: glucose catabolic process (GO:0006007);; Biological Process: protein glycosylation (GO:0006486);; Biological Process: cell tip growth (GO:0009932);; Molecular Function: potassium ion transmembrane transporter activity (GO:0015079);; Biological Process: potassium ion transmembrane transport (GO:0071805);;	K03549|3.08227e-79|cic:CICLE_v10018953mg|hypothetical protein; K03549 KUP system potassium uptake protein (A)	--	--	K+ potassium transporter;; K+ potassium transporter	Potassium transporter 3 GN=F9D16.110 OS=Arabidopsis thaliana (Mouse-ear cress) PE=1 SV=1	hypothetical protein CICLE_v10018953mg [Citrus clementina]
c16242.graph_c0	Molecular Function: ubiquitin-protein ligase activity (GO:0004842);; Cellular Component: nucleus (GO:0005634);; Biological Process: DNA repair (GO:0006281);; Biological Process: shade avoidance (GO:0009641);; Biological Process: regulation of stomatal movement (GO:0010119);; Biological Process: protein ubiquitination (GO:0016567);; Biological Process: anthocyanin-containing compound metabolic pro…	K10143|7.26876e-68|cic:CICLE_v10014775mg|hypothetical protein; K10143 E3 ubiquitin-protein ligase RFWD2 [EC:6.3.2.19] (A)	--	--	WD domain, G-beta repeat	E3 ubiquitin-protein ligase COP1 GN=COP1 OS=Arabidopsis thaliana (Mouse-ear cress) PE=1 SV=2	hypothetical protein CICLE_v10014775mg [Citrus clementina]
c18325.graph_c0	Cellular Component: cytosol (GO:0005829);; Biological Process: vegetative to reproductive phase transition of meristem (GO:0010228);; Biological Process: protein desumoylation (GO:0016926);; Biological Process: hydrogen peroxide biosynthetic process (GO:0050665);;	--	[I]	Lipid transport and metabolism	--	--	PREDICTED: conserved oligomeric Golgi complex subunit 1-like [Citrus sinensis]
c69054.graph_c0	--	--	--	--	--	--	hypothetical protein CICLE_v10014397mg [Citrus clementina]
c9030.graph_c0	Molecular Function: nucleotide binding (GO:0000166);; Molecular Function: aminoacyl-tRNA ligase activity (GO:0004812);; Biological Process: tRNA aminoacylation for protein translation (GO:0006418);;	--	[J]	Translation, ribosomal structure and biogenesis	tRNA synthetases class I (I, L, M and V)	--	hypothetical protein MYCGRDRAFT_107212 [Zymoseptoria tritici IPO323]
c13518.graph_c0	Molecular Function: sequence-specific DNA binding transcription factor activity (GO:0003700);; Cellular Component: nucleus (GO:0005634);; Biological Process: regulation of transcription, DNA-templated (GO:0006355);; Biological Process: positive regulation of cell proliferation (GO:0008284);; Biological Process: response to auxin (GO:0009733);; Biological Process: procambium histogenesis (GO:00100…	K09338|3.90484e-49|cit:102606682|homeobox-leucine zipper protein ATHB-15-like; K09338 homeobox-leucine zipper protein (A)	--	--	MEKHLA domain	Homeobox-leucine zipper protein ATHB-15 OS=Arabidopsis thaliana (Mouse-ear cress) PE=1 SV=1	hypothetical protein CISIN_1g048771mg [Citrus sinensis]
c17011.graph_c0	Biological Process: metabolic process (GO:0008152);; Molecular Function: amino acid binding (GO:0016597);;	--	--	--	--	ACT domain-containing protein ACR6 {ECO:0000305} OS=Arabidopsis thaliana (Mouse-ear cress) PE=2 SV=1	ACT domain repeat 6 isoform 2 [Theobroma cacao]
c49918.graph_c0	--	K01113|1.5695e-81|cic:CICLE_v10003552mg|hypothetical protein; K01113 alkaline phosphatase D [EC:3.1.3.1] (A)	--	--	PhoD-like phosphatase	--	hypothetical protein CICLE_v10003552mg, partial [Citrus clementina]
c55147.graph_c0	--	--	[R]	General function prediction only	Leucine Rich repeats (2 copies);; Leucine rich repeat;; Ubiquitin family;; Leucine Rich Repeat;; Leucine rich repeat	LRR repeats and ubiquitin-like domain-containing protein At2g30105 GN=At2g30105 OS=Arabidopsis thaliana (Mouse-ear cress) PE=1 SV=1	hypothetical protein CISIN_1g017986mg [Citrus sinensis]
c40943.graph_c0	--	--	--	--	--	--	hypothetical protein CISIN_1g012527mg [Citrus sinensis]
c56415.graph_c0	Cellular Component: 1,3-beta-D-glucan synthase complex (GO:0000148);; Molecular Function: 1,3-beta-D-glucan synthase activity (GO:0003843);; Biological Process: (1->3)-beta-D-glucan biosynthetic process (GO:0006075);;	K11000|1.07401e-47|tcc:TCM_040336|Glucan synthase-like 10 isoform 1; K11000 callose synthase [EC:2.4.1.-] (A)	[M]	Cell wall/membrane/envelope biogenesis	1,3-beta-glucan synthase component	Callose synthase 9 GN=T1B9.18 OS=Arabidopsis thaliana (Mouse-ear cress) PE=2 SV=2	Glucan synthase-like 10 isoform 2 [Theobroma cacao]
c42026.graph_c0	Molecular Function: damaged DNA binding (GO:0003684);; Molecular Function: DNA-directed DNA polymerase activity (GO:0003887);; Biological Process: DNA repair (GO:0006281);;	K03509|1.0284e-66|cic:CICLE_v10014398mg|hypothetical protein; K03509 DNA polymerase eta [EC:2.7.7.7] (A)	[L]	Replication, recombination and repair	impB/mucB/samB family;; impB/mucB/samB family	DNA polymerase eta OS=Arabidopsis thaliana (Mouse-ear cress) PE=1 SV=1	hypothetical protein CISIN_1g004805mg [Citrus sinensis]
c54114.graph_c0	Cellular Component: photosystem II (GO:0009523);; Cellular Component: chloroplast thylakoid membrane (GO:0009535);; Biological Process: photosynthesis (GO:0015979);;	--	--	--	Photosystem II reaction centre X protein (PsbX)	--	hypothetical protein VITISV_037530 [Vitis vinifera]
c11141.graph_c0	--	K14488|1.26213e-42|cit:102618413|auxin-induced protein 15A-like; K14488 SAUR family protein (A)	--	--	Auxin responsive protein	Auxin-induced protein X15 OS=Glycine max (Soybean) PE=2 SV=1	hypothetical protein CICLE_v10029685mg [Citrus clementina]
c62733.graph_c0	Molecular Function: protein kinase activity (GO:0004672);; Biological Process: cell communication (GO:0007154);; Biological Process: phosphorylation (GO:0016310);;	--	--	--	--	--	PREDICTED: G-type lectin S-receptor-like serine/threonine-protein kinase At5g35370-like [Citrus sinensis]
c41408.graph_c0	Molecular Function: phosphoprotein phosphatase activity (GO:0004721);; Biological Process: defense response (GO:0006952);; Molecular Function: ADP binding (GO:0043531);;	--	[T]	Signal transduction mechanisms	NB-ARC domain;; AAA domain;; Leucine Rich repeats (2 copies);; Leucine Rich Repeat	Disease resistance RPP13-like protein 4 GN=RPP13L4 OS=Arabidopsis thaliana (Mouse-ear cress) PE=2 SV=2	hypothetical protein CISIN_1g003086mg [Citrus sinensis]
c27833.graph_c0	--	--	--	--	--	--	PREDICTED: myosin-7B-like isoform X1 [Citrus sinensis]
c6822.graph_c0	Biological Process: metabolic process (GO:0008152);; Molecular Function: transferase activity, transferring acyl groups other than amino-acyl groups (GO:0016747);;	--	[I]	Lipid transport and metabolism	--	--	probable sterol carrier protein [Sporisorium reilianum SRZ2]
c42132.graph_c1	Biological Process: glutamine metabolic process (GO:0006541);; Molecular Function: gamma-glutamyl-peptidase activity (GO:0034722);;	K01307|3.43664e-151|cic:CICLE_v10020608mg|hypothetical protein; K01307 gamma-glutamyl hydrolase [EC:3.4.19.9] (A)	[H]	Coenzyme transport and metabolism	Peptidase C26;; Glutamine amidotransferase class-I	Gamma-glutamyl hydrolase 2 (Precursor) GN=F9K20.28 OS=Arabidopsis thaliana (Mouse-ear cress) PE=1 SV=2	hypothetical protein CICLE_v10020608mg [Citrus clementina]
c54235.graph_c0	Molecular Function: ACP phosphopantetheine attachment site binding involved in fatty acid biosynthetic process (GO:0000036);; Cellular Component: mitochondrial matrix (GO:0005759);; Biological Process: fatty acid biosynthetic process (GO:0006633);; Biological Process: production of ta-siRNAs involved in RNA interference (GO:0010267);; Molecular Function: phosphopantetheine binding (GO:0031177);; …	K03955|4.20613e-70|cit:102615166|acyl carrier protein 1, mitochondrial-like; K03955 NADH dehydrogenase (ubiquinone) 1 alpha/beta subcomplex 1 (A)	[CIQ]	--	Phosphopantetheine attachment site	Acyl carrier protein 1, mitochondrial (Precursor) GN=MTACP1 OS=Arabidopsis thaliana (Mouse-ear cress) PE=2 SV=1	hypothetical protein CICLE_v10022877mg [Citrus clementina]
c51779.graph_c0	Biological Process: pseudouridine synthesis (GO:0001522);; Molecular Function: RNA binding (GO:0003723);; Biological Process: tRNA processing (GO:0008033);; Molecular Function: pseudouridine synthase activity (GO:0009982);;	K06173|7.0598e-83|cit:102631123|tRNA pseudouridine synthase-like 1-like; K06173 tRNA pseudouridine38-40 synthase [EC:5.4.99.12] (A)	[AJ]	--	tRNA pseudouridine synthase	--	PREDICTED: tRNA pseudouridine synthase-like 1-like isoform X1 [Citrus sinensis]
c48727.graph_c1	--	--	--	--	VIT family	Membrane protein of ER body-like protein GN=MEBL OS=Arabidopsis thaliana (Mouse-ear cress) PE=2 SV=1	PREDICTED: uncharacterized protein LOC102606619 [Citrus sinensis]
c37202.graph_c0	--	--	--	--	--	--	putative disease resistance gene NBS-LRR family protein [Populus trichocarpa]
c29370.graph_c0	--	--	[R]	General function prediction only	PPR repeat family;; PPR repeat;; Pentatricopeptide repeat domain;; PPR repeat	Pentatricopeptide repeat-containing protein At4g39530 GN=PCMP-E52 OS=Arabidopsis thaliana (Mouse-ear cress) PE=3 SV=1	hypothetical protein CICLE_v10024954mg [Citrus clementina]
c78870.graph_c0	Molecular Function: ATP binding (GO:0005524);; Biological Process: ATP catabolic process (GO:0006200);; Cellular Component: integral component of membrane (GO:0016021);; Molecular Function: 2-alkenal reductase [NAD(P)] activity (GO:0032440);; Molecular Function: ATPase activity, coupled to transmembrane movement of substances (GO:0042626);; Biological Process: transmembrane transport (GO:0055085)…	--	[Q]	Secondary metabolites biosynthesis, transport and catabolism	--	ABC transporter C family member 12 GN=T4K22.13 OS=Arabidopsis thaliana (Mouse-ear cress) PE=2 SV=1	hypothetical protein POPTR_0249s00200g [Populus trichocarpa]
c69304.graph_c0	--	--	[P]	Inorganic ion transport and metabolism	--	Glutathione S-transferase DHAR3, chloroplastic (Precursor) GN=DHAR3 OS=Arabidopsis thaliana (Mouse-ear cress) PE=1 SV=1	hypothetical protein CISIN_1g034500mg [Citrus sinensis]
c48700.graph_c1	Molecular Function: ATP binding (GO:0005524);; Biological Process: ATP catabolic process (GO:0006200);; Cellular Component: membrane (GO:0016020);; Molecular Function: ATPase activity (GO:0016887);;	--	[Q]	Secondary metabolites biosynthesis, transport and catabolism	--	Pleiotropic drug resistance protein 3 GN=P0410E03.8 OS=Oryza sativa subsp. japonica (Rice) PE=2 SV=1	hypothetical protein JCGZ_07212 [Jatropha curcas]
c61699.graph_c0	--	--	[S]	Function unknown	--	--	hypothetical protein L484_017731 [Morus notabilis]
c29197.graph_c0	Biological Process: double-strand break repair via homologous recombination (GO:0000724);; Cellular Component: cell wall (GO:0005618);; Biological Process: sister chromatid cohesion (GO:0007062);; Biological Process: synapsis (GO:0007129);; Biological Process: reciprocal meiotic recombination (GO:0007131);; Biological Process: male meiosis (GO:0007140);; Biological Process: response to gamma radi…	K06694|6.9065e-109|cit:102617699|serine/threonine-protein phosphatase 6 regulatory ankyrin repeat subunit C-like; K06694 26S proteasome non-ATPase regulatory subunit 10 (A)	[O]	Posttranslational modification, protein turnover, chaperones	Ankyrin repeat;; Ankyrin repeats (3 copies);; Ankyrin repeats (many copies);; Ankyrin repeats (many copies);; Ankyrin repeat	Protein S-acyltransferase 24 GN=F5O24.240 OS=Arabidopsis thaliana (Mouse-ear cress) PE=2 SV=1	hypothetical protein CICLE_v10032613mg [Citrus clementina]
c71206.graph_c0	Molecular Function: single-stranded DNA endodeoxyribonuclease activity (GO:0000014);; Biological Process: double-strand break repair via homologous recombination (GO:0000724);; Molecular Function: DNA binding (GO:0003677);; Molecular Function: monooxygenase activity (GO:0004497);; Molecular Function: iron ion binding (GO:0005506);; Biological Process: nucleotide-excision repair (GO:0006289);; Bio…	K10848|9.80548e-69|cmo:103503479|DNA repair endonuclease UVH1; K10848 DNA excision repair protein ERCC-4 [EC:3.1.-.-] (A)	[L]	Replication, recombination and repair	--	DNA repair endonuclease UVH1 GN=MEE6.22 OS=Arabidopsis thaliana (Mouse-ear cress) PE=1 SV=2	PREDICTED: LOW QUALITY PROTEIN: DNA repair endonuclease UVH1 [Cucumis melo]
c46968.graph_c0	--	--	[UD]	--	SAC3/GANP/Nin1/mts3/eIF-3 p25 family	--	hypothetical protein CISIN_1g015311mg [Citrus sinensis]
c91589.graph_c0	Molecular Function: transporter activity (GO:0005215);; Cellular Component: intracellular (GO:0005622);; Biological Process: transport (GO:0006810);;	--	[I]	Lipid transport and metabolism	CRAL/TRIO, N-terminal domain	Phosphatidylinositol/phosphatidylcholine transfer protein SFH8 GN=SFH8 OS=Arabidopsis thaliana (Mouse-ear cress) PE=2 SV=1	hypothetical protein CISIN_1g011229mg [Citrus sinensis]
c20657.graph_c0	--	--	--	--	GRAM domain	GLABRA2 expression modulator GN=GEM OS=Arabidopsis thaliana (Mouse-ear cress) PE=1 SV=1	hypothetical protein CISIN_1g028224mg [Citrus sinensis]
c69503.graph_c0	Cellular Component: cell wall (GO:0005618);; Cellular Component: mitochondrion (GO:0005739);; Cellular Component: endoplasmic reticulum (GO:0005783);; Cellular Component: plasmodesma (GO:0009506);; Molecular Function: transferase activity, transferring glycosyl groups (GO:0016757);;	--	--	--	C2 domain	C2 and GRAM domain-containing protein At1g03370 GN=At1g03370 OS=Arabidopsis thaliana (Mouse-ear cress) PE=2 SV=4	PREDICTED: extended synaptotagmin-1 [Populus euphratica]
c25155.graph_c0	--	--	--	--	Protein of unknown function (DUF668);; Domain of unknown function (DUF3475)	--	PREDICTED: uncharacterized protein LOC102617502 isoform X1 [Citrus sinensis]
c27846.graph_c0	Biological Process: lipid metabolic process (GO:0006629);; Molecular Function: hydrolase activity, acting on ester bonds (GO:0016788);;	--	--	--	GDSL-like Lipase/Acylhydrolase	GDSL esterase/lipase At5g22810 (Precursor) GN=At5g22810 OS=Arabidopsis thaliana (Mouse-ear cress) PE=3 SV=3	hypothetical protein CICLE_v10025957mg [Citrus clementina]
c93027.graph_c0	--	--	--	--	--	--	hypothetical protein MYCFIDRAFT_87619 [Pseudocercospora fijiensis CIRAD86]
c47774.graph_c0	Cellular Component: plasma membrane (GO:0005886);; Biological Process: heat acclimation (GO:0010286);;	--	--	--	Ubiquitin-2 like Rad60 SUMO-like;; Ubiquitin family	Membrane-anchored ubiquitin-fold protein 3 (Precursor) GN=MUB3 OS=Arabidopsis thaliana (Mouse-ear cress) PE=1 SV=1	hypothetical protein CICLE_v10033094mg [Citrus clementina]
c26010.graph_c0	Biological Process: branched-chain amino acid metabolic process (GO:0009081);; Molecular Function: L-leucine transaminase activity (GO:0052654);; Molecular Function: L-valine transaminase activity (GO:0052655);; Molecular Function: L-isoleucine transaminase activity (GO:0052656);;	K00826|0|cit:102614611|branched-chain-amino-acid aminotransferase 2, chloroplastic-like; K00826 branched-chain amino acid aminotransferase [EC:2.6.1.42] (A)	[E]	Amino acid transport and metabolism	Aminotransferase class IV	Branched-chain-amino-acid aminotransferase 2, chloroplastic (Precursor) GN=BCAT2 OS=Arabidopsis thaliana (Mouse-ear cress) PE=1 SV=1	hypothetical protein CICLE_v10001429mg [Citrus clementina]
c22911.graph_c0	--	--	--	--	--	--	PREDICTED: RING-H2 finger protein ATL52-like [Citrus sinensis]
c28597.graph_c0	Biological Process: mitotic G2 phase (GO:0000085);; Biological Process: gravitropism (GO:0009630);; Biological Process: photomorphogenesis (GO:0009640);; Biological Process: response to high light intensity (GO:0009644);; Biological Process: cullin deneddylation (GO:0010388);; Biological Process: response to hydrogen peroxide (GO:0042542);;	--	[S]	Function unknown	Uncharacterized conserved protein (DUF2363)	--	PREDICTED: CCR4-NOT transcription complex subunit 11-like [Citrus sinensis]
c13982.graph_c0	Cellular Component: mitochondrial respiratory chain complex I (GO:0005747);; Biological Process: response to oxidative stress (GO:0006979);; Molecular Function: NADH dehydrogenase (ubiquinone) activity (GO:0008137);; Molecular Function: electron carrier activity (GO:0009055);; Cellular Component: chloroplast (GO:0009507);; Biological Process: ATP synthesis coupled electron transport (GO:0042773);…	K03934|3.96211e-95|cic:CICLE_v10019002mg|hypothetical protein; K03934 NADH dehydrogenase (ubiquinone) Fe-S protein 1 [EC:1.6.5.3 1.6.99.3] (A)	[C]	Energy production and conversion	Molybdopterin oxidoreductase;; Domain of unknown function (DUF1982)	NADH dehydrogenase [ubiquinone] iron-sulfur protein 1, mitochondrial (Precursor) OS=Solanum tuberosum (Potato) PE=1 SV=1	hypothetical protein CISIN_1g0046272mg, partial [Citrus sinensis]
c52721.graph_c1	--	K06892|2.57182e-143|cic:CICLE_v10021069mg|hypothetical protein; K06892 feruloyl-CoA ortho-hydroxylase [EC:1.14.11.-] (A)	[QR]	--	non-haem dioxygenase in morphine synthesis N-terminal;; 2OG-Fe(II) oxygenase superfamily	Gibberellin 3-beta-dioxygenase 3 GN=GA3OX3 OS=Arabidopsis thaliana (Mouse-ear cress) PE=2 SV=1	hypothetical protein CICLE_v10021069mg [Citrus clementina]
c64369.graph_c0	Molecular Function: protein kinase activity (GO:0004672);; Cellular Component: nucleus (GO:0005634);; Biological Process: protein phosphorylation (GO:0006468);; Biological Process: response to oxidative stress (GO:0006979);;	K08832|1.79442e-57|tcc:TCM_041544|Ser/arg-rich protein kinase 4 isoform 1; K08832 serine/threonine-protein kinase SRPK3 [EC:2.7.11.1] (A)	[T]	Signal transduction mechanisms	--	--	hypothetical protein CISIN_1g045353mg, partial [Citrus sinensis]
c34622.graph_c0	Biological Process: response to stress (GO:0006950);;	--	[O]	Posttranslational modification, protein turnover, chaperones	DnaJ domain	Chaperone protein dnaJ 6 GN=MOJ9.8 OS=Arabidopsis thaliana (Mouse-ear cress) PE=2 SV=1	heat shock protein binding protein, putative [Ricinus communis]
c89681.graph_c0	--	--	--	--	--	--	hypothetical protein MYCFIDRAFT_203222 [Pseudocercospora fijiensis CIRAD86]
c53837.graph_c0	Cellular Component: chloroplast (GO:0009507);; Cellular Component: photosynthetic membrane (GO:0034357);; Cellular Component: membrane part (GO:0044425);;	K02721|8.55818e-46|cit:102610209|photosystem II reaction center W protein, chloroplastic-like; K02721 photosystem II PsbW protein (A)	--	--	Photosystem II reaction centre W protein (PsbW)	Photosystem II reaction center W protein, chloroplastic (Precursor) GN=psbW OS=Spinacia oleracea (Spinach) PE=1 SV=1	PREDICTED: photosystem II reaction center W protein, chloroplastic-like [Citrus sinensis]
c11470.graph_c0	--	--	--	--	Cotton fibre expressed protein	--	Uncharacterized protein TCM_037801 [Theobroma cacao]
c26652.graph_c0	Molecular Function: SNAP receptor activity (GO:0005484);; Biological Process: intracellular protein transport (GO:0006886);; Biological Process: intra-Golgi vesicle-mediated transport (GO:0006891);; Biological Process: membrane fusion (GO:0006944);; Cellular Component: cell plate (GO:0009504);; Cellular Component: membrane (GO:0016020);; Cellular Component: intracellular membrane-bounded organell…	K08490|6.12795e-60|cit:102613786|syntaxin-31-like; K08490 syntaxin 5 (A)	[U]	Intracellular trafficking, secretion, and vesicular transport	SNARE domain	Syntaxin-31 GN=SYP31 OS=Arabidopsis thaliana (Mouse-ear cress) PE=1 SV=1	hypothetical protein CISIN_1g019591mg [Citrus sinensis]
c25549.graph_c0	Cellular Component: endoplasmic reticulum membrane (GO:0005789);; Biological Process: sphingolipid metabolic process (GO:0006665);; Biological Process: response to abscisic acid (GO:0009737);; Molecular Function: sphingosine-1-phosphate phosphatase activity (GO:0042392);; Biological Process: stomatal closure (GO:0090332);;	K04716|6.49218e-109|cic:CICLE_v10011869mg|hypothetical protein (A)	[I]	Lipid transport and metabolism	PAP2 superfamily	Lipid phosphate phosphatase delta GN=F14P22.80 OS=Arabidopsis thaliana (Mouse-ear cress) PE=2 SV=1	hypothetical protein CISIN_1g015391mg [Citrus sinensis]
c11360.graph_c0	Molecular Function: zinc ion binding (GO:0008270);;	K11968|5.13885e-64|cit:102617091|probable E3 ubiquitin-protein ligase ARI1-like; K11968 ariadne-1 (A)	[O]	Posttranslational modification, protein turnover, chaperones	--	Probable E3 ubiquitin-protein ligase ARI1 GN=ARI1 OS=Arabidopsis thaliana (Mouse-ear cress) PE=2 SV=1	hypothetical protein CISIN_1g007785mg [Citrus sinensis]
c70824.graph_c0	Molecular Function: nucleic acid binding (GO:0003676);; Molecular Function: zinc ion binding (GO:0008270);; Biological Process: DNA integration (GO:0015074);; Molecular Function: transferase activity, transferring hexosyl groups (GO:0016758);;	--	[R]	General function prediction only	--	Endonuclease OS=Nicotiana tabacum (Common tobacco) PE=2 SV=1	hypothetical protein VITISV_041073 [Vitis vinifera]
c77994.graph_c0	--	--	--	--	--	BTB/POZ domain-containing protein At3g50780 GN=At3g50780 OS=Arabidopsis thaliana (Mouse-ear cress) PE=2 SV=1	PREDICTED: BTB/POZ domain-containing protein At3g50780-like [Citrus sinensis]
c10778.graph_c0	Molecular Function: DNA binding (GO:0003677);; Molecular Function: DNA-directed RNA polymerase activity (GO:0003899);; Cellular Component: DNA-directed RNA polymerase II, core complex (GO:0005665);; Cellular Component: vacuole (GO:0005773);; Biological Process: transcription from RNA polymerase II promoter (GO:0006366);; Cellular Component: chloroplast (GO:0009507);;	K03006|1.10502e-135|cit:102617026|DNA-directed RNA polymerase II subunit 1-like; K03006 DNA-directed RNA polymerase II subunit RPB1 [EC:2.7.7.6] (A)	[K]	Transcription	RNA polymerase Rpb1, domain 5;; RNA polymerase Rpb1, domain 7;; RNA polymerase Rpb1, domain 6	DNA-directed RNA polymerase II subunit 1 GN=F4B14.70 OS=Arabidopsis thaliana (Mouse-ear cress) PE=1 SV=3	PREDICTED: DNA-directed RNA polymerase II subunit 1-like isoform X3 [Citrus sinensis]
c85021.graph_c0	--	--	[R]	General function prediction only	PPR repeat family;; PPR repeat;; PPR repeat;; Pentatricopeptide repeat domain	Putative pentatricopeptide repeat-containing protein At5g13230, mitochondrial (Precursor) GN=PCMP-H89 OS=Arabidopsis thaliana (Mouse-ear cress) PE=3 SV=1	PREDICTED: putative pentatricopeptide repeat-containing protein At5g13230, mitochondrial-like isoform X1 [Citrus sinensis]
c17313.graph_c0	--	--	--	--	--	--	hypothetical protein CICLE_v10007118mg, partial [Citrus clementina]
c25351.graph_c0	Molecular Function: transcription regulatory region sequence-specific DNA binding (GO:0000976);; Molecular Function: sequence-specific DNA binding transcription factor activity (GO:0003700);; Cellular Component: nucleus (GO:0005634);; Biological Process: regulation of transcription, DNA-templated (GO:0006355);;	--	[K]	Transcription	Homeobox domain;; Homeobox associated leucine zipper	Homeobox-leucine zipper protein ATHB-7 GN=ATHB-7 OS=Arabidopsis thaliana (Mouse-ear cress) PE=2 SV=2	PREDICTED: homeobox-leucine zipper protein ATHB-12-like isoform X1 [Citrus sinensis]
c13823.graph_c0	Molecular Function: translation initiation factor activity (GO:0003743);; Cellular Component: cytoplasm (GO:0005737);; Biological Process: translational initiation (GO:0006413);;	K03259|3.54551e-58|cic:CICLE_v10016586mg|hypothetical protein; K03259 translation initiation factor 4E (A)	[J]	Translation, ribosomal structure and biogenesis	Eukaryotic initiation factor 4E	Eukaryotic translation initiation factor 4E-1 OS=Triticum aestivum (Wheat) PE=1 SV=3	hypothetical protein CISIN_1g027346mg [Citrus sinensis]
c78676.graph_c0	--	--	--	--	--	--	PREDICTED: phosducin-like protein 3-like [Citrus sinensis]
c78835.graph_c0	Cellular Component: integral component of membrane (GO:0016021);;	--	[I]	Lipid transport and metabolism	Plasma-membrane choline transporter	--	Protein PNS1, putative [Ricinus communis]
c49802.graph_c0	Molecular Function: glutamate-tRNA ligase activity (GO:0004818);; Molecular Function: ATP binding (GO:0005524);; Cellular Component: cytosol (GO:0005829);; Biological Process: gluconeogenesis (GO:0006094);; Biological Process: glutamyl-tRNA aminoacylation (GO:0006424);; Biological Process: cytoskeleton organization (GO:0007010);; Biological Process: nucleotide biosynthetic process (GO:0009165);; …	K01885|0|cit:102616460|probable glutamate--tRNA ligase, cytoplasmic-like; K01885 glutamyl-tRNA synthetase [EC:6.1.1.17] (A)	[J]	Translation, ribosomal structure and biogenesis	tRNA synthetases class I (E and Q), catalytic domain;; tRNA synthetases class I (E and Q), anti-codon binding domain	Glutamine--tRNA ligase OS=Lupinus luteus (European yellow lupin) PE=2 SV=2	hypothetical protein CISIN_1g043341mg, partial [Citrus sinensis]
c78845.graph_c0	Molecular Function: carboxy-lyase activity (GO:0016831);; Biological Process: carboxylic acid metabolic process (GO:0019752);;	K01592|3.91221e-24|sly:101244707|tyrosine decarboxylase 1-like; K01592 tyrosine decarboxylase [EC:4.1.1.25] (A)	[E]	Amino acid transport and metabolism	Pyridoxal-dependent decarboxylase conserved domain	Tyrosine decarboxylase GN=TYDC5 OS=Papaver somniferum (Opium poppy) PE=2 SV=1	PREDICTED: tyrosine decarboxylase 1-like [Nicotiana tomentosiformis]
c42799.graph_c0	Cellular Component: integral component of membrane (GO:0016021);; Biological Process: transmembrane transport (GO:0055085);;	--	[S]	Function unknown	Membrane transport protein	--	hypothetical protein CICLE_v10001325mg [Citrus clementina]
c45277.graph_c0	Biological Process: acetyl-CoA metabolic process (GO:0006084);; Biological Process: embryo development ending in seed dormancy (GO:0009793);; Cellular Component: membrane (GO:0016020);; Biological Process: sterol biosynthetic process (GO:0016126);; Biological Process: brassinosteroid biosynthetic process (GO:0016132);; Biological Process: pentacyclic triterpenoid biosynthetic process (GO:0019745)…	K00222|0|cit:102613973|delta(14)-sterol reductase-like; K00222 delta14-sterol reductase [EC:1.3.1.70] (A)	[IT]	--	Ergosterol biosynthesis ERG4/ERG24 family;; Protein of unknown function (DUF1295)	Delta(14)-sterol reductase GN=FK OS=Arabidopsis thaliana (Mouse-ear cress) PE=1 SV=2	PREDICTED: delta(14)-sterol reductase-like isoform X1 [Citrus sinensis]
c36607.graph_c0	--	--	--	--	F-box-like;; F-box domain	F-box protein SKIP31 GN=SKIP31 OS=Arabidopsis thaliana (Mouse-ear cress) PE=1 SV=1	PREDICTED: F-box protein SKIP31-like isoform X1 [Citrus sinensis]
c58076.graph_c0	--	K15166|5.3435e-41|cic:CICLE_v10014030mg|hypothetical protein; K15166 mediator of RNA polymerase II transcription subunit 23 (A)	[K]	Transcription	--	Mediator of RNA polymerase II transcription subunit 23 OS=Arabidopsis thaliana (Mouse-ear cress) PE=1 SV=1	hypothetical protein CISIN_1g000338mg [Citrus sinensis]
c77149.graph_c0	--	K18810|1.45766e-32|cit:102630732|cyclin-D2-1-like; K18810 cyclin D1/2/4, plant (A)	--	--	--	Cyclin-D4-2 OS=Oryza sativa subsp. japonica (Rice) PE=2 SV=2	hypothetical protein CISIN_1g045125mg, partial [Citrus sinensis]
c7105.graph_c0	Molecular Function: transcription coactivator activity (GO:0003713);; Molecular Function: translation elongation factor activity (GO:0003746);; Molecular Function: calcium ion binding (GO:0005509);; Molecular Function: phospholipid binding (GO:0005543);; Cellular Component: ribosome (GO:0005840);; Cellular Component: eukaryotic translation elongation factor 1 complex (GO:0005853);; Biological Pro…	K03233|1.68013e-07|csl:COCSUDRAFT_29969|glutathione S-transferase; K03233 elongation factor 1-gamma (A)	[O]	Posttranslational modification, protein turnover, chaperones	Glutathione S-transferase, C-terminal domain;; Glutathione S-transferase, C-terminal domain	--	hypothetical protein BAUCODRAFT_78172 [Baudoinia compniacensis UAMH 10762]
c53100.graph_c1	Molecular Function: ARF GTPase activator activity (GO:0008060);; Molecular Function: zinc ion binding (GO:0008270);; Biological Process: regulation of ARF GTPase activity (GO:0032312);;	K12486|9.25855e-113|cic:CICLE_v10015133mg|hypothetical protein; K12486 stromal membrane-associated protein (A)	[T]	Signal transduction mechanisms	Putative GTPase activating protein for Arf	Probable ADP-ribosylation factor GTPase-activating protein AGD5 GN=MDK4.13 OS=Arabidopsis thaliana (Mouse-ear cress) PE=1 SV=1	hypothetical protein CISIN_1g011159mg [Citrus sinensis]
c76287.graph_c0	Biological Process: multidimensional cell growth (GO:0009825);; Biological Process: guard mother cell cytokinesis (GO:0010235);; Molecular Function: myosin heavy chain kinase activity (GO:0016905);; Cellular Component: Cul4-RING ubiquitin ligase complex (GO:0080008);;	--	[T]	Signal transduction mechanisms	--	DENN domain and WD repeat-containing protein SCD1 {ECO:0000305} OS=Arabidopsis thaliana (Mouse-ear cress) PE=1 SV=1	PREDICTED: uncharacterized protein LOC100818305 isoform X2 [Glycine max]
c41342.graph_c0	Molecular Function: DNA binding (GO:0003677);; Molecular Function: sequence-specific DNA binding transcription factor activity (GO:0003700);; Cellular Component: nucleus (GO:0005634);; Biological Process: DNA methylation (GO:0006306);; Biological Process: methylation-dependent chromatin silencing (GO:0006346);; Biological Process: cell-cell signaling (GO:0007267);; Biological Process: virus induc…	K14486|2.86261e-167|cic:CICLE_v10000491mg|hypothetical protein; K14486 auxin response factor (A)	--	--	Auxin response factor	Auxin response factor 1 GN=ARF1 OS=Arabidopsis thaliana (Mouse-ear cress) PE=1 SV=2	hypothetical protein CICLE_v10000491mg [Citrus clementina]
c85245.graph_c0	--	K10406|7.4225e-23|cit:102608036|kinesin-4-like; K10406 kinesin family member C2/C3 (A)	[Z]	Cytoskeleton	--	--	hypothetical protein CISIN_1g001464mg [Citrus sinensis]
c67762.graph_c0	Biological Process: mitotic cell cycle (GO:0000278);; Molecular Function: mRNA binding (GO:0003729);; Cellular Component: nucleus (GO:0005634);; Biological Process: mRNA processing (GO:0006397);; Biological Process: gravitropism (GO:0009630);; Biological Process: RNA 3'-end processing (GO:0031123);; Biological Process: negative regulation of transcription, DNA-templated (GO:0045892);;	K14408|1.74844e-25|mtr:MTR_6g026900|mRNA 3'-end-processing protein rna14; K14408 cleavage stimulation factor subunit 3 (A)	[A]	RNA processing and modification	--	Cleavage stimulation factor subunit 77 {ECO:0000303|PubMed:12379796} OS=Arabidopsis thaliana (Mouse-ear cress) PE=1 SV=1	mRNA 3&apos;-end-processing protein rna14 [Medicago truncatula]
c16255.graph_c0	Biological Process: protein peptidyl-prolyl isomerization (GO:0000413);; Molecular Function: peptidyl-prolyl cis-trans isomerase activity (GO:0003755);; Biological Process: protein folding (GO:0006457);;	--	--	--	Cyclophilin type peptidyl-prolyl cis-trans isomerase/CLD	Peptidyl-prolyl cis-trans isomerase CYP37, chloroplastic (Precursor) GN=CYP37 OS=Arabidopsis thaliana (Mouse-ear cress) PE=1 SV=3	PREDICTED: peptidyl-prolyl cis-trans isomerase CYP37, chloroplastic-like isoform X2 [Citrus sinensis]
c47940.graph_c0	Molecular Function: ubiquitin-protein ligase activity (GO:0004842);; Molecular Function: zinc ion binding (GO:0008270);; Biological Process: response to water deprivation (GO:0009414);; Biological Process: response to salt stress (GO:0009651);; Biological Process: positive regulation of abscisic acid-activated signaling pathway (GO:0009789);; Biological Process: protein ubiquitination (GO:0016567…	K16283|6.64449e-56|tcc:TCM_041797|Binding protein, putative isoform 1; K16283 E3 ubiquitin-protein ligase SDIR1 [EC:6.3.2.19] (A)	[O]	Posttranslational modification, protein turnover, chaperones	--	E3 ubiquitin-protein ligase SDIR1 GN=SDIR1 OS=Arabidopsis thaliana (Mouse-ear cress) PE=1 SV=1	Binding protein, putative isoform 3 [Theobroma cacao]
c37484.graph_c0	Molecular Function: cytochrome-c oxidase activity (GO:0004129);; Cellular Component: mitochondrion (GO:0005739);;	K02267|9.53764e-18|pmum:103328885|cytochrome c oxidase subunit 6b-3-like; K02267 cytochrome c oxidase subunit 6b (A)	[C]	Energy production and conversion	Cytochrome oxidase c subunit VIb	Putative cytochrome c oxidase subunit 6b-like GN=At1g32710 OS=Arabidopsis thaliana (Mouse-ear cress) PE=3 SV=2	PREDICTED: putative cytochrome c oxidase subunit 6b-like [Solanum lycopersicum]
c31924.graph_c0	Molecular Function: RNA binding (GO:0003723);; Molecular Function: RNA-directed DNA polymerase activity (GO:0003964);; Molecular Function: protein serine/threonine kinase activity (GO:0004674);; Molecular Function: ATP binding (GO:0005524);; Biological Process: RNA-dependent DNA replication (GO:0006278);; Biological Process: protein phosphorylation (GO:0006468);;	--	--	--	Protein kinase domain;; Protein tyrosine kinase;; Wall-associated receptor kinase C-terminal;; Wall-associated receptor kinase galacturonan-binding	Glycerophosphodiester phosphodiesterase protein kinase domain-containing GDPDL2 {ECO:0000305} (Precursor) OS=Arabidopsis thaliana (Mouse-ear cress) PE=1 SV=1	hypothetical protein CICLE_v10014548mg [Citrus clementina]
c53638.graph_c0	--	K02542|2.16824e-85|cit:102615859|DNA replication licensing factor mcm6-like; K02542 DNA replication licensing factor MCM6 [EC:3.6.4.12] (A)	[L]	Replication, recombination and repair	--	DNA replication licensing factor MCM6 GN=MCM6 OS=Arabidopsis thaliana (Mouse-ear cress) PE=1 SV=1	PREDICTED: DNA replication licensing factor mcm6-like [Citrus sinensis]
c32521.graph_c0	Cellular Component: endoplasmic reticulum (GO:0005783);; Biological Process: cellular amino acid metabolic process (GO:0006520);; Biological Process: fatty acid beta-oxidation (GO:0006635);; Biological Process: ER to Golgi vesicle-mediated transport (GO:0006888);; Molecular Function: sphinganine-1-phosphate aldolase activity (GO:0008117);; Biological Process: toxin catabolic process (GO:0009407);…	K01634|0|cic:CICLE_v10031168mg|hypothetical protein; K01634 sphinganine-1-phosphate aldolase [EC:4.1.2.27] (A)	[E]	Amino acid transport and metabolism	Pyridoxal-dependent decarboxylase conserved domain;; Aminotransferase class-V;; Aminotransferase class I and II	Sphingosine-1-phosphate lyase GN=DPL1 OS=Arabidopsis thaliana (Mouse-ear cress) PE=1 SV=1	hypothetical protein CICLE_v10031168mg [Citrus clementina]
c38840.graph_c0	Molecular Function: sequence-specific DNA binding transcription factor activity (GO:0003700);; Molecular Function: protein binding (GO:0005515);; Cellular Component: nucleus (GO:0005634);; Biological Process: nitric oxide mediated signal transduction (GO:0007263);; Biological Process: response to gibberellin (GO:0009739);; Biological Process: defense response to bacterium (GO:0042742);; Biologica…	--	--	--	WRKY DNA -binding domain	Probable WRKY transcription factor 27 GN=WRKY27 OS=Arabidopsis thaliana (Mouse-ear cress) PE=2 SV=1	WRKY DNA-binding protein 27, putative [Theobroma cacao]
c45463.graph_c0	Molecular Function: nucleotide binding (GO:0000166);; Molecular Function: nucleic acid binding (GO:0003676);;	K12881|3.63738e-104|cic:CICLE_v10029160mg|hypothetical protein; K12881 THO complex subunit 4 (A)	[A]	RNA processing and modification	RNA recognition motif. (a.k.a. RRM, RBD, or RNP domain);; RNA recognition motif (a.k.a. RRM, RBD, or RNP domain);; RNA recognition motif. (a.k.a. RRM, RBD, or RNP domain);; C-terminal duplication domain of Friend of PRMT1	THO complex subunit 4A GN=MMN10.26 OS=Arabidopsis thaliana (Mouse-ear cress) PE=1 SV=1	hypothetical protein CICLE_v10029160mg [Citrus clementina]
c81900.graph_c0	Biological Process: cellular metabolic process (GO:0044237);; Biological Process: organonitrogen compound metabolic process (GO:1901564);;	--	--	--	--	--	hypothetical protein CISIN_1g004469mg [Citrus sinensis]
c42822.graph_c0	--	K01230|0|cit:102616435|mannosyl-oligosaccharide 1,2-alpha-mannosidase MNS3-like; K01230 mannosyl-oligosaccharide alpha-1,2-mannosidase [EC:3.2.1.113] (A)	[G]	Carbohydrate transport and metabolism	Glycosyl hydrolase family 47	Mannosyl-oligosaccharide 1,2-alpha-mannosidase MNS3 GN=MNS3 OS=Arabidopsis thaliana (Mouse-ear cress) PE=2 SV=1	PREDICTED: mannosyl-oligosaccharide 1,2-alpha-mannosidase MNS3-like isoform X1 [Citrus sinensis]
c15695.graph_c0	Molecular Function: phospholipase D activity (GO:0004630);; Molecular Function: phosphatidylinositol-4,5-bisphosphate binding (GO:0005546);; Biological Process: metabolic process (GO:0008152);; Cellular Component: plasmodesma (GO:0009506);; Molecular Function: NAPE-specific phospholipase D activity (GO:0070290);;	K01115|0|cit:102614125|phospholipase D beta 1-like; K01115 phospholipase D1/2 [EC:3.1.4.4] (A)	[I]	Lipid transport and metabolism	C2 domain	Phospholipase D beta 1 GN=PLDBETA1 OS=Arabidopsis thaliana (Mouse-ear cress) PE=2 SV=4	PREDICTED: phospholipase D beta 1-like isoform X1 [Citrus sinensis]
c50513.graph_c1	Molecular Function: calcium ion binding (GO:0005509);; Biological Process: apoptotic process (GO:0006915);;	--	[R]	General function prediction only	DBC1	--	PREDICTED: cell division cycle and apoptosis regulator protein 1-like [Citrus sinensis]
c92767.graph_c0	--	--	--	--	--	--	hypothetical protein MYCFIDRAFT_123906, partial [Pseudocercospora fijiensis CIRAD86]
c89690.graph_c0	Molecular Function: structural constituent of ribosome (GO:0003735);; Cellular Component: ribosome (GO:0005840);; Biological Process: translation (GO:0006412);;	K02930|8.87957e-21|mus:103983798|60S ribosomal protein L4-like; K02930 large subunit ribosomal protein L4e (A)	[A]	RNA processing and modification	60S ribosomal protein L4 C-terminal domain	60S ribosomal protein L4 GN=RPL4 OS=Prunus armeniaca (Apricot) PE=2 SV=1	hypothetical protein K437DRAFT_230012 [Tilletiaria anomala UBC 951]
c72499.graph_c0	--	--	--	--	--	--	hypothetical protein CICLE_v10024376mg [Citrus clementina]
c69956.graph_c0	--	K10520|4.28554e-81|cit:102622217|BTB/POZ domain-containing protein At2g04740-like; K10520 ankyrin repeat and BTB/POZ domain-containing protein 1 (A)	[R]	General function prediction only	BTB/POZ domain	BTB/POZ domain-containing protein At2g04740 GN=At2g04740 OS=Arabidopsis thaliana (Mouse-ear cress) PE=2 SV=2	hypothetical protein CICLE_v10014722mg [Citrus clementina]
c87208.graph_c0	Molecular Function: catalytic activity (GO:0003824);;	--	--	--	--	--	hypothetical protein M438DRAFT_263439 [Aureobasidium pullulans EXF-150]
c55306.graph_c0	--	K01527|1.30151e-87|cit:102607582|transcription factor BTF3 homolog 4-like; K01527 nascent polypeptide-associated complex subunit beta (A)	[K]	Transcription	NAC domain	--	hypothetical protein CICLE_v10022594mg [Citrus clementina]
c24942.graph_c0	--	K09422|6.25308e-114|cic:CICLE_v10026112mg|hypothetical protein; K09422 myb proto-oncogene protein, plant (A)	[K]	Transcription	Myb-like DNA-binding domain;; Myb-like DNA-binding domain	Myb-related protein 308 OS=Antirrhinum majus (Garden snapdragon) PE=2 SV=1	unknown [Glycine max]
c40982.graph_c0	Molecular Function: uroporphyrinogen decarboxylase activity (GO:0004853);; Biological Process: tryptophan catabolic process (GO:0006569);; Biological Process: protoporphyrinogen IX biosynthetic process (GO:0006782);; Cellular Component: chloroplast stroma (GO:0009570);; Biological Process: indoleacetic acid biosynthetic process (GO:0009684);; Biological Process: response to cadmium ion (GO:004668…	K01599|4.84583e-130|cit:102620910|uroporphyrinogen decarboxylase 1, chloroplastic-like; K01599 uroporphyrinogen decarboxylase [EC:4.1.1.37] (A)	[H]	Coenzyme transport and metabolism	Uroporphyrinogen decarboxylase (URO-D);; Uroporphyrinogen decarboxylase (URO-D);; Uroporphyrinogen decarboxylase (URO-D)	Uroporphyrinogen decarboxylase 1, chloroplastic (Precursor) GN=HEME1 OS=Arabidopsis thaliana (Mouse-ear cress) PE=2 SV=2	PREDICTED: uroporphyrinogen decarboxylase 1, chloroplastic-like [Citrus sinensis]
c44679.graph_c0	Molecular Function: copper ion binding (GO:0005507);; Molecular Function: L-ascorbate oxidase activity (GO:0008447);; Cellular Component: plant-type cell wall (GO:0009505);; Cellular Component: membrane (GO:0016020);; Cellular Component: apoplast (GO:0048046);; Biological Process: oxidation-reduction process (GO:0055114);;	--	[Q]	Secondary metabolites biosynthesis, transport and catabolism	Multicopper oxidase;; Multicopper oxidase	L-ascorbate oxidase homolog (Precursor) GN=Bp10 OS=Brassica napus (Rape) PE=2 SV=1	PREDICTED: L-ascorbate oxidase homolog [Citrus sinensis]
c55303.graph_c0	--	--	--	--	--	--	hypothetical protein CISIN_1g035241mg [Citrus sinensis]
c5871.graph_c0	Cellular Component: nucleus (GO:0005634);; Cellular Component: cytoplasm (GO:0005737);; Biological Process: plant-type cell wall modification (GO:0009827);; Biological Process: pollen tube growth (GO:0009860);; Biological Process: actin cytoskeleton organization (GO:0030036);; Biological Process: actin filament-based movement (GO:0030048);; Cellular Component: pollen tube tip (GO:0090404);;	--	--	--	Armadillo/beta-catenin-like repeat	--	hypothetical protein JCGZ_06366 [Jatropha curcas]
c54745.graph_c0	Molecular Function: peroxisome matrix targeting signal-2 binding (GO:0005053);; Molecular Function: protein binding (GO:0005515);; Cellular Component: nucleus (GO:0005634);; Biological Process: fatty acid beta-oxidation (GO:0006635);; Biological Process: protein import into peroxisome matrix (GO:0016558);; Cellular Component: Cul4-RING ubiquitin ligase complex (GO:0080008);;	K13341|0|cit:102611035|peroxisome biogenesis protein 7-like; K13341 peroxin-7 (A)	[U]	Intracellular trafficking, secretion, and vesicular transport	WD domain, G-beta repeat	Peroxisome biogenesis protein 7 GN=PEX7 OS=Arabidopsis thaliana (Mouse-ear cress) PE=1 SV=2	hypothetical protein CICLE_v10015974mg [Citrus clementina]
c17209.graph_c0	Cellular Component: cytosol (GO:0005829);; Cellular Component: chloroplast stroma (GO:0009570);;	--	--	--	--	--	PREDICTED: uncharacterized protein LOC103323072 [Prunus mume]
c34918.graph_c0	Molecular Function: SNAP receptor activity (GO:0005484);; Cellular Component: trans-Golgi network (GO:0005802);; Biological Process: protein targeting to vacuole (GO:0006623);; Biological Process: membrane fusion (GO:0006944);; Cellular Component: membrane (GO:0016020);; Cellular Component: trans-Golgi network transport vesicle (GO:0030140);; Biological Process: Golgi vesicle transport (GO:004819…	K08498|3.70446e-89|cic:CICLE_v10009295mg|hypothetical protein; K08498 syntaxin 6 (A)	[U]	Intracellular trafficking, secretion, and vesicular transport	SNARE domain;; Syntaxin 6, N-terminal	Syntaxin-61 GN=F3M18.7 OS=Arabidopsis thaliana (Mouse-ear cress) PE=1 SV=1	hypothetical protein JCGZ_03045 [Jatropha curcas]
c71774.graph_c0	Molecular Function: protein serine/threonine kinase activity (GO:0004674);; Molecular Function: ATP binding (GO:0005524);; Biological Process: protein phosphorylation (GO:0006468);;	--	[T]	Signal transduction mechanisms	Regulator of chromosome condensation (RCC1) repeat	Putative serine/threonine-protein kinase-like protein CCR3 (Precursor) GN=F27K19.130 OS=Arabidopsis thaliana (Mouse-ear cress) PE=2 SV=1	hypothetical protein CISIN_1g045256mg [Citrus sinensis]
c59657.graph_c0	Cellular Component: cytosol (GO:0005829);; Biological Process: intracellular protein transport (GO:0006886);; Biological Process: nucleocytoplasmic transport (GO:0006913);; Molecular Function: Ran GTPase binding (GO:0008536);; Molecular Function: protein transporter activity (GO:0008565);;	K14293|2.01343e-122|cit:102623348|importin subunit beta-1-like; K14293 importin subunit beta-1 (A)	[YU]	--	HEAT-like repeat;; HEAT repeat	Importin subunit beta-1 {ECO:0000305} OS=Arabidopsis thaliana (Mouse-ear cress) PE=1 SV=1	hypothetical protein CISIN_1g002877mg [Citrus sinensis]
c49352.graph_c0	Cellular Component: chloroplast (GO:0009507);;	--	[R]	General function prediction only	PPR repeat family;; PPR repeat;; PPR repeat;; Pentatricopeptide repeat domain;; Tetratricopeptide repeat;; Tetratricopeptide repeat;; Region in Clathrin and VPS;; Tetratricopeptide repeat	Pentatricopeptide repeat-containing protein At3g23020 GN=At3g23020 OS=Arabidopsis thaliana (Mouse-ear cress) PE=2 SV=1	hypothetical protein CICLE_v10004292mg [Citrus clementina]
c68408.graph_c0	Molecular Function: structural constituent of ribosome (GO:0003735);; Cellular Component: ribosome (GO:0005840);; Biological Process: translation (GO:0006412);; Biological Process: mycelium development (GO:0043581);; Biological Process: response to antibiotic (GO:0046677);; Biological Process: response to cycloheximide (GO:0046898);;	K02929|9.45157e-50|ppp:PHYPADRAFT_177351|hypothetical protein; K02929 large subunit ribosomal protein L44e (A)	[J]	Translation, ribosomal structure and biogenesis	Ribosomal protein L44	60S ribosomal protein L36a OS=Arabidopsis thaliana (Mouse-ear cress) PE=2 SV=3	BN860_14950g1_1 [Zygosaccharomyces bailii CLIB 213]
c41968.graph_c0	Molecular Function: phosphoprotein phosphatase activity (GO:0004721);; Biological Process: metabolic process (GO:0008152);;	--	[T]	Signal transduction mechanisms	Protein phosphatase 2C	Probable protein phosphatase 2C 18 GN=At1g79630 OS=Arabidopsis thaliana (Mouse-ear cress) PE=2 SV=1	PREDICTED: probable protein phosphatase 2C 66-like isoform X1 [Citrus sinensis]
c91684.graph_c0	Biological Process: microtubule cytoskeleton organization (GO:0000226);; Biological Process: double-strand break repair via homologous recombination (GO:0000724);; Biological Process: cytokinesis by cell plate formation (GO:0000911);; Biological Process: DNA methylation (GO:0006306);; Biological Process: methylation-dependent chromatin silencing (GO:0006346);; Biological Process: chromatin silenc…	--	--	--	--	--	PREDICTED: trichohyalin-like [Cicer arietinum]
c51702.graph_c0	Cellular Component: intracellular (GO:0005622);; Biological Process: regulation of transcription, DNA-templated (GO:0006355);; Biological Process: gene silencing (GO:0016458);; Biological Process: regulation of gene expression, epigenetic (GO:0040029);;	--	--	--	ARID/BRIGHT DNA binding domain	AT-rich interactive domain-containing protein 3 GN=ARID3 OS=Arabidopsis thaliana (Mouse-ear cress) PE=1 SV=1	hypothetical protein CICLE_v10025351mg [Citrus clementina]
c36193.graph_c0	--	--	[IT]	--	--	Sphingoid long-chain bases kinase 1 GN=LCBK1 OS=Arabidopsis thaliana (Mouse-ear cress) PE=1 SV=1	hypothetical protein CISIN_1g0037901mg, partial [Citrus sinensis]
c16170.graph_c0	Molecular Function: nucleotide binding (GO:0000166);; Molecular Function: nucleic acid binding (GO:0003676);;	K14314|2.63275e-58|cic:CICLE_v10014326mg|hypothetical protein; K14314 nuclear pore complex protein Nup210 (A)	[YU]	--	--	Nuclear pore complex protein GP210 {ECO:0000303|PubMed:21189294} (Precursor) OS=Arabidopsis thaliana (Mouse-ear cress) PE=1 SV=1	hypothetical protein CICLE_v10014326mg [Citrus clementina]
c13510.graph_c0	--	--	--	--	Protein of unknown function, DUF573	Mediator-associated protein 1 GN=At4g25210 OS=Arabidopsis thaliana (Mouse-ear cress) PE=1 SV=1	hypothetical protein CISIN_1g014693mg [Citrus sinensis]
c19947.graph_c0	Biological Process: tropism (GO:0009606);; Biological Process: longitudinal axis specification (GO:0009942);; Cellular Component: cell surface (GO:0009986);; Biological Process: regulation of root meristem growth (GO:0010082);; Biological Process: auxin efflux (GO:0010315);; Molecular Function: auxin efflux transmembrane transporter activity (GO:0010329);; Cellular Component: vesicle membrane (GO…	K13947|8.25207e-45|cit:102631111|auxin efflux carrier component 3-like; K13947 auxin efflux carrier family (A)	--	--	Membrane transport protein	Auxin efflux carrier component 7 GN=T26J12.14 OS=Arabidopsis thaliana (Mouse-ear cress) PE=1 SV=2	hypothetical protein CISIN_1g006199mg [Citrus sinensis]
c51664.graph_c0	--	K18757|1.2519e-115|cic:CICLE_v10025634mg|hypothetical protein; K18757 la-related protein 1 (A)	[OJ]	--	La domain	La-related protein 1C GN=LARP1C OS=Arabidopsis thaliana (Mouse-ear cress) PE=2 SV=1	hypothetical protein CICLE_v10025634mg [Citrus clementina]
c3957.graph_c0	Biological Process: DNA replication (GO:0006260);; Biological Process: protein phosphorylation (GO:0006468);; Biological Process: organelle organization (GO:0006996);; Molecular Function: kinase activity (GO:0016301);; Biological Process: regulation of biological process (GO:0050789);;	--	[T]	Signal transduction mechanisms	--	Mitogen-activated protein kinase kinase kinase NPK1 GN=NPK1 OS=Nicotiana tabacum (Common tobacco) PE=1 SV=1	hypothetical protein CISIN_1g005936mg [Citrus sinensis]
c49977.graph_c1	--	--	--	--	--	--	hypothetical protein CICLE_v10020940mg [Citrus clementina]
c91985.graph_c0	Molecular Function: dolichyl-diphosphooligosaccharide-protein glycotransferase activity (GO:0004579);; Cellular Component: endoplasmic reticulum (GO:0005783);; Cellular Component: plasma membrane (GO:0005886);; Biological Process: protein glycosylation (GO:0006486);;	K07151|2.33342e-33|cic:CICLE_v10019005mg|hypothetical protein; K07151 dolichyl-diphosphooligosaccharide--protein glycosyltransferase [EC:2.4.99.18] (A)	[O]	Posttranslational modification, protein turnover, chaperones	--	Dolichyl-diphosphooligosaccharide--protein glycosyltransferase subunit STT3B GN=STT3B OS=Arabidopsis thaliana (Mouse-ear cress) PE=2 SV=1	hypothetical protein CISIN_1g0046352mg, partial [Citrus sinensis]
c54110.graph_c0	Molecular Function: nucleotide binding (GO:0000166);; Cellular Component: peroxisome (GO:0005777);; Cellular Component: cytosol (GO:0005829);; Molecular Function: zinc ion binding (GO:0008270);; Molecular Function: oxidoreductase activity (GO:0016491);; Biological Process: oxidation-reduction process (GO:0055114);;	--	[CR]	--	Zinc-binding dehydrogenase;; Zinc-binding dehydrogenase;; Alcohol dehydrogenase GroES-like domain	2-methylene-furan-3-one reductase GN=EO OS=Fragaria ananassa (Strawberry) PE=1 SV=1	hypothetical protein CISIN_1g019049mg [Citrus sinensis]
c43975.graph_c1	--	--	--	--	--	--	hypothetical protein CICLE_v10011409mg [Citrus clementina]
c52570.graph_c0	--	K13140|0|pop:POPTR_0001s28380g|POPTRDRAFT_752416; hypothetical protein; K13140 integrator complex subunit 3 (A)	[S]	Function unknown	Conserved protein (DUF2356);; Protein kinase domain;; Protein tyrosine kinase;; CUB domain;; Phosphate-induced protein 1 conserved region;; Magnesium transporter NIPA	Probable leucine-rich repeat receptor-like serine/threonine-protein kinase At5g15730 GN=At5g15730 OS=Arabidopsis thaliana (Mouse-ear cress) PE=2 SV=1	PREDICTED: integrator complex subunit 3 homolog [Populus euphratica]
c92538.graph_c0	Cellular Component: secondary cell wall (GO:0009531);; Biological Process: lignin metabolic process (GO:0009808);; Biological Process: cell wall modification involved in abscission (GO:0009830);; Biological Process: secondary cell wall biogenesis (GO:0009834);; Biological Process: cellulose microfibril organization (GO:0010215);; Biological Process: cell growth (GO:0016049);; Cellular Component: …	--	--	--	--	COBRA-like protein 4 (Precursor) GN=COBL4 OS=Arabidopsis thaliana (Mouse-ear cress) PE=2 SV=2	hypothetical protein CISIN_1g013089mg [Citrus sinensis]
c90825.graph_c0	--	--	[S]	Function unknown	--	--	hypothetical protein CISIN_1g0043304mg, partial [Citrus sinensis]
c11956.graph_c0	--	--	[R]	General function prediction only	PPR repeat family;; PPR repeat;; PPR repeat;; Pentatricopeptide repeat domain	Pentatricopeptide repeat-containing protein At3g22470, mitochondrial (Precursor) GN=At3g22470 OS=Arabidopsis thaliana (Mouse-ear cress) PE=2 SV=1	PREDICTED: putative pentatricopeptide repeat-containing protein At1g12700, mitochondrial-like [Citrus sinensis]
c82072.graph_c0	Molecular Function: hydrolase activity, hydrolyzing O-glycosyl compounds (GO:0004553);; Cellular Component: extracellular region (GO:0005576);; Biological Process: carbohydrate metabolic process (GO:0005975);; Biological Process: seed germination (GO:0009845);; Molecular Function: cation binding (GO:0043169);;	--	--	--	--	Mannan endo-1,4-beta-mannosidase 2 (Precursor) GN=MAN2 OS=Arabidopsis thaliana (Mouse-ear cress) PE=2 SV=1	Glycosyl hydrolase superfamily protein [Theobroma cacao]
c33738.graph_c0	--	K10406|3.47123e-29|cit:102630092|kinesin-like protein KIF3A-like; K10406 kinesin family member C2/C3 (A)	--	--	--	--	PREDICTED: kinesin-like protein KIF3A-like isoform X2 [Citrus sinensis]
c30891.graph_c0	--	--	--	--	--	BAHD acyltransferase At5g47980 GN=BAHD1 OS=Arabidopsis thaliana (Mouse-ear cress) PE=2 SV=1	hypothetical protein CISIN_1g042198mg, partial [Citrus sinensis]
c90197.graph_c0	Molecular Function: transferase activity, transferring phosphorus-containing groups (GO:0016772);;	K08867|9.18507e-23|cit:102626943|serine/threonine-protein kinase WNK1-like; K08867 WNK lysine deficient protein kinase [EC:2.7.11.1] (A)	--	--	--	Probable serine/threonine-protein kinase WNK1 OS=Oryza sativa subsp. japonica (Rice) PE=2 SV=1	hypothetical protein CISIN_1g004645mg [Citrus sinensis]
c46397.graph_c0	Molecular Function: phospholipid binding (GO:0005543);;	--	--	--	--	--	hypothetical protein MYCFIDRAFT_209700 [Pseudocercospora fijiensis CIRAD86]
c77958.graph_c0	Molecular Function: metal ion binding (GO:0046872);;	--	[R]	General function prediction only	Zinc finger C-x8-C-x5-C-x3-H type (and similar)	Zinc finger CCCH domain-containing protein 32 GN=At2g47850 OS=Arabidopsis thaliana (Mouse-ear cress) PE=2 SV=2	hypothetical protein CICLE_v10019968mg [Citrus clementina]
c88074.graph_c0	Molecular Function: alcohol dehydrogenase (NAD) activity (GO:0004022);; Biological Process: ethanol oxidation (GO:0006069);; Molecular Function: zinc ion binding (GO:0008270);; Molecular Function: S-(hydroxymethyl)glutathione dehydrogenase activity (GO:0051903);;	K00121|1.34341e-28|ota:Ot15g01360|alcohol dehydrogenase class III [Oryza sativa (ISS); K00121 S-(hydroxymethyl)glutathione dehydrogenase / alcohol dehydrogenase [EC:1.1.1.284 1.1.1.1] (A)	[Q]	Secondary metabolites biosynthesis, transport and catabolism	Zinc-binding dehydrogenase	Alcohol dehydrogenase class-3 GN=MRH10.4 OS=Arabidopsis thaliana (Mouse-ear cress) PE=1 SV=2	S-(hydroxymethyl)glutathione dehydrogenase [Aspergillus terreus NIH2624]
c65668.graph_c0	Cellular Component: integral component of membrane (GO:0016021);;	K14209|5.25388e-67|cic:CICLE_v10013372mg|hypothetical protein; K14209 solute carrier family 36 (proton-coupled amino acid transporter) (A)	[E]	Amino acid transport and metabolism	Transmembrane amino acid transporter protein	--	hypothetical protein CICLE_v10013372mg, partial [Citrus clementina]
c13752.graph_c0	Cellular Component: proteasome complex (GO:0000502);; Molecular Function: enzyme regulator activity (GO:0030234);; Biological Process: regulation of protein catabolic process (GO:0042176);; Biological Process: regulation of catalytic activity (GO:0050790);;	K03033|5.43771e-174|gmx:100814379|probable 26S proteasome non-ATPase regulatory subunit 3-like; K03033 26S proteasome regulatory subunit N3 (A)	[O]	Posttranslational modification, protein turnover, chaperones	Proteasome regulatory subunit C-terminal;; PCI domain	Probable 26S proteasome non-ATPase regulatory subunit 3 GN=21D7 OS=Nicotiana tabacum (Common tobacco) PE=2 SV=1	PREDICTED: probable 26S proteasome non-ATPase regulatory subunit 3-like [Glycine max]
c94098.graph_c0	Molecular Function: nucleic acid binding (GO:0003676);; Molecular Function: zinc ion binding (GO:0008270);;	--	[R]	General function prediction only	--	--	hypothetical protein PTT_09613 [Pyrenophora teres f. teres 0-1]
c80033.graph_c0	--	--	[R]	General function prediction only	Kelch motif;; Galactose oxidase, central domain;; Kelch motif;; Galactose oxidase, central domain;; Kelch motif	F-box/kelch-repeat protein At2g44130 GN=At2g44130 OS=Arabidopsis thaliana (Mouse-ear cress) PE=2 SV=2	hypothetical protein CISIN_1g018336mg [Citrus sinensis]
c30390.graph_c0	--	--	--	--	Protein of unknown function (DUF1664)	--	PREDICTED: uncharacterized protein LOC102621410 isoform X2 [Citrus sinensis]
c30435.graph_c1	Molecular Function: phosphatidylinositol phosphate kinase activity (GO:0016307);; Biological Process: phosphatidylinositol phosphorylation (GO:0046854);;	K00889|2.93608e-65|cit:102606744|phosphatidylinositol 4-phosphate 5-kinase 9-like; K00889 1-phosphatidylinositol-4-phosphate 5-kinase [EC:2.7.1.68] (A)	[T]	Signal transduction mechanisms	Phosphatidylinositol-4-phosphate 5-Kinase	Phosphatidylinositol 4-phosphate 5-kinase 9 GN=PIP5K9 OS=Arabidopsis thaliana (Mouse-ear cress) PE=1 SV=2	hypothetical protein CISIN_1g0405341mg, partial [Citrus sinensis]
c56259.graph_c0	Molecular Function: oxygen-dependent protoporphyrinogen oxidase activity (GO:0004729);; Biological Process: porphyrin-containing compound biosynthetic process (GO:0006779);; Cellular Component: chloroplast thylakoid (GO:0009534);; Cellular Component: chloroplast envelope (GO:0009941);; Biological Process: oxidation-reduction process (GO:0055114);;	K00231|2.92955e-67|cic:CICLE_v10019590mg|hypothetical protein; K00231 oxygen-dependent protoporphyrinogen oxidase [EC:1.3.3.4] (A)	[H]	Coenzyme transport and metabolism	Flavin containing amine oxidoreductase	Protoporphyrinogen oxidase 1, chloroplastic (Precursor) GN=T15B16.13 OS=Arabidopsis thaliana (Mouse-ear cress) PE=1 SV=1	hypothetical protein CISIN_1g014922mg [Citrus sinensis]
c51046.graph_c0	--	--	--	--	Family of unknown function, FAM178	--	hypothetical protein CISIN_1g012734mg [Citrus sinensis]
c72611.graph_c0	--	--	--	--	--	--	hypothetical protein CISIN_1g013720mg [Citrus sinensis]
c40067.graph_c0	Molecular Function: nucleotide binding (GO:0000166);; Molecular Function: RNA binding (GO:0003723);;	--	[R]	General function prediction only	RNA recognition motif. (a.k.a. RRM, RBD, or RNP domain);; RNA recognition motif (a.k.a. RRM, RBD, or RNP domain);; RNA recognition motif. (a.k.a. RRM, RBD, or RNP domain)	Glycine-rich RNA-binding protein 4, mitochondrial (Precursor) GN=At3g23830 OS=Arabidopsis thaliana (Mouse-ear cress) PE=2 SV=1	hypothetical protein CICLE_v10017091mg [Citrus clementina]
c43035.graph_c0	Molecular Function: carboxypeptidase activity (GO:0004180);; Cellular Component: vacuolar membrane (GO:0005774);; Cellular Component: endoplasmic reticulum (GO:0005783);; Cellular Component: Golgi apparatus (GO:0005794);; Biological Process: protein glycosylation (GO:0006486);; Biological Process: N-terminal protein myristoylation (GO:0006499);; Cellular Component: plant-type cell wall (GO:000950…	--	[O]	Posttranslational modification, protein turnover, chaperones	Carboxypeptidase regulatory-like domain;; Cna protein B-type domain;; Domain of unknown function (DUF4480);; Polysaccharide lyase family 4, domain II;; Protein of unknown function (DUF2012);; Y_Y_Y domain	--	PREDICTED: nodal modulator 2-like isoform X1 [Citrus sinensis]
c62702.graph_c0	Molecular Function: ATP binding (GO:0005524);; Cellular Component: plasma membrane (GO:0005886);; Biological Process: ATP catabolic process (GO:0006200);; Molecular Function: xenobiotic-transporting ATPase activity (GO:0008559);; Biological Process: vernalization response (GO:0010048);; Biological Process: auxin efflux (GO:0010315);; Molecular Function: auxin efflux transmembrane transporter acti…	K05658|5.21582e-49|cic:CICLE_v10010936mg|hypothetical protein; K05658 ATP-binding cassette, subfamily B (MDR/TAP), member 1 [EC:3.6.3.44] (A)	[Q]	Secondary metabolites biosynthesis, transport and catabolism	ABC transporter transmembrane region	ABC transporter B family member 15 GN=MZF16.16 OS=Arabidopsis thaliana (Mouse-ear cress) PE=3 SV=1	hypothetical protein CICLE_v10010936mg [Citrus clementina]
c33198.graph_c0	Biological Process: long-chain fatty acid metabolic process (GO:0001676);; Molecular Function: long-chain fatty acid-CoA ligase activity (GO:0004467);;	K01897|2.88543e-133|cic:CICLE_v10019205mg|hypothetical protein; K01897 long-chain acyl-CoA synthetase [EC:6.2.1.3] (A)	[I]	Lipid transport and metabolism	AMP-binding enzyme	Long chain acyl-CoA synthetase 1 GN=T8I13.8 OS=Arabidopsis thaliana (Mouse-ear cress) PE=2 SV=1	hypothetical protein CISIN_1g005867mg [Citrus sinensis]
c70915.graph_c0	Biological Process: metabolic process (GO:0008152);; Molecular Function: phosphoglycolate phosphatase activity (GO:0008967);;	--	[R]	General function prediction only	--	--	hypothetical protein CISIN_1g024886mg [Citrus sinensis]
c41045.graph_c0	Cellular Component: nucleus (GO:0005634);; Biological Process: regulation of transcription, DNA-templated (GO:0006355);;	K11644|0|cit:102607961|paired amphipathic helix protein Sin3-like 2-like; K11644 paired amphipathic helix protein Sin3a (A)	[B]	Chromatin structure and dynamics	Paired amphipathic helix repeat;; Sin3 family co-repressor	Paired amphipathic helix protein Sin3-like 2 GN=SNL2 OS=Arabidopsis thaliana (Mouse-ear cress) PE=1 SV=2	hypothetical protein CISIN_1g000558mg [Citrus sinensis]
c10425.graph_c0	Molecular Function: magnesium ion binding (GO:0000287);; Molecular Function: catalytic activity (GO:0003824);; Biological Process: metabolic process (GO:0008152);; Molecular Function: thiamine pyrophosphate binding (GO:0030976);;	K01568|5.54563e-67|gmx:100809553|pyruvate decarboxylase 1-like; K01568 pyruvate decarboxylase [EC:4.1.1.1] (A)	[EH]	--	Thiamine pyrophosphate enzyme, central domain	Pyruvate decarboxylase 1 GN=PDC1 OS=Pisum sativum (Garden pea) PE=2 SV=1	pyruvate decarboxylase 1, partial [Diospyros kaki]
c59673.graph_c0	Molecular Function: protein kinase activity (GO:0004672);; Molecular Function: ATP binding (GO:0005524);; Biological Process: protein phosphorylation (GO:0006468);; Biological Process: flower development (GO:0009908);; Biological Process: recognition of pollen (GO:0048544);;	--	--	--	D-mannose binding lectin	G-type lectin S-receptor-like serine/threonine-protein kinase SD3-1 (Precursor) GN=SD31 OS=Arabidopsis thaliana (Mouse-ear cress) PE=3 SV=1	hypothetical protein CISIN_1g047410mg, partial [Citrus sinensis]
c71943.graph_c0	--	--	--	--	--	--	hypothetical protein POPTR_0003s01640g, partial [Populus trichocarpa]
c57030.graph_c0	--	--	[S]	Function unknown	WD domain, G-beta repeat;; Eukaryotic translation initiation factor eIF2A	Protein Mut11 GN=Mut11 OS=Chlamydomonas reinhardtii (Chlamydomonas smithii) PE=2 SV=1	hypothetical protein CISIN_1g009188mg [Citrus sinensis]
c41872.graph_c1	Molecular Function: GTP diphosphokinase activity (GO:0008728);; Biological Process: guanosine tetraphosphate metabolic process (GO:0015969);; Molecular Function: hydrolase activity (GO:0016787);;	--	[T]	Signal transduction mechanisms	Region found in RelA / SpoT proteins	Probable GTP diphosphokinase RSH2, chloroplastic (Precursor) OS=Oryza sativa subsp. japonica (Rice) PE=2 SV=1	hypothetical protein CISIN_1g003224mg [Citrus sinensis]
c44865.graph_c0	--	--	--	--	VQ motif	--	PREDICTED: uncharacterized protein LOC102616903 [Citrus sinensis]
c40945.graph_c2	Biological Process: activation of MAPKK activity (GO:0000186);; Molecular Function: MAP kinase kinase kinase activity (GO:0004709);; Molecular Function: ATP binding (GO:0005524);; Cellular Component: plasma membrane (GO:0005886);;	--	--	--	Protein kinase domain;; Protein tyrosine kinase	Probable LRR receptor-like serine/threonine-protein kinase At1g56130 (Precursor) GN=At1g56130 OS=Arabidopsis thaliana (Mouse-ear cress) PE=2 SV=2	hypothetical protein CISIN_1g001658mg [Citrus sinensis]
c58240.graph_c0	Molecular Function: transferase activity, transferring glycosyl groups (GO:0016757);;	K13691|8.77829e-40|cit:102624409|UDP-glycosyltransferase 74F2-like; K13691 pathogen-inducible salicylic acid glucosyltransferase [EC:2.4.1.-] (A)	[GC]	--	--	UDP-glycosyltransferase 74F2 GN=F18O19.7 OS=Arabidopsis thaliana (Mouse-ear cress) PE=1 SV=1	PREDICTED: UDP-glycosyltransferase 74F2-like [Citrus sinensis]
c45668.graph_c0	Molecular Function: nucleotide binding (GO:0000166);; Molecular Function: RNA binding (GO:0003723);; Cellular Component: nucleolus (GO:0005730);; Cellular Component: cytoplasm (GO:0005737);; Biological Process: RNA processing (GO:0006396);; Cellular Component: nuclear body (GO:0016604);; Cellular Component: exon-exon junction complex (GO:0035145);;	K12876|8.45071e-96|cit:102615670|RNA-binding protein 8A-like; K12876 RNA-binding protein 8A (A)	[R]	General function prediction only	RNA recognition motif. (a.k.a. RRM, RBD, or RNP domain);; RNA recognition motif (a.k.a. RRM, RBD, or RNP domain);; RNA recognition motif. (a.k.a. RRM, RBD, or RNP domain)	Polyadenylate-binding protein RBP45C GN=RBP45C OS=Arabidopsis thaliana (Mouse-ear cress) PE=2 SV=1	PREDICTED: RNA-binding protein 8A-like [Citrus sinensis]
c36678.graph_c0	Biological Process: cation transport (GO:0006812);; Molecular Function: solute:hydrogen antiporter activity (GO:0015299);; Cellular Component: integral component of membrane (GO:0016021);; Biological Process: transmembrane transport (GO:0055085);;	--	[P]	Inorganic ion transport and metabolism	Sodium/hydrogen exchanger family	Cation/H(+) antiporter 20 GN=CHX20 OS=Arabidopsis thaliana (Mouse-ear cress) PE=2 SV=1	hypothetical protein CICLE_v10011096mg [Citrus clementina]
c35502.graph_c1	Cellular Component: extracellular region (GO:0005576);;	--	--	--	Rare lipoprotein A (RlpA)-like double-psi beta-barrel	Expansin-like B1 (Precursor) OS=Oryza sativa subsp. japonica (Rice) PE=2 SV=2	Expansin-like B1 [Theobroma cacao]
c48770.graph_c0	Biological Process: fatty acid beta-oxidation (GO:0006635);; Biological Process: protein import into peroxisome matrix (GO:0016558);;	--	--	--	Protein of unknown function (DUF1084);; Protein of unknown function (DUF1084)	--	PREDICTED: tobamovirus multiplication protein 1-like isoform X1 [Citrus sinensis]
c22135.graph_c0	Molecular Function: iron ion binding (GO:0005506);; Molecular Function: electron carrier activity (GO:0009055);; Molecular Function: heme binding (GO:0020037);; Molecular Function: flavonoid 3',5'-hydroxylase activity (GO:0033772);; Biological Process: oxidation-reduction process (GO:0055114);;	--	[Q]	Secondary metabolites biosynthesis, transport and catabolism	Cytochrome P450	Cytochrome P450 78A5 GN=F21F23.15 OS=Arabidopsis thaliana (Mouse-ear cress) PE=2 SV=1	PREDICTED: cytochrome P450 78A5-like [Citrus sinensis]
c49882.graph_c0	--	--	--	--	--	GDSL esterase/lipase At4g10955 GN=At4g10955 OS=Arabidopsis thaliana (Mouse-ear cress) PE=2 SV=1	hypothetical protein CICLE_v10031770mg [Citrus clementina]
c8547.graph_c0	Cellular Component: nucleus (GO:0005634);; Cellular Component: cytosol (GO:0005829);; Biological Process: response to stress (GO:0006950);; Biological Process: thiamine biosynthetic process (GO:0009228);; Cellular Component: chloroplast stroma (GO:0009570);; Molecular Function: metal ion binding (GO:0046872);; Biological Process: thiazole biosynthetic process (GO:0052837);;	K03146|7.50729e-29|vcn:VOLCADRAFT_74899|hypothetical protein; K03146 thiamine thiazole synthase (A)	[R]	General function prediction only	Thi4 family;; FAD dependent oxidoreductase;; NAD(P)-binding Rossmann-like domain;; Lycopene cyclase protein;; FAD-NAD(P)-binding	Thiamine thiazole synthase, chloroplastic {ECO:0000255|HAMAP-Rule:MF_03158} (Precursor) GN=CHLREDRAFT_196899 OS=Chlamydomonas reinhardtii (Chlamydomonas smithii) PE=1 SV=1	thiazole biosynthesis enzyme [Aspergillus kawachii IFO 4308]
c17453.graph_c0	Molecular Function: monooxygenase activity (GO:0004497);; Molecular Function: iron ion binding (GO:0005506);; Molecular Function: electron carrier activity (GO:0009055);; Molecular Function: oxidoreductase activity, acting on paired donors, with incorporation or reduction of molecular oxygen (GO:0016705);; Molecular Function: heme binding (GO:0020037);; Biological Process: oxidation-reduction pro…	--	[QI]	--	Cytochrome P450	Cytochrome P450 714C2 GN=OsJ_35025 OS=Oryza sativa subsp. japonica (Rice) PE=2 SV=1	hypothetical protein CISIN_1g047311mg, partial [Citrus sinensis]
c89410.graph_c0	Biological Process: nuclear division (GO:0000280);; Biological Process: cytokinesis by cell plate formation (GO:0000911);; Molecular Function: DNA binding (GO:0003677);; Molecular Function: DNA helicase activity (GO:0003678);; Molecular Function: ATP binding (GO:0005524);; Cellular Component: cytosol (GO:0005829);; Biological Process: DNA unwinding involved in DNA replication (GO:0006268);; Biolo…	K02212|6.35717e-46|cic:CICLE_v10027807mg|hypothetical protein; K02212 DNA replication licensing factor MCM4 [EC:3.6.4.12] (A)	[L]	Replication, recombination and repair	MCM N-terminal domain	DNA replication licensing factor MCM4 GN=MCM4 OS=Arabidopsis thaliana (Mouse-ear cress) PE=1 SV=1	hypothetical protein CISIN_1g003637mg [Citrus sinensis]
c47953.graph_c0	Biological Process: lipid metabolic process (GO:0006629);; Molecular Function: O-acyltransferase activity (GO:0008374);; Molecular Function: phospholipid:diacylglycerol acyltransferase activity (GO:0046027);;	K00679|2.27115e-60|cam:101505056|phospholipid:diacylglycerol acyltransferase 1-like; K00679 phospholipid:diacylglycerol acyltransferase [EC:2.3.1.158] (A)	[I]	Lipid transport and metabolism	Lecithin:cholesterol acyltransferase	Phospholipid:diacylglycerol acyltransferase 1 OS=Arabidopsis thaliana (Mouse-ear cress) PE=2 SV=1	PREDICTED: phospholipid:diacylglycerol acyltransferase 1-like [Cicer arietinum]
c66103.graph_c0	--	K11423|3.3309e-27|cic:CICLE_v10000005mg|hypothetical protein; K11423 histone-lysine N-methyltransferase SETD2 [EC:2.1.1.43] (A)	--	--	--	--	hypothetical protein CICLE_v10000005mg [Citrus clementina]
c87500.graph_c0	Biological Process: cell-cell signaling (GO:0007267);; Biological Process: virus induced gene silencing (GO:0009616);; Biological Process: production of ta-siRNAs involved in RNA interference (GO:0010267);; Molecular Function: AMP binding (GO:0016208);; Molecular Function: ligase activity (GO:0016874);; Molecular Function: phosphopantetheine binding (GO:0031177);; Biological Process: production o…	K00142|1.04782e-38|cit:102613188|putative acyl-activating enzyme 19-like; K00142 acyl-CoA synthetase [EC:6.2.1.-] (A)	[Q]	Secondary metabolites biosynthesis, transport and catabolism	PQQ-like domain;; PQQ enzyme repeat	Putative acyl-activating enzyme 19 GN=At5g35930 OS=Arabidopsis thaliana (Mouse-ear cress) PE=2 SV=1	hypothetical protein CISIN_1g0026152mg [Citrus sinensis]
c40595.graph_c0	Cellular Component: membrane (GO:0016020);;	--	--	--	EamA-like transporter family	WAT1-related protein At5g07050 GN=At5g07050 OS=Arabidopsis thaliana (Mouse-ear cress) PE=2 SV=1	PREDICTED: WAT1-related protein At5g07050-like [Citrus sinensis]
c51980.graph_c0	Molecular Function: diacylglycerol O-acyltransferase activity (GO:0004144);; Biological Process: glycerolipid biosynthetic process (GO:0045017);;	--	--	--	Protein of unknown function (DUF1298)	O-acyltransferase WSD1 GN=WSD1 OS=Arabidopsis thaliana (Mouse-ear cress) PE=2 SV=1	hypothetical protein CICLE_v10019877mg [Citrus clementina]
c6050.graph_c0	--	--	[R]	General function prediction only	--	Protein BRASSINOSTEROID INSENSITIVE 1 (Precursor) GN=BRI1 OS=Arabidopsis thaliana (Mouse-ear cress) PE=1 SV=1	hypothetical protein CISIN_1g038407mg [Citrus sinensis]
c42234.graph_c0	--	K16055|0|cit:102615793|probable alpha,alpha-trehalose-phosphate synthase [UDP-forming] 11-like; K16055 trehalose 6-phosphate synthase/phosphatase [EC:2.4.1.15 3.1.3.12] (A)	[G]	Carbohydrate transport and metabolism	Glycosyltransferase family 20;; Trehalose-phosphatase;; Trehalose-phosphatase	Probable alpha,alpha-trehalose-phosphate synthase [UDP-forming] 11 GN=MSF3.8 OS=Arabidopsis thaliana (Mouse-ear cress) PE=2 SV=1	hypothetical protein CICLE_v10007428mg [Citrus clementina]
c19727.graph_c0	Molecular Function: ubiquitin-protein ligase activity (GO:0004842);; Biological Process: protein ubiquitination (GO:0016567);;	K10592|1.75389e-83|cit:102609169|E3 ubiquitin-protein ligase UPL1-like; K10592 E3 ubiquitin-protein ligase HUWE1 [EC:6.3.2.19] (A)	[OK]	--	Domain of Unknown Function (DUF908)	E3 ubiquitin-protein ligase UPL2 GN=UPL2 OS=Arabidopsis thaliana (Mouse-ear cress) PE=1 SV=3	hypothetical protein CICLE_v10000001mg [Citrus clementina]
c74177.graph_c0	Cellular Component: ubiquitin ligase complex (GO:0000151);; Molecular Function: protein kinase activity (GO:0004672);; Molecular Function: ubiquitin-protein ligase activity (GO:0004842);; Molecular Function: ATP binding (GO:0005524);; Biological Process: protein phosphorylation (GO:0006468);; Biological Process: response to stress (GO:0006950);; Biological Process: protein ubiquitination (GO:0016…	--	--	--	--	Serine/threonine-protein kinase GN=PUB33 OS=Arabidopsis thaliana (Mouse-ear cress) PE=2 SV=2	hypothetical protein CICLE_v10027788mg [Citrus clementina]
c22726.graph_c0	Molecular Function: monooxygenase activity (GO:0004497);; Molecular Function: oxidoreductase activity, acting on paired donors, with incorporation or reduction of molecular oxygen (GO:0016705);; Molecular Function: metal ion binding (GO:0046872);;	--	[Q]	Secondary metabolites biosynthesis, transport and catabolism	Cytochrome P450	Cytochrome P450 82A3 GN=CYP82A3 OS=Glycine max (Soybean) PE=2 SV=1	hypothetical protein CICLE_v10001614mg [Citrus clementina]
c45091.graph_c0	Molecular Function: nucleic acid binding (GO:0003676);; Molecular Function: ATP binding (GO:0005524);; Molecular Function: ATP-dependent helicase activity (GO:0008026);;	K12823|0|cit:102619005|DEAD-box ATP-dependent RNA helicase 30-like; K12823 ATP-dependent RNA helicase DDX5/DBP2 [EC:3.6.4.13] (A)	[A]	RNA processing and modification	DEAD/DEAH box helicase;; Type III restriction enzyme, res subunit	DEAD-box ATP-dependent RNA helicase 30 GN=RH30 OS=Arabidopsis thaliana (Mouse-ear cress) PE=2 SV=2	PREDICTED: DEAD-box ATP-dependent RNA helicase 30-like isoform X1 [Citrus sinensis]
c27826.graph_c0	Biological Process: methylation-dependent chromatin silencing (GO:0006346);; Biological Process: embryo development ending in seed dormancy (GO:0009793);; Molecular Function: transferase activity, transferring acyl groups other than amino-acyl groups (GO:0016747);; Biological Process: chromatin silencing by small RNA (GO:0031048);; Biological Process: histone H3-K9 methylation (GO:0051567);;	K00627|2.98488e-21|cit:102619741|dihydrolipoyllysine-residue acetyltransferase component 2 of pyruvate dehydrogenase complex, mitochondrial-like; K00627 pyruvate dehydrogenase E2 component (dihydrolipoamide acetyltransferase) [EC:2.3.1.12] (A)	--	--	--	Dihydrolipoyllysine-residue acetyltransferase component 3 of pyruvate dehydrogenase complex, mitochondrial (Precursor) GN=At1g54220 OS=Arabidopsis thaliana (Mouse-ear cress) PE=2 SV=1	PREDICTED: dihydrolipoyllysine-residue acetyltransferase component 2 of pyruvate dehydrogenase complex, mitochondrial-like [Citrus sinensis]
c33538.graph_c0	--	K03509|5.58328e-29|cit:102631204|DNA polymerase eta-like; K03509 DNA polymerase eta [EC:2.7.7.7] (A)	[L]	Replication, recombination and repair	--	DNA polymerase eta OS=Arabidopsis thaliana (Mouse-ear cress) PE=1 SV=1	hypothetical protein CISIN_1g004805mg [Citrus sinensis]
c91496.graph_c0	--	--	[G]	Carbohydrate transport and metabolism	Trehalose-phosphatase	--	--
c52678.graph_c0	Molecular Function: nucleotide binding (GO:0000166);; Molecular Function: zinc ion binding (GO:0008270);; Biological Process: response to wounding (GO:0009611);; Biological Process: coumarin biosynthetic process (GO:0009805);; Molecular Function: oxidoreductase activity (GO:0016491);; Molecular Function: transferase activity, transferring acyl groups other than amino-acyl groups (GO:0016747);; Bi…	K00001|0|cit:102625728|alcohol dehydrogenase-like 6-like; K00001 alcohol dehydrogenase [EC:1.1.1.1] (A)	[Q]	Secondary metabolites biosynthesis, transport and catabolism	Alcohol dehydrogenase GroES-like domain;; Zinc-binding dehydrogenase	Alcohol dehydrogenase-like 6 GN=At5g24760 OS=Arabidopsis thaliana (Mouse-ear cress) PE=2 SV=2	PREDICTED: alcohol dehydrogenase-like 6-like [Citrus sinensis]
c65524.graph_c0	--	--	[O]	Posttranslational modification, protein turnover, chaperones	Trypsin-like peptidase domain	Putative protease Do-like 14 OS=Arabidopsis thaliana (Mouse-ear cress) PE=3 SV=2	Trypsin family protein with PDZ domain isoform 4 [Theobroma cacao]
c83127.graph_c0	Molecular Function: DNA binding (GO:0003677);; Molecular Function: DNA-directed RNA polymerase activity (GO:0003899);; Cellular Component: nucleus (GO:0005634);; Biological Process: transcription, DNA-templated (GO:0006351);; Molecular Function: zinc ion binding (GO:0008270);;	K02999|1.10242e-12|csv:101205880|POLR1A; polymerase (RNA) I polypeptide A, 194kDa; K02999 DNA-directed RNA polymerase I subunit RPA1 [EC:2.7.7.6] (A)	[K]	Transcription	--	--	PREDICTED: DNA-directed RNA polymerase I subunit RPA1-like [Cucumis sativus]
c73660.graph_c0	--	--	--	--	PAN-like domain	--	hypothetical protein CICLE_v10020212mg [Citrus clementina]
c40863.graph_c0	Cellular Component: mitochondrial proton-transporting ATP synthase complex, catalytic core F(1) (GO:0000275);; Biological Process: ATP synthesis coupled proton transport (GO:0015986);; Molecular Function: proton-transporting ATP synthase activity, rotational mechanism (GO:0046933);; Molecular Function: proton-transporting ATPase activity, rotational mechanism (GO:0046961);;	K02135|2.03607e-06|gsl:Gasu_59360|F-type H+-transporting ATPase subunit epsilon (EC:3.6.3.14); K02135 F-type H+-transporting ATPase subunit epsilon (A)	[C]	Energy production and conversion	Mitochondrial ATP synthase epsilon chain	ATP synthase subunit epsilon, mitochondrial OS=Ipomoea batatas (Sweet potato) PE=1 SV=2	conserved hypothetical protein [Pyrenophora tritici-repentis Pt-1C-BFP]
c14872.graph_c0	--	K14649|4.34519e-38|cic:CICLE_v10012038mg|hypothetical protein; K14649 transcription initiation factor TFIID subunit 8 (A)	[K]	Transcription	Bromodomain associated	Transcription initiation factor TFIID subunit 8 GN=TAF8 OS=Arabidopsis thaliana (Mouse-ear cress) PE=1 SV=1	hypothetical protein CISIN_1g018057mg [Citrus sinensis]
c85512.graph_c0	--	K09522|5.47515e-09|pop:POPTR_0001s07310g|POPTRDRAFT_829311; DNAJ heat shock N-terminal domain-containing family protein; K09522 DnaJ homolog subfamily C member 2 (A)	[O]	Posttranslational modification, protein turnover, chaperones	--	--	hypothetical protein PDE_01365 [Penicillium oxalicum 114-2]
c89123.graph_c0	Molecular Function: ubiquitin thiolesterase activity (GO:0004221);; Biological Process: ubiquitin-dependent protein catabolic process (GO:0006511);; Molecular Function: cysteine-type peptidase activity (GO:0008234);;	K11838|4.95701e-11|brp:103870300|ubiquitin carboxyl-terminal hydrolase 13; K11838 ubiquitin carboxyl-terminal hydrolase 7 [EC:3.4.19.12] (A)	[O]	Posttranslational modification, protein turnover, chaperones	ICP0-binding domain of Ubiquitin-specific protease 7	Ubiquitin carboxyl-terminal hydrolase 13 GN=UBP13 OS=Arabidopsis thaliana (Mouse-ear cress) PE=1 SV=1	hypothetical protein MYCFIDRAFT_87148 [Pseudocercospora fijiensis CIRAD86]
c36190.graph_c0	Biological Process: defense response to insect (GO:0002213);; Molecular Function: alcohol dehydrogenase (NAD) activity (GO:0004022);; Biological Process: aging (GO:0007568);; Cellular Component: chloroplast (GO:0009507);; Biological Process: oxidation-reduction process (GO:0055114);;	K08081|3.1797e-58|cic:CICLE_v10029040mg|hypothetical protein; K08081 Tropinone reductase 1 [EC:1.1.1.206] (A)	[R]	General function prediction only	short chain dehydrogenase;; Enoyl-(Acyl carrier protein) reductase;; KR domain	Tropinone reductase homolog At1g07440 GN=At1g07440 OS=Arabidopsis thaliana (Mouse-ear cress) PE=1 SV=1	PREDICTED: tropinone reductase homolog At1g07440-like [Tarenaya hassleriana]
c35108.graph_c0	--	--	--	--	--	--	hypothetical protein CISIN_1g018859mg [Citrus sinensis]
c53200.graph_c0	Molecular Function: catalytic activity (GO:0003824);; Cellular Component: nuclear envelope (GO:0005635);; Cellular Component: endoplasmic reticulum (GO:0005783);; Biological Process: regulation of flower development (GO:0009909);; Biological Process: histone lysine methylation (GO:0034968);; Biological Process: floral organ formation (GO:0048449);;	K14320|8.52435e-64|cit:102619017|aladin-like; K14320 aladin (A)	[R]	General function prediction only	--	Aladin {ECO:0000303|PubMed:21189294} OS=Arabidopsis thaliana (Mouse-ear cress) PE=1 SV=1	hypothetical protein CISIN_1g0133381mg, partial [Citrus sinensis]
c54373.graph_c0	Cellular Component: plasma membrane (GO:0005886);; Cellular Component: integral component of membrane (GO:0016021);;	--	--	--	Domain of unknown function (DUF588)	CASP-like protein 2B2 GN=POPTRDRAFT_818956 OS=Populus trichocarpa (Western balsam poplar) PE=3 SV=1	PREDICTED: CASP-like protein POPTRDRAFT_818956-like [Citrus sinensis]
c26506.graph_c0	--	--	--	--	--	--	PREDICTED: uncharacterized protein LOC102628836 [Citrus sinensis]
c94497.graph_c0	Cellular Component: mitochondrion (GO:0005739);; Biological Process: phosphatidylinositol biosynthetic process (GO:0006661);;	K03939|7.67695e-27|rcu:RCOM_1325300|hypothetical protein; K03939 NADH dehydrogenase (ubiquinone) Fe-S protein 6 (A)	[C]	Energy production and conversion	--	NADH dehydrogenase [ubiquinone] iron-sulfur protein 6, mitochondrial (Precursor) GN=At3g03070 OS=Arabidopsis thaliana (Mouse-ear cress) PE=3 SV=1	conserved hypothetical protein [Ricinus communis]
c51557.graph_c1	--	--	--	--	Protein of unknown function (DUF640)	Protein LIGHT-DEPENDENT SHORT HYPOCOTYLS 6 GN=F10K1.20 OS=Arabidopsis thaliana (Mouse-ear cress) PE=1 SV=1	PREDICTED: uncharacterized protein LOC101506113 [Cicer arietinum]
c52127.graph_c0	--	--	--	--	Leucine rich repeat	--	Phosphoprotein phosphatase [Theobroma cacao]
c35575.graph_c0	--	--	[Z]	Cytoskeleton	Tetratricopeptide repeat;; Tetratricopeptide repeat	--	hypothetical protein CISIN_1g0171091mg, partial [Citrus sinensis]
c12473.graph_c0	Cellular Component: intracellular (GO:0005622);; Biological Process: intracellular protein transport (GO:0006886);;	--	[U]	Intracellular trafficking, secretion, and vesicular transport	VHS domain	--	hypothetical protein CISIN_1g0101501mg, partial [Citrus sinensis]
c57837.graph_c0	Molecular Function: calmodulin binding (GO:0005516);; Biological Process: meristem structural organization (GO:0009933);; Biological Process: leaf development (GO:0048366);;	K15456|1.38193e-92|cit:102628158|protein KTI12 homolog; K15456 protein KTI12 (A)	[R]	General function prediction only	Chromatin associated protein KTI12;; AAA domain	--	hypothetical protein CISIN_1g047717mg [Citrus sinensis]
c87172.graph_c0	Molecular Function: UDP-glucose 6-dehydrogenase activity (GO:0003979);; Cellular Component: cell wall (GO:0005618);; Cellular Component: nucleus (GO:0005634);; Cellular Component: cytosol (GO:0005829);; Molecular Function: NAD binding (GO:0051287);; Biological Process: oxidation-reduction process (GO:0055114);;	K00012|8.96184e-57|vvi:100261061|UDP-glucose 6-dehydrogenase 3; K00012 UDPglucose 6-dehydrogenase [EC:1.1.1.22] (A)	[GT]	--	UDP-glucose/GDP-mannose dehydrogenase family, NAD binding domain	UDP-glucose 6-dehydrogenase 3 GN=UGD3 OS=Arabidopsis thaliana (Mouse-ear cress) PE=1 SV=1	hypothetical protein CISIN_1g011641mg [Citrus sinensis]
c13886.graph_c0	--	--	[S]	Function unknown	DENN (AEX-3) domain	--	hypothetical protein CISIN_1g006037mg [Citrus sinensis]
c37073.graph_c0	--	--	--	--	--	--	hypothetical protein DOTSEDRAFT_69451 [Dothistroma septosporum NZE10]
c20365.graph_c0	Molecular Function: G-protein coupled GABA receptor activity (GO:0004965);; Molecular Function: ionotropic glutamate receptor activity (GO:0004970);; Molecular Function: extracellular-glutamate-gated ion channel activity (GO:0005234);; Biological Process: ion transport (GO:0006811);; Biological Process: G-protein coupled receptor signaling pathway (GO:0007186);; Cellular Component: integral compo…	K05387|3.82756e-43|vvi:100250030|glutamate receptor 3.4; K05387 glutamate receptor, ionotropic, plant (A)	[PET]	--	Receptor family ligand binding region	Glutamate receptor 3.5 (Precursor) GN=T32F6.9 OS=Arabidopsis thaliana (Mouse-ear cress) PE=2 SV=2	PREDICTED: glutamate receptor 3.4 isoform X3 [Vitis vinifera]
c50319.graph_c0	Biological Process: amino acid transmembrane transport (GO:0003333);; Molecular Function: amino acid transmembrane transporter activity (GO:0015171);; Cellular Component: integral component of membrane (GO:0016021);;	--	[E]	Amino acid transport and metabolism	Transmembrane amino acid transporter protein;; Transmembrane amino acid transporter protein	Probable amino acid permease 7 GN=AAP7 OS=Arabidopsis thaliana (Mouse-ear cress) PE=1 SV=1	hypothetical protein CISIN_1g012458mg [Citrus sinensis]
c95094.graph_c0	--	--	[T]	Signal transduction mechanisms	Oxysterol-binding protein	--	hypothetical protein PaG_00240 [Pseudozyma aphidis DSM 70725]
c29169.graph_c0	--	--	--	--	--	Uncharacterized protein At5g39570 GN=At5g39570 OS=Arabidopsis thaliana (Mouse-ear cress) PE=1 SV=1	hypothetical protein CISIN_1g017568mg [Citrus sinensis]
c94338.graph_c0	--	--	[R]	General function prediction only	--	--	PREDICTED: uncharacterized protein LOC103504389 [Cucumis melo]
c51371.graph_c1	Molecular Function: nucleic acid binding (GO:0003676);;	K13162|0|cic:CICLE_v10025195mg|hypothetical protein; K13162 poly(rC)-binding protein 2/3/4 (A)	[AR]	--	KH domain;; KH domain	KH domain-containing protein At4g18375 GN=At4g18375 OS=Arabidopsis thaliana (Mouse-ear cress) PE=2 SV=1	hypothetical protein CICLE_v10025195mg [Citrus clementina]
c59174.graph_c0	--	--	--	--	Double-stranded RNA binding motif	Double-stranded RNA-binding protein 6 OS=Oryza sativa subsp. japonica (Rice) PE=2 SV=1	hypothetical protein CICLE_v10011836mg [Citrus clementina]
c92274.graph_c0	--	--	[A]	RNA processing and modification	--	Protein SMG7L GN=SMG7L OS=Arabidopsis thaliana (Mouse-ear cress) PE=2 SV=1	hypothetical protein CICLE_v10014136mg [Citrus clementina]
c60497.graph_c0	Cellular Component: signal recognition particle, endoplasmic reticulum targeting (GO:0005786);; Biological Process: SRP-dependent cotranslational protein targeting to membrane (GO:0006614);; Molecular Function: 7S RNA binding (GO:0008312);; Molecular Function: endoplasmic reticulum signal peptide binding (GO:0030942);; Biological Process: negative regulation of translational elongation (GO:004590…	K03104|3.41954e-55|cit:102621973|signal recognition particle 14 kDa protein-like; K03104 signal recognition particle subunit SRP14 (A)	[U]	Intracellular trafficking, secretion, and vesicular transport	Signal recognition particle 14kD protein	Signal recognition particle 14 kDa protein GN=SRP14 OS=Arabidopsis thaliana (Mouse-ear cress) PE=2 SV=2	hypothetical protein CISIN_1g033297mg [Citrus sinensis]
c49903.graph_c0	--	--	[R]	General function prediction only	--	NADPH-dependent codeinone reductase 1-5 GN=COR1.5 OS=Papaver somniferum (Opium poppy) PE=1 SV=1	PREDICTED: non-functional NADPH-dependent codeinone reductase 2-like [Citrus sinensis]
c9935.graph_c0	Molecular Function: zinc ion binding (GO:0008270);;	--	[R]	General function prediction only	PPR repeat family;; PPR repeat;; PPR repeat;; Pentatricopeptide repeat domain	Pentatricopeptide repeat-containing protein At5g12100, mitochondrial (Precursor) GN=At5g12100 OS=Arabidopsis thaliana (Mouse-ear cress) PE=2 SV=1	hypothetical protein CICLE_v10033972mg [Citrus clementina]
c72321.graph_c0	--	--	--	--	Targeting protein for Xklp2 (TPX2)	--	PREDICTED: muscle M-line assembly protein unc-89-like isoform X1 [Citrus sinensis]
c73617.graph_c0	Molecular Function: zinc ion binding (GO:0008270);;	--	[O]	Posttranslational modification, protein turnover, chaperones	--	--	hypothetical protein CICLE_v10028109mg [Citrus clementina]
c1969.graph_c0	--	--	--	--	Protein of unknown function DUF260	LOB domain-containing protein 18 GN=F4L23.7 OS=Arabidopsis thaliana (Mouse-ear cress) PE=2 SV=2	hypothetical protein CICLE_v10021992mg [Citrus clementina]
c12703.graph_c0	Cellular Component: chloroplast thylakoid membrane (GO:0009535);; Molecular Function: heat shock protein binding (GO:0031072);;	--	--	--	DnaJ domain	--	hypothetical protein CICLE_v10009451mg [Citrus clementina]
c34611.graph_c0	--	--	[T]	Signal transduction mechanisms	Protein of unknown function (DUF773)	CDK5RAP3-like protein GN=At5g06830 OS=Arabidopsis thaliana (Mouse-ear cress) PE=2 SV=2	PREDICTED: CDK5RAP3-like protein-like isoform X2 [Citrus sinensis]
c52478.graph_c0	--	--	--	--	--	Methyl-CpG-binding domain-containing protein 9 GN=MBD9 OS=Arabidopsis thaliana (Mouse-ear cress) PE=2 SV=1	hypothetical protein CISIN_1g000127mg [Citrus sinensis]
c53446.graph_c0	Cellular Component: cytoplasm (GO:0005737);; Cellular Component: plasma membrane (GO:0005886);; Biological Process: translational termination (GO:0006415);; Molecular Function: translation release factor activity, codon specific (GO:0016149);;	K03265|5.33496e-149|pop:POPTR_0381s00240g|hypothetical protein; K03265 peptide chain release factor subunit 1 (A)	[J]	Translation, ribosomal structure and biogenesis	eRF1 domain 1;; eRF1 domain 2	Eukaryotic peptide chain release factor subunit 1-1 GN=ERF1-1 OS=Arabidopsis thaliana (Mouse-ear cress) PE=1 SV=2	hypothetical protein POPTR_0003s15730g [Populus trichocarpa]
c48517.graph_c0	Molecular Function: DNA binding (GO:0003677);; Cellular Component: chromatin silencing complex (GO:0005677);; Cellular Component: mitochondrial matrix (GO:0005759);; Biological Process: chromatin silencing (GO:0006342);; Biological Process: protein ADP-ribosylation (GO:0006471);; Biological Process: protein deacetylation (GO:0006476);; Molecular Function: zinc ion binding (GO:0008270);; Biologica…	K11414|1.64356e-145|cit:102608257|NAD-dependent protein deacetylase SRT2-like; K11414 NAD-dependent deacetylase sirtuin 4 [EC:3.5.1.-] (A)	[BK]	--	Sir2 family;; Sir2 family	NAD-dependent protein deacetylase SRT2 {ECO:0000255|HAMAP-Rule:MF_03161} (Precursor) GN=SRT2 OS=Arabidopsis thaliana (Mouse-ear cress) PE=2 SV=1	hypothetical protein CICLE_v10001356mg [Citrus clementina]
c71072.graph_c0	Biological Process: vegetative to reproductive phase transition of meristem (GO:0010228);;	--	--	--	--	--	hypothetical protein CISIN_1g024024mg [Citrus sinensis]
c30062.graph_c0	Cellular Component: endoplasmic reticulum (GO:0005783);; Biological Process: RNA modification (GO:0009451);; Cellular Component: membrane (GO:0016020);; Molecular Function: transferase activity (GO:0016740);; Molecular Function: 2-alkenal reductase [NAD(P)] activity (GO:0032440);; Molecular Function: 4 iron, 4 sulfur cluster binding (GO:0051539);; Biological Process: oxidation-reduction process (…	K15865|1.31972e-134|cit:102617557|threonylcarbamoyladenosine tRNA methylthiotransferase-like; K15865 threonylcarbamoyladenosine tRNA methylthiotransferase CDKAL1 [EC:2.8.4.5] (A)	[R]	General function prediction only	--	--	hypothetical protein CICLE_v10000582mg [Citrus clementina]
c57378.graph_c0	--	--	--	--	--	--	PREDICTED: U-box domain-containing protein 4-like isoform X5 [Citrus sinensis]
c10794.graph_c0	Biological Process: fatty acid biosynthetic process (GO:0006633);; Cellular Component: chloroplast (GO:0009507);; Molecular Function: acyl-[acyl-carrier-protein] desaturase activity (GO:0045300);; Molecular Function: transition metal ion binding (GO:0046914);; Biological Process: oxidation-reduction process (GO:0055114);;	K03921|4.11353e-59|vvi:100267952|acyl-[acyl-carrier-protein] desaturase, chloroplastic-like; K03921 acyl-[acyl-carrier-protein] desaturase [EC:1.14.19.2] (A)	--	--	Fatty acid desaturase	Acyl-[acyl-carrier-protein] desaturase, chloroplastic (Precursor) OS=Ricinus communis (Castor bean) PE=1 SV=1	stearoyl-ACP desaturase [Fraxinus americana]
c91278.graph_c0	--	--	--	--	--	--	hypothetical protein DOTSEDRAFT_46428 [Dothistroma septosporum NZE10]
c14864.graph_c0	--	K06892|5.8746e-30|cam:101512604|probable iron/ascorbate oxidoreductase DDB_G0283291-like; K06892 feruloyl-CoA ortho-hydroxylase [EC:1.14.11.-] (A)	[QR]	--	2OG-Fe(II) oxygenase superfamily	Gibberellin 2-beta-dioxygenase 8 GN=GA2OX8 OS=Arabidopsis thaliana (Mouse-ear cress) PE=1 SV=2	PREDICTED: probable iron/ascorbate oxidoreductase DDB_G0283291 isoform X3 [Sesamum indicum]
c86061.graph_c0	Molecular Function: nucleotide binding (GO:0000166);; Molecular Function: aminoacyl-tRNA ligase activity (GO:0004812);; Biological Process: tRNA aminoacylation for protein translation (GO:0006418);; Cellular Component: chloroplast stroma (GO:0009570);; Biological Process: embryo development ending in seed dormancy (GO:0009793);; Biological Process: thylakoid membrane organization (GO:0010027);; B…	K01870|2.62689e-22|cit:102618088|probable isoleucine--tRNA ligase, mitochondrial-like; K01870 isoleucyl-tRNA synthetase [EC:6.1.1.5] (A)	--	--	--	--	PREDICTED: probable isoleucine--tRNA ligase, mitochondrial-like [Citrus sinensis]
c12205.graph_c0	Biological Process: etioplast organization (GO:0009662);; Biological Process: carotenoid biosynthetic process (GO:0016117);; Molecular Function: carotenoid isomerase activity (GO:0046608);;	K09835|2.74062e-92|cit:102577949|CitCRTISO; carotenoid isomerase; K09835 prolycopene isomerase [EC:5.2.1.13] (A)	[H]	Coenzyme transport and metabolism	NAD(P)-binding Rossmann-like domain;; FAD dependent oxidoreductase;; FAD binding domain;; Flavin containing amine oxidoreductase;; Thi4 family;; Pyridine nucleotide-disulphide oxidoreductase;; FAD binding domain	Prolycopene isomerase, chloroplastic (Precursor) GN=CRTISO OS=Daucus carota (Wild carrot) PE=2 SV=1	hypothetical protein CISIN_1g005832mg [Citrus sinensis]
c53441.graph_c0	--	--	--	--	--	--	hypothetical protein CISIN_1g000128mg [Citrus sinensis]
c780.graph_c0	--	K03593|7.1531e-34|cic:CICLE_v10021421mg|hypothetical protein; K03593 ATP-binding protein involved in chromosome partitioning (A)	[D]	Cell cycle control, cell division, chromosome partitioning	ParA/MinD ATPase like	Fe-S cluster assembly factor HCF101, chloroplastic (Precursor) OS=Oryza sativa subsp. japonica (Rice) PE=3 SV=3	hypothetical protein CISIN_1g022525mg [Citrus sinensis]
c69402.graph_c0	Biological Process: protein peptidyl-prolyl isomerization (GO:0000413);; Molecular Function: peptidyl-prolyl cis-trans isomerase activity (GO:0003755);; Biological Process: protein folding (GO:0006457);;	--	[O]	Posttranslational modification, protein turnover, chaperones	--	Peptidyl-prolyl cis-trans isomerase CYP19-2 GN=F26H11.11 OS=Arabidopsis thaliana (Mouse-ear cress) PE=1 SV=1	hypothetical protein L969DRAFT_88566 [Mixia osmundae IAM 14324]
c33578.graph_c0	--	--	--	--	--	--	PREDICTED: uncharacterized protein LOC102616011 [Citrus sinensis]
c56839.graph_c0	Molecular Function: sequence-specific DNA binding transcription factor activity (GO:0003700);; Molecular Function: signal transducer activity (GO:0004871);; Cellular Component: cytosol (GO:0005829);; Biological Process: regulation of transcription, DNA-templated (GO:0006355);; Biological Process: signal transduction (GO:0007165);; Biological Process: photomorphogenesis (GO:0009640);;	--	--	--	GRAS domain family	Scarecrow-like transcription factor PAT1 GN=PAT1 OS=Arabidopsis thaliana (Mouse-ear cress) PE=2 SV=1	hypothetical protein CISIN_1g046067mg [Citrus sinensis]
c43072.graph_c0	Molecular Function: metalloendopeptidase activity (GO:0004222);; Biological Process: rRNA processing (GO:0006364);; Cellular Component: chloroplast (GO:0009507);; Molecular Function: metal ion binding (GO:0046872);;	K07042|3.74996e-170|cic:CICLE_v100078032m|hypothetical protein; K07042 probable rRNA maturation factor (A)	--	--	Uncharacterized protein family UPF0054;; haloacid dehalogenase-like hydrolase	--	PREDICTED: uncharacterized protein LOC102620354 isoform X2 [Citrus sinensis]
c57464.graph_c0	--	--	--	--	Nucleopolyhedrovirus protein of unknown function (DUF919)	--	--
c40145.graph_c0	Cellular Component: nucleus (GO:0005634);; Cellular Component: endoplasmic reticulum membrane (GO:0005789);; Biological Process: GPI anchor biosynthetic process (GO:0006506);; Biological Process: embryo development (GO:0009790);; Biological Process: plant-type cell wall biogenesis (GO:0009832);; Cellular Component: integral component of membrane (GO:0016021);; Biological Process: cellulose biosyn…	K05284|4.69331e-18|cit:102614763|GPI mannosyltransferase 1-like; K05284 phosphatidylinositol glycan, class M [EC:2.4.1.-] (A)	--	--	Mannosyltransferase (PIG-M)	GPI mannosyltransferase 1 GN=T6G21.34 OS=Arabidopsis thaliana (Mouse-ear cress) PE=2 SV=1	PREDICTED: GPI mannosyltransferase 1-like isoform X3 [Citrus sinensis]
c34546.graph_c0	Molecular Function: oxidoreductase activity (GO:0016491);; Biological Process: oxidation-reduction process (GO:0055114);;	--	--	--	short chain dehydrogenase;; KR domain	--	putative short chain dehydrogenase reductase family protein [Togninia minima UCRPA7]
c45280.graph_c0	Molecular Function: oxidoreductase activity, acting on paired donors, with incorporation or reduction of molecular oxygen, 2-oxoglutarate as one donor, and incorporation of one atom each of oxygen into both donors (GO:0016706);; Biological Process: oxidation-reduction process (GO:0055114);;	--	[QR]	--	2OG-Fe(II) oxygenase superfamily;; non-haem dioxygenase in morphine synthesis N-terminal	1-aminocyclopropane-1-carboxylate oxidase homolog 1 GN=At1g06620 OS=Arabidopsis thaliana (Mouse-ear cress) PE=2 SV=1	hypothetical protein CICLE_v10005008mg [Citrus clementina]
c81419.graph_c0	--	--	[R]	General function prediction only	PPR repeat;; PPR repeat family;; PPR repeat;; Pentatricopeptide repeat domain	Putative pentatricopeptide repeat-containing protein At5g59900 GN=At5g59900 OS=Arabidopsis thaliana (Mouse-ear cress) PE=3 SV=1	PREDICTED: putative pentatricopeptide repeat-containing protein At5g59900-like [Citrus sinensis]
c48093.graph_c0	Molecular Function: nucleotide binding (GO:0000166);; Molecular Function: RNA binding (GO:0003723);; Molecular Function: metal ion binding (GO:0046872);;	--	--	--	OST-HTH/LOTUS domain;; RNA recognition motif (a.k.a. RRM, RBD, or RNP domain);; RNA recognition motif. (a.k.a. RRM, RBD, or RNP domain);; RNA recognition motif. (a.k.a. RRM, RBD, or RNP domain)	Zinc finger CCCH domain-containing protein 18 GN=At2g05160 OS=Arabidopsis thaliana (Mouse-ear cress) PE=2 SV=1	hypothetical protein CISIN_1g007997mg [Citrus sinensis]
c81444.graph_c0	Molecular Function: binding (GO:0005488);;	K09422|4.12426e-30|cic:CICLE_v10015986mg|hypothetical protein; K09422 myb proto-oncogene protein, plant (A)	--	--	--	--	hypothetical protein CICLE_v10015986mg [Citrus clementina]
c12941.graph_c0	Biological Process: MAPK cascade (GO:0000165);; Molecular Function: MAP kinase activity (GO:0004707);; Molecular Function: ATP binding (GO:0005524);; Cellular Component: vacuole (GO:0005773);; Cellular Component: plasma membrane (GO:0005886);; Biological Process: protein phosphorylation (GO:0006468);;	K04371|2.13513e-29|cic:CICLE_v10004660mg|hypothetical protein; K04371 mitogen-activated protein kinase 1/3 [EC:2.7.11.24] (A)	[T]	Signal transduction mechanisms	--	Mitogen-activated protein kinase 16 GN=MPK16 OS=Arabidopsis thaliana (Mouse-ear cress) PE=2 SV=2	hypothetical protein CISIN_1g0075411mg [Citrus sinensis]
c63362.graph_c0	--	--	--	--	--	--	hypothetical protein CICLE_v10018504mg [Citrus clementina]
c46311.graph_c0	--	--	--	--	--	--	PREDICTED: uncharacterized protein LOC102621124 [Citrus sinensis]
c34369.graph_c0	Molecular Function: sequence-specific DNA binding transcription factor activity (GO:0003700);; Cellular Component: nucleus (GO:0005634);; Biological Process: regulation of transcription, DNA-templated (GO:0006355);; Molecular Function: sequence-specific DNA binding (GO:0043565);;	--	[K]	Transcription	Homeobox KN domain;; ELK domain;; Homeobox domain	Homeobox protein HD1 GN=HD1 OS=Brassica napus (Rape) PE=2 SV=1	KNOTTED-like homeobox of 7 [Theobroma cacao]
c88622.graph_c0	Cellular Component: nucleus (GO:0005634);; Biological Process: protein O-linked glycosylation (GO:0006493);; Molecular Function: transferase activity, transferring glycosyl groups (GO:0016757);;	K09667|2.04079e-13|eus:EUTSA_v10019996mg|hypothetical protein; K09667 protein O-GlcNAc transferase [EC:2.4.1.255] (A)	[GOT]	--	TPR repeat;; Tetratricopeptide repeat;; Tetratricopeptide repeat;; Tetratricopeptide repeat;; Tetratricopeptide repeat;; Tetratricopeptide repeat	Probable UDP-N-acetylglucosamine--peptide N-acetylglucosaminyltransferase SEC GN=SEC OS=Arabidopsis thaliana (Mouse-ear cress) PE=2 SV=1	PREDICTED: probable UDP-N-acetylglucosamine--peptide N-acetylglucosaminyltransferase SEC [Beta vulgaris subsp. vulgaris]
c51087.graph_c0	Cellular Component: peroxisome (GO:0005777);; Biological Process: response to oxidative stress (GO:0006979);;	--	--	--	NYN domain;; OST-HTH/LOTUS domain	--	hypothetical protein CICLE_v10028188mg [Citrus clementina]
c74883.graph_c0	--	--	[BDT]	--	--	Protein ALWAYS EARLY 2 GN=ALY2 OS=Arabidopsis thaliana (Mouse-ear cress) PE=1 SV=1	hypothetical protein CISIN_1g044351mg [Citrus sinensis]
c40915.graph_c0	--	--	--	--	--	--	hypothetical protein CISIN_1g023295mg [Citrus sinensis]
c83625.graph_c0	--	--	--	--	--	--	hypothetical protein CICLE_v10026734mg [Citrus clementina]
c20891.graph_c0	Biological Process: carbohydrate metabolic process (GO:0005975);; Molecular Function: cellulase activity (GO:0008810);; Molecular Function: carbohydrate binding (GO:0030246);;	--	--	--	Glycosyl hydrolase family 9	Endoglucanase 6 (Precursor) GN=At1g64390 OS=Arabidopsis thaliana (Mouse-ear cress) PE=2 SV=2	endo-1,4-beta-glucanase, putative [Ricinus communis]
c53952.graph_c0	Molecular Function: phosphoglycerate kinase activity (GO:0004618);; Cellular Component: nucleus (GO:0005634);; Cellular Component: vacuolar membrane (GO:0005774);; Cellular Component: cytosol (GO:0005829);; Cellular Component: plasma membrane (GO:0005886);; Biological Process: glycolysis (GO:0006096);; Cellular Component: plasmodesma (GO:0009506);; Cellular Component: chloroplast stroma (GO:00095…	K00927|5.88982e-77|pper:PRUPE_ppa005669mg|hypothetical protein; K00927 phosphoglycerate kinase [EC:2.7.2.3] (A)	[G]	Carbohydrate transport and metabolism	Phosphoglycerate kinase	Phosphoglycerate kinase, cytosolic OS=Nicotiana tabacum (Common tobacco) PE=1 SV=1	hypothetical protein PRUPE_ppa005669mg [Prunus persica]
c59995.graph_c0	Molecular Function: DNA binding (GO:0003677);; Molecular Function: chromatin binding (GO:0003682);;	--	--	--	--	--	PREDICTED: uncharacterized protein LOC100250892 [Vitis vinifera]
c21498.graph_c0	--	K00705|0|cic:CICLE_v10010989mg|hypothetical protein; K00705 4-alpha-glucanotransferase [EC:2.4.1.25] (A)	--	--	4-alpha-glucanotransferase;; Starch binding domain	4-alpha-glucanotransferase DPE2 GN=DPE2 OS=Arabidopsis thaliana (Mouse-ear cress) PE=1 SV=1	hypothetical protein CISIN_1g002027mg [Citrus sinensis]
[truncated: 52,734 more rows]
